# Supplementary material for: Associations of variants In the hexokinase 1 and interleukin 18 receptor regions with oxyhemoglobin saturation during sleep
Source: PLoS Genet. 2019 Apr 16;15(4):e1007739. doi: 10.1371/journal.pgen.1007739 (PMC6467367; doi:10.1371/journal.pgen.1007739)
Supplement: S1 Table — Spearman correlations between phenotypes and covariates across all discovery cohorts and ethnic groups are shown. Correlations with the spirometry measures FEV1 and FVC are also shown. Correlations were pooled using Fisher Z-transformations weighted by sample size. 95% confidence intervals are listed in parentheses. (XLS) [file pgen.1007739.s023.xls]

## Sheet: Table S1
Table S1. Phenotype and covariate correlations.
Spearman correlations between phenotypes and covariates across all discovery cohorts and ethnic groups are shown.
Correlations with the spirometry measures FEV1 and FVC are also shown.
Correlations were pooled using Fisher Z-transformations weighted by sample size. 95% confidence intervals are listed in parentheses.
	Avg SpO2	Min SpO2	Per90	Waking SpO2	FEV1 (% predicted)	FVC (% predicted)	AHI	Age
Min SpO2	0.610 (0.596, 0.624)	-	-	-	-	-	-	-
Per90	-0.727 (-0.738, -0.716)	-0.857 (-0.863, -0.851)	-	-	-	-	-	-
Waking SpO2	0.588 (0.571, 0.605)	0.352 (0.329, 0.375)	-0.398 (-0.420, -0.376)	-	-	-	-	-
FEV1 (% predicted)	0.190 (0.162, 0.217)	0.125 (0.097, 0.153)	-0.135 (-0.162, -0.107)	0.119 (0.086, 0.151)	-	-	-	-
FVC (% predicted)	0.234 (0.207, 0.261)	0.203 (0.176, 0.231)	-0.201 (-0.229, -0.174)	0.156 (0.123, 0.188)	0.855 (0.847, 0.863)	-	-	-
AHI	-0.547 (-0.563, -0.531)	-0.711 (-0.722, -0.700)	0.697 (0.686, 0.709)	-0.313 (-0.336, -0.290)	-0.078 (-0.106, -0.050)	-0.183 (-0.210, -0.155)	-	-
Age	-0.240 (-0.261, -0.218)	-0.183 (-0.205, -0.161)	0.180 (0.158, 0.202)	-0.200 (-0.225, -0.175)	-0.036 (-0.064, -0.008)	-0.067 (-0.095, -0.039)	0.220 (0.198, 0.241)	-
BMI	-0.373 (-0.393, -0.354)	-0.399 (-0.418, -0.379)	0.381 (0.362, 0.400)	-0.261 (-0.285, -0.237)	-0.147 (-0.174, -0.119)	-0.228 (-0.255, -0.201)	0.419 (0.400, 0.437)	0.000 (-0.020, 0.021)
