# Supplementary material for: Associations of variants In the hexokinase 1 and interleukin 18 receptor regions with oxyhemoglobin saturation during sleep
Source: PLoS Genet. 2019 Apr 16;15(4):e1007739. doi: 10.1371/journal.pgen.1007739 (PMC6467367; doi:10.1371/journal.pgen.1007739)
Supplement: S2 Table — Lead SNPs are shown for regions with significant (p < 5.0 × 10–8) and suggestive (p < 1.0 × 10–6) p-values. Discovery regions were carried forward if the combined discovery and replication analysis results indicated a lower p-value, retained genome-level significance, or replication was unavailable (i.e. due to frequency or imputation filters). SNPs denotes the count of regional SNPs with p < 1.0 × 10–6. Genes indicates overlapping Ensembl genes within 5 kb of the p < 1 × 10–6 SNPs. CAF indicates coded allele frequency range. Individual regional SNP results are provided in S3 Table. Individual regions were minimally 500 kb apart. (XLS) [file pgen.1007739.s024.xls]

## Sheet: Table S2
Table S2. Significant and suggestive meta-analysis results.
Lead SNPs are shown for regions with significant (p < 5.0 × 10-8) and suggestive (p < 1.0 × 10-6) p-values.
Discovery regions were carried forward if the combined discovery and replication analysis results indicated a lower p-value, retained genome-level significance, or replication was unavailable (i.e. due to frequency or imputation filters).
SNPs denotes the count of regional SNPs with p < 1.0 × 10-6. Genes indicates overlapping Ensembl genes within 5 kb of the p < 1 × 10-6 SNPs.
CAF indicates coded allele frequency range. Individual regional SNP results are provided in Table S3. Individual regions were minimally 500 kb apart.
Phenotype	Model	SNP	Region / Genes	SNPs	Combined N	CAF	Discovery Beta (SE)	Discovery P	Replication Beta (SE)	Replication P	Combined Beta (SE)	Combined P
Avg SpO2	All	rs72805692 G	10q22 HK1	2	20676	0.017 – 0.112	0.141 (0.026)	7.20 × 10-8	0.060 (0.025)	1.46 × 10-2	0.098 (0.018)	4.58 × 10-8
Avg SpO2	EA	rs16926246 T	10q22 HK1	8	5649	0.114 – 0.132	0.152 (0.027)	2.46 × 10-8	NA	NA	NA	NA
Min SpO2	All	rs78136548 T	2q12 AC007278.2, AC007278.3, IL18R1, IL18RAP, IL1RL1, MIR4772, SLC9A2, SLC9A4	66	22333	0.866 – 0.953	-0.124 (0.024)	2.66 × 10-7	-0.082 (0.021)	1.01 × 10-4	-0.101 (0.016)	2.70 × 10-10
Per90	AA	rs17042395 A	3p24	1	1709	0.021 – 0.256	-0.267 (0.046)	8.73 × 10-9	-0.120 (0.206)	5.62 × 10-1	-0.260 (0.045)	9.43 × 10-9
Per90	AA	rs561718421 A	4q35 RP11-242J7.1	1	1213	0.030 – 0.038	-0.515 (0.105)	9.39 × 10-7	NA	NA	NA	NA
Per90	EA	rs148471505 CCT	10q22 HK1	1	6475	0.841 – 0.876	0.138 (0.025)	4.27 × 10-8	0.083 (0.081)	3.06 × 10-1	0.133 (0.024)	3.08 × 10-8
