# Supplementary material for: Associations of variants In the hexokinase 1 and interleukin 18 receptor regions with oxyhemoglobin saturation during sleep
Source: PLoS Genet. 2019 Apr 16;15(4):e1007739. doi: 10.1371/journal.pgen.1007739 (PMC6467367; doi:10.1371/journal.pgen.1007739)
Supplement: S3 Table — “Locus Class” indicates “Discovery/Replication” for main analyses or “Combined meta-analysis” for regions not clearing initial discovery p-value thresholds (i.e. S7 Table loci). (XLS) [file pgen.1007739.s025.xls]

## Sheet: Table S3
Table S3. All Top Locus SNP Results (p < 1 x 10-6; full sleep combined-sex and sex-stratified analyses).
“Locus Class” indicates “Discovery/Replication” for main analyses or “Combined meta-analysis” for regions not clearing initial discovery p-value thresholds (i.e. Table S7 loci).
Phenotype	Model	SNP	P	Locus Class	Locus	B37 CHR	B37 BP	Ensembl 84 Genes (5kb Flank)	Coded Allele	Other Allele	CAF Range	Effect	StdErr	Direction	HetISq	HetChiSq	HetDf	HetPVal	N	Effect_MESA-AsA	Effect_CFS-AA	Effect_CHS-AA	Effect_JHS-AA	Effect_MESA-AA	Effect_ARIC-EA	Effect_CFS-EA	Effect_CHS-EA	Effect_FHS-EA	Effect_MESA-EA	Effect_MrOS-EA	Effect_WASHS-EA	Effect_HCHS/SOL-HLA	Effect_MESA-HLA	Effect_Starr-HLA	SE_MESA-AsA	SE_CFS-AA	SE_CHS-AA	SE_JHS-AA	SE_MESA-AA	SE_ARIC-EA	SE_CFS-EA	SE_CHS-EA	SE_FHS-EA	SE_MESA-EA	SE_MrOS-EA	SE_WASHS-EA	SE_HCHS/SOL-HLA	SE_MESA-HLA	SE_Starr-HLA
Avg SpO2	All	rs17476364	3.52e-07	Discovery/Replication	10q22:71,094,504 – 71,099,109	10	71094504	HK1	T	C	0.897-0.979	-0.0967	0.019	???+----------	37.1	15.907	10	0.1023	19957	NA	NA	NA	0.2601	-0.1328	-0.216	-0.149	-0.0242	-0.2414	-0.2339	-0.0797	NA	-0.0556	-0.001	-0.1535	NA	NA	NA	0.2252	0.2053	0.0642	0.0949	0.0949	0.0784	0.0891	0.0483	NA	0.0269	0.1522	0.0905
Avg SpO2	All	rs72805692	4.58e-08	Discovery/Replication	10q22:71,094,504 – 71,099,109	10	71099109	HK1	A	G	0.888-0.983	-0.0977	0.0179	?+?+--+-------	35.7	17.096	11	0.1051	20676	NA	0.1511	NA	0.2475	-0.1293	-0.1927	-0.1465	-0.0703	-0.2664	-0.2213	-0.0778	NA	-0.0639	0.0067	-0.1227	NA	0.2008	NA	0.2039	0.1903	0.0584	0.0891	0.0893	0.0762	0.0845	0.0449	NA	0.0257	0.1375	0.0867
Avg SpO2	AA	rs74822035	2.14e-08	Combined meta-analysis	22q11:23,273,245	22	23273245		T	C	0.126-0.146	0.2615	0.0467	++++	0	2.395	3	0.4946	1890	NA	0.2518	0.111	0.3677	0.2528	NA	NA	NA	NA	NA	NA	NA	NA	NA	NA	NA	0.0776	0.1365	0.0989	0.0855	NA	NA	NA	NA	NA	NA	NA	NA	NA	NA
Avg SpO2	EA	rs16926246	2.46e-08	Discovery/Replication	10q22:71,093,392 – 71,106,964	10	71093392	HK1	T	C	0.114-0.132	0.1519	0.0272	++?+++	0	3.81	4	0.4323	5649	NA	NA	NA	NA	NA	0.19	0.184	NA	0.2401	0.1337	0.0964	NA	NA	NA	NA	NA	NA	NA	NA	NA	0.0574	0.083	NA	0.0722	0.0782	0.0429	NA	NA	NA	NA
Avg SpO2	EA	rs17476364	3.84e-07	Discovery/Replication	10q22:71,093,392 – 71,106,964	10	71094504	HK1	T	C	0.897-0.917	-0.1477	0.0291	------	30.3	7.172	5	0.2082	6380	NA	NA	NA	NA	NA	-0.216	-0.149	-0.0242	-0.2414	-0.2339	-0.0797	NA	NA	NA	NA	NA	NA	NA	NA	NA	0.0642	0.0949	0.0949	0.0784	0.0891	0.0483	NA	NA	NA	NA
Avg SpO2	EA	rs72805692	6.07e-08	Discovery/Replication	10q22:71,093,392 – 71,106,964	10	71099109	HK1	A	G	0.888-0.908	-0.1473	0.0272	------	28.1	6.954	5	0.2241	6380	NA	NA	NA	NA	NA	-0.1927	-0.1465	-0.0703	-0.2664	-0.2213	-0.0778	NA	NA	NA	NA	NA	NA	NA	NA	NA	0.0584	0.0891	0.0893	0.0762	0.0845	0.0449	NA	NA	NA	NA
Avg SpO2	EA	rs10159477	1.01e-07	Discovery/Replication	10q22:71,093,392 – 71,106,964	10	71099888	HK1	A	G	0.127-0.158	0.1266	0.0238	++++++	0	4.777	5	0.4437	6380	NA	NA	NA	NA	NA	0.1461	0.1672	0.0713	0.239	0.1046	0.0864	NA	NA	NA	NA	NA	NA	NA	NA	NA	0.0514	0.075	0.0792	0.0681	0.0705	0.0396	NA	NA	NA	NA
Avg SpO2	EA	rs16926249	1.06e-07	Discovery/Replication	10q22:71,093,392 – 71,106,964	10	71100726	HK1	A	G	0.842-0.873	-0.1263	0.0238	------	0	4.37	5	0.4975	6380	NA	NA	NA	NA	NA	-0.1475	-0.1679	-0.0721	-0.2314	-0.1035	-0.0877	NA	NA	NA	NA	NA	NA	NA	NA	NA	0.0514	0.0751	0.0792	0.0683	0.0699	0.0396	NA	NA	NA	NA
Avg SpO2	EA	rs73265749	1.23e-07	Discovery/Replication	10q22:71,093,392 – 71,106,964	10	71100920	HK1	T	C	0.127-0.159	0.1258	0.0238	++++++	0	4.434	5	0.4888	6380	NA	NA	NA	NA	NA	0.1475	0.1687	0.0715	0.2314	0.099	0.0876	NA	NA	NA	NA	NA	NA	NA	NA	NA	0.0514	0.0751	0.0792	0.0684	0.0704	0.0396	NA	NA	NA	NA
Avg SpO2	EA	rs148471505	1.11e-07	Discovery/Replication	10q22:71,093,392 – 71,106,964	10	71104588	HK1	CCT	C	0.841-0.873	-0.1266	0.0239	------	0	4.11	5	0.5337	6380	NA	NA	NA	NA	NA	-0.1463	-0.1703	-0.0786	-0.2296	-0.1018	-0.0886	NA	NA	NA	NA	NA	NA	NA	NA	NA	0.0515	0.0752	0.0796	0.0691	0.0704	0.0397	NA	NA	NA	NA
Avg SpO2	EA	rs113041162	9.27e-08	Discovery/Replication	10q22:71,093,392 – 71,106,964	10	71106964	HK1	A	G	0.128-0.160	0.1279	0.0239	++++++	0	4.14	5	0.5294	6380	NA	NA	NA	NA	NA	0.1442	0.1715	0.0794	0.2338	0.1037	0.0908	NA	NA	NA	NA	NA	NA	NA	NA	NA	0.0521	0.0752	0.0796	0.0691	0.0707	0.0398	NA	NA	NA	NA
Min SpO2	All	rs112030014	8.02e-07	Discovery/Replication	2q12:102,970,807 – 103,239,356	2	102970807	IL18R1,IL1RL1	A	G	0.849-0.922	-0.0736	0.0149	?-+-+----------	27.8	18.014	13	0.157	22518	NA	-0.1204	0.2052	-0.0179	0.0144	-0.0699	-0.1114	-0.2123	-0.0229	-0.0293	-0.1449	-0.0838	-0.034	-0.0565	-0.2187	NA	0.0964	0.1929	0.1092	0.1081	0.0569	0.0807	0.0762	0.0742	0.0693	0.0421	0.0444	0.0236	0.1108	0.0677
Min SpO2	All	rs11465596	4.93e-07	Discovery/Replication	2q12:102,970,807 – 103,239,356	2	102987093	IL18R1	A	C	0.036-0.148	0.0783	0.0156	?+??+++++++++++	16.4	13.157	11	0.2832	21837	NA	0.2025	NA	NA	0.1166	0.0566	0.1124	0.2096	0.0107	0.0367	0.1409	0.0723	0.0382	0.0904	0.202	NA	0.1391	NA	NA	0.1677	0.051	0.0815	0.0777	0.0768	0.0696	0.0422	0.0443	0.0249	0.1168	0.0698
Min SpO2	All	rs80256362	1.33e-07	Discovery/Replication	2q12:102,970,807 – 103,239,356	2	103025501		A	G	0.858-0.921	-0.0778	0.0148	?-+-+------+---	49.5	25.76	13	0.01831	22518	NA	-0.0506	0.1908	-0.0602	0.2025	-0.0518	-0.1063	-0.2109	0.0135	-0.0632	-0.1672	-0.1016	-0.0548	-0.1526	-0.2122	NA	0.0884	0.1589	0.0967	0.0941	0.0503	0.0822	0.0795	0.0816	0.0715	0.0428	0.0446	0.0233	0.1102	0.0736
Min SpO2	All	rs11465670	4.78e-07	Discovery/Replication	2q12:102,970,807 – 103,239,356	2	103034440	IL18RAP	T	C	0.824-0.907	-0.0705	0.014	?-+-+----------	50.5	26.257	13	0.0157	22518	NA	-0.0299	0.1001	-0.07	0.1593	-0.0398	-0.1069	-0.196	-0.0038	-0.0607	-0.1601	-0.0981	-0.0477	-0.186	-0.2181	NA	0.0704	0.1402	0.0772	0.0755	0.0499	0.0821	0.0791	0.0828	0.0706	0.0423	0.0442	0.0219	0.1026	0.0721
Min SpO2	All	rs7600961	3.89e-07	Discovery/Replication	2q12:102,970,807 – 103,239,356	2	103035455	IL18RAP	A	G	0.093-0.176	0.071	0.014	?+-+-++++++++++	49.9	25.949	13	0.01727	22518	NA	0.0304	-0.1001	0.0701	-0.1585	0.0417	0.1069	0.196	0.0146	0.0607	0.1601	0.0981	0.0479	0.186	0.2181	NA	0.0704	0.1402	0.0773	0.0756	0.0498	0.0821	0.0791	0.0789	0.0706	0.0423	0.0442	0.0219	0.1026	0.0721
Min SpO2	All	rs6759588	1.82e-09	Discovery/Replication	2q12:102,970,807 – 103,239,356	2	103040159	IL18RAP	A	G	0.858-0.972	-0.0952	0.0158	?-??+------+---	32.6	16.321	11	0.1296	21837	NA	-0.329	NA	NA	0.0042	-0.0517	-0.1063	-0.2082	0.0099	-0.0669	-0.1672	-0.1025	-0.0571	-0.1797	-0.2312	NA	0.1533	NA	NA	0.1726	0.0503	0.0822	0.0795	0.0785	0.0715	0.0428	0.0445	0.0253	0.1256	0.0743
Min SpO2	All	rs74731686	2.48e-07	Discovery/Replication	2q12:102,970,807 – 103,239,356	2	103043981	IL18RAP,MIR4772	A	G	0.093-0.176	0.0721	0.014	?+-+-++++++++++	46	24.072	13	0.03047	22518	NA	0.0308	-0.0947	0.0791	-0.1345	0.0411	0.1069	0.196	0.0066	0.0604	0.1601	0.099	0.0488	0.1845	0.2181	NA	0.0702	0.1404	0.0777	0.0759	0.0499	0.0821	0.0791	0.076	0.0707	0.0424	0.0442	0.0219	0.1027	0.0721
Min SpO2	All	rs11465698	3.03e-07	Discovery/Replication	2q12:102,970,807 – 103,239,356	2	103054577	AC007278.2,AC007278.3,IL18RAP	T	C	0.856-0.916	-0.0744	0.0145	?-+-+----------	39.2	21.387	13	0.06561	22518	NA	-0.0365	0.1927	-0.0652	0.1462	-0.04	-0.1069	-0.1958	-0.0063	-0.0583	-0.1572	-0.0988	-0.0516	-0.1621	-0.202	NA	0.0857	0.1594	0.0963	0.0928	0.0499	0.0821	0.079	0.0759	0.0708	0.0423	0.0442	0.0229	0.1082	0.0726
Min SpO2	All	rs6741230	4.11e-07	Discovery/Replication	2q12:102,970,807 – 103,239,356	2	103069631	IL18RAP	T	C	0.094-0.191	0.0703	0.0139	?+-+-++++++++++	45.2	23.719	13	0.03381	22518	NA	0.0094	-0.0148	0.0739	-0.1308	0.0384	0.1062	0.2	0.0062	0.0556	0.1506	0.1003	0.0484	0.169	0.2318	NA	0.0687	0.1375	0.0763	0.0739	0.0499	0.0822	0.0791	0.0753	0.0708	0.0423	0.0442	0.0217	0.1023	0.0717
Min SpO2	All	rs78123896	5.29e-07	Discovery/Replication	2q12:102,970,807 – 103,239,356	2	103075417		T	C	0.812-0.906	-0.0697	0.0139	?-+-+------+---	46.6	24.364	13	0.02794	22518	NA	-0.0092	0.0532	-0.0717	0.1318	-0.0385	-0.1061	-0.2001	0.0075	-0.0554	-0.1491	-0.1029	-0.0484	-0.169	-0.2321	NA	0.0688	0.138	0.0761	0.0745	0.0499	0.0822	0.0791	0.0768	0.0708	0.0423	0.0441	0.0217	0.1023	0.0717
Min SpO2	All	rs80277428	2.49e-09	Discovery/Replication	2q12:102,970,807 – 103,239,356	2	103080056		A	G	0.029-0.143	0.0957	0.0161	?+??+++++++-+++	36.9	17.427	11	0.09586	21837	NA	0.3401	NA	NA	0.0277	0.0417	0.1056	0.2124	-0.0315	0.0617	0.1673	0.1063	0.0596	0.1734	0.2321	NA	0.1536	NA	NA	0.1688	0.0501	0.0823	0.0795	0.0773	0.0717	0.0429	0.0446	0.0263	0.1257	0.0744
Min SpO2	All	rs76255660	7.48e-08	Discovery/Replication	2q12:102,970,807 – 103,239,356	2	103091028	SLC9A4	T	C	0.858-0.918	-0.0794	0.0148	?-+-+----------	39.5	21.481	13	0.06394	22518	NA	-0.0338	0.2206	-0.0562	0.1554	-0.0614	-0.1153	-0.2165	-0.003	-0.0493	-0.1512	-0.1059	-0.0603	-0.1537	-0.2029	NA	0.0885	0.1634	0.0979	0.0934	0.0509	0.0838	0.0813	0.0772	0.072	0.0427	0.0452	0.0232	0.1106	0.073
Min SpO2	All	rs1880000	6.31e-08	Discovery/Replication	2q12:102,970,807 – 103,239,356	2	103099953	SLC9A4	T	C	0.732-0.893	-0.0724	0.0134	?+--+----------	44.2	23.281	13	0.03842	22518	NA	0.0278	-0.1006	-0.0886	0.066	-0.071	-0.1096	-0.1239	-0.0682	-0.0429	-0.1749	-0.1198	-0.0413	-0.2142	-0.2021	NA	0.0578	0.125	0.0655	0.0649	0.051	0.0861	0.0787	0.0742	0.0719	0.0419	0.0447	0.0208	0.099	0.07
Min SpO2	All	rs6749440	2.32e-08	Discovery/Replication	2q12:102,970,807 – 103,239,356	2	103101846	SLC9A4	T	C	0.109-0.285	0.0744	0.0133	?-++-++++++++++	37.4	20.765	13	0.07772	22518	NA	-0.0263	0.0827	0.0725	-0.0295	0.0709	0.1066	0.1288	0.0778	0.0438	0.1762	0.1207	0.0437	0.2062	0.2005	NA	0.0573	0.1233	0.0646	0.0647	0.0509	0.086	0.0788	0.0742	0.072	0.0417	0.0447	0.0206	0.0988	0.0699
Min SpO2	All	rs78136548	2.7e-10	Discovery/Replication	2q12:102,970,807 – 103,239,356	2	103103740	SLC9A4	T	G	0.866-0.953	-0.1005	0.0159	?-?------------	0	11.196	12	0.5122	22333	NA	-0.0696	NA	-0.1709	-0.0184	-0.0783	-0.1052	-0.1299	-0.0547	-0.0449	-0.1892	-0.1166	-0.0648	-0.2085	-0.2198	NA	0.1247	NA	0.1399	0.1346	0.0516	0.0874	0.0827	0.0787	0.0748	0.0441	0.0464	0.0252	0.1286	0.0766
Min SpO2	All	rs57540503	7.03e-08	Discovery/Replication	2q12:102,970,807 – 103,239,356	2	103105168	SLC9A4	T	C	0.110-0.279	0.072	0.0134	?-++-++++++++++	41.1	22.073	13	0.05425	22518	NA	-0.0501	0.0963	0.0897	-0.0437	0.0715	0.1098	0.11	0.0829	0.0388	0.176	0.1204	0.0441	0.1312	0.2119	NA	0.0572	0.1189	0.0658	0.0644	0.0533	0.0859	0.0781	0.0745	0.072	0.0418	0.0447	0.0206	0.0967	0.0705
Min SpO2	All	rs111282169	3.51e-08	Discovery/Replication	2q12:102,970,807 – 103,239,356	2	103108123	SLC9A4	A	T	0.731-0.896	-0.0739	0.0134	?+--+----------	40.7	21.909	13	0.05679	22518	NA	0.0308	-0.0829	-0.1003	0.0635	-0.0687	-0.1097	-0.1177	-0.0829	-0.0385	-0.176	-0.1204	-0.0451	-0.1798	-0.2017	NA	0.0583	0.124	0.0651	0.0654	0.0507	0.0859	0.0787	0.0745	0.072	0.0418	0.0447	0.0208	0.1002	0.0707
Min SpO2	All	rs1403549	3.02e-08	Discovery/Replication	2q12:102,970,807 – 103,239,356	2	103110745	SLC9A4	C	G	0.105-0.269	0.0741	0.0134	?-++-++++++++++	37	20.65	13	0.08015	22518	NA	-0.0196	0.0511	0.0997	-0.0565	0.0699	0.1102	0.1177	0.0835	0.038	0.1759	0.1205	0.0451	0.1654	0.2017	NA	0.0579	0.1192	0.0651	0.0652	0.0506	0.0859	0.0787	0.0746	0.0715	0.0418	0.0447	0.0208	0.0987	0.0707
Min SpO2	All	rs7583683	4.02e-09	Discovery/Replication	2q12:102,970,807 – 103,239,356	2	103113763	SLC9A4	A	G	0.769-0.902	-0.0805	0.0137	?+--+----------	32.4	19.232	13	0.1161	22518	NA	0.0117	-0.0181	-0.1237	0.0286	-0.0694	-0.1097	-0.1228	-0.0764	-0.0383	-0.1801	-0.1234	-0.0494	-0.179	-0.2122	NA	0.061	0.1296	0.0691	0.0686	0.0507	0.0858	0.079	0.0767	0.0722	0.042	0.0449	0.0214	0.1032	0.071
Min SpO2	All	rs59694233	3.46e-08	Discovery/Replication	2q12:102,970,807 – 103,239,356	2	103116521	SLC9A4	A	G	0.104-0.268	0.0739	0.0134	?-++-++++++++++	41	22.052	13	0.05456	22518	NA	-0.031	0.0847	0.098	-0.0635	0.0699	0.1096	0.1176	0.0839	0.0385	0.1764	0.1216	0.0447	0.1798	0.2017	NA	0.0583	0.1237	0.065	0.0654	0.0506	0.0855	0.0787	0.0748	0.072	0.0418	0.0447	0.0208	0.1002	0.0707
Min SpO2	All	rs7572284	3.33e-08	Discovery/Replication	2q12:102,970,807 – 103,239,356	2	103119423	SLC9A4	A	C	0.105-0.268	0.0739	0.0134	?-++-++++++++++	40.5	21.866	13	0.05747	22518	NA	-0.0309	0.0844	0.098	-0.0636	0.0699	0.115	0.1171	0.0872	0.0389	0.1751	0.1203	0.0447	0.1754	0.2022	NA	0.0583	0.1238	0.065	0.0655	0.0506	0.0855	0.0787	0.0736	0.072	0.0417	0.0447	0.0208	0.1002	0.0705
Min SpO2	All	rs7575867	3.18e-08	Discovery/Replication	2q12:102,970,807 – 103,239,356	2	103120179	SLC9A4	T	C	0.105-0.268	0.0742	0.0134	?-++-++++++++++	40.9	21.993	13	0.05547	22518	NA	-0.031	0.0848	0.098	-0.0635	0.0699	0.1099	0.1177	0.0986	0.0385	0.1765	0.1208	0.0447	0.1725	0.2017	NA	0.0583	0.1237	0.065	0.0654	0.0506	0.0855	0.0787	0.0782	0.072	0.0418	0.0447	0.0208	0.0987	0.0707
Min SpO2	All	rs7601773	3.15e-08	Discovery/Replication	2q12:102,970,807 – 103,239,356	2	103120483	SLC9A4	T	G	0.104-0.268	0.074	0.0134	?-++-++++++++++	41.1	22.053	13	0.05455	22518	NA	-0.031	0.0848	0.0977	-0.0636	0.0699	0.1099	0.1177	0.0904	0.0385	0.1765	0.1205	0.0447	0.1798	0.2017	NA	0.0583	0.1237	0.0651	0.0654	0.0506	0.0855	0.0787	0.0724	0.072	0.0418	0.0447	0.0208	0.1002	0.0707
Min SpO2	All	rs72993720	3.43e-08	Discovery/Replication	2q12:102,970,807 – 103,239,356	2	103121269	SLC9A4	A	T	0.733-0.896	-0.0739	0.0134	?+--+----------	41.7	22.315	13	0.05068	22518	NA	0.0311	-0.0876	-0.0954	0.0664	-0.0691	-0.1115	-0.1234	-0.0816	-0.0385	-0.1769	-0.1207	-0.0449	-0.1804	-0.2017	NA	0.0583	0.1241	0.0654	0.0655	0.0506	0.0852	0.0786	0.0728	0.072	0.0418	0.0447	0.0208	0.1002	0.0707
Min SpO2	All	rs17027327	4.05e-08	Discovery/Replication	2q12:102,970,807 – 103,239,356	2	103122513	SLC9A4	A	C	0.104-0.267	0.0735	0.0134	?-++-++++++++++	41.8	22.326	13	0.05052	22518	NA	-0.0311	0.0884	0.0945	-0.0673	0.0687	0.1116	0.1236	0.0736	0.0385	0.1768	0.1201	0.0449	0.1805	0.2017	NA	0.0583	0.1241	0.0655	0.0655	0.0507	0.0851	0.0785	0.0721	0.072	0.0418	0.0447	0.0208	0.1001	0.0707
Min SpO2	All	rs76229479	5.34e-09	Discovery/Replication	2q12:102,970,807 – 103,239,356	2	103123912	SLC9A4	A	C	0.861-0.927	-0.0865	0.0148	-++------------	38.3	22.708	14	0.06519	22746	-0.0721	0.0468	0.3768	-0.0141	-0.153	-0.0712	-0.1103	-0.1281	-0.046	-0.0295	-0.1922	-0.1037	-0.0659	-0.1537	-0.2131	0.1751	0.079	0.17	0.0856	0.0879	0.0516	0.0863	0.0817	0.0766	0.0741	0.0441	0.0465	0.0235	0.1108	0.0753
Min SpO2	All	rs72993722	2.57e-07	Discovery/Replication	2q12:102,970,807 – 103,239,356	2	103124916	SLC9A4	A	G	0.749-0.898	-0.0694	0.0135	?+--+----------	46.2	24.174	13	0.02957	22518	NA	0.0527	-0.0947	-0.0913	0.0615	-0.0683	-0.1116	-0.1238	-0.0742	-0.0385	-0.1766	-0.1154	-0.0364	-0.208	-0.1956	NA	0.06	0.1296	0.0665	0.0673	0.0507	0.0848	0.0785	0.0727	0.072	0.0418	0.0451	0.0209	0.1006	0.0708
Min SpO2	All	rs76746266	2.26e-07	Discovery/Replication	2q12:102,970,807 – 103,239,356	2	103124920	SLC9A4	T	C	0.102-0.251	0.0697	0.0135	?-++-++++++++++	46.6	24.335	13	0.02818	22518	NA	-0.0527	0.0947	0.0912	-0.0614	0.0683	0.1116	0.1238	0.0742	0.0385	0.1766	0.119	0.0364	0.208	0.1956	NA	0.06	0.1296	0.0665	0.0673	0.0507	0.0848	0.0785	0.0727	0.072	0.0418	0.0451	0.0209	0.1006	0.0708
Min SpO2	All	rs17027341	3.11e-07	Discovery/Replication	2q12:102,970,807 – 103,239,356	2	103136559	SLC9A4	T	C	0.750-0.897	-0.0692	0.0135	?+--+----------	46.7	24.409	13	0.02757	22518	NA	0.0627	-0.0415	-0.0848	0.0478	-0.068	-0.1119	-0.124	-0.0982	-0.0349	-0.1762	-0.1223	-0.0352	-0.2076	-0.1916	NA	0.0601	0.1279	0.0664	0.0675	0.0507	0.0847	0.0784	0.0782	0.0719	0.0418	0.0448	0.021	0.1004	0.0719
Min SpO2	All	rs112922328	1.43e-07	Discovery/Replication	2q12:102,970,807 – 103,239,356	2	103142495	SLC9A4	T	C	0.097-0.210	0.073	0.0139	?--+-++++++++++	43.5	23.02	13	0.04144	22518	NA	-0.0722	-0.0512	0.1068	-0.006	0.0727	0.1068	0.1309	0.0673	0.0382	0.1787	0.1194	0.0363	0.198	0.2036	NA	0.0662	0.1378	0.0715	0.0734	0.0508	0.0846	0.0787	0.0803	0.0717	0.0419	0.045	0.0216	0.1025	0.0722
Min SpO2	All	rs7576324	6.86e-08	Discovery/Replication	2q12:102,970,807 – 103,239,356	2	103142994	SLC9A4	A	G	0.112-0.303	0.0713	0.0132	?-+++++++++++++	38.8	21.231	13	0.06848	22518	NA	-0.0521	0.0638	0.051	0.0033	0.0674	0.1068	0.1273	0.0897	0.0381	0.1787	0.1193	0.0421	0.1341	0.2167	NA	0.0573	0.114	0.0626	0.0651	0.0508	0.0846	0.078	0.08	0.0717	0.0419	0.045	0.0203	0.0906	0.0712
Min SpO2	All	rs7587856	3.89e-08	Discovery/Replication	2q12:102,970,807 – 103,239,356	2	103144305	SLC9A4	A	C	0.110-0.251	0.0742	0.0135	?-+++++++++++++	40.9	21.983	13	0.05563	22518	NA	-0.0702	0.0336	0.1085	0.0077	0.0674	0.1066	0.123	0.0716	0.0382	0.1787	0.1196	0.0425	0.1438	0.2206	NA	0.0613	0.1248	0.067	0.0669	0.0508	0.0846	0.0781	0.08	0.0716	0.0419	0.045	0.0209	0.0929	0.0717
Min SpO2	All	rs6709719	3.13e-07	Discovery/Replication	2q12:102,970,807 – 103,239,356	2	103144953	SLC9A4	A	G	0.099-0.223	0.0706	0.0138	?--+-++++++++++	43.3	22.948	13	0.04231	22518	NA	-0.0614	-0.0497	0.0862	-0.0126	0.0728	0.1065	0.1309	0.0731	0.0382	0.1788	0.1184	0.0327	0.1951	0.2036	NA	0.0658	0.1378	0.0707	0.0725	0.0508	0.0845	0.0787	0.0799	0.0716	0.0419	0.0451	0.0214	0.1017	0.0722
Min SpO2	All	rs7571985	3.98e-08	Discovery/Replication	2q12:102,970,807 – 103,239,356	2	103147561	SLC9A4	A	G	0.110-0.251	0.0742	0.0135	?-+++++++++++++	40.7	21.912	13	0.05674	22518	NA	-0.0685	0.0336	0.1077	0.0071	0.0675	0.1062	0.1229	0.0728	0.0391	0.1788	0.1194	0.0421	0.144	0.2207	NA	0.0613	0.1248	0.0668	0.0669	0.0508	0.0845	0.0781	0.0796	0.0716	0.0419	0.045	0.0209	0.0929	0.0717
Min SpO2	All	rs74560841	5.58e-09	Discovery/Replication	2q12:102,970,807 – 103,239,356	2	103149210	SLC9A4	A	G	0.037-0.142	0.0918	0.0158	?+?+-++++++++++	0	10.559	12	0.567	22333	NA	0.0758	NA	0.1848	-0.0016	0.0802	0.1086	0.1306	0.077	0.0371	0.1769	0.1047	0.0511	0.1802	0.1864	NA	0.1376	NA	0.1511	0.1422	0.0511	0.086	0.0807	0.0803	0.0726	0.0427	0.0459	0.025	0.1251	0.0745
Min SpO2	All	rs9677607	3.38e-08	Discovery/Replication	2q12:102,970,807 – 103,239,356	2	103149520	SLC9A4	A	T	0.749-0.890	-0.0745	0.0135	?+-------------	40.9	21.998	13	0.05539	22518	NA	0.0674	-0.0336	-0.1064	-0.0043	-0.0676	-0.1062	-0.1233	-0.0929	-0.0381	-0.1787	-0.1194	-0.042	-0.1443	-0.2207	NA	0.0612	0.1248	0.0668	0.0668	0.0508	0.0845	0.0781	0.0794	0.0716	0.0419	0.045	0.0209	0.0929	0.0717
Min SpO2	All	rs72993754	6.93e-08	Discovery/Replication	2q12:102,970,807 – 103,239,356	2	103151136	SLC9A4	A	G	0.614-0.888	-0.0693	0.0128	?+--+----------	45.9	24.028	13	0.03087	22518	NA	0.0507	-0.1164	-0.032	0.0304	-0.0682	-0.1063	-0.1211	-0.0946	-0.041	-0.1753	-0.1168	-0.0444	-0.1929	-0.2033	NA	0.0535	0.1069	0.059	0.061	0.0507	0.0845	0.0773	0.0774	0.0713	0.0418	0.0448	0.0196	0.086	0.0707
Min SpO2	All	rs75644281	3.75e-08	Discovery/Replication	2q12:102,970,807 – 103,239,356	2	103151316	SLC9A4	A	T	0.749-0.890	-0.0743	0.0135	?+-------------	41.7	22.308	13	0.05077	22518	NA	0.0695	-0.0336	-0.1061	-0.0042	-0.0677	-0.1063	-0.1233	-0.0898	-0.0381	-0.1791	-0.1207	-0.0415	-0.1445	-0.2207	NA	0.0613	0.1248	0.0668	0.0668	0.0508	0.0845	0.0781	0.0801	0.0716	0.0419	0.045	0.0209	0.0928	0.0717
Min SpO2	All	rs72993760	4.24e-08	Discovery/Replication	2q12:102,970,807 – 103,239,356	2	103151704	SLC9A4	A	G	0.110-0.251	0.0739	0.0135	?-+++++++++++++	42	22.409	13	0.04934	22518	NA	-0.0701	0.0336	0.106	0.0042	0.0677	0.1063	0.1233	0.0922	0.0381	0.1792	0.1192	0.041	0.1446	0.2207	NA	0.0613	0.1248	0.0668	0.0668	0.0508	0.0845	0.0781	0.0805	0.0716	0.0419	0.045	0.0208	0.0928	0.0717
Min SpO2	All	rs17027413	3.8e-08	Discovery/Replication	2q12:102,970,807 – 103,239,356	2	103153667	SLC9A4	T	C	0.099-0.218	0.076	0.0138	?--+-++++++++++	38	20.981	13	0.0733	22518	NA	-0.0561	-0.0338	0.0941	-0.0052	0.0677	0.1066	0.13	0.0795	0.0381	0.1796	0.1192	0.0426	0.2072	0.2013	NA	0.0666	0.1338	0.0692	0.0719	0.0506	0.0845	0.0787	0.0796	0.0716	0.042	0.045	0.0215	0.1015	0.072
Min SpO2	All	rs77375846	3.98e-10	Discovery/Replication	2q12:102,970,807 – 103,239,356	2	103155075	SLC9A4	T	C	0.866-0.970	-0.1022	0.0163	?-?------------	0	11.253	12	0.5074	22333	NA	-0.1893	NA	-0.1142	-0.0205	-0.0791	-0.1113	-0.1416	-0.0662	-0.0419	-0.1917	-0.1121	-0.0613	-0.2176	-0.213	NA	0.1539	NA	0.1553	0.1609	0.0513	0.0863	0.0824	0.0823	0.0741	0.0441	0.0466	0.0264	0.1315	0.0776
Min SpO2	All	rs139178139	7.77e-07	Discovery/Replication	2q12:102,970,807 – 103,239,356	2	103156512		CATA	C	0.098-0.213	0.0718	0.0145	?--+-+++++++++?	38.5	19.518	12	0.07677	20871	NA	-0.0563	-0.0338	0.0927	-0.0048	0.0731	0.1064	0.1312	0.0861	0.0381	0.1797	NA	0.0427	0.1884	0.201	NA	0.0666	0.1338	0.0705	0.072	0.0508	0.0845	0.0787	0.0795	0.0716	0.0419	NA	0.0215	0.1019	0.0721
Min SpO2	All	rs7593444	3.39e-08	Discovery/Replication	2q12:102,970,807 – 103,239,356	2	103158561		A	G	0.098-0.213	0.0763	0.0138	?--+-++++++++++	36.8	20.569	13	0.0819	22518	NA	-0.0564	-0.0337	0.0924	-0.0048	0.0731	0.1064	0.1312	0.0852	0.0381	0.1797	0.1203	0.0427	0.1883	0.201	NA	0.0666	0.1338	0.0707	0.072	0.0508	0.0845	0.0787	0.0793	0.0716	0.0419	0.045	0.0215	0.1019	0.0721
Min SpO2	All	rs17027421	3.46e-08	Discovery/Replication	2q12:102,970,807 – 103,239,356	2	103159882		A	G	0.787-0.900	-0.0763	0.0138	?++-+----------	36.5	20.48	13	0.08388	22518	NA	0.0564	0.0337	-0.0922	0.0049	-0.0731	-0.1062	-0.1313	-0.0849	-0.0381	-0.1794	-0.1203	-0.0428	-0.1862	-0.201	NA	0.0666	0.1338	0.0708	0.072	0.0508	0.0845	0.0787	0.0793	0.0716	0.0419	0.045	0.0215	0.1017	0.0721
Min SpO2	All	rs7582378	5.43e-08	Discovery/Replication	2q12:102,970,807 – 103,239,356	2	103162263		A	C	0.098-0.213	0.0753	0.0139	?--+-++++++++++	37.6	20.841	13	0.07614	22518	NA	-0.0563	-0.0337	0.0918	-0.0047	0.0757	0.1064	0.1312	0.0843	0.0381	0.1797	0.1204	0.0398	0.1837	0.201	NA	0.0667	0.1338	0.071	0.0721	0.0508	0.0845	0.0787	0.0792	0.0716	0.0419	0.045	0.0216	0.1023	0.0721
Min SpO2	All	rs72995626	1.44e-07	Discovery/Replication	2q12:102,970,807 – 103,239,356	2	103162580		T	C	0.790-0.903	-0.073	0.0139	?++-+----------	44	23.201	13	0.03932	22518	NA	0.0732	0.0439	-0.0961	0.0057	-0.0731	-0.1064	-0.1312	-0.0843	-0.0381	-0.1797	-0.1203	-0.035	-0.1987	-0.2036	NA	0.0668	0.1378	0.0713	0.0731	0.0508	0.0845	0.0787	0.0792	0.0716	0.0419	0.045	0.0216	0.1023	0.0722
Min SpO2	All	rs76720903	9.09e-08	Discovery/Replication	2q12:102,970,807 – 103,239,356	2	103162826		A	G	0.097-0.210	0.0741	0.0139	?--+-++++++++++	43.4	22.95	13	0.04228	22518	NA	-0.074	-0.0393	0.0957	-0.0062	0.0848	0.1066	0.1316	0.0832	0.0372	0.1787	0.1203	0.0361	0.1986	0.2031	NA	0.0668	0.1379	0.0713	0.0731	0.0505	0.0845	0.0787	0.0792	0.0716	0.0419	0.045	0.0216	0.1023	0.0722
Min SpO2	All	rs17027428	1.47e-07	Discovery/Replication	2q12:102,970,807 – 103,239,356	2	103163175		A	G	0.097-0.210	0.0729	0.0139	?--+-++++++++++	44	23.206	13	0.03927	22518	NA	-0.0732	-0.0439	0.0946	-0.0057	0.0731	0.1064	0.1312	0.0841	0.0381	0.1797	0.1208	0.035	0.1987	0.2036	NA	0.0668	0.1378	0.0712	0.0731	0.0508	0.0845	0.0787	0.0791	0.0716	0.0419	0.0451	0.0216	0.1023	0.0722
Min SpO2	All	rs17027430	1.47e-07	Discovery/Replication	2q12:102,970,807 – 103,239,356	2	103163237		T	C	0.790-0.903	-0.0729	0.0139	?++-+----------	43.9	23.187	13	0.03949	22518	NA	0.0732	0.0439	-0.0945	0.0057	-0.0731	-0.1064	-0.1312	-0.0841	-0.0381	-0.1797	-0.1203	-0.035	-0.1987	-0.2036	NA	0.0668	0.1378	0.0712	0.0731	0.0508	0.0845	0.0787	0.0791	0.0716	0.0419	0.045	0.0216	0.1023	0.0722
Min SpO2	All	rs1523196	1.47e-07	Discovery/Replication	2q12:102,970,807 – 103,239,356	2	103163700		T	G	0.789-0.903	-0.0729	0.0139	?++-+----------	43.9	23.189	13	0.03947	22518	NA	0.0732	0.0439	-0.0947	0.0057	-0.0731	-0.1064	-0.1312	-0.0835	-0.0381	-0.1797	-0.1204	-0.035	-0.1986	-0.2036	NA	0.0668	0.1378	0.0712	0.0731	0.0508	0.0845	0.0787	0.079	0.0716	0.0419	0.045	0.0216	0.1023	0.0722
Min SpO2	All	rs1523197	1.49e-07	Discovery/Replication	2q12:102,970,807 – 103,239,356	2	103163732		A	G	0.789-0.903	-0.0729	0.0139	?++-+----------	43.9	23.184	13	0.03952	22518	NA	0.0732	0.0439	-0.0939	0.0057	-0.0731	-0.1064	-0.1312	-0.084	-0.0381	-0.1797	-0.1204	-0.035	-0.1986	-0.2036	NA	0.0668	0.1378	0.0712	0.0731	0.0508	0.0845	0.0787	0.0791	0.0716	0.0419	0.045	0.0216	0.1023	0.0722
Min SpO2	All	rs79107058	2.23e-08	Discovery/Replication	2q12:102,970,807 – 103,239,356	2	103164257		A	C	0.098-0.213	0.0773	0.0138	?--+-++++++++++	36.2	20.371	13	0.08634	22518	NA	-0.0565	-0.0337	0.0889	-0.0048	0.0812	0.1064	0.1313	0.084	0.0381	0.1797	0.1204	0.044	0.1882	0.201	NA	0.0666	0.1338	0.0707	0.072	0.0505	0.0845	0.0787	0.0791	0.0716	0.0419	0.045	0.0215	0.1019	0.0721
Min SpO2	All	rs17027442	1.59e-07	Discovery/Replication	2q12:102,970,807 – 103,239,356	2	103164948		T	C	0.096-0.211	0.0727	0.0139	?--++++++++++++	43.5	23.017	13	0.04147	22518	NA	-0.0736	-0.0459	0.0929	0.0019	0.0691	0.1064	0.1312	0.084	0.0381	0.1797	0.1204	0.035	0.2001	0.2024	NA	0.0667	0.1375	0.0712	0.0725	0.0508	0.0845	0.0787	0.0791	0.0716	0.0419	0.045	0.0216	0.1027	0.0722
Min SpO2	All	rs59126438	8.16e-08	Discovery/Replication	2q12:102,970,807 – 103,239,356	2	103165142		T	G	0.786-0.902	-0.0743	0.0138	?++-+----------	40.4	21.817	13	0.05826	22518	NA	0.057	0.0489	-0.098	0.0114	-0.0742	-0.1064	-0.1312	-0.084	-0.0381	-0.1797	-0.1192	-0.0379	-0.1882	-0.2036	NA	0.0666	0.1341	0.0708	0.072	0.0506	0.0845	0.0787	0.0791	0.0716	0.0419	0.045	0.0216	0.1019	0.0722
Min SpO2	All	rs2310294	1.52e-07	Discovery/Replication	2q12:102,970,807 – 103,239,356	2	103165706		A	G	0.790-0.903	-0.0728	0.0139	?++-+----------	43.7	23.072	13	0.04082	22518	NA	0.0736	0.0438	-0.0945	0.0059	-0.0742	-0.1065	-0.1318	-0.0836	-0.0381	-0.1797	-0.1194	-0.035	-0.1987	-0.2011	NA	0.0668	0.1378	0.0712	0.0731	0.0506	0.0845	0.0787	0.079	0.0716	0.0419	0.045	0.0216	0.1023	0.0721
Min SpO2	All	rs1989399	1.74e-07	Discovery/Replication	2q12:102,970,807 – 103,239,356	2	103166742		A	G	0.097-0.210	0.0724	0.0139	?--+-++++++++++	44.3	23.347	13	0.0377	22518	NA	-0.0767	-0.0435	0.0976	-0.0061	0.0742	0.1064	0.1312	0.0678	0.0381	0.1798	0.1192	0.0351	0.1986	0.2036	NA	0.067	0.1378	0.0713	0.0732	0.0506	0.0845	0.0787	0.0776	0.0716	0.0419	0.045	0.0216	0.1023	0.0722
Min SpO2	All	rs723292	7.17e-08	Discovery/Replication	2q12:102,970,807 – 103,239,356	2	103166804		A	G	0.725-0.891	-0.0727	0.0135	?++-+----------	32.7	19.315	13	0.1137	22518	NA	0.0253	0.0386	-0.0797	0.0174	-0.0742	-0.1064	-0.1312	-0.0795	-0.0381	-0.1798	-0.1202	-0.04	-0.1503	-0.1884	NA	0.0619	0.1351	0.0657	0.0684	0.0506	0.0845	0.0787	0.0787	0.0716	0.0419	0.045	0.0208	0.097	0.0708
Min SpO2	All	rs1159509	1.66e-07	Discovery/Replication	2q12:102,970,807 – 103,239,356	2	103169073		A	T	0.097-0.208	0.0727	0.0139	?--+-++++++++++	46.5	24.288	13	0.02858	22518	NA	-0.0884	-0.0423	0.102	-0.0075	0.0742	0.1065	0.1309	0.0851	0.0381	0.1801	0.1195	0.0349	0.1986	0.2036	NA	0.067	0.1378	0.0713	0.0736	0.0506	0.0845	0.0787	0.0789	0.0716	0.0419	0.045	0.0217	0.1023	0.0722
Min SpO2	All	rs138895820	2.31e-09	Discovery/Replication	2q12:102,970,807 – 103,239,356	2	103169814		G	GC	0.030-0.135	0.1027	0.0172	?+?+++++++++++?	5.9	11.691	11	0.3873	20686	NA	0.1813	NA	0.1555	0.0655	0.0822	0.1092	0.1375	0.0768	0.0418	0.2005	NA	0.0615	0.2333	0.1983	NA	0.1539	NA	0.1661	0.1636	0.0515	0.0861	0.0815	0.0804	0.074	0.0438	NA	0.0257	0.1304	0.0758
Min SpO2	All	rs72995652	1.59e-07	Discovery/Replication	2q12:102,970,807 – 103,239,356	2	103171651		A	C	0.097-0.208	0.0727	0.0139	?--+-++++++++++	46.6	24.339	13	0.02815	22518	NA	-0.0883	-0.0415	0.1045	-0.0075	0.0727	0.1071	0.1308	0.0909	0.0381	0.1803	0.1192	0.0349	0.1986	0.2036	NA	0.067	0.1379	0.0713	0.0736	0.0507	0.0846	0.0787	0.0784	0.0716	0.042	0.045	0.0216	0.1023	0.0722
Min SpO2	All	rs6742433	1.15e-07	Discovery/Replication	2q12:102,970,807 – 103,239,356	2	103175360		T	C	0.098-0.215	0.0735	0.0139	?--+-++++++++++	41.6	22.257	13	0.0515	22518	NA	-0.0689	-0.0347	0.0932	-0.0048	0.0697	0.1083	0.1304	0.0952	0.0422	0.1807	0.1182	0.0361	0.1834	0.2036	NA	0.067	0.1345	0.0695	0.0738	0.0509	0.0848	0.0788	0.0793	0.0718	0.042	0.0452	0.0216	0.1008	0.0722
Min SpO2	All	rs72995658	8.86e-08	Discovery/Replication	2q12:102,970,807 – 103,239,356	2	103176773		A	G	0.785-0.902	-0.0742	0.0139	?++-+----------	39.7	21.545	13	0.06283	22518	NA	0.0593	0.0199	-0.096	0.0007	-0.0697	-0.1088	-0.1302	-0.1043	-0.0327	-0.1808	-0.1178	-0.0362	-0.1835	-0.2013	NA	0.0666	0.1341	0.0692	0.0739	0.0509	0.0849	0.0788	0.0796	0.0717	0.042	0.0452	0.0216	0.1008	0.0721
Min SpO2	All	rs17027496	3.47e-08	Discovery/Replication	2q12:102,970,807 – 103,239,356	2	103178223		A	T	0.108-0.244	0.0753	0.0136	?-+++++++++++++	42	22.406	13	0.04938	22518	NA	-0.0643	0.0458	0.1128	0.0112	0.068	0.1132	0.1287	0.1153	0.0339	0.1814	0.1178	0.0384	0.1425	0.2211	NA	0.0623	0.1251	0.0678	0.0682	0.0509	0.0857	0.079	0.0801	0.0719	0.0421	0.0454	0.0212	0.0935	0.0719
Min SpO2	All	rs138102684	1.54e-07	Discovery/Replication	2q12:102,970,807 – 103,239,356	2	103189194		T	TG	0.030-0.147	0.0888	0.0169	?+?+++++++++-+?	27.2	15.112	11	0.1774	20686	NA	0.2183	NA	0.1618	0.0274	0.0686	0.0979	0.1145	0.0651	-0.0068	0.1938	NA	0.048	0.1678	0.2215	NA	0.1533	NA	0.1748	0.1752	0.0505	0.0861	0.081	0.0746	0.0703	0.043	NA	0.0254	0.1279	0.0772
Min SpO2	All	rs79387448	8.61e-08	Discovery/Replication	2q12:102,970,807 – 103,239,356	2	103215410		T	C	0.029-0.166	0.0794	0.0148	?+?+++++++++-++	20.8	15.151	12	0.2333	22333	NA	0.1023	NA	0.1036	0.0573	0.0735	0.0561	0.1346	0.0804	-0.0381	0.173	0.114	0.0364	0.166	0.1619	NA	0.1377	NA	0.1739	0.1598	0.0474	0.0764	0.0726	0.075	0.0651	0.0404	0.0424	0.0238	0.1186	0.0721
Min SpO2	All	rs75218113	5.61e-07	Discovery/Replication	2q12:102,970,807 – 103,239,356	2	103239356	SLC9A2	C	G	0.845-0.971	-0.0778	0.0155	?-?---------+--	15.1	14.138	12	0.292	22333	NA	-0.2101	NA	-0.1185	-0.0016	-0.0378	-0.0706	-0.0382	-0.0806	0.0082	-0.1606	-0.1014	-0.0452	-0.1833	-0.2382	NA	0.1524	NA	0.171	0.1627	0.0493	0.0823	0.0781	0.073	0.0687	0.0426	0.0442	0.0249	0.1274	0.0787
Min SpO2	AA	rs116614712	1.33e-08	Combined meta-analysis	6q25:156,900,534	6	156900534		T	C	0.979-0.981	-0.7833	0.1378	-?-?	78.1	4.561	1	0.03271	1221	NA	-0.4967	NA	-1.0857	NA	NA	NA	NA	NA	NA	NA	NA	NA	NA	NA	NA	0.1924	NA	0.1976	NA	NA	NA	NA	NA	NA	NA	NA	NA	NA	NA
Min SpO2	EA	rs1880000	1.47e-07	Combined meta-analysis	2q12:103,099,953 – 103,215,410	2	103099953	SLC9A4	T	C	0.851-0.891	-0.114	0.0217	-------	0	4.218	6	0.6473	8031	NA	NA	NA	NA	NA	-0.071	-0.1096	-0.1239	-0.0682	-0.0429	-0.1749	-0.1198	NA	NA	NA	NA	NA	NA	NA	NA	0.051	0.0861	0.0787	0.0742	0.0719	0.0419	0.0447	NA	NA	NA
Min SpO2	EA	rs6749440	9.02e-08	Combined meta-analysis	2q12:103,099,953 – 103,215,410	2	103101846	SLC9A4	T	C	0.110-0.150	0.1158	0.0217	+++++++	0	4.189	6	0.6511	8031	NA	NA	NA	NA	NA	0.0709	0.1066	0.1288	0.0778	0.0438	0.1762	0.1207	NA	NA	NA	NA	NA	NA	NA	NA	0.0509	0.086	0.0788	0.0742	0.072	0.0417	0.0447	NA	NA	NA
Min SpO2	EA	rs78136548	2.1e-07	Combined meta-analysis	2q12:103,099,953 – 103,215,410	2	103103740	SLC9A4	T	G	0.866-0.895	-0.1169	0.0225	-------	0	4.841	6	0.5643	8031	NA	NA	NA	NA	NA	-0.0783	-0.1052	-0.1299	-0.0547	-0.0449	-0.1892	-0.1166	NA	NA	NA	NA	NA	NA	NA	NA	0.0516	0.0874	0.0827	0.0787	0.0748	0.0441	0.0464	NA	NA	NA
Min SpO2	EA	rs57540503	1.34e-07	Combined meta-analysis	2q12:103,099,953 – 103,215,410	2	103105168	SLC9A4	T	C	0.110-0.149	0.1151	0.0218	+++++++	0	4.124	6	0.6599	8031	NA	NA	NA	NA	NA	0.0715	0.1098	0.11	0.0829	0.0388	0.176	0.1204	NA	NA	NA	NA	NA	NA	NA	NA	0.0533	0.0859	0.0781	0.0745	0.072	0.0418	0.0447	NA	NA	NA
Min SpO2	EA	rs111282169	1.27e-07	Combined meta-analysis	2q12:103,099,953 – 103,215,410	2	103108123	SLC9A4	A	T	0.851-0.890	-0.1144	0.0217	-------	0	4.297	6	0.6365	8031	NA	NA	NA	NA	NA	-0.0687	-0.1097	-0.1177	-0.0829	-0.0385	-0.176	-0.1204	NA	NA	NA	NA	NA	NA	NA	NA	0.0507	0.0859	0.0787	0.0745	0.072	0.0418	0.0447	NA	NA	NA
Min SpO2	EA	rs1403549	1.2e-07	Combined meta-analysis	2q12:103,099,953 – 103,215,410	2	103110745	SLC9A4	C	G	0.110-0.149	0.1146	0.0216	+++++++	0	4.274	6	0.6396	8031	NA	NA	NA	NA	NA	0.0699	0.1102	0.1177	0.0835	0.038	0.1759	0.1205	NA	NA	NA	NA	NA	NA	NA	NA	0.0506	0.0859	0.0787	0.0746	0.0715	0.0418	0.0447	NA	NA	NA
Min SpO2	EA	rs7583683	9.37e-08	Combined meta-analysis	2q12:103,099,953 – 103,215,410	2	103113763	SLC9A4	A	G	0.853-0.890	-0.1162	0.0218	-------	0	4.639	6	0.5909	8031	NA	NA	NA	NA	NA	-0.0694	-0.1097	-0.1228	-0.0764	-0.0383	-0.1801	-0.1234	NA	NA	NA	NA	NA	NA	NA	NA	0.0507	0.0858	0.079	0.0767	0.0722	0.042	0.0449	NA	NA	NA
Min SpO2	EA	rs59694233	1.06e-07	Combined meta-analysis	2q12:103,099,953 – 103,215,410	2	103116521	SLC9A4	A	G	0.110-0.149	0.1151	0.0217	+++++++	0	4.281	6	0.6387	8031	NA	NA	NA	NA	NA	0.0699	0.1096	0.1176	0.0839	0.0385	0.1764	0.1216	NA	NA	NA	NA	NA	NA	NA	NA	0.0506	0.0855	0.0787	0.0748	0.072	0.0418	0.0447	NA	NA	NA
Min SpO2	EA	rs7572284	1.01e-07	Combined meta-analysis	2q12:103,099,953 – 103,215,410	2	103119423	SLC9A4	A	C	0.111-0.149	0.1151	0.0216	+++++++	0	4.146	6	0.6569	8031	NA	NA	NA	NA	NA	0.0699	0.115	0.1171	0.0872	0.0389	0.1751	0.1203	NA	NA	NA	NA	NA	NA	NA	NA	0.0506	0.0855	0.0787	0.0736	0.072	0.0417	0.0447	NA	NA	NA
Min SpO2	EA	rs7575867	8.65e-08	Combined meta-analysis	2q12:103,099,953 – 103,215,410	2	103120179	SLC9A4	T	C	0.110-0.149	0.1163	0.0217	+++++++	0	4.15	6	0.6564	8031	NA	NA	NA	NA	NA	0.0699	0.1099	0.1177	0.0986	0.0385	0.1765	0.1208	NA	NA	NA	NA	NA	NA	NA	NA	0.0506	0.0855	0.0787	0.0782	0.072	0.0418	0.0447	NA	NA	NA
Min SpO2	EA	rs7601773	9.3e-08	Combined meta-analysis	2q12:103,099,953 – 103,215,410	2	103120483	SLC9A4	T	G	0.110-0.149	0.1153	0.0216	+++++++	0	4.223	6	0.6465	8031	NA	NA	NA	NA	NA	0.0699	0.1099	0.1177	0.0904	0.0385	0.1765	0.1205	NA	NA	NA	NA	NA	NA	NA	NA	0.0506	0.0855	0.0787	0.0724	0.072	0.0418	0.0447	NA	NA	NA
Min SpO2	EA	rs72993720	9.86e-08	Combined meta-analysis	2q12:103,099,953 – 103,215,410	2	103121269	SLC9A4	A	T	0.851-0.889	-0.1151	0.0216	-------	0	4.385	6	0.6248	8031	NA	NA	NA	NA	NA	-0.0691	-0.1115	-0.1234	-0.0816	-0.0385	-0.1769	-0.1207	NA	NA	NA	NA	NA	NA	NA	NA	0.0506	0.0852	0.0786	0.0728	0.072	0.0418	0.0447	NA	NA	NA
Min SpO2	EA	rs17027327	1.23e-07	Combined meta-analysis	2q12:103,099,953 – 103,215,410	2	103122513	SLC9A4	A	C	0.111-0.149	0.1141	0.0216	+++++++	0	4.503	6	0.6089	8031	NA	NA	NA	NA	NA	0.0687	0.1116	0.1236	0.0736	0.0385	0.1768	0.1201	NA	NA	NA	NA	NA	NA	NA	NA	0.0507	0.0851	0.0785	0.0721	0.072	0.0418	0.0447	NA	NA	NA
Min SpO2	EA	rs76229479	7.43e-07	Combined meta-analysis	2q12:103,099,953 – 103,215,410	2	103123912	SLC9A4	A	C	0.865-0.891	-0.111	0.0224	-------	0	5.983	6	0.425	8031	NA	NA	NA	NA	NA	-0.0712	-0.1103	-0.1281	-0.046	-0.0295	-0.1922	-0.1037	NA	NA	NA	NA	NA	NA	NA	NA	0.0516	0.0863	0.0817	0.0766	0.0741	0.0441	0.0465	NA	NA	NA
Min SpO2	EA	rs72993722	1.75e-07	Combined meta-analysis	2q12:103,099,953 – 103,215,410	2	103124916	SLC9A4	A	G	0.851-0.889	-0.113	0.0216	-------	0	4.47	6	0.6134	8031	NA	NA	NA	NA	NA	-0.0683	-0.1116	-0.1238	-0.0742	-0.0385	-0.1766	-0.1154	NA	NA	NA	NA	NA	NA	NA	NA	0.0507	0.0848	0.0785	0.0727	0.072	0.0418	0.0451	NA	NA	NA
Min SpO2	EA	rs76746266	1.42e-07	Combined meta-analysis	2q12:103,099,953 – 103,215,410	2	103124920	SLC9A4	T	C	0.111-0.149	0.1138	0.0216	+++++++	0	4.483	6	0.6116	8031	NA	NA	NA	NA	NA	0.0683	0.1116	0.1238	0.0742	0.0385	0.1766	0.119	NA	NA	NA	NA	NA	NA	NA	NA	0.0507	0.0848	0.0785	0.0727	0.072	0.0418	0.0451	NA	NA	NA
Min SpO2	EA	rs17027341	8.22e-08	Combined meta-analysis	2q12:103,099,953 – 103,215,410	2	103136559	SLC9A4	T	C	0.851-0.888	-0.1165	0.0217	-------	0	4.327	6	0.6326	8031	NA	NA	NA	NA	NA	-0.068	-0.1119	-0.124	-0.0982	-0.0349	-0.1762	-0.1223	NA	NA	NA	NA	NA	NA	NA	NA	0.0507	0.0847	0.0784	0.0782	0.0719	0.0418	0.0448	NA	NA	NA
Min SpO2	EA	rs57942521	1.57e-07	Combined meta-analysis	2q12:103,099,953 – 103,215,410	2	103139849	SLC9A4	A	G	0.851-0.888	-0.114	0.0217	-------	0	4.397	6	0.6231	8031	NA	NA	NA	NA	NA	-0.0719	-0.1077	-0.1183	-0.0727	-0.0395	-0.1779	-0.1164	NA	NA	NA	NA	NA	NA	NA	NA	0.0509	0.0847	0.0783	0.0782	0.0715	0.0418	0.0449	NA	NA	NA
Min SpO2	EA	rs112922328	1.18e-07	Combined meta-analysis	2q12:103,099,953 – 103,215,410	2	103142495	SLC9A4	T	C	0.112-0.148	0.1155	0.0218	+++++++	0	4.564	6	0.6008	8031	NA	NA	NA	NA	NA	0.0727	0.1068	0.1309	0.0673	0.0382	0.1787	0.1194	NA	NA	NA	NA	NA	NA	NA	NA	0.0508	0.0846	0.0787	0.0803	0.0717	0.0419	0.045	NA	NA	NA
Min SpO2	EA	rs7576324	1.04e-07	Combined meta-analysis	2q12:103,099,953 – 103,215,410	2	103142994	SLC9A4	A	G	0.112-0.148	0.1159	0.0218	+++++++	0	4.481	6	0.6118	8031	NA	NA	NA	NA	NA	0.0674	0.1068	0.1273	0.0897	0.0381	0.1787	0.1193	NA	NA	NA	NA	NA	NA	NA	NA	0.0508	0.0846	0.078	0.08	0.0717	0.0419	0.045	NA	NA	NA
Min SpO2	EA	rs7587856	1.57e-07	Combined meta-analysis	2q12:103,099,953 – 103,215,410	2	103144305	SLC9A4	A	C	0.112-0.148	0.1143	0.0218	+++++++	0	4.664	6	0.5876	8031	NA	NA	NA	NA	NA	0.0674	0.1066	0.123	0.0716	0.0382	0.1787	0.1196	NA	NA	NA	NA	NA	NA	NA	NA	0.0508	0.0846	0.0781	0.08	0.0716	0.0419	0.045	NA	NA	NA
Min SpO2	EA	rs6709719	1.13e-07	Combined meta-analysis	2q12:103,099,953 – 103,215,410	2	103144953	SLC9A4	A	G	0.112-0.148	0.1157	0.0218	+++++++	0	4.49	6	0.6107	8031	NA	NA	NA	NA	NA	0.0728	0.1065	0.1309	0.0731	0.0382	0.1788	0.1184	NA	NA	NA	NA	NA	NA	NA	NA	0.0508	0.0845	0.0787	0.0799	0.0716	0.0419	0.0451	NA	NA	NA
Min SpO2	EA	rs7571985	1.51e-07	Combined meta-analysis	2q12:103,099,953 – 103,215,410	2	103147561	SLC9A4	A	G	0.112-0.148	0.1144	0.0218	+++++++	0	4.627	6	0.5924	8031	NA	NA	NA	NA	NA	0.0675	0.1062	0.1229	0.0728	0.0391	0.1788	0.1194	NA	NA	NA	NA	NA	NA	NA	NA	0.0508	0.0845	0.0781	0.0796	0.0716	0.0419	0.045	NA	NA	NA
Min SpO2	EA	rs74560841	3.09e-07	Combined meta-analysis	2q12:103,099,953 – 103,215,410	2	103149210	SLC9A4	A	G	0.109-0.142	0.1133	0.0221	+++++++	0	4.028	6	0.6729	8031	NA	NA	NA	NA	NA	0.0802	0.1086	0.1306	0.077	0.0371	0.1769	0.1047	NA	NA	NA	NA	NA	NA	NA	NA	0.0511	0.086	0.0807	0.0803	0.0726	0.0427	0.0459	NA	NA	NA
Min SpO2	EA	rs9677607	1.05e-07	Combined meta-analysis	2q12:103,099,953 – 103,215,410	2	103149520	SLC9A4	A	T	0.852-0.888	-0.1158	0.0218	-------	0	4.443	6	0.6169	8031	NA	NA	NA	NA	NA	-0.0676	-0.1062	-0.1233	-0.0929	-0.0381	-0.1787	-0.1194	NA	NA	NA	NA	NA	NA	NA	NA	0.0508	0.0845	0.0781	0.0794	0.0716	0.0419	0.045	NA	NA	NA
Min SpO2	EA	rs72993754	1.24e-07	Combined meta-analysis	2q12:103,099,953 – 103,215,410	2	103151136	SLC9A4	A	G	0.850-0.888	-0.1146	0.0217	-------	0	4.098	6	0.6634	8031	NA	NA	NA	NA	NA	-0.0682	-0.1063	-0.1211	-0.0946	-0.041	-0.1753	-0.1168	NA	NA	NA	NA	NA	NA	NA	NA	0.0507	0.0845	0.0773	0.0774	0.0713	0.0418	0.0448	NA	NA	NA
Min SpO2	EA	rs75644281	1.01e-07	Combined meta-analysis	2q12:103,099,953 – 103,215,410	2	103151316	SLC9A4	A	T	0.852-0.888	-0.1161	0.0218	-------	0	4.495	6	0.6099	8031	NA	NA	NA	NA	NA	-0.0677	-0.1063	-0.1233	-0.0898	-0.0381	-0.1791	-0.1207	NA	NA	NA	NA	NA	NA	NA	NA	0.0508	0.0845	0.0781	0.0801	0.0716	0.0419	0.045	NA	NA	NA
Min SpO2	EA	rs72993760	1.05e-07	Combined meta-analysis	2q12:103,099,953 – 103,215,410	2	103151704	SLC9A4	A	G	0.112-0.148	0.1159	0.0218	+++++++	0	4.477	6	0.6124	8031	NA	NA	NA	NA	NA	0.0677	0.1063	0.1233	0.0922	0.0381	0.1792	0.1192	NA	NA	NA	NA	NA	NA	NA	NA	0.0508	0.0845	0.0781	0.0805	0.0716	0.0419	0.045	NA	NA	NA
Min SpO2	EA	rs17027413	1.18e-07	Combined meta-analysis	2q12:103,099,953 – 103,215,410	2	103153667	SLC9A4	T	C	0.112-0.148	0.1154	0.0218	+++++++	0	4.647	6	0.5899	8031	NA	NA	NA	NA	NA	0.0677	0.1066	0.13	0.0795	0.0381	0.1796	0.1192	NA	NA	NA	NA	NA	NA	NA	NA	0.0506	0.0845	0.0787	0.0796	0.0716	0.042	0.045	NA	NA	NA
Min SpO2	EA	rs77375846	1.4e-07	Combined meta-analysis	2q12:103,099,953 – 103,215,410	2	103155075	SLC9A4	T	C	0.866-0.895	-0.1187	0.0226	-------	0	4.922	6	0.5539	8031	NA	NA	NA	NA	NA	-0.0791	-0.1113	-0.1416	-0.0662	-0.0419	-0.1917	-0.1121	NA	NA	NA	NA	NA	NA	NA	NA	0.0513	0.0863	0.0824	0.0823	0.0741	0.0441	0.0466	NA	NA	NA
Min SpO2	EA	rs7593444	7.24e-08	Combined meta-analysis	2q12:103,099,953 – 103,215,410	2	103158561		A	G	0.112-0.148	0.1173	0.0218	+++++++	0	4.415	6	0.6208	8031	NA	NA	NA	NA	NA	0.0731	0.1064	0.1312	0.0852	0.0381	0.1797	0.1203	NA	NA	NA	NA	NA	NA	NA	NA	0.0508	0.0845	0.0787	0.0793	0.0716	0.0419	0.045	NA	NA	NA
Min SpO2	EA	rs17027421	7.45e-08	Combined meta-analysis	2q12:103,099,953 – 103,215,410	2	103159882		A	G	0.852-0.888	-0.1172	0.0218	-------	0	4.397	6	0.6231	8031	NA	NA	NA	NA	NA	-0.0731	-0.1062	-0.1313	-0.0849	-0.0381	-0.1794	-0.1203	NA	NA	NA	NA	NA	NA	NA	NA	0.0508	0.0845	0.0787	0.0793	0.0716	0.0419	0.045	NA	NA	NA
Min SpO2	EA	rs7582378	6.48e-08	Combined meta-analysis	2q12:103,099,953 – 103,215,410	2	103162263		A	C	0.112-0.148	0.1178	0.0218	+++++++	0	4.338	6	0.6311	8031	NA	NA	NA	NA	NA	0.0757	0.1064	0.1312	0.0843	0.0381	0.1797	0.1204	NA	NA	NA	NA	NA	NA	NA	NA	0.0508	0.0845	0.0787	0.0792	0.0716	0.0419	0.045	NA	NA	NA
Min SpO2	EA	rs72995626	7.36e-08	Combined meta-analysis	2q12:103,099,953 – 103,215,410	2	103162580		T	C	0.852-0.888	-0.1173	0.0218	-------	0	4.424	6	0.6194	8031	NA	NA	NA	NA	NA	-0.0731	-0.1064	-0.1312	-0.0843	-0.0381	-0.1797	-0.1203	NA	NA	NA	NA	NA	NA	NA	NA	0.0508	0.0845	0.0787	0.0792	0.0716	0.0419	0.045	NA	NA	NA
Min SpO2	EA	rs76720903	4.62e-08	Combined meta-analysis	2q12:103,099,953 – 103,215,410	2	103162826		A	G	0.112-0.148	0.1189	0.0218	+++++++	0	4.046	6	0.6704	8031	NA	NA	NA	NA	NA	0.0848	0.1066	0.1316	0.0832	0.0372	0.1787	0.1203	NA	NA	NA	NA	NA	NA	NA	NA	0.0505	0.0845	0.0787	0.0792	0.0716	0.0419	0.045	NA	NA	NA
Min SpO2	EA	rs17027428	7.28e-08	Combined meta-analysis	2q12:103,099,953 – 103,215,410	2	103163175		A	G	0.112-0.148	0.1173	0.0218	+++++++	0	4.429	6	0.6189	8031	NA	NA	NA	NA	NA	0.0731	0.1064	0.1312	0.0841	0.0381	0.1797	0.1208	NA	NA	NA	NA	NA	NA	NA	NA	0.0508	0.0845	0.0787	0.0791	0.0716	0.0419	0.0451	NA	NA	NA
Min SpO2	EA	rs17027430	7.38e-08	Combined meta-analysis	2q12:103,099,953 – 103,215,410	2	103163237		T	C	0.852-0.888	-0.1172	0.0218	-------	0	4.427	6	0.6191	8031	NA	NA	NA	NA	NA	-0.0731	-0.1064	-0.1312	-0.0841	-0.0381	-0.1797	-0.1203	NA	NA	NA	NA	NA	NA	NA	NA	0.0508	0.0845	0.0787	0.0791	0.0716	0.0419	0.045	NA	NA	NA
Min SpO2	EA	rs1523196	7.41e-08	Combined meta-analysis	2q12:103,099,953 – 103,215,410	2	103163700		T	G	0.852-0.888	-0.1172	0.0218	-------	0	4.434	6	0.6181	8031	NA	NA	NA	NA	NA	-0.0731	-0.1064	-0.1312	-0.0835	-0.0381	-0.1797	-0.1204	NA	NA	NA	NA	NA	NA	NA	NA	0.0508	0.0845	0.0787	0.079	0.0716	0.0419	0.045	NA	NA	NA
Min SpO2	EA	rs1523197	7.35e-08	Combined meta-analysis	2q12:103,099,953 – 103,215,410	2	103163732		A	G	0.852-0.888	-0.1172	0.0218	-------	0	4.428	6	0.6189	8031	NA	NA	NA	NA	NA	-0.0731	-0.1064	-0.1312	-0.084	-0.0381	-0.1797	-0.1204	NA	NA	NA	NA	NA	NA	NA	NA	0.0508	0.0845	0.0787	0.0791	0.0716	0.0419	0.045	NA	NA	NA
Min SpO2	EA	rs79107058	4.94e-08	Combined meta-analysis	2q12:103,099,953 – 103,215,410	2	103164257		A	C	0.112-0.148	0.1187	0.0218	+++++++	0	4.179	6	0.6525	8031	NA	NA	NA	NA	NA	0.0812	0.1064	0.1313	0.084	0.0381	0.1797	0.1204	NA	NA	NA	NA	NA	NA	NA	NA	0.0505	0.0845	0.0787	0.0791	0.0716	0.0419	0.045	NA	NA	NA
Min SpO2	EA	rs17027442	8.86e-08	Combined meta-analysis	2q12:103,099,953 – 103,215,410	2	103164948		T	C	0.112-0.148	0.1165	0.0218	+++++++	0	4.57	6	0.6	8031	NA	NA	NA	NA	NA	0.0691	0.1064	0.1312	0.084	0.0381	0.1797	0.1204	NA	NA	NA	NA	NA	NA	NA	NA	0.0508	0.0845	0.0787	0.0791	0.0716	0.0419	0.045	NA	NA	NA
Min SpO2	EA	rs59126438	7.46e-08	Combined meta-analysis	2q12:103,099,953 – 103,215,410	2	103165142		T	G	0.852-0.888	-0.1171	0.0218	-------	0	4.394	6	0.6236	8031	NA	NA	NA	NA	NA	-0.0742	-0.1064	-0.1312	-0.084	-0.0381	-0.1797	-0.1192	NA	NA	NA	NA	NA	NA	NA	NA	0.0506	0.0845	0.0787	0.0791	0.0716	0.0419	0.045	NA	NA	NA
Min SpO2	EA	rs2310294	7.32e-08	Combined meta-analysis	2q12:103,099,953 – 103,215,410	2	103165706		A	G	0.852-0.888	-0.1172	0.0218	-------	0	4.401	6	0.6225	8031	NA	NA	NA	NA	NA	-0.0742	-0.1065	-0.1318	-0.0836	-0.0381	-0.1797	-0.1194	NA	NA	NA	NA	NA	NA	NA	NA	0.0506	0.0845	0.0787	0.079	0.0716	0.0419	0.045	NA	NA	NA
Min SpO2	EA	rs1989399	1e-07	Combined meta-analysis	2q12:103,099,953 – 103,215,410	2	103166742		A	G	0.112-0.148	0.1158	0.0217	+++++++	0	4.626	6	0.5926	8031	NA	NA	NA	NA	NA	0.0742	0.1064	0.1312	0.0678	0.0381	0.1798	0.1192	NA	NA	NA	NA	NA	NA	NA	NA	0.0506	0.0845	0.0787	0.0776	0.0716	0.0419	0.045	NA	NA	NA
Min SpO2	EA	rs723292	7.58e-08	Combined meta-analysis	2q12:103,099,953 – 103,215,410	2	103166804		A	G	0.852-0.888	-0.117	0.0218	-------	0	4.457	6	0.6151	8031	NA	NA	NA	NA	NA	-0.0742	-0.1064	-0.1312	-0.0795	-0.0381	-0.1798	-0.1202	NA	NA	NA	NA	NA	NA	NA	NA	0.0506	0.0845	0.0787	0.0787	0.0716	0.0419	0.045	NA	NA	NA
Min SpO2	EA	rs1159509	6.99e-08	Combined meta-analysis	2q12:103,099,953 – 103,215,410	2	103169073		A	T	0.112-0.148	0.1173	0.0218	+++++++	0	4.411	6	0.6213	8031	NA	NA	NA	NA	NA	0.0742	0.1065	0.1309	0.0851	0.0381	0.1801	0.1195	NA	NA	NA	NA	NA	NA	NA	NA	0.0506	0.0845	0.0787	0.0789	0.0716	0.0419	0.045	NA	NA	NA
Min SpO2	EA	rs72995652	6.92e-08	Combined meta-analysis	2q12:103,099,953 – 103,215,410	2	103171651		A	C	0.112-0.148	0.1174	0.0218	+++++++	0	4.406	6	0.6218	8031	NA	NA	NA	NA	NA	0.0727	0.1071	0.1308	0.0909	0.0381	0.1803	0.1192	NA	NA	NA	NA	NA	NA	NA	NA	0.0507	0.0846	0.0787	0.0784	0.0716	0.042	0.045	NA	NA	NA
Min SpO2	EA	rs6742433	7.18e-08	Combined meta-analysis	2q12:103,099,953 – 103,215,410	2	103175360		T	C	0.112-0.147	0.1177	0.0218	+++++++	0	4.364	6	0.6276	8031	NA	NA	NA	NA	NA	0.0697	0.1083	0.1304	0.0952	0.0422	0.1807	0.1182	NA	NA	NA	NA	NA	NA	NA	NA	0.0509	0.0848	0.0788	0.0793	0.0718	0.042	0.0452	NA	NA	NA
Min SpO2	EA	rs72995658	7.7e-08	Combined meta-analysis	2q12:103,099,953 – 103,215,410	2	103176773		A	G	0.853-0.889	-0.1174	0.0219	-------	0	4.616	6	0.5939	8031	NA	NA	NA	NA	NA	-0.0697	-0.1088	-0.1302	-0.1043	-0.0327	-0.1808	-0.1178	NA	NA	NA	NA	NA	NA	NA	NA	0.0509	0.0849	0.0788	0.0796	0.0717	0.042	0.0452	NA	NA	NA
Min SpO2	EA	rs17027496	6.69e-08	Combined meta-analysis	2q12:103,099,953 – 103,215,410	2	103178223		A	T	0.111-0.147	0.1184	0.0219	+++++++	0	4.623	6	0.5929	8031	NA	NA	NA	NA	NA	0.068	0.1132	0.1287	0.1153	0.0339	0.1814	0.1178	NA	NA	NA	NA	NA	NA	NA	NA	0.0509	0.0857	0.079	0.0801	0.0719	0.0421	0.0454	NA	NA	NA
Min SpO2	EA	rs79387448	6.94e-07	Combined meta-analysis	2q12:103,099,953 – 103,215,410	2	103215410		T	C	0.135-0.166	0.1015	0.0205	++++-++	31.9	8.807	6	0.1847	8031	NA	NA	NA	NA	NA	0.0735	0.0561	0.1346	0.0804	-0.0381	0.173	0.114	NA	NA	NA	NA	NA	NA	NA	NA	0.0474	0.0764	0.0726	0.075	0.0651	0.0404	0.0424	NA	NA	NA
Min SpO2	EA	rs7225684	4.2e-08	Combined meta-analysis	17p13:4,741,718 – 4,813,078	17	4741718	MINK1	A	G	0.906-0.925	0.1438	0.0262	+++++++	0	1.217	6	0.976	8031	NA	NA	NA	NA	NA	0.1686	0.1493	0.0618	0.1593	0.1615	0.133	0.1577	NA	NA	NA	NA	NA	NA	NA	NA	0.0646	0.1014	0.087	0.0889	0.0969	0.05	0.0534	NA	NA	NA
Min SpO2	EA	rs72835012	1.6e-07	Combined meta-analysis	17p13:4,741,718 – 4,813,078	17	4742944	MINK1	A	G	0.907-0.926	0.1377	0.0263	+++++++	0	1.075	6	0.9826	8031	NA	NA	NA	NA	NA	0.1626	0.1486	0.0667	0.1377	0.169	0.1231	0.151	NA	NA	NA	NA	NA	NA	NA	NA	0.0641	0.1009	0.0872	0.0886	0.097	0.0504	0.0536	NA	NA	NA
Min SpO2	EA	rs72835013	2.76e-07	Combined meta-analysis	17p13:4,741,718 – 4,813,078	17	4743519	MINK1	C	G	0.072-0.091	-0.1361	0.0265	-------	0	1.483	6	0.9606	8031	NA	NA	NA	NA	NA	-0.1727	-0.1486	-0.0587	-0.1362	-0.1791	-0.1162	-0.1458	NA	NA	NA	NA	NA	NA	NA	NA	0.0647	0.1008	0.0882	0.0889	0.0983	0.0507	0.0542	NA	NA	NA
Min SpO2	EA	rs72835014	2.68e-07	Combined meta-analysis	17p13:4,741,718 – 4,813,078	17	4744304	MINK1	T	C	0.072-0.091	-0.136	0.0264	-------	0	1.684	6	0.9463	8031	NA	NA	NA	NA	NA	-0.1736	-0.1485	-0.054	-0.1342	-0.1897	-0.1169	-0.1436	NA	NA	NA	NA	NA	NA	NA	NA	0.0646	0.1007	0.0879	0.089	0.0986	0.0505	0.0541	NA	NA	NA
Min SpO2	EA	rs72835015	2.78e-07	Combined meta-analysis	17p13:4,741,718 – 4,813,078	17	4744423	MINK1	A	C	0.909-0.927	0.1359	0.0265	+++++++	0	1.635	6	0.95	8031	NA	NA	NA	NA	NA	0.1744	0.1483	0.053	0.1335	0.1794	0.1167	0.1463	NA	NA	NA	NA	NA	NA	NA	NA	0.0646	0.1007	0.088	0.089	0.0983	0.0506	0.0541	NA	NA	NA
Min SpO2	EA	rs7218130	2.44e-07	Combined meta-analysis	17p13:4,741,718 – 4,813,078	17	4745499	MINK1	A	G	0.909-0.928	0.1365	0.0264	+++++++	0	1.569	6	0.9548	8031	NA	NA	NA	NA	NA	0.1768	0.1483	0.0589	0.1313	0.1781	0.1156	0.1471	NA	NA	NA	NA	NA	NA	NA	NA	0.0646	0.1005	0.0882	0.0891	0.0982	0.0507	0.0539	NA	NA	NA
Min SpO2	EA	rs72835016	2.55e-07	Combined meta-analysis	17p13:4,741,718 – 4,813,078	17	4745987	MINK1	C	G	0.072-0.090	-0.1365	0.0265	-------	0	1.584	6	0.9537	8031	NA	NA	NA	NA	NA	-0.1773	-0.1482	-0.0589	-0.1302	-0.1778	-0.1154	-0.1477	NA	NA	NA	NA	NA	NA	NA	NA	0.0646	0.1004	0.0882	0.0891	0.0982	0.0507	0.0543	NA	NA	NA
Min SpO2	EA	rs72835017	1.17e-07	Combined meta-analysis	17p13:4,741,718 – 4,813,078	17	4746294	MINK1	A	G	0.908-0.927	0.1393	0.0263	+++++++	0	1.502	6	0.9594	8031	NA	NA	NA	NA	NA	0.1774	0.145	0.0541	0.1384	0.1693	0.1256	0.1502	NA	NA	NA	NA	NA	NA	NA	NA	0.0645	0.1	0.0879	0.0888	0.0979	0.05	0.0538	NA	NA	NA
Min SpO2	EA	rs72835018	2.53e-07	Combined meta-analysis	17p13:4,741,718 – 4,813,078	17	4747023	MINK1	T	C	0.909-0.928	0.1362	0.0264	+++++++	0	1.781	6	0.9387	8031	NA	NA	NA	NA	NA	0.178	0.1481	0.0542	0.1279	0.1884	0.1159	0.1449	NA	NA	NA	NA	NA	NA	NA	NA	0.0645	0.1003	0.0879	0.0891	0.0985	0.0505	0.054	NA	NA	NA
Min SpO2	EA	rs72835021	2.33e-07	Combined meta-analysis	17p13:4,741,718 – 4,813,078	17	4753734	MINK1	A	G	0.909-0.928	0.1367	0.0264	+++++++	0	1.716	6	0.9439	8031	NA	NA	NA	NA	NA	0.1831	0.148	0.0635	0.1207	0.1748	0.1117	0.151	NA	NA	NA	NA	NA	NA	NA	NA	0.0645	0.0999	0.0883	0.0895	0.098	0.0505	0.0541	NA	NA	NA
Min SpO2	EA	rs72835022	2.91e-07	Combined meta-analysis	17p13:4,741,718 – 4,813,078	17	4757729	MINK1	C	G	0.072-0.091	-0.135	0.0263	-------	0	1.527	6	0.9577	8031	NA	NA	NA	NA	NA	-0.174	-0.1476	-0.0592	-0.1294	-0.1776	-0.1143	-0.1442	NA	NA	NA	NA	NA	NA	NA	NA	0.0632	0.0999	0.0881	0.0898	0.0979	0.0505	0.054	NA	NA	NA
Min SpO2	EA	rs72835023	3.4e-07	Combined meta-analysis	17p13:4,741,718 – 4,813,078	17	4759343	MINK1	T	C	0.072-0.090	-0.1342	0.0263	-------	0	1.447	6	0.9629	8031	NA	NA	NA	NA	NA	-0.1683	-0.1476	-0.0594	-0.1294	-0.175	-0.1128	-0.1473	NA	NA	NA	NA	NA	NA	NA	NA	0.063	0.0999	0.0881	0.0898	0.0978	0.0505	0.0541	NA	NA	NA
Min SpO2	EA	rs72835024	3.26e-07	Combined meta-analysis	17p13:4,741,718 – 4,813,078	17	4761340	MINK1	T	G	0.072-0.090	-0.1344	0.0263	-------	0	1.462	6	0.962	8031	NA	NA	NA	NA	NA	-0.1692	-0.1476	-0.0594	-0.1294	-0.1747	-0.1128	-0.1474	NA	NA	NA	NA	NA	NA	NA	NA	0.0629	0.0999	0.0881	0.0898	0.0978	0.0505	0.0541	NA	NA	NA
Min SpO2	EA	rs8067447	1.72e-07	Combined meta-analysis	17p13:4,741,718 – 4,813,078	17	4761912	MINK1	T	C	0.074-0.093	-0.1355	0.0259	-------	0	0.999	6	0.9857	8031	NA	NA	NA	NA	NA	-0.1682	-0.1457	-0.0687	-0.1455	-0.1571	-0.1245	-0.1368	NA	NA	NA	NA	NA	NA	NA	NA	0.0628	0.0985	0.086	0.0873	0.0958	0.0497	0.0533	NA	NA	NA
Min SpO2	EA	rs111985639	1.72e-07	Combined meta-analysis	17p13:4,741,718 – 4,813,078	17	4761960	MINK1	T	C	0.907-0.926	0.1355	0.0259	+++++++	0	0.998	6	0.9857	8031	NA	NA	NA	NA	NA	0.1682	0.1457	0.0687	0.1455	0.157	0.1245	0.1368	NA	NA	NA	NA	NA	NA	NA	NA	0.0628	0.0985	0.086	0.0873	0.0958	0.0497	0.0533	NA	NA	NA
Min SpO2	EA	rs16954223	2e-07	Combined meta-analysis	17p13:4,741,718 – 4,813,078	17	4762035	MINK1	A	C	0.907-0.926	0.1347	0.0259	+++++++	0	0.998	6	0.9857	8031	NA	NA	NA	NA	NA	0.1682	0.1457	0.0687	0.1455	0.157	0.1245	0.1337	NA	NA	NA	NA	NA	NA	NA	NA	0.0628	0.0985	0.086	0.0873	0.0958	0.0497	0.0533	NA	NA	NA
Min SpO2	EA	rs8077875	4.04e-07	Combined meta-analysis	17p13:4,741,718 – 4,813,078	17	4763326	MINK1	T	G	0.909-0.928	0.1332	0.0263	+++++++	0	1.382	6	0.967	8031	NA	NA	NA	NA	NA	0.1658	0.1476	0.0595	0.1294	0.1745	0.1127	0.1447	NA	NA	NA	NA	NA	NA	NA	NA	0.0627	0.0999	0.0881	0.0898	0.0977	0.0505	0.054	NA	NA	NA
Min SpO2	EA	rs8078173	1.51e-07	Combined meta-analysis	17p13:4,741,718 – 4,813,078	17	4763551	MINK1	T	C	0.907-0.926	0.1361	0.0259	+++++++	0	1.005	6	0.9854	8031	NA	NA	NA	NA	NA	0.1684	0.1457	0.0687	0.1455	0.1569	0.1245	0.1393	NA	NA	NA	NA	NA	NA	NA	NA	0.0628	0.0985	0.086	0.0873	0.0958	0.0497	0.0533	NA	NA	NA
Min SpO2	EA	rs75604955	1.33e-07	Combined meta-analysis	17p13:4,741,718 – 4,813,078	17	4765043	MINK1	A	G	0.074-0.093	-0.1367	0.0259	-------	0	1.014	6	0.9851	8031	NA	NA	NA	NA	NA	-0.1685	-0.1458	-0.0687	-0.1455	-0.1568	-0.1245	-0.1415	NA	NA	NA	NA	NA	NA	NA	NA	0.0627	0.0985	0.086	0.0873	0.0958	0.0497	0.0533	NA	NA	NA
Min SpO2	EA	rs8078887	1.27e-07	Combined meta-analysis	17p13:4,741,718 – 4,813,078	17	4765765	MINK1	T	C	0.074-0.093	-0.1369	0.0259	-------	0	1.025	6	0.9846	8031	NA	NA	NA	NA	NA	-0.1692	-0.1458	-0.0688	-0.1455	-0.1567	-0.1245	-0.1422	NA	NA	NA	NA	NA	NA	NA	NA	0.0627	0.0985	0.086	0.0873	0.0958	0.0497	0.0534	NA	NA	NA
Min SpO2	EA	rs76753015	3.32e-07	Combined meta-analysis	17p13:4,741,718 – 4,813,078	17	4766054	MINK1	A	G	0.072-0.090	-0.1343	0.0263	-------	0	1.474	6	0.9612	8031	NA	NA	NA	NA	NA	-0.1705	-0.1477	-0.0595	-0.1294	-0.1744	-0.1126	-0.146	NA	NA	NA	NA	NA	NA	NA	NA	0.0628	0.0999	0.0881	0.0898	0.0977	0.0505	0.0541	NA	NA	NA
Min SpO2	EA	rs76031775	1.51e-07	Combined meta-analysis	17p13:4,741,718 – 4,813,078	17	4766144	MINK1	T	C	0.074-0.093	-0.1361	0.0259	-------	0	1.008	6	0.9853	8031	NA	NA	NA	NA	NA	-0.1686	-0.1458	-0.0688	-0.1455	-0.1568	-0.1244	-0.1393	NA	NA	NA	NA	NA	NA	NA	NA	0.0627	0.0985	0.086	0.0873	0.0958	0.0497	0.0534	NA	NA	NA
Min SpO2	EA	rs8066138	9.49e-08	Combined meta-analysis	17p13:4,741,718 – 4,813,078	17	4766540	MINK1	T	C	0.908-0.926	0.1384	0.0259	+++++++	0	1.09	6	0.982	8031	NA	NA	NA	NA	NA	0.1686	0.1637	0.0688	0.1283	0.158	0.1267	0.1471	NA	NA	NA	NA	NA	NA	NA	NA	0.0627	0.0988	0.086	0.0876	0.0958	0.0496	0.0535	NA	NA	NA
Min SpO2	EA	rs8070572	2.9e-07	Combined meta-analysis	17p13:4,741,718 – 4,813,078	17	4766937	MINK1	T	C	0.909-0.928	0.1348	0.0263	+++++++	0	1.431	6	0.9639	8031	NA	NA	NA	NA	NA	0.163	0.1478	0.0595	0.1294	0.1744	0.1126	0.1535	NA	NA	NA	NA	NA	NA	NA	NA	0.0627	0.0999	0.0881	0.0898	0.0977	0.0505	0.0539	NA	NA	NA
Min SpO2	EA	rs112477024	1.19e-07	Combined meta-analysis	17p13:4,741,718 – 4,813,078	17	4767587	MINK1	C	G	0.074-0.093	-0.137	0.0259	-------	0	0.995	6	0.9858	8031	NA	NA	NA	NA	NA	-0.1666	-0.1468	-0.0688	-0.1453	-0.1567	-0.1245	-0.1435	NA	NA	NA	NA	NA	NA	NA	NA	0.0621	0.0985	0.086	0.0873	0.0958	0.0497	0.0533	NA	NA	NA
Min SpO2	EA	rs113457177	2.02e-07	Combined meta-analysis	17p13:4,741,718 – 4,813,078	17	4767809	MINK1	T	C	0.910-0.928	0.1367	0.0263	+++++++	0	1.584	6	0.9537	8031	NA	NA	NA	NA	NA	0.1709	0.149	0.0595	0.1292	0.1743	0.1127	0.1557	NA	NA	NA	NA	NA	NA	NA	NA	0.0628	0.0999	0.0881	0.0898	0.0977	0.0505	0.0541	NA	NA	NA
Min SpO2	EA	rs72835035	3.13e-07	Combined meta-analysis	17p13:4,741,718 – 4,813,078	17	4768073	MINK1	T	C	0.072-0.091	-0.1342	0.0262	-------	0	1.382	6	0.9669	8031	NA	NA	NA	NA	NA	-0.1598	-0.1494	-0.0595	-0.1292	-0.1743	-0.1127	-0.1527	NA	NA	NA	NA	NA	NA	NA	NA	0.0622	0.0999	0.0881	0.0898	0.0977	0.0505	0.0539	NA	NA	NA
Min SpO2	EA	rs3893284	2.63e-07	Combined meta-analysis	17p13:4,741,718 – 4,813,078	17	4770091	MINK1	A	G	0.072-0.091	-0.1348	0.0262	-------	0	1.407	6	0.9654	8031	NA	NA	NA	NA	NA	-0.1602	-0.1522	-0.0595	-0.1286	-0.1742	-0.113	-0.1536	NA	NA	NA	NA	NA	NA	NA	NA	0.0614	0.0999	0.0881	0.0898	0.0977	0.0505	0.054	NA	NA	NA
Min SpO2	EA	rs8069217	2.38e-07	Combined meta-analysis	17p13:4,741,718 – 4,813,078	17	4771428	MINK1	T	C	0.072-0.091	-0.1357	0.0263	-------	0	1.535	6	0.9571	8031	NA	NA	NA	NA	NA	-0.1717	-0.1541	-0.0595	-0.1282	-0.1742	-0.1131	-0.1491	NA	NA	NA	NA	NA	NA	NA	NA	0.0628	0.0998	0.0881	0.0898	0.0977	0.0505	0.0538	NA	NA	NA
Min SpO2	EA	rs74548398	2.3e-07	Combined meta-analysis	17p13:4,741,718 – 4,813,078	17	4772111	MINK1	A	G	0.072-0.091	-0.136	0.0263	-------	0	1.549	6	0.9562	8031	NA	NA	NA	NA	NA	-0.1719	-0.155	-0.0595	-0.1279	-0.1742	-0.1132	-0.15	NA	NA	NA	NA	NA	NA	NA	NA	0.0628	0.0998	0.0881	0.0898	0.0977	0.0505	0.054	NA	NA	NA
Min SpO2	EA	rs142969103	4.67e-07	Combined meta-analysis	17p13:4,741,718 – 4,813,078	17	4772410	MINK1	A	G	0.088-0.109	-0.1253	0.0249	-------	0	2.309	6	0.8892	8031	NA	NA	NA	NA	NA	-0.1808	-0.1432	-0.0627	-0.0979	-0.1409	-0.0911	-0.1512	NA	NA	NA	NA	NA	NA	NA	NA	0.0633	0.0918	0.0818	0.0835	0.0914	0.0478	0.05	NA	NA	NA
Min SpO2	EA	rs8077447	1.44e-07	Combined meta-analysis	17p13:4,741,718 – 4,813,078	17	4772761	MINK1	A	G	0.074-0.092	-0.1368	0.026	-------	0	1.001	6	0.9856	8031	NA	NA	NA	NA	NA	-0.1674	-0.1537	-0.0688	-0.1438	-0.1566	-0.125	-0.1412	NA	NA	NA	NA	NA	NA	NA	NA	0.0633	0.0984	0.086	0.0873	0.0958	0.0497	0.0538	NA	NA	NA
Min SpO2	EA	rs8077448	1.25e-07	Combined meta-analysis	17p13:4,741,718 – 4,813,078	17	4772762	MINK1	A	G	0.074-0.093	-0.1372	0.026	-------	0	1.101	6	0.9815	8031	NA	NA	NA	NA	NA	-0.1738	-0.1537	-0.0688	-0.1438	-0.1566	-0.125	-0.1383	NA	NA	NA	NA	NA	NA	NA	NA	0.0634	0.0984	0.086	0.0872	0.0958	0.0497	0.0533	NA	NA	NA
Min SpO2	EA	rs72835039	1.6e-07	Combined meta-analysis	17p13:4,741,718 – 4,813,078	17	4773821	MINK1	T	C	0.072-0.091	-0.1378	0.0263	-------	0	1.64	6	0.9496	8031	NA	NA	NA	NA	NA	-0.1724	-0.1572	-0.0595	-0.1273	-0.1742	-0.1133	-0.1566	NA	NA	NA	NA	NA	NA	NA	NA	0.0628	0.0998	0.0881	0.0897	0.0977	0.0505	0.054	NA	NA	NA
Min SpO2	EA	rs72835040	2.46e-07	Combined meta-analysis	17p13:4,741,718 – 4,813,078	17	4776133	MINK1,RN7SL171P	A	G	0.073-0.091	-0.1355	0.0263	-------	0	1.485	6	0.9605	8031	NA	NA	NA	NA	NA	-0.1729	-0.159	-0.0657	-0.1249	-0.1641	-0.1101	-0.1517	NA	NA	NA	NA	NA	NA	NA	NA	0.0628	0.0995	0.0879	0.0896	0.0977	0.0504	0.054	NA	NA	NA
Min SpO2	EA	rs12150370	3.37e-08	Combined meta-analysis	17p13:4,741,718 – 4,813,078	17	4777634	MINK1,RN7SL171P	T	C	0.905-0.926	0.1422	0.0258	+++++++	0	1.001	6	0.9856	8031	NA	NA	NA	NA	NA	0.1696	0.1557	0.0688	0.1506	0.1475	0.1345	0.1506	NA	NA	NA	NA	NA	NA	NA	NA	0.0626	0.0979	0.086	0.0868	0.0955	0.0493	0.0528	NA	NA	NA
Min SpO2	EA	rs72835043	2.1e-07	Combined meta-analysis	17p13:4,741,718 – 4,813,078	17	4778650	MINK1,RN7SL171P	A	G	0.908-0.928	0.1363	0.0263	+++++++	0	1.59	6	0.9533	8031	NA	NA	NA	NA	NA	0.1735	0.1629	0.0595	0.126	0.1741	0.1137	0.1477	NA	NA	NA	NA	NA	NA	NA	NA	0.0628	0.0995	0.0881	0.0895	0.0977	0.0505	0.0538	NA	NA	NA
Min SpO2	EA	rs111867243	2.4e-07	Combined meta-analysis	17p13:4,741,718 – 4,813,078	17	4779353	MINK1,RN7SL171P	A	G	0.072-0.092	-0.1356	0.0263	-------	0	1.568	6	0.9548	8031	NA	NA	NA	NA	NA	-0.1735	-0.1631	-0.0595	-0.126	-0.174	-0.1138	-0.1448	NA	NA	NA	NA	NA	NA	NA	NA	0.0628	0.0995	0.0881	0.0895	0.0977	0.0505	0.0538	NA	NA	NA
Min SpO2	EA	rs72835045	2.68e-07	Combined meta-analysis	17p13:4,741,718 – 4,813,078	17	4780795	MINK1,RN7SL171P	A	G	0.072-0.091	-0.1354	0.0263	-------	0	1.571	6	0.9546	8031	NA	NA	NA	NA	NA	-0.1738	-0.1641	-0.0595	-0.126	-0.1738	-0.1136	-0.1433	NA	NA	NA	NA	NA	NA	NA	NA	0.0628	0.0996	0.0881	0.0895	0.0977	0.0507	0.054	NA	NA	NA
Min SpO2	EA	rs142929928	2.58e-07	Combined meta-analysis	17p13:4,741,718 – 4,813,078	17	4783340	MINK1,RN7SL171P,RN7SL784P	C	G	0.908-0.928	0.1356	0.0263	+++++++	0	1.691	6	0.9458	8031	NA	NA	NA	NA	NA	0.1807	0.1658	0.0595	0.126	0.1731	0.1141	0.1387	NA	NA	NA	NA	NA	NA	NA	NA	0.063	0.0998	0.0881	0.0895	0.0977	0.0508	0.0539	NA	NA	NA
Min SpO2	EA	rs145519071	2.56e-07	Combined meta-analysis	17p13:4,741,718 – 4,813,078	17	4784177	MINK1,RN7SL171P,RN7SL784P	A	C	0.909-0.928	0.1358	0.0263	+++++++	0	1.582	6	0.9539	8031	NA	NA	NA	NA	NA	0.1745	0.1664	0.0594	0.126	0.1729	0.1142	0.1436	NA	NA	NA	NA	NA	NA	NA	NA	0.0629	0.0999	0.0881	0.0895	0.0977	0.0508	0.0541	NA	NA	NA
Min SpO2	EA	rs142531662	2.14e-07	Combined meta-analysis	17p13:4,741,718 – 4,813,078	17	4784249	MINK1,RN7SL784P	A	C	0.909-0.928	0.1367	0.0263	+++++++	0	1.607	6	0.9521	8031	NA	NA	NA	NA	NA	0.1746	0.1665	0.0594	0.126	0.1729	0.1142	0.1472	NA	NA	NA	NA	NA	NA	NA	NA	0.0629	0.0999	0.0881	0.0895	0.0977	0.0508	0.0541	NA	NA	NA
Min SpO2	EA	rs145035851	2.78e-07	Combined meta-analysis	17p13:4,741,718 – 4,813,078	17	4784979	MINK1,RN7SL784P	T	C	0.072-0.092	-0.1353	0.0263	-------	0	1.576	6	0.9543	8031	NA	NA	NA	NA	NA	-0.1748	-0.167	-0.0594	-0.126	-0.1726	-0.1143	-0.141	NA	NA	NA	NA	NA	NA	NA	NA	0.0629	0.1	0.0881	0.0895	0.0977	0.0508	0.0539	NA	NA	NA
Min SpO2	EA	rs140874286	2.77e-07	Combined meta-analysis	17p13:4,741,718 – 4,813,078	17	4785959	MINK1,RN7SL784P	A	G	0.072-0.091	-0.1352	0.0263	-------	0	1.434	6	0.9637	8031	NA	NA	NA	NA	NA	-0.1746	-0.1494	-0.0596	-0.1347	-0.1724	-0.1168	-0.1401	NA	NA	NA	NA	NA	NA	NA	NA	0.0629	0.0997	0.0881	0.0892	0.0977	0.0506	0.0541	NA	NA	NA
Min SpO2	EA	rs140809073	1.86e-07	Combined meta-analysis	17p13:4,741,718 – 4,813,078	17	4786738	MINK1,RN7SL784P	A	G	0.909-0.928	0.1372	0.0263	+++++++	0	1.719	6	0.9437	8031	NA	NA	NA	NA	NA	0.1798	0.172	0.0595	0.126	0.1727	0.1148	0.1425	NA	NA	NA	NA	NA	NA	NA	NA	0.0622	0.1001	0.0881	0.0896	0.0977	0.0509	0.0541	NA	NA	NA
Min SpO2	EA	rs2302321	2.85e-07	Combined meta-analysis	17p13:4,741,718 – 4,813,078	17	4787804	MINK1,RN7SL784P	A	G	0.072-0.092	-0.1352	0.0263	-------	0	1.575	6	0.9543	8031	NA	NA	NA	NA	NA	-0.1754	-0.1688	-0.0594	-0.126	-0.1718	-0.115	-0.1393	NA	NA	NA	NA	NA	NA	NA	NA	0.0629	0.1002	0.0881	0.0895	0.0977	0.0509	0.0539	NA	NA	NA
Min SpO2	EA	rs78767298	3.13e-07	Combined meta-analysis	17p13:4,741,718 – 4,813,078	17	4789961	MINK1,RN7SL784P	T	C	0.072-0.091	-0.1349	0.0264	-------	0	1.584	6	0.9537	8031	NA	NA	NA	NA	NA	-0.176	-0.1712	-0.0593	-0.126	-0.1708	-0.1155	-0.1367	NA	NA	NA	NA	NA	NA	NA	NA	0.063	0.1004	0.0881	0.0895	0.0978	0.0509	0.054	NA	NA	NA
Min SpO2	EA	rs2277681	3.76e-07	Combined meta-analysis	17p13:4,741,718 – 4,813,078	17	4793052	MINK1	T	C	0.075-0.090	-0.1339	0.0264	-------	0	1.641	6	0.9496	8031	NA	NA	NA	NA	NA	-0.1814	-0.177	-0.0724	-0.103	-0.1724	-0.1185	-0.1263	NA	NA	NA	NA	NA	NA	NA	NA	0.0628	0.0995	0.0879	0.089	0.0969	0.0499	0.0558	NA	NA	NA
Min SpO2	EA	rs56067981	2.79e-07	Combined meta-analysis	17p13:4,741,718 – 4,813,078	17	4801966	C17orf107,CHRNE,MINK1	A	G	0.074-0.093	-0.1347	0.0262	-------	0	1.594	6	0.953	8031	NA	NA	NA	NA	NA	-0.1686	-0.1728	-0.0554	-0.1183	-0.1536	-0.1139	-0.152	NA	NA	NA	NA	NA	NA	NA	NA	0.0624	0.1013	0.0879	0.0876	0.0979	0.051	0.0534	NA	NA	NA
Min SpO2	EA	rs55681486	2.14e-07	Combined meta-analysis	17p13:4,741,718 – 4,813,078	17	4802317	C17orf107,CHRNE,MINK1	T	C	0.906-0.926	0.1358	0.0262	+++++++	0	1.483	6	0.9606	8031	NA	NA	NA	NA	NA	0.1683	0.172	0.0552	0.1183	0.1529	0.12	0.1505	NA	NA	NA	NA	NA	NA	NA	NA	0.0624	0.1013	0.0879	0.0876	0.0979	0.0507	0.0533	NA	NA	NA
Min SpO2	EA	rs79436576	6.14e-07	Combined meta-analysis	17p13:4,741,718 – 4,813,078	17	4805167	C17orf107,CHRNE,MINK1	T	C	0.074-0.092	-0.1311	0.0263	-------	0	1.577	6	0.9542	8031	NA	NA	NA	NA	NA	-0.1691	-0.1674	-0.0474	-0.1394	-0.1543	-0.1142	-0.1325	NA	NA	NA	NA	NA	NA	NA	NA	0.0622	0.1012	0.0882	0.0889	0.0982	0.051	0.0537	NA	NA	NA
Min SpO2	EA	rs72835059	6.14e-07	Combined meta-analysis	17p13:4,741,718 – 4,813,078	17	4805389	C17orf107,CHRNE,MINK1	A	G	0.074-0.091	-0.1311	0.0263	-------	0	1.358	6	0.9684	8031	NA	NA	NA	NA	NA	-0.1681	-0.1672	-0.056	-0.1394	-0.1462	-0.1142	-0.1323	NA	NA	NA	NA	NA	NA	NA	NA	0.062	0.1011	0.0878	0.0889	0.0978	0.051	0.0539	NA	NA	NA
Min SpO2	EA	rs72835061	5.06e-07	Combined meta-analysis	17p13:4,741,718 – 4,813,078	17	4805437	C17orf107,CHRNE,MINK1	A	C	0.074-0.092	-0.1316	0.0262	-------	0	1.358	6	0.9684	8031	NA	NA	NA	NA	NA	-0.1652	-0.1671	-0.0513	-0.1417	-0.1461	-0.1187	-0.1328	NA	NA	NA	NA	NA	NA	NA	NA	0.062	0.1011	0.0876	0.0876	0.0978	0.0508	0.0537	NA	NA	NA
Min SpO2	EA	rs2302315	5.09e-07	Combined meta-analysis	17p13:4,741,718 – 4,813,078	17	4806428	C17orf107,CHRNE	A	G	0.076-0.092	-0.1315	0.0262	-------	0	1.481	6	0.9607	8031	NA	NA	NA	NA	NA	-0.1672	-0.1662	-0.0547	-0.1394	-0.1666	-0.1137	-0.1294	NA	NA	NA	NA	NA	NA	NA	NA	0.0618	0.1011	0.0878	0.0889	0.0962	0.051	0.0534	NA	NA	NA
Min SpO2	EA	rs34461890	7.18e-07	Combined meta-analysis	17p13:4,741,718 – 4,813,078	17	4806718	C17orf107,CHRNE	T	C	0.907-0.924	0.1294	0.0261	+++++++	0	1.427	6	0.9642	8031	NA	NA	NA	NA	NA	0.1658	0.1656	0.0562	0.1394	0.1642	0.1146	0.1213	NA	NA	NA	NA	NA	NA	NA	NA	0.0616	0.1011	0.0876	0.0889	0.0963	0.0509	0.0531	NA	NA	NA
Min SpO2	EA	rs74574706	7.37e-07	Combined meta-analysis	17p13:4,741,718 – 4,813,078	17	4807150	C17orf107,CHRNE	T	C	0.076-0.093	-0.129	0.0261	-------	0	1.335	6	0.9697	8031	NA	NA	NA	NA	NA	-0.1654	-0.1467	-0.0562	-0.1479	-0.1637	-0.1167	-0.12	NA	NA	NA	NA	NA	NA	NA	NA	0.0615	0.1007	0.0876	0.0887	0.0962	0.0506	0.0532	NA	NA	NA
Min SpO2	EA	rs75602583	4.91e-07	Combined meta-analysis	17p13:4,741,718 – 4,813,078	17	4808761	C17orf107,CHRNE	C	G	0.074-0.092	-0.1316	0.0262	-------	0	1.325	6	0.9702	8031	NA	NA	NA	NA	NA	-0.1668	-0.1669	-0.0562	-0.1406	-0.1482	-0.1158	-0.1325	NA	NA	NA	NA	NA	NA	NA	NA	0.0615	0.1013	0.0876	0.0891	0.0974	0.051	0.0533	NA	NA	NA
Min SpO2	EA	rs72835064	9.6e-07	Combined meta-analysis	17p13:4,741,718 – 4,813,078	17	4809454	C17orf107,CHRNE	T	C	0.072-0.092	-0.1298	0.0265	-------	0	1.541	6	0.9567	8031	NA	NA	NA	NA	NA	-0.165	-0.172	-0.0428	-0.1414	-0.1435	-0.1147	-0.1321	NA	NA	NA	NA	NA	NA	NA	NA	0.0633	0.1022	0.0899	0.0893	0.0986	0.0512	0.0537	NA	NA	NA
Min SpO2	EA	rs7208165	4.21e-07	Combined meta-analysis	17p13:4,741,718 – 4,813,078	17	4811194	C17orf107,CHRNE	A	G	0.075-0.093	-0.1321	0.0261	-------	0	1.391	6	0.9664	8031	NA	NA	NA	NA	NA	-0.1672	-0.1685	-0.0572	-0.1417	-0.1586	-0.115	-0.1305	NA	NA	NA	NA	NA	NA	NA	NA	0.0613	0.1014	0.0875	0.0892	0.0959	0.051	0.0532	NA	NA	NA
Min SpO2	EA	rs7209390	7.38e-07	Combined meta-analysis	17p13:4,741,718 – 4,813,078	17	4811237	CHRNE	T	C	0.075-0.092	-0.1296	0.0262	-------	0	1.258	6	0.9739	8031	NA	NA	NA	NA	NA	-0.1589	-0.1685	-0.0567	-0.1416	-0.1583	-0.1152	-0.1265	NA	NA	NA	NA	NA	NA	NA	NA	0.0617	0.1014	0.0875	0.0892	0.0959	0.0509	0.0535	NA	NA	NA
Min SpO2	EA	rs7208208	6.3e-07	Combined meta-analysis	17p13:4,741,718 – 4,813,078	17	4811243	CHRNE	C	G	0.075-0.092	-0.1304	0.0262	-------	0	1.253	6	0.9742	8031	NA	NA	NA	NA	NA	-0.1589	-0.1685	-0.0567	-0.1416	-0.1582	-0.1152	-0.1299	NA	NA	NA	NA	NA	NA	NA	NA	0.0617	0.1014	0.0875	0.0892	0.0959	0.0509	0.0535	NA	NA	NA
Min SpO2	EA	rs7210187	4.48e-07	Combined meta-analysis	17p13:4,741,718 – 4,813,078	17	4811350	CHRNE	A	G	0.908-0.925	0.1318	0.0261	+++++++	0	1.393	6	0.9663	8031	NA	NA	NA	NA	NA	0.1671	0.1686	0.0568	0.1416	0.158	0.1152	0.1294	NA	NA	NA	NA	NA	NA	NA	NA	0.0613	0.1014	0.0875	0.0892	0.0959	0.0509	0.0533	NA	NA	NA
Min SpO2	EA	rs7214599	4.52e-07	Combined meta-analysis	17p13:4,741,718 – 4,813,078	17	4811491		T	C	0.908-0.925	0.1318	0.0261	+++++++	0	1.393	6	0.9663	8031	NA	NA	NA	NA	NA	0.1671	0.1686	0.0568	0.1417	0.1577	0.1151	0.1294	NA	NA	NA	NA	NA	NA	NA	NA	0.0613	0.1014	0.0875	0.0892	0.0959	0.0509	0.0533	NA	NA	NA
Min SpO2	EA	rs7214776	5.06e-07	Combined meta-analysis	17p13:4,741,718 – 4,813,078	17	4811615		T	C	0.906-0.923	0.1299	0.0259	+++++++	0	1.219	6	0.9759	8031	NA	NA	NA	NA	NA	0.1588	0.1498	0.0619	0.1575	0.1642	0.1138	0.1246	NA	NA	NA	NA	NA	NA	NA	NA	0.0606	0.1	0.087	0.0878	0.0948	0.0505	0.0529	NA	NA	NA
Min SpO2	EA	rs16954243	4.58e-07	Combined meta-analysis	17p13:4,741,718 – 4,813,078	17	4812403		A	T	0.908-0.925	0.1317	0.0261	+++++++	0	1.385	6	0.9667	8031	NA	NA	NA	NA	NA	0.1673	0.1686	0.057	0.1417	0.1576	0.1159	0.128	NA	NA	NA	NA	NA	NA	NA	NA	0.0613	0.1014	0.0875	0.0892	0.0958	0.0509	0.0533	NA	NA	NA
Min SpO2	EA	rs112745851	4.9e-07	Combined meta-analysis	17p13:4,741,718 – 4,813,078	17	4812916		T	C	0.075-0.092	-0.1314	0.0261	-------	0	1.4	6	0.9659	8031	NA	NA	NA	NA	NA	-0.1674	-0.1686	-0.0571	-0.1417	-0.1576	-0.1149	-0.1278	NA	NA	NA	NA	NA	NA	NA	NA	0.0613	0.1014	0.0874	0.0892	0.0958	0.051	0.0533	NA	NA	NA
Min SpO2	EA	rs8077580	3.56e-07	Combined meta-analysis	17p13:4,741,718 – 4,813,078	17	4813078		T	G	0.906-0.922	0.1313	0.0258	+++++++	0	1.271	6	0.9732	8031	NA	NA	NA	NA	NA	0.163	0.1725	0.0661	0.1622	0.1358	0.1258	0.114	NA	NA	NA	NA	NA	NA	NA	NA	0.0612	0.0995	0.0854	0.0865	0.0942	0.0503	0.0529	NA	NA	NA
Per90	All	rs3808043	4.54e-07	Combined meta-analysis	7q22:103,121,109 – 103,150,092	7	103121109	CTB-107G13.1,RELN,RN7SKP86	C	G	0.455 – 0.742	0.0456	0.009	+-+-++++++--+++	0	13.177	14	0.5126	22859	0.1043	-0.0798	0.042	-0.017	0.1036	0.0837	0.1237	-0.0147	-0.02	0.0437	0.0495	0.0697	0.0478	0.021	0.028	0.0901	0.0557	0.1066	0.0603	0.0643	0.0385	0.0618	0.0574	0.0575	0.0587	0.0305	0.0336	0.0121	0.0685	0.0516
Per90	All	rs10233848	4.38e-07	Combined meta-analysis	7q22:103,121,109 – 103,150,092	7	103122645	CTB-107G13.1,RELN,RN7SKP86	A	G	0.332 – 0.728	0.0448	0.0089	++-+++++++--+++	0	7.905	14	0.8942	22859	0.112	0.0242	-0.0314	0.0017	0.0468	0.0718	0.1247	-0.0143	-0.0168	0.0492	0.0449	0.0855	0.0417	0.0531	0.0333	0.0898	0.0563	0.0977	0.0618	0.0626	0.0379	0.0613	0.057	0.0567	0.0583	0.0302	0.0331	0.0118	0.067	0.0508
Per90	All	rs6944123	7.14e-07	Combined meta-analysis	7q22:103,121,109 – 103,150,092	7	103128824	CTB-107G13.1,RELN,RN7SKP86	T	G	0.283 – 0.703	-0.0433	0.0087	-++----+--++---	0	8.841	14	0.8411	22859	-0.1217	0.0188	0.0011	-0.0148	-0.0342	-0.0752	-0.1151	0.0056	0.0059	-0.0566	-0.0402	-0.0857	-0.0421	-0.0474	0.0094	0.0911	0.0586	0.1011	0.0646	0.0638	0.0372	0.0608	0.0546	0.0557	0.0567	0.0295	0.0326	0.0116	0.0652	0.0506
Per90	All	rs2041006	6.46e-07	Combined meta-analysis	7q22:103,121,109 – 103,150,092	7	103130805	CTB-107G13.1,RELN	A	G	0.300 – 0.716	0.0435	0.0087	+--++++-++--+++	0	8.884	14	0.8384	22859	0.1073	-0.0241	-0.0176	0.0163	0.0367	0.0777	0.1136	-0.0038	-0.0052	0.0569	0.0415	0.0857	0.0422	0.0485	-0.0085	0.0899	0.0585	0.1034	0.0645	0.0635	0.0372	0.0607	0.0545	0.0561	0.0567	0.0295	0.0325	0.0116	0.0652	0.0506
Per90	All	rs4727570	4.77e-07	Combined meta-analysis	7q22:103,121,109 – 103,150,092	7	103134675	CTB-107G13.1,RELN	A	G	0.273 – 0.552	-0.044	0.0087	-+-+---+--++---	0	10.368	14	0.7348	22859	-0.1006	0.0509	-0.1007	0.0064	-0.0655	-0.0803	-0.1116	0.0019	0.0034	-0.0575	-0.045	-0.0736	-0.0448	-0.0385	0.0097	0.0904	0.0528	0.0991	0.0595	0.0595	0.0375	0.0611	0.0546	0.0568	0.0563	0.0298	0.0329	0.0117	0.0652	0.0506
Per90	All	rs2528869	4.21e-07	Combined meta-analysis	7q22:103,121,109 – 103,150,092	7	103134964	CTB-107G13.1,RELN	A	G	0.454 – 0.727	0.0443	0.0087	+-+-+++-++--+++	0	10.998	14	0.6862	22859	0.1037	-0.0516	0.1002	-0.0207	0.0659	0.0859	0.1115	-0.0017	-0.005	0.0573	0.0452	0.0737	0.0448	0.0381	-0.0027	0.0902	0.0528	0.0991	0.0596	0.0595	0.0375	0.0611	0.0546	0.0568	0.0563	0.0298	0.0329	0.0117	0.0651	0.0507
Per90	All	rs2711881	6.47e-08	Combined meta-analysis	7q22:103,121,109 – 103,150,092	7	103135431	CTB-107G13.1,RELN	T	C	0.273 – 0.757	-0.0477	0.0088	-+-----+--++---	0	7.422	14	0.9172	22859	-0.1079	0.0088	-0.0353	-0.0439	-0.0557	-0.0879	-0.1115	0.0031	0.0124	-0.0518	-0.0468	-0.0764	-0.0468	-0.0381	0.0054	0.0901	0.0633	0.1025	0.0681	0.0675	0.0375	0.0611	0.0546	0.0565	0.0562	0.0297	0.0329	0.0117	0.0638	0.0503
Per90	All	rs2528871	7.19e-08	Combined meta-analysis	7q22:103,121,109 – 103,150,092	7	103135470	CTB-107G13.1,RELN	A	C	0.243 – 0.727	0.0475	0.0088	+-+++++-++--+++	0	7.354	14	0.9202	22859	0.1078	-0.008	0.0353	0.0441	0.056	0.0879	0.1115	-0.0032	-0.012	0.0518	0.0458	0.0757	0.0467	0.0381	-0.0054	0.0901	0.0633	0.1025	0.0681	0.0675	0.0375	0.0611	0.0546	0.0565	0.0562	0.0297	0.0329	0.0117	0.0639	0.0503
Per90	All	rs2528856	6e-07	Combined meta-analysis	7q22:103,121,109 – 103,150,092	7	103142795	CTB-107G13.1,RELN	T	C	0.431 – 0.73	0.0437	0.0088	+-+-+++-++--+++	0	10.786	14	0.7028	22859	0.0859	-0.0449	0.0309	-0.0119	0.0359	0.091	0.1131	-0.002	-0.0083	0.0531	0.0431	0.0755	0.0464	0.0335	-0.0182	0.0914	0.0535	0.0947	0.0595	0.0595	0.0376	0.0617	0.0547	0.0556	0.0567	0.0297	0.0329	0.0117	0.0661	0.0512
Per90	All	rs7783672	5.97e-07	Combined meta-analysis	7q22:103,121,109 – 103,150,092	7	103145336	CTB-107G13.1,RELN	T	G	0.453 – 0.728	0.044	0.0088	+-+++++-++--+++	0	12.194	14	0.5907	22859	0.1004	-0.0704	0.0846	0.0081	0.0718	0.0857	0.1161	-0.0023	-0.0078	0.0543	0.0441	0.0729	0.046	0.0101	-0.0153	0.0915	0.0539	0.0949	0.0623	0.0602	0.0383	0.0611	0.0548	0.0558	0.0569	0.0297	0.0329	0.0118	0.0661	0.0514
Per90	All	rs150930150	6.1e-07	Combined meta-analysis	7q22:103,121,109 – 103,150,092	7	103147096	CTB-107G13.1,RELN	T	TC	0.241 – 0.727	0.0457	0.0092	+-++++++++--++?	0	6.456	13	0.928	21210	0.1022	-0.0018	0.0288	0.0715	0.0684	0.0927	0.1107	-0.0047	-0.0066	0.0452	0.0451	NA	0.0458	0.0367	0.0002	0.091	0.0638	0.1023	0.0687	0.0677	0.0379	0.0611	0.0546	0.0556	0.0563	0.0297	NA	0.0117	0.0639	0.0506
Per90	All	rs2711851	4.46e-08	Combined meta-analysis	7q22:103,121,109 – 103,150,092	7	103150092	CTB-107G13.1,RELN	A	G	0.273 – 0.759	-0.0483	0.0088	----------++---	0	6.858	14	0.94	22859	-0.1019	-0.0001	-0.0276	-0.0635	-0.0602	-0.0902	-0.111	0.0056	0.0066	-0.0444	-0.0458	-0.0748	-0.0474	-0.0311	-0.0012	0.0912	0.0641	0.1022	0.0689	0.0674	0.0378	0.0612	0.0547	0.0556	0.0563	0.0297	0.0329	0.0117	0.0637	0.0507
Per90	AA	rs17042395	9.43e-09	Discovery/Replication	3p24:16,593,431	3	16593431		A	G	0.021-0.256	-0.2599	0.0453	-?--	0	1.461	2	0.4817	1709	NA	-0.2166	NA	-0.1196	-0.3086	NA	NA	NA	NA	NA	NA	NA	NA	NA	NA	NA	0.069	NA	0.206	0.0627	NA	NA	NA	NA	NA	NA	NA	NA	NA	NA
Per90	AA	rs561718421	9.39e-07	Discovery/Replication	4q35:185,503,891	4	185503891	RP11-242J7.1	A	T	0.030-0.038	-0.5146	0.1049	-??-	5.7	1.06	1	0.3031	1213	NA	-0.412	NA	NA	-0.6284	NA	NA	NA	NA	NA	NA	NA	NA	NA	NA	NA	0.1447	NA	NA	0.1524	NA	NA	NA	NA	NA	NA	NA	NA	NA	NA
Per90	EA	rs148471505	3.08e-08	Discovery/Replication	10q22:71,104,588	10	71104588	HK1	CCT	C	0.841-0.876	0.1327	0.024	++++++?	7.1	5.38	5	0.3713	6475	NA	NA	NA	NA	NA	0.2116	0.1444	0.0828	0.1726	0.1661	0.075	NA	NA	NA	NA	NA	NA	NA	NA	NA	0.0522	0.0741	0.0808	0.0724	0.0714	0.0392	NA	NA	NA	NA
Avg SpO2	EA Males	rs10611302	6.75e-07	Discovery/Replication	2p21:45,808,963 – 45,836,190	2	45808963	SRBD1	CTT	C	0.956-0.969	0.305	0.0614	++??++	48.4	5.815	3	0.121	3527	NA	NA	NA	NA	NA	0.4734	0.5374	NA	NA	0.4714	0.1859	NA	NA	NA	NA	NA	NA	NA	NA	NA	0.1428	0.2096	NA	NA	0.1733	0.079	NA	NA	NA	NA
Avg SpO2	EA Males	rs73927576	5.69e-07	Discovery/Replication	2p21:45,808,963 – 45,836,190	2	45824612	SRBD1	T	C	0.027-0.044	-0.3095	0.0619	--??--	50.8	6.095	3	0.1071	3527	NA	NA	NA	NA	NA	-0.4813	-0.5792	NA	NA	-0.473	-0.1913	NA	NA	NA	NA	NA	NA	NA	NA	NA	0.1517	0.2089	NA	NA	0.1733	0.0787	NA	NA	NA	NA
Avg SpO2	EA Males	rs13389134	4.12e-07	Discovery/Replication	2p21:45,808,963 – 45,836,190	2	45829823	SRBD1	A	T	0.956-0.972	0.3122	0.0617	++??++	53.2	6.406	3	0.09346	3527	NA	NA	NA	NA	NA	0.4752	0.6026	NA	NA	0.4738	0.1913	NA	NA	NA	NA	NA	NA	NA	NA	NA	0.1495	0.206	NA	NA	0.1733	0.0787	NA	NA	NA	NA
Avg SpO2	EA Males	rs7578254	2.45e-07	Discovery/Replication	2p21:45,808,963 – 45,836,190	2	45834822	SRBD1	T	C	0.027-0.044	-0.3193	0.0619	--??--	52.1	6.269	3	0.09922	3527	NA	NA	NA	NA	NA	-0.48	-0.6086	NA	NA	-0.4731	-0.1986	NA	NA	NA	NA	NA	NA	NA	NA	NA	0.1496	0.2043	NA	NA	0.1733	0.0792	NA	NA	NA	NA
Avg SpO2	EA Males	rs60216068	2.71e-07	Discovery/Replication	2p21:45,808,963 – 45,836,190	2	45836190	SRBD1	T	C	0.027-0.044	-0.3181	0.0619	--??--	52.7	6.343	3	0.09608	3527	NA	NA	NA	NA	NA	-0.48	-0.6086	NA	NA	-0.4731	-0.1967	NA	NA	NA	NA	NA	NA	NA	NA	NA	0.1496	0.2043	NA	NA	0.1733	0.0792	NA	NA	NA	NA
Avg SpO2	EA Males	rs852572	7.49e-07	Discovery/Replication	5p15:10,951,038 – 10,962,676	5	10951038		A	C	0.399-0.422	0.102	0.0206	++++++	18.2	6.111	5	0.2955	4135	NA	NA	NA	NA	NA	0.0699	0.162	0.12	0.0011	0.2242	0.1003	NA	NA	NA	NA	NA	NA	NA	NA	NA	0.0513	0.0786	0.0783	0.0679	0.0721	0.0284	NA	NA	NA	NA
Avg SpO2	EA Males	rs852576	1.91e-07	Discovery/Replication	5p15:10,951,038 – 10,962,676	5	10951615		T	G	0.562-0.579	-0.1071	0.0206	------	11.2	5.629	5	0.344	4135	NA	NA	NA	NA	NA	-0.0669	-0.1523	-0.1125	-0.0132	-0.228	-0.1103	NA	NA	NA	NA	NA	NA	NA	NA	NA	0.0504	0.079	0.0766	0.0693	0.0721	0.0284	NA	NA	NA	NA
Avg SpO2	EA Males	rs852577	8.14e-07	Discovery/Replication	5p15:10,951,038 – 10,962,676	5	10951965		T	G	0.552-0.574	-0.1007	0.0204	---+--	1.9	5.097	5	0.4042	4135	NA	NA	NA	NA	NA	-0.0698	-0.1416	-0.1016	0.0016	-0.2066	-0.1065	NA	NA	NA	NA	NA	NA	NA	NA	NA	0.0501	0.0792	0.0755	0.0682	0.0721	0.0282	NA	NA	NA	NA
Avg SpO2	EA Males	rs852578	4.78e-07	Discovery/Replication	5p15:10,951,038 – 10,962,676	5	10952398		C	G	0.414-0.434	0.1035	0.0206	+++-++	17.3	6.046	5	0.3018	4135	NA	NA	NA	NA	NA	0.0707	0.1407	0.1216	-0.0098	0.2234	0.1056	NA	NA	NA	NA	NA	NA	NA	NA	NA	0.0504	0.0787	0.0765	0.0713	0.0715	0.0283	NA	NA	NA	NA
Avg SpO2	EA Males	rs852579	6.14e-07	Discovery/Replication	5p15:10,951,038 – 10,962,676	5	10952512		A	G	0.465-0.487	0.1014	0.0203	++++++	22.2	6.428	5	0.2668	4135	NA	NA	NA	NA	NA	0.0838	0.2121	0.0515	0.0004	0.1946	0.1037	NA	NA	NA	NA	NA	NA	NA	NA	NA	0.0496	0.0775	0.075	0.0675	0.0743	0.0281	NA	NA	NA	NA
Avg SpO2	EA Males	rs852580	8.57e-07	Discovery/Replication	5p15:10,951,038 – 10,962,676	5	10952521		T	G	0.552-0.574	-0.1007	0.0205	---+--	2.3	5.119	5	0.4015	4135	NA	NA	NA	NA	NA	-0.0688	-0.1416	-0.1035	0.003	-0.2066	-0.1062	NA	NA	NA	NA	NA	NA	NA	NA	NA	0.0502	0.0792	0.0756	0.0691	0.0721	0.0282	NA	NA	NA	NA
Avg SpO2	EA Males	rs852582	4.57e-07	Discovery/Replication	5p15:10,951,038 – 10,962,676	5	10952768		A	G	0.413-0.433	0.1035	0.0205	+++-++	17	6.026	5	0.3037	4135	NA	NA	NA	NA	NA	0.071	0.1406	0.1239	-0.0075	0.2234	0.1055	NA	NA	NA	NA	NA	NA	NA	NA	NA	0.0504	0.0787	0.0766	0.0702	0.0715	0.0283	NA	NA	NA	NA
Avg SpO2	EA Males	rs852583	5.6e-07	Discovery/Replication	5p15:10,951,038 – 10,962,676	5	10953140		A	G	0.413-0.436	0.1028	0.0205	+++-++	17.7	6.079	5	0.2986	4135	NA	NA	NA	NA	NA	0.071	0.1406	0.1111	-0.0075	0.226	0.1055	NA	NA	NA	NA	NA	NA	NA	NA	NA	0.0504	0.0787	0.0771	0.0702	0.0716	0.0283	NA	NA	NA	NA
Avg SpO2	EA Males	rs852586	6.73e-07	Discovery/Replication	5p15:10,951,038 – 10,962,676	5	10955988		T	C	0.412-0.435	0.1019	0.0205	+++-++	14.4	5.843	5	0.3218	4135	NA	NA	NA	NA	NA	0.075	0.1322	0.1214	-0.0098	0.2234	0.1024	NA	NA	NA	NA	NA	NA	NA	NA	NA	0.0502	0.0784	0.0769	0.0713	0.0715	0.0282	NA	NA	NA	NA
Avg SpO2	EA Males	rs852587	7.26e-07	Discovery/Replication	5p15:10,951,038 – 10,962,676	5	10956458		A	T	0.523-0.546	-0.1008	0.0203	------	24.2	6.594	5	0.2526	4135	NA	NA	NA	NA	NA	-0.0829	-0.2125	-0.0669	-0.007	-0.21	-0.0964	NA	NA	NA	NA	NA	NA	NA	NA	NA	0.0496	0.077	0.0765	0.0676	0.0734	0.0281	NA	NA	NA	NA
Avg SpO2	EA Males	rs852588	4.44e-07	Discovery/Replication	5p15:10,951,038 – 10,962,676	5	10956541		T	C	0.563-0.575	-0.104	0.0206	---+--	12	5.679	5	0.3387	4135	NA	NA	NA	NA	NA	-0.0757	-0.1433	-0.116	0.003	-0.2249	-0.1047	NA	NA	NA	NA	NA	NA	NA	NA	NA	0.0507	0.0788	0.0774	0.0707	0.0722	0.0283	NA	NA	NA	NA
Avg SpO2	EA Males	rs852589	3.93e-07	Discovery/Replication	5p15:10,951,038 – 10,962,676	5	10956587		T	C	0.417-0.434	0.1044	0.0206	++++++	10	5.556	5	0.3518	4135	NA	NA	NA	NA	NA	0.0736	0.1439	0.126	0.0057	0.226	0.1034	NA	NA	NA	NA	NA	NA	NA	NA	NA	0.0503	0.0791	0.0776	0.0702	0.0717	0.0284	NA	NA	NA	NA
Avg SpO2	EA Males	rs852591	3.93e-07	Discovery/Replication	5p15:10,951,038 – 10,962,676	5	10959003		T	C	0.418-0.434	0.1044	0.0206	++++++	10.3	5.574	5	0.3499	4135	NA	NA	NA	NA	NA	0.0705	0.1367	0.125	0.0067	0.2271	0.1053	NA	NA	NA	NA	NA	NA	NA	NA	NA	0.0502	0.079	0.0779	0.0698	0.0718	0.0284	NA	NA	NA	NA
Avg SpO2	EA Males	rs852593	4.1e-07	Discovery/Replication	5p15:10,951,038 – 10,962,676	5	10960883		A	G	0.418-0.432	0.1042	0.0206	++++++	10.1	5.56	5	0.3514	4135	NA	NA	NA	NA	NA	0.0705	0.1362	0.1218	0.0058	0.2266	0.1058	NA	NA	NA	NA	NA	NA	NA	NA	NA	0.0502	0.079	0.0779	0.0697	0.0719	0.0284	NA	NA	NA	NA
Avg SpO2	EA Males	rs852595	4.75e-07	Discovery/Replication	5p15:10,951,038 – 10,962,676	5	10962676		T	C	0.568-0.581	-0.1036	0.0206	------	10.3	5.575	5	0.3498	4135	NA	NA	NA	NA	NA	-0.0705	-0.1354	-0.1192	-0.0047	-0.2262	-0.1054	NA	NA	NA	NA	NA	NA	NA	NA	NA	0.0502	0.0792	0.0779	0.0696	0.0718	0.0284	NA	NA	NA	NA
Avg SpO2	EA Males	rs25965	9.79e-07	Discovery/Replication	5q21:106,817,477 – 106,822,267	5	106817477	EFNA5	A	G	0.034-0.040	-0.3107	0.0635	--???-	0	1.461	2	0.4816	3199	NA	NA	NA	NA	NA	-0.1986	-0.4846	NA	NA	NA	-0.3272	NA	NA	NA	NA	NA	NA	NA	NA	NA	0.1301	0.2119	NA	NA	NA	0.0774	NA	NA	NA	NA
Avg SpO2	EA Males	rs79464473	6.65e-07	Discovery/Replication	5q21:106,817,477 – 106,822,267	5	106817641	EFNA5	A	G	0.965-0.969	0.3334	0.0671	++???+	0	1.253	2	0.5345	3199	NA	NA	NA	NA	NA	0.228	0.5117	NA	NA	NA	0.3455	NA	NA	NA	NA	NA	NA	NA	NA	NA	0.1387	0.2206	NA	NA	NA	0.0817	NA	NA	NA	NA
Avg SpO2	EA Males	rs17594614	4.94e-07	Discovery/Replication	5q21:106,817,477 – 106,822,267	5	106820225	EFNA5	C	G	0.965-0.969	0.3339	0.0664	++???+	0	1.097	2	0.5778	3199	NA	NA	NA	NA	NA	0.2457	0.511	NA	NA	NA	0.3395	NA	NA	NA	NA	NA	NA	NA	NA	NA	0.1371	0.215	NA	NA	NA	0.0811	NA	NA	NA	NA
Avg SpO2	EA Males	rs17594634	5.26e-07	Discovery/Replication	5q21:106,817,477 – 106,822,267	5	106821062	EFNA5	T	C	0.965-0.969	0.3356	0.0669	++???+	0	1.258	2	0.5331	3199	NA	NA	NA	NA	NA	0.2292	0.513	NA	NA	NA	0.3482	NA	NA	NA	NA	NA	NA	NA	NA	NA	0.1386	0.2209	NA	NA	NA	0.0814	NA	NA	NA	NA
Avg SpO2	EA Males	rs17594657	3.88e-07	Discovery/Replication	5q21:106,817,477 – 106,822,267	5	106821940	EFNA5	T	G	0.965-0.969	0.3392	0.0668	++???+	0	1.129	2	0.5686	3199	NA	NA	NA	NA	NA	0.2472	0.5164	NA	NA	NA	0.3464	NA	NA	NA	NA	NA	NA	NA	NA	NA	0.1373	0.2161	NA	NA	NA	0.0818	NA	NA	NA	NA
Avg SpO2	EA Males	rs26239	6.88e-07	Discovery/Replication	5q21:106,817,477 – 106,822,267	5	106822267	EFNA5	A	G	0.034-0.040	-0.3164	0.0637	--???-	0	1.331	2	0.5139	3199	NA	NA	NA	NA	NA	-0.2016	-0.4616	NA	NA	NA	-0.3371	NA	NA	NA	NA	NA	NA	NA	NA	NA	0.1304	0.2083	NA	NA	NA	0.078	NA	NA	NA	NA
Avg SpO2	EA Males	rs116904210	2.68e-07	Discovery/Replication	12q14:63,142,950 – 63,142,951	12	63142950	PPM1H	T	C	0.966-0.971	-0.35	0.068	-????-	0	0.101	1	0.7509	2872	NA	NA	NA	NA	NA	-0.3069	NA	NA	NA	NA	-0.3608	NA	NA	NA	NA	NA	NA	NA	NA	NA	0.1518	NA	NA	NA	NA	0.0761	NA	NA	NA	NA
Avg SpO2	EA Males	rs117294696	2.59e-07	Discovery/Replication	12q14:63,142,950 – 63,142,951	12	63142951	PPM1H	A	G	0.028-0.034	0.3508	0.0681	+????+	0	0.087	1	0.7685	2872	NA	NA	NA	NA	NA	0.3106	NA	NA	NA	NA	0.3608	NA	NA	NA	NA	NA	NA	NA	NA	NA	0.1526	NA	NA	NA	NA	0.0761	NA	NA	NA	NA
Avg SpO2	EA Males	rs78805840	5.36e-08	Discovery/Replication	18p11:9,543,238 – 9,624,973	18	9543238	PPP4R1	T	C	0.120-0.167	0.1528	0.0281	+-++++	2.5	5.131	5	0.4001	4135	NA	NA	NA	NA	NA	0.1221	-0.0374	0.1162	0.2313	0.0639	0.1847	NA	NA	NA	NA	NA	NA	NA	NA	NA	0.0714	0.1188	0.1082	0.0899	0.0991	0.0381	NA	NA	NA	NA
Avg SpO2	EA Males	rs9965762	2.72e-07	Discovery/Replication	18p11:9,543,238 – 9,624,973	18	9549876	PPP4R1	A	G	0.837-0.871	-0.143	0.0278	-+----	19.5	6.208	5	0.2865	4135	NA	NA	NA	NA	NA	-0.0962	0.0792	-0.1274	-0.2253	-0.1074	-0.1759	NA	NA	NA	NA	NA	NA	NA	NA	NA	0.0698	0.1104	0.1071	0.0919	0.0999	0.0378	NA	NA	NA	NA
Avg SpO2	EA Males	rs745218	4.23e-07	Discovery/Replication	18p11:9,543,238 – 9,624,973	18	9551028	PPP4R1	A	G	0.836-0.875	-0.1416	0.028	-+----	8.9	5.491	5	0.359	4135	NA	NA	NA	NA	NA	-0.0975	0.0758	-0.1285	-0.1898	-0.1068	-0.1786	NA	NA	NA	NA	NA	NA	NA	NA	NA	0.0696	0.1123	0.1071	0.0951	0.0998	0.038	NA	NA	NA	NA
Avg SpO2	EA Males	rs9948831	1.64e-07	Discovery/Replication	18p11:9,543,238 – 9,624,973	18	9553792	PPP4R1	A	G	0.124-0.164	0.1463	0.0279	+-++++	22.2	6.43	5	0.2666	4135	NA	NA	NA	NA	NA	0.0986	-0.0813	0.1351	0.2441	0.1063	0.1765	NA	NA	NA	NA	NA	NA	NA	NA	NA	0.0695	0.1134	0.1072	0.092	0.1006	0.038	NA	NA	NA	NA
Avg SpO2	EA Males	rs10451359	3.04e-07	Discovery/Replication	18p11:9,543,238 – 9,624,973	18	9558184	PPP4R1	T	C	0.133-0.173	0.1405	0.0274	+-++++	30.8	7.223	5	0.2046	4135	NA	NA	NA	NA	NA	0.0627	-0.0684	0.1094	0.2086	0.1006	0.1862	NA	NA	NA	NA	NA	NA	NA	NA	NA	0.0675	0.1103	0.1057	0.0904	0.0997	0.0374	NA	NA	NA	NA
Avg SpO2	EA Males	rs9304040	2.29e-07	Discovery/Replication	18p11:9,543,238 – 9,624,973	18	9558240	PPP4R1	A	G	0.131-0.173	0.1423	0.0275	+-++++	35.3	7.726	5	0.172	4135	NA	NA	NA	NA	NA	0.0631	-0.0746	0.1069	0.231	0.1113	0.1857	NA	NA	NA	NA	NA	NA	NA	NA	NA	0.0675	0.1104	0.1058	0.0914	0.1001	0.0375	NA	NA	NA	NA
Avg SpO2	EA Males	rs56863543	2.21e-07	Discovery/Replication	18p11:9,543,238 – 9,624,973	18	9560493	PPP4R1	G	GA	0.132-0.173	0.1425	0.0275	+-++++	36.9	7.927	5	0.1603	4135	NA	NA	NA	NA	NA	0.0633	-0.0744	0.1069	0.2395	0.1063	0.1857	NA	NA	NA	NA	NA	NA	NA	NA	NA	0.0674	0.1103	0.1058	0.0922	0.0997	0.0375	NA	NA	NA	NA
Avg SpO2	EA Males	rs2306134	3.63e-07	Discovery/Replication	18p11:9,543,238 – 9,624,973	18	9562042	PPP4R1	T	C	0.132-0.173	0.1399	0.0275	+-++++	31.4	7.288	5	0.2001	4135	NA	NA	NA	NA	NA	0.0634	-0.0743	0.1071	0.1996	0.1061	0.1873	NA	NA	NA	NA	NA	NA	NA	NA	NA	0.0674	0.1103	0.1058	0.0931	0.0997	0.0374	NA	NA	NA	NA
Avg SpO2	EA Males	rs3826562	1.87e-07	Discovery/Replication	18p11:9,543,238 – 9,624,973	18	9562792	PPP4R1	A	C	0.822-0.868	-0.143	0.0274	-+----	35	7.69	5	0.1742	4135	NA	NA	NA	NA	NA	-0.0681	0.0737	-0.1085	-0.2385	-0.1072	-0.1848	NA	NA	NA	NA	NA	NA	NA	NA	NA	0.067	0.1101	0.1059	0.0918	0.0998	0.0374	NA	NA	NA	NA
Avg SpO2	EA Males	rs145725670	2.09e-07	Discovery/Replication	18p11:9,543,238 – 9,624,973	18	9563283	PPP4R1	CAAACTA	C	0.132-0.173	0.1428	0.0275	+-++++	37	7.932	5	0.16	4135	NA	NA	NA	NA	NA	0.0634	-0.0743	0.1074	0.2393	0.1067	0.186	NA	NA	NA	NA	NA	NA	NA	NA	NA	0.0674	0.1103	0.1058	0.092	0.0997	0.0375	NA	NA	NA	NA
Avg SpO2	EA Males	rs28838295	2.08e-07	Discovery/Replication	18p11:9,543,238 – 9,624,973	18	9566306	PPP4R1	T	C	0.132-0.173	0.1428	0.0275	+-++++	37.1	7.948	5	0.1591	4135	NA	NA	NA	NA	NA	0.0634	-0.0742	0.1078	0.2405	0.1061	0.1858	NA	NA	NA	NA	NA	NA	NA	NA	NA	0.0674	0.1103	0.1058	0.0919	0.0997	0.0375	NA	NA	NA	NA
Avg SpO2	EA Males	rs11081484	2.08e-07	Discovery/Replication	18p11:9,543,238 – 9,624,973	18	9567168	PPP4R1	A	G	0.132-0.173	0.1428	0.0275	+-++++	37.1	7.947	5	0.1592	4135	NA	NA	NA	NA	NA	0.0634	-0.0742	0.108	0.2405	0.1061	0.1858	NA	NA	NA	NA	NA	NA	NA	NA	NA	0.0674	0.1103	0.1058	0.0919	0.0997	0.0375	NA	NA	NA	NA
Avg SpO2	EA Males	rs9949507	2.54e-07	Discovery/Replication	18p11:9,543,238 – 9,624,973	18	9569036	PPP4R1	A	G	0.825-0.868	-0.1415	0.0275	-+----	38.7	8.16	5	0.1477	4135	NA	NA	NA	NA	NA	-0.0578	0.0741	-0.1083	-0.2399	-0.1061	-0.1858	NA	NA	NA	NA	NA	NA	NA	NA	NA	0.0667	0.1103	0.1057	0.092	0.0997	0.0375	NA	NA	NA	NA
Avg SpO2	EA Males	rs3898762	1.72e-07	Discovery/Replication	18p11:9,543,238 – 9,624,973	18	9575419	PPP4R1	T	C	0.132-0.171	0.144	0.0276	+-++++	33	7.463	5	0.1884	4135	NA	NA	NA	NA	NA	0.073	-0.0739	0.1107	0.2357	0.1044	0.1854	NA	NA	NA	NA	NA	NA	NA	NA	NA	0.0679	0.1103	0.1058	0.092	0.1003	0.0375	NA	NA	NA	NA
Avg SpO2	EA Males	rs12458145	2.33e-07	Discovery/Replication	18p11:9,543,238 – 9,624,973	18	9575764	PPP4R1	T	C	0.132-0.173	0.1423	0.0275	+-++++	35.7	7.776	5	0.169	4135	NA	NA	NA	NA	NA	0.0638	-0.0739	0.1107	0.2354	0.1044	0.1854	NA	NA	NA	NA	NA	NA	NA	NA	NA	0.0674	0.1103	0.1058	0.092	0.1003	0.0375	NA	NA	NA	NA
Avg SpO2	EA Males	rs9946235	2.43e-07	Discovery/Replication	18p11:9,543,238 – 9,624,973	18	9577556	PPP4R1	A	G	0.132-0.173	0.142	0.0275	+-++++	34.8	7.663	5	0.1758	4135	NA	NA	NA	NA	NA	0.0635	-0.0739	0.1116	0.2287	0.1058	0.1858	NA	NA	NA	NA	NA	NA	NA	NA	NA	0.0674	0.1102	0.1058	0.0919	0.0997	0.0375	NA	NA	NA	NA
Avg SpO2	EA Males	rs9946612	1.02e-07	Discovery/Replication	18p11:9,543,238 – 9,624,973	18	9577981	PPP4R1	A	G	0.132-0.179	0.1458	0.0274	+-++++	16.9	6.016	5	0.3046	4135	NA	NA	NA	NA	NA	0.1078	-0.0738	0.1095	0.1963	0.1061	0.1858	NA	NA	NA	NA	NA	NA	NA	NA	NA	0.0654	0.1102	0.1057	0.0932	0.0997	0.0375	NA	NA	NA	NA
Avg SpO2	EA Males	rs9961558	2.58e-07	Discovery/Replication	18p11:9,543,238 – 9,624,973	18	9578049	PPP4R1	A	C	0.827-0.868	-0.1417	0.0275	-+----	34.4	7.623	5	0.1783	4135	NA	NA	NA	NA	NA	-0.0635	0.0738	-0.1095	-0.2263	-0.1061	-0.1858	NA	NA	NA	NA	NA	NA	NA	NA	NA	0.0674	0.1102	0.1057	0.0918	0.0997	0.0375	NA	NA	NA	NA
Avg SpO2	EA Males	rs13381718	2.48e-07	Discovery/Replication	18p11:9,543,238 – 9,624,973	18	9578448	PPP4R1	A	G	0.825-0.868	-0.1419	0.0275	-+----	33.8	7.552	5	0.1827	4135	NA	NA	NA	NA	NA	-0.065	0.0738	-0.1101	-0.2263	-0.1061	-0.1856	NA	NA	NA	NA	NA	NA	NA	NA	NA	0.0675	0.1102	0.1057	0.0918	0.0997	0.0375	NA	NA	NA	NA
Avg SpO2	EA Males	rs7239271	2.12e-07	Discovery/Replication	18p11:9,543,238 – 9,624,973	18	9580472	PPP4R1	T	C	0.833-0.870	-0.1437	0.0277	-+----	35.7	7.771	5	0.1693	4135	NA	NA	NA	NA	NA	-0.0632	0.0778	-0.1108	-0.2342	-0.1044	-0.1863	NA	NA	NA	NA	NA	NA	NA	NA	NA	0.07	0.1117	0.1059	0.0917	0.0997	0.0375	NA	NA	NA	NA
Avg SpO2	EA Males	rs78495410	2.68e-07	Discovery/Replication	18p11:9,543,238 – 9,624,973	18	9581538	PPP4R1	G	GA	0.132-0.173	0.1415	0.0275	+-++++	34.2	7.594	5	0.1801	4135	NA	NA	NA	NA	NA	0.0635	-0.0737	0.1115	0.226	0.1044	0.1855	NA	NA	NA	NA	NA	NA	NA	NA	NA	0.0674	0.1102	0.1058	0.0918	0.1003	0.0375	NA	NA	NA	NA
Avg SpO2	EA Males	rs9945701	2.12e-07	Discovery/Replication	18p11:9,543,238 – 9,624,973	18	9582286	PPP4R1	T	C	0.132-0.173	0.1427	0.0275	+-++++	36	7.815	5	0.1667	4135	NA	NA	NA	NA	NA	0.0635	-0.0737	0.1114	0.234	0.1044	0.1863	NA	NA	NA	NA	NA	NA	NA	NA	NA	0.0674	0.1102	0.1058	0.0917	0.0997	0.0375	NA	NA	NA	NA
Avg SpO2	EA Males	rs7231313	1.84e-07	Discovery/Replication	18p11:9,543,238 – 9,624,973	18	9582662	PPP4R1,RP11-881L2.1	T	G	0.828-0.868	-0.1434	0.0275	-+----	34.7	7.659	5	0.176	4135	NA	NA	NA	NA	NA	-0.0679	0.0737	-0.1114	-0.2339	-0.1044	-0.1863	NA	NA	NA	NA	NA	NA	NA	NA	NA	0.0675	0.1102	0.1058	0.0917	0.0997	0.0375	NA	NA	NA	NA
Avg SpO2	EA Males	rs56817979	2.17e-07	Discovery/Replication	18p11:9,543,238 – 9,624,973	18	9585323	PPP4R1,RP11-881L2.1	T	C	0.827-0.868	-0.1426	0.0275	-+----	35.8	7.79	5	0.1682	4135	NA	NA	NA	NA	NA	-0.0635	0.0736	-0.1118	-0.2337	-0.1044	-0.1861	NA	NA	NA	NA	NA	NA	NA	NA	NA	0.0674	0.1102	0.1058	0.0917	0.0997	0.0375	NA	NA	NA	NA
Avg SpO2	EA Males	rs11874827	2.12e-07	Discovery/Replication	18p11:9,543,238 – 9,624,973	18	9585415	PPP4R1,RP11-881L2.1	C	G	0.132-0.173	0.1427	0.0275	+-++++	36	7.816	5	0.1667	4135	NA	NA	NA	NA	NA	0.0635	-0.0736	0.1119	0.2349	0.1044	0.1861	NA	NA	NA	NA	NA	NA	NA	NA	NA	0.0674	0.1102	0.1058	0.0917	0.0997	0.0375	NA	NA	NA	NA
Avg SpO2	EA Males	rs8085047	3.17e-07	Discovery/Replication	18p11:9,543,238 – 9,624,973	18	9595628	PPP4R1	A	G	0.134-0.174	0.1407	0.0275	+-++++	32.9	7.454	5	0.189	4135	NA	NA	NA	NA	NA	0.054	-0.0643	0.1153	0.2055	0.1052	0.1889	NA	NA	NA	NA	NA	NA	NA	NA	NA	0.0674	0.1101	0.1058	0.0912	0.0998	0.0376	NA	NA	NA	NA
Avg SpO2	EA Males	rs28879133	2.85e-07	Discovery/Replication	18p11:9,543,238 – 9,624,973	18	9598761	PPP4R1	A	G	0.133-0.174	0.1414	0.0275	+-++++	36.8	7.917	5	0.1609	4135	NA	NA	NA	NA	NA	0.0527	-0.0699	0.1167	0.2217	0.1055	0.1882	NA	NA	NA	NA	NA	NA	NA	NA	NA	0.0674	0.1101	0.1057	0.0915	0.1003	0.0376	NA	NA	NA	NA
Avg SpO2	EA Males	rs7233002	3.94e-07	Discovery/Replication	18p11:9,543,238 – 9,624,973	18	9600558	PPP4R1	T	C	0.824-0.863	-0.1395	0.0275	-+----	33	7.464	5	0.1883	4135	NA	NA	NA	NA	NA	-0.0468	0.0587	-0.1172	-0.2016	-0.1052	-0.1884	NA	NA	NA	NA	NA	NA	NA	NA	NA	0.0675	0.1099	0.1056	0.0903	0.1004	0.0376	NA	NA	NA	NA
Avg SpO2	EA Males	rs58359806	2.69e-07	Discovery/Replication	18p11:9,543,238 – 9,624,973	18	9602032	PPP4R1	T	C	0.133-0.175	0.1417	0.0275	+-++++	37.2	7.968	5	0.158	4135	NA	NA	NA	NA	NA	0.0524	-0.0692	0.1174	0.2241	0.1053	0.1884	NA	NA	NA	NA	NA	NA	NA	NA	NA	0.0674	0.11	0.1056	0.0916	0.1003	0.0376	NA	NA	NA	NA
Avg SpO2	EA Males	rs9951382	2.56e-07	Discovery/Replication	18p11:9,543,238 – 9,624,973	18	9604498	PPP4R1	T	G	0.825-0.867	-0.1418	0.0275	-+----	37.2	7.962	5	0.1584	4135	NA	NA	NA	NA	NA	-0.0522	0.0686	-0.1172	-0.2244	-0.1067	-0.1885	NA	NA	NA	NA	NA	NA	NA	NA	NA	0.0674	0.11	0.1053	0.0915	0.0998	0.0376	NA	NA	NA	NA
Avg SpO2	EA Males	rs60220573	2.48e-07	Discovery/Replication	18p11:9,543,238 – 9,624,973	18	9607055	PPP4R1	T	C	0.825-0.867	-0.1421	0.0275	-+----	37.5	8.006	5	0.1559	4135	NA	NA	NA	NA	NA	-0.0521	0.068	-0.1188	-0.2267	-0.1049	-0.1886	NA	NA	NA	NA	NA	NA	NA	NA	NA	0.0674	0.1099	0.1054	0.0916	0.1004	0.0376	NA	NA	NA	NA
Avg SpO2	EA Males	rs202192162	2.37e-07	Discovery/Replication	18p11:9,543,238 – 9,624,973	18	9608036	PPP4R1	T	TC	0.133-0.175	0.1423	0.0275	+-++++	37.9	8.054	5	0.1533	4135	NA	NA	NA	NA	NA	0.052	-0.0678	0.119	0.2292	0.1048	0.1886	NA	NA	NA	NA	NA	NA	NA	NA	NA	0.0674	0.1099	0.1054	0.0916	0.1004	0.0376	NA	NA	NA	NA
Avg SpO2	EA Males	rs138759213	8.99e-08	Discovery/Replication	18p11:9,543,238 – 9,624,973	18	9610627	PPP4R1,RP11-692N5.1	A	AT	0.834-0.867	-0.1619	0.0303	?+----	32.2	5.898	4	0.2069	3441	NA	NA	NA	NA	NA	NA	0.0634	-0.1246	-0.2413	-0.1024	-0.1886	NA	NA	NA	NA	NA	NA	NA	NA	NA	NA	0.11	0.1058	0.0933	0.1002	0.0377	NA	NA	NA	NA
Avg SpO2	EA Males	rs28366801	2.23e-07	Discovery/Replication	18p11:9,543,238 – 9,624,973	18	9610686	PPP4R1,RP11-692N5.1	T	C	0.824-0.867	-0.143	0.0276	-+----	37.4	7.988	5	0.1569	4135	NA	NA	NA	NA	NA	-0.052	0.0633	-0.1234	-0.2367	-0.1042	-0.1884	NA	NA	NA	NA	NA	NA	NA	NA	NA	0.0675	0.1099	0.1052	0.0932	0.0999	0.0377	NA	NA	NA	NA
Avg SpO2	EA Males	rs57356844	2.55e-07	Discovery/Replication	18p11:9,543,238 – 9,624,973	18	9611324	PPP4R1,RP11-692N5.1	A	G	0.134-0.177	0.1424	0.0276	+-++++	35	7.695	5	0.1739	4135	NA	NA	NA	NA	NA	0.0526	-0.0581	0.1263	0.2376	0.1011	0.1866	NA	NA	NA	NA	NA	NA	NA	NA	NA	0.0675	0.1099	0.1051	0.0938	0.1005	0.0377	NA	NA	NA	NA
Avg SpO2	EA Males	rs60571867	8.46e-07	Discovery/Replication	18p11:9,543,238 – 9,624,973	18	9623250	RP11-692N5.1	A	G	0.832-0.862	-0.1362	0.0277	------	28.6	7.002	5	0.2205	4135	NA	NA	NA	NA	NA	-0.0685	-0.0067	-0.0561	-0.2488	-0.0255	-0.179	NA	NA	NA	NA	NA	NA	NA	NA	NA	0.069	0.1089	0.1071	0.0916	0.0984	0.0377	NA	NA	NA	NA
Avg SpO2	EA Males	rs28817058	8.6e-07	Discovery/Replication	18p11:9,543,238 – 9,624,973	18	9623698	RP11-692N5.1	A	G	0.138-0.168	0.1361	0.0276	++++++	28.5	6.99	5	0.2213	4135	NA	NA	NA	NA	NA	0.0686	0.0067	0.0564	0.2493	0.0254	0.1785	NA	NA	NA	NA	NA	NA	NA	NA	NA	0.069	0.1089	0.1071	0.0913	0.0984	0.0377	NA	NA	NA	NA
Avg SpO2	EA Males	rs12455573	9.72e-07	Discovery/Replication	18p11:9,543,238 – 9,624,973	18	9624973		C	G	0.831-0.861	-0.135	0.0276	------	27.6	6.909	5	0.2275	4135	NA	NA	NA	NA	NA	-0.0693	-0.0086	-0.0572	-0.2547	-0.0252	-0.1749	NA	NA	NA	NA	NA	NA	NA	NA	NA	0.0689	0.1085	0.1072	0.0907	0.0983	0.0376	NA	NA	NA	NA
Min SpO2	EA Males	rs17476364	6.79e-08	Discovery/Replication	10q22:71,094,504 – 71,099,109	10	71094504	HK1	T	C	0.899-0.913	-0.1697	0.0314	-+-----	16.1	7.148	6	0.3074	5122	NA	NA	NA	NA	NA	-0.154	0.0112	-0.3096	-0.2001	-0.3628	-0.1943	-0.0858	NA	NA	NA	NA	NA	NA	NA	NA	0.0905	0.1296	0.149	0.1135	0.1248	0.0488	0.067	NA	NA	NA
Min SpO2	EA Males	rs72805692	4.37e-07	Discovery/Replication	10q22:71,094,504 – 71,099,109	10	71099109	HK1	A	G	0.887-0.909	-0.1501	0.0297	-+-----	25.8	8.088	6	0.2317	5122	NA	NA	NA	NA	NA	-0.1375	0.0121	-0.311	-0.2076	-0.3653	-0.159	-0.0709	NA	NA	NA	NA	NA	NA	NA	NA	0.0832	0.1207	0.1443	0.1114	0.1198	0.0454	0.065	NA	NA	NA
Per90	EA Males	rs62588121	6.64e-07	Discovery/Replication	23p21:29,406,088 – 29,409,683	23	29406088	IL1RAPL1	T	C	0.503-0.700	0.0799	0.0161	?+++++?	0	2.942	4	0.5675	3483	NA	NA	NA	NA	NA	NA	0.1638	0.0929	0.0754	0.0325	0.0759	NA	NA	NA	NA	NA	NA	NA	NA	NA	NA	0.0587	0.0557	0.0512	0.0531	0.0199	NA	NA	NA	NA
Per90	EA Males	rs5928424	1.63e-07	Discovery/Replication	23p21:29,406,088 – 29,409,683	23	29407350	IL1RAPL1	A	G	0.312-0.498	-0.0839	0.016	?-----?	0	1.395	4	0.8451	3483	NA	NA	NA	NA	NA	NA	-0.1337	-0.0817	-0.0791	-0.0407	-0.0853	NA	NA	NA	NA	NA	NA	NA	NA	NA	NA	0.059	0.0557	0.0512	0.0529	0.0198	NA	NA	NA	NA
Per90	EA Males	rs726881	8.35e-07	Discovery/Replication	23p21:29,406,088 – 29,409,683	23	29409683	IL1RAPL1	T	C	0.282-0.490	-0.0796	0.0162	?-----?	0	2.781	4	0.595	3483	NA	NA	NA	NA	NA	NA	-0.1675	-0.0726	-0.0765	-0.0375	-0.0773	NA	NA	NA	NA	NA	NA	NA	NA	NA	NA	0.0604	0.0559	0.0511	0.053	0.02	NA	NA	NA	NA
[truncated: 30 more columns]
