# Supplementary material for: Associations of variants In the hexokinase 1 and interleukin 18 receptor regions with oxyhemoglobin saturation during sleep
Source: PLoS Genet. 2019 Apr 16;15(4):e1007739. doi: 10.1371/journal.pgen.1007739 (PMC6467367; doi:10.1371/journal.pgen.1007739)
Supplement: S4 Table — Sex-stratified samples with n < 1000 are included here for comparison but were not included in the main analyses. An individual variant present in the combined-sex analysis for a given cohort may be missing from the equivalent sex-stratified analysis due to analysis-specific minor allele count thresholds of 20. “Locus Class” indicates “Discovery/Replication” for main analyses or “Combined meta-analysis” for regions not clearing initial discovery p-value thresholds (i.e. S7 Table loci). (XLS) [file pgen.1007739.s026.xls]

## Sheet: Table S4
Table S4. Sex-stratified Comparison of Top Locus SNPs (p < 1 x 10-6).
Sex-stratified samples with n < 1000 are included here for comparison but were not included in the main analyses.
An individual variant present in the combined-sex analysis for a given cohort may be missing from the equivalent sex-stratified analysis due to analysis-specific minor allele count thresholds of 20.
“Locus Class” indicates “Discovery/Replication” for main analyses or “Combined meta-analysis” for regions not clearing initial discovery p-value thresholds (i.e. Table S7 loci).
Phenotype	Original Model	SNP	Locus Class	Locus	B37 CHR	B37 BP	Ensembl 84 Genes (5kb Flank)	Coded Allele	Other Allele	P-combined	P-females	P-males	Effect-combined	Effect-females	Effect-males	StdErr-combined	StdErr-females	StdErr-males	Direction-combined	Direction-females	Direction-males	Phet-combined	Phet-females	Phet-males	N-combined	N-females	N-males
Avg SpO2	All	rs17476364	Discovery/Replication	10q22:71,094,504 -- 71,099,109	10	71094504	HK1	T	C	3.52e-07	0.000303	6.42e-05	-0.0967	-0.0998	-0.1058	0.019	0.0276	0.0265	???+----------	?????-?------	?????---------	0.1023	0.5665	0.1749	19957	9518	9211
Avg SpO2	All	rs72805692	Discovery/Replication	10q22:71,094,504 -- 71,099,109	10	71099109	HK1	A	G	4.58e-08	5.86e-05	4.05e-05	-0.0977	-0.1046	-0.1025	0.0179	0.026	0.025	?+?+--+-------	?????-+------	?????---------	0.1051	0.4876	0.2946	20676	9760	9211
Avg SpO2	AA	rs74822035	Combined meta-analysis	22q11:23,273,245	22	23273245		T	C	2.14e-08	9.37e-06	0.000564	0.2615	0.2696	0.2524	0.0467	0.0608	0.0732	++++	+-++	++++	0.4946	0.3955	0.9857	1890	1089	801
Avg SpO2	EA	rs16926246	Discovery/Replication	10q22:71,093,392 -- 71,106,964	10	71093392	HK1	T	C	2.46e-08	0.000918	1.32e-06	0.1519	0.1638	0.1566	0.0272	0.0494	0.0324	++?+++	++?++	++?+++	0.4323	0.4151	0.2424	5649	1802	3847
Avg SpO2	EA	rs17476364	Discovery/Replication	10q22:71,093,392 -- 71,106,964	10	71094504	HK1	T	C	3.84e-07	0.00113	4.03e-05	-0.1477	-0.1654	-0.1447	0.0291	0.0508	0.0352	------	-----	------	0.2082	0.7174	0.2006	6380	2245	4135
Avg SpO2	EA	rs72805692	Discovery/Replication	10q22:71,093,392 -- 71,106,964	10	71099109	HK1	A	G	6.07e-08	0.000104	5.36e-05	-0.1473	-0.1831	-0.1335	0.0272	0.0472	0.0331	------	-----	------	0.2241	0.8932	0.2425	6380	2245	4135
Avg SpO2	EA	rs10159477	Discovery/Replication	10q22:71,093,392 -- 71,106,964	10	71099888	HK1	A	G	1.01e-07	0.000322	2.62e-05	0.1266	0.1471	0.1219	0.0238	0.0409	0.029	++++++	+++++	++++++	0.4437	0.4282	0.5962	6380	2245	4135
Avg SpO2	EA	rs16926249	Discovery/Replication	10q22:71,093,392 -- 71,106,964	10	71100726	HK1	A	G	1.06e-07	0.000294	2.77e-05	-0.1263	-0.148	-0.1215	0.0238	0.0409	0.029	------	-----	------	0.4975	0.4575	0.6292	6380	2245	4135
Avg SpO2	EA	rs73265749	Discovery/Replication	10q22:71,093,392 -- 71,106,964	10	71100920	HK1	T	C	1.23e-07	0.000369	2.67e-05	0.1258	0.1457	0.1219	0.0238	0.0409	0.029	++++++	+++++	++++++	0.4888	0.4246	0.6274	6380	2245	4135
Avg SpO2	EA	rs148471505	Discovery/Replication	10q22:71,093,392 -- 71,106,964	10	71104588	HK1	CCT	C	1.11e-07	0.000331	2.48e-05	-0.1266	-0.1471	-0.1228	0.0239	0.041	0.0291	------	-----	------	0.5337	0.4081	0.6411	6380	2245	4135
Avg SpO2	EA	rs113041162	Discovery/Replication	10q22:71,093,392 -- 71,106,964	10	71106964	HK1	A	G	9.27e-08	0.0003	2.44e-05	0.1279	0.1485	0.1235	0.0239	0.0411	0.0293	++++++	+++++	++++++	0.5294	0.3938	0.6608	6380	2245	4135
Avg SpO2	EA Males	rs10611302	Discovery/Replication	2p21:45,808,963 -- 45,836,190	2	45808963	SRBD1	CTT	C	0.0023	0.511	6.75e-07	0.1394	-0.0523	0.305	0.0457	0.0796	0.0614	++--++	---?+	++??++	0.0424	0.0857	0.121	6380	1925	3527
Avg SpO2	EA Males	rs73927576	Discovery/Replication	2p21:45,808,963 -- 45,836,190	2	45824612	SRBD1	T	C	0.00131	0.951	5.69e-07	-0.148	0.0046	-0.3095	0.0461	0.0751	0.0619	--+---	+++--	--??--	0.0534	0.0675	0.1071	6380	2245	3527
Avg SpO2	EA Males	rs13389134	Discovery/Replication	2p21:45,808,963 -- 45,836,190	2	45829823	SRBD1	A	T	0.000698	0.538	4.12e-07	0.1551	-0.049	0.3122	0.0457	0.0795	0.0617	++-+++	---?+	++??++	0.0653	0.1033	0.0935	6380	1925	3527
Avg SpO2	EA Males	rs7578254	Discovery/Replication	2p21:45,808,963 -- 45,836,190	2	45834822	SRBD1	T	C	0.00057	0.517	2.45e-07	-0.1584	0.0521	-0.3193	0.046	0.0803	0.0619	--+---	+++?-	--??--	0.0525	0.087	0.0992	6380	1925	3527
Avg SpO2	EA Males	rs60216068	Discovery/Replication	2p21:45,808,963 -- 45,836,190	2	45836190	SRBD1	T	C	0.000659	0.518	2.71e-07	-0.1566	0.052	-0.3181	0.046	0.0803	0.0619	--+---	+++?-	--??--	0.0523	0.0871	0.0961	6380	1925	3527
Avg SpO2	EA Males	rs852572	Discovery/Replication	5p15:10,951,038 -- 10,962,676	5	10951038		A	C	9.28e-05	0.918	7.49e-07	0.0656	-0.0029	0.102	0.0168	0.0286	0.0206	++++++	+--+-	++++++	0.4555	0.8675	0.2955	6380	2245	4135
Avg SpO2	EA Males	rs852576	Discovery/Replication	5p15:10,951,038 -- 10,962,676	5	10951615		T	G	4.86e-05	0.788	1.91e-07	-0.068	0.0076	-0.1071	0.0167	0.0284	0.0206	------	-++--	------	0.312	0.8154	0.344	6380	2245	4135
Avg SpO2	EA Males	rs852577	Discovery/Replication	5p15:10,951,038 -- 10,962,676	5	10951965		T	G	9.21e-05	0.858	8.14e-07	-0.065	0.0051	-0.1007	0.0166	0.0284	0.0204	------	-++--	---+--	0.2957	0.7414	0.4042	6380	2245	4135
Avg SpO2	EA Males	rs852578	Discovery/Replication	5p15:10,951,038 -- 10,962,676	5	10952398		C	G	5.65e-05	0.935	4.78e-07	0.0676	-0.0023	0.1035	0.0168	0.0287	0.0206	++++++	+--+-	+++-++	0.4296	0.7761	0.3018	6380	2245	4135
Avg SpO2	EA Males	rs852579	Discovery/Replication	5p15:10,951,038 -- 10,962,676	5	10952512		A	G	4.64e-05	0.873	6.14e-07	0.0674	0.0045	0.1014	0.0165	0.0282	0.0203	++-+++	+--++	++++++	0.1978	0.5611	0.2668	6380	2245	4135
Avg SpO2	EA Males	rs852580	Discovery/Replication	5p15:10,951,038 -- 10,962,676	5	10952521		T	G	6.82e-05	0.938	8.57e-07	-0.0664	0.0022	-0.1007	0.0167	0.0285	0.0205	------	-++--	---+--	0.3551	0.6912	0.4015	6380	2245	4135
Avg SpO2	EA Males	rs852582	Discovery/Replication	5p15:10,951,038 -- 10,962,676	5	10952768		A	G	5e-05	0.958	4.57e-07	0.0679	-0.0015	0.1035	0.0168	0.0286	0.0205	++++++	+--+-	+++-++	0.4521	0.7463	0.3037	6380	2245	4135
Avg SpO2	EA Males	rs852583	Discovery/Replication	5p15:10,951,038 -- 10,962,676	5	10953140		A	G	5.4e-05	0.969	5.6e-07	0.0676	-0.0011	0.1028	0.0167	0.0286	0.0205	++++++	+--++	+++-++	0.4054	0.7565	0.2986	6380	2245	4135
Avg SpO2	EA Males	rs852586	Discovery/Replication	5p15:10,951,038 -- 10,962,676	5	10955988		T	C	9.31e-05	0.845	6.73e-07	0.0654	-0.0056	0.1019	0.0167	0.0286	0.0205	++++++	+--++	+++-++	0.4234	0.7524	0.3218	6380	2245	4135
Avg SpO2	EA Males	rs852587	Discovery/Replication	5p15:10,951,038 -- 10,962,676	5	10956458		A	T	0.000107	0.95	7.26e-07	-0.0643	0.0018	-0.1008	0.0166	0.0284	0.0203	--+---	-++-+	------	0.245	0.4831	0.2526	6380	2245	4135
Avg SpO2	EA Males	rs852588	Discovery/Replication	5p15:10,951,038 -- 10,962,676	5	10956541		T	C	0.000124	0.718	4.44e-07	-0.0645	0.0104	-0.104	0.0168	0.0287	0.0206	------	-++-+	---+--	0.3843	0.765	0.3387	6380	2245	4135
Avg SpO2	EA Males	rs852589	Discovery/Replication	5p15:10,951,038 -- 10,962,676	5	10956587		T	C	9.93e-05	0.76	3.93e-07	0.0654	-0.0088	0.1044	0.0168	0.0287	0.0206	++++++	+--+-	++++++	0.4582	0.7333	0.3518	6380	2245	4135
Avg SpO2	EA Males	rs852591	Discovery/Replication	5p15:10,951,038 -- 10,962,676	5	10959003		T	C	9.13e-05	0.754	3.93e-07	0.0657	-0.009	0.1044	0.0168	0.0288	0.0206	++++++	+--+-	++++++	0.4472	0.7642	0.3499	6380	2245	4135
Avg SpO2	EA Males	rs852593	Discovery/Replication	5p15:10,951,038 -- 10,962,676	5	10960883		A	G	0.000101	0.731	4.1e-07	0.0653	-0.0099	0.1042	0.0168	0.0288	0.0206	++++++	+--+-	++++++	0.4138	0.7487	0.3514	6380	2245	4135
Avg SpO2	EA Males	rs852595	Discovery/Replication	5p15:10,951,038 -- 10,962,676	5	10962676		T	C	0.000114	0.722	4.75e-07	-0.0648	0.0102	-0.1036	0.0168	0.0288	0.0206	------	-++-+	------	0.4063	0.7531	0.3498	6380	2245	4135
Avg SpO2	EA Males	rs25965	Discovery/Replication	5q21:106,817,477 -- 106,822,267	5	106817477	EFNA5	A	G	0.00011	0.704	9.79e-07	-0.1901	-0.036	-0.3107	0.0491	0.0947	0.0635	--?+--	-+??-	--???-	0.1279	0.9793	0.4816	5649	1482	3199
Avg SpO2	EA Males	rs79464473	Discovery/Replication	5q21:106,817,477 -- 106,822,267	5	106817641	EFNA5	A	G	9.24e-05	0.761	6.65e-07	0.2035	0.031	0.3334	0.052	0.1017	0.0671	++?-++	+0??+	++???+	0.1371	0.9819	0.5345	5649	1482	3199
Avg SpO2	EA Males	rs17594614	Discovery/Replication	5q21:106,817,477 -- 106,822,267	5	106820225	EFNA5	C	G	0.000125	0.728	4.94e-07	0.198	0.0354	0.3339	0.0516	0.1018	0.0664	++?-++	+-??+	++???+	0.081	0.9736	0.5778	5649	1482	3199
Avg SpO2	EA Males	rs17594634	Discovery/Replication	5q21:106,817,477 -- 106,822,267	5	106821062	EFNA5	T	C	8.35e-05	0.714	5.26e-07	0.2043	0.0373	0.3356	0.0519	0.102	0.0669	++?-++	+-??+	++???+	0.1094	0.9684	0.5331	5649	1482	3199
Avg SpO2	EA Males	rs17594657	Discovery/Replication	5q21:106,817,477 -- 106,822,267	5	106821940	EFNA5	T	G	5.93e-05	0.713	3.88e-07	0.2085	0.0376	0.3392	0.0519	0.102	0.0668	++?-++	+0??+	++???+	0.1417	0.969	0.5686	5649	1482	3199
Avg SpO2	EA Males	rs26239	Discovery/Replication	5q21:106,817,477 -- 106,822,267	5	106822267	EFNA5	A	G	0.000123	0.724	6.88e-07	-0.1886	-0.0334	-0.3164	0.0491	0.0946	0.0637	--?+--	-0??-	--???-	0.0852	0.9802	0.5139	5649	1482	3199
Avg SpO2	EA Males	rs116904210	Discovery/Replication	12q14:63,142,950 -- 63,142,951	12	63142950	PPM1H	T	C	0.000305	0.344	2.68e-07	-0.1721	0.0869	-0.35	0.0477	0.0919	0.068	----+-	+?+-?	-????-	0.0669	0.5957	0.7509	6380	1501	2872
Avg SpO2	EA Males	rs117294696	Discovery/Replication	12q14:63,142,950 -- 63,142,951	12	63142951	PPM1H	A	G	0.000275	0.363	2.59e-07	0.1737	-0.0841	0.3508	0.0478	0.0924	0.0681	++++-+	-?-+?	+????+	0.0703	0.6029	0.7685	6380	1501	2872
Avg SpO2	EA Males	rs78805840	Discovery/Replication	18p11:9,543,238 -- 9,624,973	18	9543238	PPP4R1	T	C	2.4e-05	0.909	5.36e-08	0.096	-0.0044	0.1528	0.0227	0.0382	0.0281	+-++++	--++-	+-++++	0.0087	0.6302	0.4001	6380	2245	4135
Avg SpO2	EA Males	rs9965762	Discovery/Replication	18p11:9,543,238 -- 9,624,973	18	9549876	PPP4R1	A	G	0.000127	0.728	2.72e-07	-0.0859	0.013	-0.143	0.0224	0.0374	0.0278	++----	++--+	-+----	0.0026	0.3491	0.2865	6380	2245	4135
Avg SpO2	EA Males	rs745218	Discovery/Replication	18p11:9,543,238 -- 9,624,973	18	9551028	PPP4R1	A	G	0.000165	0.717	4.23e-07	-0.0849	0.0136	-0.1416	0.0225	0.0376	0.028	++----	++--+	-+----	0.0033	0.3147	0.359	6380	2245	4135
Avg SpO2	EA Males	rs9948831	Discovery/Replication	18p11:9,543,238 -- 9,624,973	18	9553792	PPP4R1	A	G	0.000108	0.666	1.64e-07	0.0871	-0.0162	0.1463	0.0225	0.0375	0.0279	--++++	--++-	+-++++	0.0014	0.2832	0.2666	6380	2245	4135
Avg SpO2	EA Males	rs10451359	Discovery/Replication	18p11:9,543,238 -- 9,624,973	18	9558184	PPP4R1	T	C	8.31e-05	0.892	3.04e-07	0.0872	-0.0051	0.1405	0.0222	0.0371	0.0274	--++++	--++-	+-++++	0.0005	0.1378	0.2046	6380	2245	4135
Avg SpO2	EA Males	rs9304040	Discovery/Replication	18p11:9,543,238 -- 9,624,973	18	9558240	PPP4R1	A	G	8.08e-05	0.836	2.29e-07	0.0875	-0.0077	0.1423	0.0222	0.0371	0.0275	--++++	--++-	+-++++	0.0006	0.1967	0.172	6380	2245	4135
Avg SpO2	EA Males	rs56863543	Discovery/Replication	18p11:9,543,238 -- 9,624,973	18	9560493	PPP4R1	G	GA	8.38e-05	0.807	2.21e-07	0.0873	-0.0091	0.1425	0.0222	0.0371	0.0275	--++++	--++-	+-++++	0.0005	0.2104	0.1603	6380	2245	4135
Avg SpO2	EA Males	rs2306134	Discovery/Replication	18p11:9,543,238 -- 9,624,973	18	9562042	PPP4R1	T	C	9.6e-05	0.835	3.63e-07	0.0866	-0.0077	0.1399	0.0222	0.0372	0.0275	--++++	--++-	+-++++	0.0006	0.1814	0.2001	6380	2245	4135
Avg SpO2	EA Males	rs3826562	Discovery/Replication	18p11:9,543,238 -- 9,624,973	18	9562792	PPP4R1	A	C	8.18e-05	0.749	1.87e-07	-0.0872	0.0118	-0.143	0.0221	0.0371	0.0274	++----	++--+	-+----	0.0006	0.2359	0.1742	6380	2245	4135
Avg SpO2	EA Males	rs145725670	Discovery/Replication	18p11:9,543,238 -- 9,624,973	18	9563283	PPP4R1	CAAACTA	C	8.26e-05	0.8	2.09e-07	0.0874	-0.0094	0.1428	0.0222	0.0371	0.0275	--++++	--++-	+-++++	0.0005	0.2117	0.16	6380	2245	4135
Avg SpO2	EA Males	rs28838295	Discovery/Replication	18p11:9,543,238 -- 9,624,973	18	9566306	PPP4R1	T	C	8.11e-05	0.803	2.08e-07	0.0875	-0.0092	0.1428	0.0222	0.0371	0.0275	--++++	--++-	+-++++	0.0005	0.2115	0.1591	6380	2245	4135
Avg SpO2	EA Males	rs11081484	Discovery/Replication	18p11:9,543,238 -- 9,624,973	18	9567168	PPP4R1	A	G	8.07e-05	0.803	2.08e-07	0.0875	-0.0093	0.1428	0.0222	0.0371	0.0275	--++++	--++-	+-++++	0.0005	0.2116	0.1592	6380	2245	4135
Avg SpO2	EA Males	rs9949507	Discovery/Replication	18p11:9,543,238 -- 9,624,973	18	9569036	PPP4R1	A	G	0.000102	0.767	2.54e-07	-0.0861	0.011	-0.1415	0.0222	0.0371	0.0275	++----	++--+	-+----	0.0004	0.1961	0.1477	6380	2245	4135
Avg SpO2	EA Males	rs3898762	Discovery/Replication	18p11:9,543,238 -- 9,624,973	18	9575419	PPP4R1	T	C	8.96e-05	0.75	1.72e-07	0.0871	-0.0118	0.144	0.0222	0.0372	0.0276	--++++	--++-	+-++++	0.0006	0.2136	0.1884	6380	2245	4135
Avg SpO2	EA Males	rs12458145	Discovery/Replication	18p11:9,543,238 -- 9,624,973	18	9575764	PPP4R1	T	C	0.000107	0.736	2.33e-07	0.086	-0.0125	0.1423	0.0222	0.0371	0.0275	--++++	--++-	+-++++	0.0005	0.2084	0.169	6380	2245	4135
Avg SpO2	EA Males	rs9946235	Discovery/Replication	18p11:9,543,238 -- 9,624,973	18	9577556	PPP4R1	A	G	9.02e-05	0.793	2.43e-07	0.0869	-0.0097	0.142	0.0222	0.0371	0.0275	--++++	--++-	+-++++	0.0006	0.2203	0.1758	6380	2245	4135
Avg SpO2	EA Males	rs9946612	Discovery/Replication	18p11:9,543,238 -- 9,624,973	18	9577981	PPP4R1	A	G	4.36e-05	0.819	1.02e-07	0.0905	-0.0085	0.1458	0.0221	0.0371	0.0274	+-++++	--++-	+-++++	0.0017	0.1847	0.3046	6380	2245	4135
Avg SpO2	EA Males	rs9961558	Discovery/Replication	18p11:9,543,238 -- 9,624,973	18	9578049	PPP4R1	A	C	9.25e-05	0.793	2.58e-07	-0.0867	0.0098	-0.1417	0.0222	0.0371	0.0275	++----	++--+	-+----	0.0006	0.2209	0.1783	6380	2245	4135
Avg SpO2	EA Males	rs13381718	Discovery/Replication	18p11:9,543,238 -- 9,624,973	18	9578448	PPP4R1	A	G	7.99e-05	0.839	2.48e-07	-0.0875	0.0075	-0.1419	0.0222	0.0371	0.0275	++----	++--+	-+----	0.0007	0.2406	0.1827	6380	2245	4135
Avg SpO2	EA Males	rs7239271	Discovery/Replication	18p11:9,543,238 -- 9,624,973	18	9580472	PPP4R1	T	C	7.91e-05	0.786	2.12e-07	-0.0883	0.0102	-0.1437	0.0224	0.0375	0.0277	++----	++--+	-+----	0.0006	0.2417	0.1693	6380	2245	4135
Avg SpO2	EA Males	rs78495410	Discovery/Replication	18p11:9,543,238 -- 9,624,973	18	9581538	PPP4R1	G	GA	0.000115	0.725	2.68e-07	0.0856	-0.0131	0.1415	0.0222	0.0371	0.0275	--++++	--++-	+-++++	0.0005	0.2107	0.1801	6380	2245	4135
Avg SpO2	EA Males	rs9945701	Discovery/Replication	18p11:9,543,238 -- 9,624,973	18	9582286	PPP4R1	T	C	8.07e-05	0.793	2.12e-07	0.0875	-0.0097	0.1427	0.0222	0.0371	0.0275	--++++	--++-	+-++++	0.0005	0.221	0.1667	6380	2245	4135
Avg SpO2	EA Males	rs7231313	Discovery/Replication	18p11:9,543,238 -- 9,624,973	18	9582662	PPP4R1,RP11-881L2.1	T	G	7.31e-05	0.793	1.84e-07	-0.088	0.0098	-0.1434	0.0222	0.0371	0.0275	++----	++--+	-+----	0.0006	0.2211	0.176	6380	2245	4135
Avg SpO2	EA Males	rs56817979	Discovery/Replication	18p11:9,543,238 -- 9,624,973	18	9585323	PPP4R1,RP11-881L2.1	T	C	8.2e-05	0.793	2.17e-07	-0.0874	0.0098	-0.1426	0.0222	0.0371	0.0275	++----	++--+	-+----	0.0005	0.2213	0.1682	6380	2245	4135
Avg SpO2	EA Males	rs11874827	Discovery/Replication	18p11:9,543,238 -- 9,624,973	18	9585415	PPP4R1,RP11-881L2.1	C	G	8.03e-05	0.793	2.12e-07	0.0875	-0.0097	0.1427	0.0222	0.0371	0.0275	--++++	--++-	+-++++	0.0005	0.2216	0.1667	6380	2245	4135
Avg SpO2	EA Males	rs8085047	Discovery/Replication	18p11:9,543,238 -- 9,624,973	18	9595628	PPP4R1	A	G	0.000139	0.665	3.17e-07	0.0846	-0.0161	0.1407	0.0222	0.0372	0.0275	--++++	--++-	+-++++	0.0006	0.3271	0.189	6380	2245	4135
Avg SpO2	EA Males	rs28879133	Discovery/Replication	18p11:9,543,238 -- 9,624,973	18	9598761	PPP4R1	A	G	0.000159	0.634	2.85e-07	0.084	-0.0177	0.1414	0.0222	0.0372	0.0275	--++++	--++-	+-++++	0.0006	0.3329	0.1609	6380	2245	4135
Avg SpO2	EA Males	rs7233002	Discovery/Replication	18p11:9,543,238 -- 9,624,973	18	9600558	PPP4R1	T	C	0.00022	0.571	3.94e-07	-0.0821	0.0211	-0.1395	0.0222	0.0372	0.0275	++----	++--+	-+----	0.0006	0.3354	0.1883	6380	2245	4135
Avg SpO2	EA Males	rs58359806	Discovery/Replication	18p11:9,543,238 -- 9,624,973	18	9602032	PPP4R1	T	C	0.000157	0.635	2.69e-07	0.0841	-0.0177	0.1417	0.0222	0.0372	0.0275	--++++	--++-	+-++++	0.0005	0.3192	0.158	6380	2245	4135
Avg SpO2	EA Males	rs9951382	Discovery/Replication	18p11:9,543,238 -- 9,624,973	18	9604498	PPP4R1	T	G	0.00013	0.692	2.56e-07	-0.085	0.0147	-0.1418	0.0222	0.0372	0.0275	++----	++--+	-+----	0.0005	0.314	0.1584	6380	2245	4135
Avg SpO2	EA Males	rs60220573	Discovery/Replication	18p11:9,543,238 -- 9,624,973	18	9607055	PPP4R1	T	C	0.000152	0.633	2.48e-07	-0.0842	0.0178	-0.1421	0.0222	0.0372	0.0275	++----	++--+	-+----	0.0004	0.2832	0.1559	6380	2245	4135
Avg SpO2	EA Males	rs202192162	Discovery/Replication	18p11:9,543,238 -- 9,624,973	18	9608036	PPP4R1	T	TC	0.000142	0.644	2.37e-07	0.0846	-0.0172	0.1423	0.0222	0.0372	0.0275	--++++	--++-	+-++++	0.0004	0.265	0.1533	6380	2245	4135
Avg SpO2	EA Males	rs138759213	Discovery/Replication	18p11:9,543,238 -- 9,624,973	18	9610627	PPP4R1,RP11-692N5.1	A	AT	1.86e-06	0.507	8.99e-08	-0.1208	-0.0303	-0.1619	0.0253	0.0456	0.0303	?+----	?+--+	?+----	0.0059	0.4892	0.2069	4948	1507	3441
Avg SpO2	EA Males	rs28366801	Discovery/Replication	18p11:9,543,238 -- 9,624,973	18	9610686	PPP4R1,RP11-692N5.1	T	C	9.68e-05	0.751	2.23e-07	-0.0869	0.0118	-0.143	0.0223	0.0373	0.0276	++----	++--+	-+----	0.0005	0.2776	0.1569	6380	2245	4135
Avg SpO2	EA Males	rs57356844	Discovery/Replication	18p11:9,543,238 -- 9,624,973	18	9611324	PPP4R1,RP11-692N5.1	A	G	0.000117	0.711	2.55e-07	0.086	-0.0139	0.1424	0.0223	0.0373	0.0276	--++++	--++-	+-++++	0.0006	0.2811	0.1739	6380	2245	4135
Avg SpO2	EA Males	rs60571867	Discovery/Replication	18p11:9,543,238 -- 9,624,973	18	9623250	RP11-692N5.1	A	G	2.23e-05	0.509	8.46e-07	-0.0945	-0.0245	-0.1362	0.0223	0.0372	0.0277	++----	++---	------	0.0013	0.1245	0.2205	6380	2245	4135
Avg SpO2	EA Males	rs28817058	Discovery/Replication	18p11:9,543,238 -- 9,624,973	18	9623698	RP11-692N5.1	A	G	2.35e-05	0.519	8.6e-07	0.0942	0.024	0.1361	0.0223	0.0372	0.0276	--++++	--+++	++++++	0.0013	0.1243	0.2213	6380	2245	4135
Avg SpO2	EA Males	rs12455573	Discovery/Replication	18p11:9,543,238 -- 9,624,973	18	9624973		C	G	2.27e-05	0.51	9.72e-07	-0.0941	-0.0244	-0.135	0.0222	0.037	0.0276	++----	++---	------	0.0014	0.1268	0.2275	6380	2245	4135
Min SpO2	All	rs112030014	Discovery/Replication	2q12:102,970,807 -- 103,239,356	2	102970807	IL18R1,IL1RL1	A	G	8.02e-07	0.00798	6.18e-06	-0.0736	-0.0563	-0.0937	0.0149	0.0212	0.0207	?-+-+----------	?-+---+----+--	?-?++-------+--	0.157	0.4193	0.0926	22518	11518	10925
Min SpO2	All	rs11465596	Discovery/Replication	2q12:102,970,807 -- 103,239,356	2	102987093	IL18R1	A	C	4.93e-07	0.0455	2.53e-07	0.0783	0.0448	0.1107	0.0156	0.0224	0.0215	?+??+++++++++++	?+??++-+-++-++	?+???+++++++-++	0.2832	0.4211	0.4415	21837	11095	10518
Min SpO2	All	rs80256362	Discovery/Replication	2q12:102,970,807 -- 103,239,356	2	103025501		A	G	1.33e-07	0.111	1.8e-09	-0.0778	-0.0334	-0.1238	0.0148	0.021	0.0206	?-+-+------+---	?-+++---+--+--	?+?-+-------+--	0.0183	0.0858	0.2578	22518	11518	10925
Min SpO2	All	rs11465670	Discovery/Replication	2q12:102,970,807 -- 103,239,356	2	103034440	IL18RAP	T	C	4.78e-07	0.0498	1.76e-07	-0.0705	-0.0388	-0.1024	0.014	0.0198	0.0196	?-+-+----------	?-+-+---+--+--	?+--+-------+--	0.0157	0.1488	0.1916	22518	11518	11000
Min SpO2	All	rs7600961	Discovery/Replication	2q12:102,970,807 -- 103,239,356	2	103035455	IL18RAP	A	G	3.89e-07	0.0481	1.48e-07	0.071	0.039	0.103	0.014	0.0197	0.0196	?+-+-++++++++++	?+-+-+++-++-++	?-++-+++++++-++	0.0173	0.1654	0.2005	22518	11518	11000
Min SpO2	All	rs6759588	Discovery/Replication	2q12:102,970,807 -- 103,239,356	2	103040159	IL18RAP	A	G	1.82e-09	0.0138	1.41e-09	-0.0952	-0.0564	-0.133	0.0158	0.0229	0.022	?-??+------+---	?-???---+--+--	?????-------+--	0.1296	0.0763	0.4976	21837	10829	10198
Min SpO2	All	rs74731686	Discovery/Replication	2q12:102,970,807 -- 103,239,356	2	103043981	IL18RAP,MIR4772	A	G	2.48e-07	0.0438	9.61e-08	0.0721	0.0397	0.1046	0.014	0.0197	0.0196	?+-+-++++++++++	?+-+-+++-++-++	?-++-+++++++-++	0.0305	0.1807	0.2589	22518	11518	11000
Min SpO2	All	rs11465698	Discovery/Replication	2q12:102,970,807 -- 103,239,356	2	103054577	AC007278.2,AC007278.3,IL18RAP	T	C	3.03e-07	0.0928	9.91e-09	-0.0744	-0.0348	-0.1162	0.0145	0.0207	0.0203	?-+-+----------	?-+++---+--+--	?+?-+-------+--	0.0656	0.1234	0.4448	22518	11518	10925
Min SpO2	All	rs6741230	Discovery/Replication	2q12:102,970,807 -- 103,239,356	2	103069631	IL18RAP	T	C	4.11e-07	0.0658	1.04e-07	0.0703	0.0361	0.1035	0.0139	0.0196	0.0195	?+-+-++++++++++	?+-+-+++-++-++	?-++-+++++++-++	0.0338	0.1606	0.2604	22518	11518	11000
Min SpO2	All	rs78123896	Discovery/Replication	2q12:102,970,807 -- 103,239,356	2	103075417		T	C	5.29e-07	0.0739	1.15e-07	-0.0697	-0.0351	-0.1032	0.0139	0.0196	0.0195	?-+-+------+---	?-+-+---+--+--	?+--+-------+--	0.0279	0.1191	0.2601	22518	11518	11000
Min SpO2	All	rs80277428	Discovery/Replication	2q12:102,970,807 -- 103,239,356	2	103080056		A	G	2.49e-09	0.0111	5.2e-09	0.0957	0.0591	0.1299	0.0161	0.0233	0.0222	?+??+++++++-+++	?+???+++-++-++	?????+++++++-++	0.0959	0.0794	0.4084	21837	10829	10198
Min SpO2	All	rs76255660	Discovery/Replication	2q12:102,970,807 -- 103,239,356	2	103091028	SLC9A4	T	C	7.48e-08	0.0608	4.89e-09	-0.0794	-0.0394	-0.1201	0.0148	0.021	0.0205	?-+-+----------	?-+++---+--+--	?+?-+-------+--	0.0639	0.1127	0.4208	22518	11518	10925
Min SpO2	All	rs1880000	Discovery/Replication	2q12:102,970,807 -- 103,239,356	2	103099953	SLC9A4	T	C	6.31e-08	0.0134	3.04e-07	-0.0724	-0.0466	-0.0962	0.0134	0.0188	0.0188	?+--+----------	?+--+------+--	?+--+-------+--	0.0384	0.3734	0.0988	22518	11518	11000
Min SpO2	All	rs6749440	Discovery/Replication	2q12:102,970,807 -- 103,239,356	2	103101846	SLC9A4	T	C	2.32e-08	0.00801	2.71e-07	0.0744	0.0497	0.0963	0.0133	0.0187	0.0187	?-++-++++++++++	?--++++++++-++	?-++-+++++++-++	0.0777	0.484	0.0877	22518	11518	11000
Min SpO2	All	rs78136548	Discovery/Replication	2q12:102,970,807 -- 103,239,356	2	103103740	SLC9A4	T	G	2.7e-10	0.00454	2.69e-09	-0.1005	-0.0649	-0.1312	0.0159	0.0229	0.0221	?-?------------	?-?--------+--	?+??+-------+--	0.5122	0.4666	0.4176	22333	11408	10742
Min SpO2	All	rs57540503	Discovery/Replication	2q12:102,970,807 -- 103,239,356	2	103105168	SLC9A4	T	C	7.03e-08	0.0153	2.65e-07	0.072	0.0456	0.0966	0.0134	0.0188	0.0188	?-++-++++++++++	?-++-++++++-++	?-++-+++++++-++	0.0543	0.3619	0.1553	22518	11518	11000
Min SpO2	All	rs111282169	Discovery/Replication	2q12:102,970,807 -- 103,239,356	2	103108123	SLC9A4	A	T	3.51e-08	0.0112	2.09e-07	-0.0739	-0.0478	-0.0977	0.0134	0.0189	0.0188	?+--+----------	?++-+------+--	?+--+-------+--	0.0568	0.4574	0.0981	22518	11518	11000
Min SpO2	All	rs1403549	Discovery/Replication	2q12:102,970,807 -- 103,239,356	2	103110745	SLC9A4	C	G	3.02e-08	0.0109	1.76e-07	0.0741	0.0479	0.0982	0.0134	0.0188	0.0188	?-++-++++++++++	?--+-++++++-++	?-++-+++++++-++	0.0802	0.4809	0.1189	22518	11518	11000
Min SpO2	All	rs7583683	Discovery/Replication	2q12:102,970,807 -- 103,239,356	2	103113763	SLC9A4	A	G	4.02e-09	0.00587	4.04e-08	-0.0805	-0.0532	-0.1054	0.0137	0.0193	0.0192	?+--+----------	?++--------+--	?+--+-------+--	0.1161	0.4782	0.1537	22518	11518	11000
Min SpO2	All	rs59694233	Discovery/Replication	2q12:102,970,807 -- 103,239,356	2	103116521	SLC9A4	A	G	3.46e-08	0.0124	1.78e-07	0.0739	0.0471	0.0982	0.0134	0.0188	0.0188	?-++-++++++++++	?-++-++++++-++	?-++-+++++++-++	0.0546	0.4565	0.0951	22518	11518	11000
Min SpO2	All	rs7572284	Discovery/Replication	2q12:102,970,807 -- 103,239,356	2	103119423	SLC9A4	A	C	3.33e-08	0.0117	1.97e-07	0.0739	0.0475	0.0978	0.0134	0.0188	0.0188	?-++-++++++++++	?-++-++++++-++	?-++-+++++++-++	0.0575	0.4593	0.1062	22518	11518	11000
Min SpO2	All	rs7575867	Discovery/Replication	2q12:102,970,807 -- 103,239,356	2	103120179	SLC9A4	T	C	3.18e-08	0.0122	1.65e-07	0.0742	0.0474	0.0985	0.0134	0.0189	0.0188	?-++-++++++++++	?-++-++++++-++	?-++-+++++++-++	0.0555	0.4563	0.0897	22518	11518	11000
Min SpO2	All	rs7601773	Discovery/Replication	2q12:102,970,807 -- 103,239,356	2	103120483	SLC9A4	T	G	3.15e-08	0.0119	1.71e-07	0.074	0.0474	0.0982	0.0134	0.0188	0.0188	?-++-++++++++++	?-++-++++++-++	?-++-+++++++-++	0.0546	0.4751	0.0968	22518	11518	11000
Min SpO2	All	rs72993720	Discovery/Replication	2q12:102,970,807 -- 103,239,356	2	103121269	SLC9A4	A	T	3.43e-08	0.0118	1.97e-07	-0.0739	-0.0475	-0.0978	0.0134	0.0188	0.0188	?+--+----------	?+--+------+--	?+--+-------+--	0.0507	0.4387	0.0933	22518	11518	11000
Min SpO2	All	rs17027327	Discovery/Replication	2q12:102,970,807 -- 103,239,356	2	103122513	SLC9A4	A	C	4.05e-08	0.0122	2.19e-07	0.0735	0.0472	0.0974	0.0134	0.0188	0.0188	?-++-++++++++++	?-++-++++++-++	?-++-+++++++-++	0.0505	0.4216	0.0937	22518	11518	11000
Min SpO2	All	rs76229479	Discovery/Replication	2q12:102,970,807 -- 103,239,356	2	103123912	SLC9A4	A	C	5.34e-09	0.0195	9.99e-10	-0.0865	-0.0491	-0.1274	0.0148	0.021	0.0209	-++------------	?-++-------+--	?+?---------+--	0.0652	0.2774	0.3918	22746	11518	10925
Min SpO2	All	rs72993722	Discovery/Replication	2q12:102,970,807 -- 103,239,356	2	103124916	SLC9A4	A	G	2.57e-07	0.0184	1.13e-06	-0.0694	-0.0447	-0.0922	0.0135	0.019	0.0189	?+--+----------	?+--+------+--	?+--+-------+--	0.0296	0.3865	0.0522	22518	11518	11000
Min SpO2	All	rs76746266	Discovery/Replication	2q12:102,970,807 -- 103,239,356	2	103124920	SLC9A4	T	C	2.26e-07	0.0179	1e-06	0.0697	0.0449	0.0926	0.0135	0.019	0.0189	?-++-++++++++++	?-++-++++++-++	?-++-+++++++-++	0.0282	0.3851	0.0504	22518	11518	11000
Min SpO2	All	rs17027341	Discovery/Replication	2q12:102,970,807 -- 103,239,356	2	103136559	SLC9A4	T	C	3.11e-07	0.0191	1.3e-06	-0.0692	-0.0447	-0.0917	0.0135	0.0191	0.019	?+--+----------	?++-+------+--	?+--+-------+--	0.0276	0.3104	0.0389	22518	11518	11000
Min SpO2	All	rs112922328	Discovery/Replication	2q12:102,970,807 -- 103,239,356	2	103142495	SLC9A4	T	C	1.43e-07	0.0125	8.4e-07	0.073	0.049	0.0957	0.0139	0.0196	0.0194	?--+-++++++++++	?--++++++++-++	?-++-+++++++-++	0.0414	0.2079	0.1009	22518	11518	11000
Min SpO2	All	rs7576324	Discovery/Replication	2q12:102,970,807 -- 103,239,356	2	103142994	SLC9A4	A	G	6.86e-08	0.012	1.4e-07	0.0713	0.0464	0.0986	0.0132	0.0185	0.0187	?-+++++++++++++	?--+-++++++-++	?-++++++++++-++	0.0685	0.3214	0.1781	22518	11518	11000
Min SpO2	All	rs7587856	Discovery/Replication	2q12:102,970,807 -- 103,239,356	2	103144305	SLC9A4	A	C	3.89e-08	0.00735	2.07e-07	0.0742	0.0509	0.0986	0.0135	0.019	0.019	?-+++++++++++++	?--++++++++-++	?-++++++++++-++	0.0556	0.1997	0.2395	22518	11518	11000
Min SpO2	All	rs6709719	Discovery/Replication	2q12:102,970,807 -- 103,239,356	2	103144953	SLC9A4	A	G	3.13e-07	0.0129	1.83e-06	0.0706	0.0483	0.0925	0.0138	0.0194	0.0194	?--+-++++++++++	?--++++++++-++	?-++-+++++++-++	0.0423	0.2285	0.0868	22518	11518	11000
Min SpO2	All	rs7571985	Discovery/Replication	2q12:102,970,807 -- 103,239,356	2	103147561	SLC9A4	A	G	3.98e-08	0.00714	2.21e-07	0.0742	0.0511	0.0984	0.0135	0.019	0.019	?-+++++++++++++	?--++++++++-++	?-++++++++++-++	0.0567	0.2093	0.229	22518	11518	11000
Min SpO2	All	rs74560841	Discovery/Replication	2q12:102,970,807 -- 103,239,356	2	103149210	SLC9A4	A	G	5.58e-09	0.00541	6.4e-08	0.0918	0.0633	0.1175	0.0158	0.0227	0.0217	?+?+-++++++++++	?+?+++-++++-++	?-??-+++++++-++	0.567	0.4693	0.3099	22333	11408	10742
Min SpO2	All	rs9677607	Discovery/Replication	2q12:102,970,807 -- 103,239,356	2	103149520	SLC9A4	A	T	3.38e-08	0.00712	1.86e-07	-0.0745	-0.0511	-0.099	0.0135	0.019	0.019	?+-------------	?++-0------+--	?+----------+--	0.0554	0.2224	0.1831	22518	11518	11000
Min SpO2	All	rs72993754	Discovery/Replication	2q12:102,970,807 -- 103,239,356	2	103151136	SLC9A4	A	G	6.93e-08	0.0134	1.23e-07	-0.0693	-0.0443	-0.0964	0.0128	0.0179	0.0182	?+--+----------	?++-+------+--	?+--+-------+--	0.0309	0.191	0.1027	22518	11518	11000
Min SpO2	All	rs75644281	Discovery/Replication	2q12:102,970,807 -- 103,239,356	2	103151316	SLC9A4	A	T	3.75e-08	0.00688	2.37e-07	-0.0743	-0.0513	-0.0982	0.0135	0.019	0.019	?+-------------	?++-+------+--	?+----------+--	0.0508	0.2224	0.18	22518	11518	11000
Min SpO2	All	rs72993760	Discovery/Replication	2q12:102,970,807 -- 103,239,356	2	103151704	SLC9A4	A	G	4.24e-08	0.00734	2.44e-07	0.0739	0.0508	0.098	0.0135	0.0189	0.019	?-+++++++++++++	?--+-++++++-++	?-++++++++++-++	0.0493	0.224	0.1767	22518	11518	11000
Min SpO2	All	rs17027413	Discovery/Replication	2q12:102,970,807 -- 103,239,356	2	103153667	SLC9A4	T	C	3.8e-08	0.0112	1.43e-07	0.076	0.0494	0.102	0.0138	0.0195	0.0194	?--+-++++++++++	?--+-++++++-++	?-++++++++++-++	0.0733	0.2378	0.1483	22518	11518	11000
Min SpO2	All	rs77375846	Discovery/Replication	2q12:102,970,807 -- 103,239,356	2	103155075	SLC9A4	T	C	3.98e-10	0.00165	1.36e-08	-0.1022	-0.0748	-0.128	0.0163	0.0238	0.0225	?-?------------	?-?-?------+--	?-???-------+--	0.5074	0.2974	0.3241	22333	11142	10518
Min SpO2	All	rs139178139	Discovery/Replication	2q12:102,970,807 -- 103,239,356	2	103156512		CATA	C	7.77e-07	0.0195	2.22e-06	0.0718	0.0473	0.0975	0.0145	0.0202	0.0206	?--+-+++++++++?	?--+-++++++-+?	?-++++++++++-+?	0.0768	0.2056	0.1174	20871	10856	10015
Min SpO2	All	rs7593444	Discovery/Replication	2q12:102,970,807 -- 103,239,356	2	103158561		A	G	3.39e-08	0.0125	1e-07	0.0763	0.0487	0.1033	0.0138	0.0195	0.0194	?--+-++++++++++	?--+-++++++-++	?-++++++++++-++	0.0819	0.2652	0.1311	22518	11518	11000
Min SpO2	All	rs17027421	Discovery/Replication	2q12:102,970,807 -- 103,239,356	2	103159882		A	G	3.46e-08	0.0116	1.09e-07	-0.0763	-0.0491	-0.1029	0.0138	0.0195	0.0194	?++-+----------	?++-+------+--	?+----------+--	0.0839	0.2639	0.1437	22518	11518	11000
Min SpO2	All	rs7582378	Discovery/Replication	2q12:102,970,807 -- 103,239,356	2	103162263		A	C	5.43e-08	0.0137	1.7e-07	0.0753	0.0482	0.1016	0.0139	0.0195	0.0194	?--+-++++++++++	?--+-++++++-++	?-++++++++++-++	0.0761	0.262	0.1133	22518	11518	11000
Min SpO2	All	rs72995626	Discovery/Replication	2q12:102,970,807 -- 103,239,356	2	103162580		T	C	1.44e-07	0.0124	8.62e-07	-0.073	-0.049	-0.0958	0.0139	0.0196	0.0195	?++-+----------	?++--------+--	?+--+-------+--	0.0393	0.256	0.0622	22518	11518	11000
Min SpO2	All	rs76720903	Discovery/Replication	2q12:102,970,807 -- 103,239,356	2	103162826		A	G	9.09e-08	0.0104	6.86e-07	0.0741	0.0502	0.0965	0.0139	0.0196	0.0194	?--+-++++++++++	?--++++++++-++	?-++-+++++++-++	0.0423	0.2649	0.059	22518	11518	11000
Min SpO2	All	rs17027428	Discovery/Replication	2q12:102,970,807 -- 103,239,356	2	103163175		A	G	1.47e-07	0.0127	8.52e-07	0.0729	0.0488	0.0958	0.0139	0.0196	0.0195	?--+-++++++++++	?--++++++++-++	?-++-+++++++-++	0.0393	0.2576	0.0618	22518	11518	11000
Min SpO2	All	rs17027430	Discovery/Replication	2q12:102,970,807 -- 103,239,356	2	103163237		T	C	1.47e-07	0.0127	8.58e-07	-0.0729	-0.0488	-0.0958	0.0139	0.0196	0.0195	?++-+----------	?++--------+--	?+--+-------+--	0.0395	0.2576	0.0621	22518	11518	11000
Min SpO2	All	rs1523196	Discovery/Replication	2q12:102,970,807 -- 103,239,356	2	103163700		T	G	1.47e-07	0.0127	8.56e-07	-0.0729	-0.0488	-0.0958	0.0139	0.0196	0.0195	?++-+----------	?++--------+--	?+--+-------+--	0.0395	0.2576	0.0619	22518	11518	11000
Min SpO2	All	rs1523197	Discovery/Replication	2q12:102,970,807 -- 103,239,356	2	103163732		A	G	1.49e-07	0.0128	8.65e-07	-0.0729	-0.0488	-0.0957	0.0139	0.0196	0.0195	?++-+----------	?++--------+--	?+--+-------+--	0.0395	0.2583	0.0619	22518	11518	11000
Min SpO2	All	rs79107058	Discovery/Replication	2q12:102,970,807 -- 103,239,356	2	103164257		A	C	2.23e-08	0.00905	1.17e-07	0.0773	0.0508	0.1028	0.0138	0.0195	0.0194	?--+-++++++++++	?--+-++++++-++	?-++++++++++-++	0.0863	0.2721	0.134	22518	11518	11000
Min SpO2	All	rs17027442	Discovery/Replication	2q12:102,970,807 -- 103,239,356	2	103164948		T	C	1.59e-07	0.0147	6.68e-07	0.0727	0.0478	0.0967	0.0139	0.0196	0.0195	?--++++++++++++	?--++++++++-++	?-++-+++++++-++	0.0415	0.2396	0.081	22518	11518	11000
Min SpO2	All	rs59126438	Discovery/Replication	2q12:102,970,807 -- 103,239,356	2	103165142		T	G	8.16e-08	0.0127	3.89e-07	-0.0743	-0.0487	-0.0985	0.0138	0.0195	0.0194	?++-+----------	?++-+------+--	?+--+-------+--	0.0583	0.2492	0.1048	22518	11518	11000
Min SpO2	All	rs2310294	Discovery/Replication	2q12:102,970,807 -- 103,239,356	2	103165706		A	G	1.52e-07	0.0127	8.68e-07	-0.0728	-0.0488	-0.0957	0.0139	0.0196	0.0194	?++-+----------	?++--------+--	?+--+-------+--	0.0408	0.2584	0.0603	22518	11518	11000
Min SpO2	All	rs1989399	Discovery/Replication	2q12:102,970,807 -- 103,239,356	2	103166742		A	G	1.74e-07	0.0138	9.52e-07	0.0724	0.0482	0.0953	0.0139	0.0196	0.0194	?--+-++++++++++	?--++++++++-++	?-++-+++++++-++	0.0377	0.2173	0.0526	22518	11518	11000
Min SpO2	All	rs723292	Discovery/Replication	2q12:102,970,807 -- 103,239,356	2	103166804		A	G	7.17e-08	0.00596	9.03e-07	-0.0727	-0.0522	-0.0934	0.0135	0.019	0.019	?++-+----------	?++--------+--	?+--+-------+--	0.1137	0.4071	0.1142	22518	11518	11000
Min SpO2	All	rs1159509	Discovery/Replication	2q12:102,970,807 -- 103,239,356	2	103169073		A	T	1.66e-07	0.0116	1.2e-06	0.0727	0.0495	0.0946	0.0139	0.0196	0.0195	?--+-++++++++++	?--++++++++-++	?-++-+++++++-++	0.0286	0.2743	0.0352	22518	11518	11000
Min SpO2	All	rs138895820	Discovery/Replication	2q12:102,970,807 -- 103,239,356	2	103169814		G	GC	2.31e-09	0.00606	1.41e-08	0.1027	0.0677	0.1362	0.0172	0.0247	0.024	?+?+++++++++++?	?+?+?++++++-+?	?+???+++++++-+?	0.3873	0.2068	0.1902	20686	10480	9533
Min SpO2	All	rs72995652	Discovery/Replication	2q12:102,970,807 -- 103,239,356	2	103171651		A	C	1.59e-07	0.0102	1.32e-06	0.0727	0.0503	0.0941	0.0139	0.0196	0.0195	?--+-++++++++++	?--++++++++-++	?-++-+++++++-++	0.0282	0.2807	0.0342	22518	11518	11000
Min SpO2	All	rs6742433	Discovery/Replication	2q12:102,970,807 -- 103,239,356	2	103175360		T	C	1.15e-07	0.00494	2.7e-06	0.0735	0.055	0.0911	0.0139	0.0196	0.0194	?--+-++++++++++	?--++++++++-++	?-++-+++++++-++	0.0515	0.3961	0.0305	22518	11518	11000
Min SpO2	All	rs72995658	Discovery/Replication	2q12:102,970,807 -- 103,239,356	2	103176773		A	G	8.86e-08	0.00456	2e-06	-0.0742	-0.0555	-0.0922	0.0139	0.0196	0.0194	?++-+----------	?++--------+--	?+--+-------+--	0.0628	0.4234	0.0308	22518	11518	11000
Min SpO2	All	rs17027496	Discovery/Replication	2q12:102,970,807 -- 103,239,356	2	103178223		A	T	3.47e-08	0.00417	5.04e-07	0.0753	0.055	0.0964	0.0136	0.0192	0.0192	?-+++++++++++++	?--++++++++-++	?-++++++++++-++	0.0494	0.3571	0.0916	22518	11518	11000
Min SpO2	All	rs138102684	Discovery/Replication	2q12:102,970,807 -- 103,239,356	2	103189194		T	TG	1.54e-07	0.00942	1.92e-06	0.0888	0.0637	0.112	0.0169	0.0245	0.0235	?+?+++++++++-+?	?+???++++++-+?	?+???+++++++-+?	0.1774	0.1357	0.1399	20686	10167	9533
Min SpO2	All	rs79387448	Discovery/Replication	2q12:102,970,807 -- 103,239,356	2	103215410		T	C	8.61e-08	0.0116	6.55e-07	0.0794	0.0545	0.1016	0.0148	0.0216	0.0204	?+?+++++++++-++	?+??+++++-++++	?+???++-++++-++	0.2333	0.5574	0.1199	22333	11095	10518
Min SpO2	All	rs75218113	Discovery/Replication	2q12:102,970,807 -- 103,239,356	2	103239356	SLC9A2	C	G	5.61e-07	0.0366	1.2e-06	-0.0778	-0.0476	-0.104	0.0155	0.0228	0.0214	?-?---------+--	?-???-----++--	?-???-------+--	0.292	0.0356	0.3094	22333	10829	10518
Min SpO2	AA	rs116614712	Combined meta-analysis	6q25:156,900,534	6	156900534		T	C	1.33e-08	NA	NA	-0.7833	NA	NA	0.1378	NA	NA	-?-?	NA	NA	0.0327	NA	NA	1221	NA	NA
Min SpO2	EA	rs1880000	Combined meta-analysis	2q12:103,099,953 -- 103,215,410	2	103099953	SLC9A4	T	C	1.47e-07	0.19	2.64e-08	-0.114	-0.0468	-0.1512	0.0217	0.0357	0.0272	-------	---+--	----+--	0.6473	0.751	0.5915	8031	2909	5122
Min SpO2	EA	rs6749440	Combined meta-analysis	2q12:103,099,953 -- 103,215,410	2	103101846	SLC9A4	T	C	9.02e-08	0.158	2.2e-08	0.1158	0.0503	0.1518	0.0217	0.0356	0.0271	+++++++	+++-++	++++-++	0.6511	0.7903	0.5912	8031	2909	5122
Min SpO2	EA	rs78136548	Combined meta-analysis	2q12:103,099,953 -- 103,215,410	2	103103740	SLC9A4	T	G	2.1e-07	0.261	3.15e-08	-0.1169	-0.0413	-0.1568	0.0225	0.0367	0.0283	-------	---+--	----+--	0.5643	0.692	0.3949	8031	2909	5122
Min SpO2	EA	rs57540503	Combined meta-analysis	2q12:103,099,953 -- 103,215,410	2	103105168	SLC9A4	T	C	1.34e-07	0.192	2.64e-08	0.1151	0.0471	0.1516	0.0218	0.0361	0.0273	+++++++	+++-++	++++-++	0.6599	0.7981	0.5359	8031	2909	5122
Min SpO2	EA	rs111282169	Combined meta-analysis	2q12:103,099,953 -- 103,215,410	2	103108123	SLC9A4	A	T	1.27e-07	0.181	2.39e-08	-0.1144	-0.0476	-0.1515	0.0217	0.0356	0.0271	-------	---+--	----+--	0.6365	0.8037	0.533	8031	2909	5122
Min SpO2	EA	rs1403549	Combined meta-analysis	2q12:103,099,953 -- 103,215,410	2	103110745	SLC9A4	C	G	1.2e-07	0.179	2.26e-08	0.1146	0.0478	0.1517	0.0216	0.0355	0.0271	+++++++	+++-++	++++-++	0.6396	0.8081	0.534	8031	2909	5122
Min SpO2	EA	rs7583683	Combined meta-analysis	2q12:103,099,953 -- 103,215,410	2	103113763	SLC9A4	A	G	9.37e-08	0.176	1.55e-08	-0.1162	-0.0483	-0.1544	0.0218	0.0357	0.0273	-------	---+--	----+--	0.5909	0.8286	0.5554	8031	2909	5122
Min SpO2	EA	rs59694233	Combined meta-analysis	2q12:103,099,953 -- 103,215,410	2	103116521	SLC9A4	A	G	1.06e-07	0.183	2.03e-08	0.1151	0.0473	0.1522	0.0217	0.0356	0.0271	+++++++	+++-++	++++-++	0.6387	0.7952	0.5283	8031	2909	5122
Min SpO2	EA	rs7572284	Combined meta-analysis	2q12:103,099,953 -- 103,215,410	2	103119423	SLC9A4	A	C	1.01e-07	0.171	2.29e-08	0.1151	0.0487	0.1512	0.0216	0.0355	0.0271	+++++++	+++-++	++++-++	0.6569	0.8053	0.533	8031	2909	5122
Min SpO2	EA	rs7575867	Combined meta-analysis	2q12:103,099,953 -- 103,215,410	2	103120179	SLC9A4	T	C	8.65e-08	0.177	1.74e-08	0.1163	0.0484	0.1531	0.0217	0.0359	0.0272	+++++++	+++-++	++++-++	0.6564	0.7954	0.4831	8031	2909	5122
Min SpO2	EA	rs7601773	Combined meta-analysis	2q12:103,099,953 -- 103,215,410	2	103120483	SLC9A4	T	G	9.3e-08	0.172	1.99e-08	0.1153	0.0485	0.1518	0.0216	0.0355	0.0271	+++++++	+++-++	++++-++	0.6465	0.8285	0.5329	8031	2909	5122
Min SpO2	EA	rs72993720	Combined meta-analysis	2q12:103,099,953 -- 103,215,410	2	103121269	SLC9A4	A	T	9.86e-08	0.172	2.21e-08	-0.1151	-0.0485	-0.1514	0.0216	0.0355	0.0271	-------	---+--	----+--	0.6248	0.7606	0.5386	8031	2909	5122
Min SpO2	EA	rs17027327	Combined meta-analysis	2q12:103,099,953 -- 103,215,410	2	103122513	SLC9A4	A	C	1.23e-07	0.183	2.48e-08	0.1141	0.0472	0.1508	0.0216	0.0354	0.0271	+++++++	+++-++	++++-++	0.6089	0.7255	0.5435	8031	2909	5122
Min SpO2	EA	rs76229479	Combined meta-analysis	2q12:103,099,953 -- 103,215,410	2	103123912	SLC9A4	A	C	7.43e-07	0.376	6.65e-08	-0.111	-0.0323	-0.1524	0.0224	0.0364	0.0282	-------	---+--	----+--	0.425	0.6681	0.3707	8031	2909	5122
Min SpO2	EA	rs72993722	Combined meta-analysis	2q12:103,099,953 -- 103,215,410	2	103124916	SLC9A4	A	G	1.75e-07	0.186	3.7e-08	-0.113	-0.047	-0.1492	0.0216	0.0355	0.0271	-------	---+--	----+--	0.6134	0.7134	0.5414	8031	2909	5122
Min SpO2	EA	rs76746266	Combined meta-analysis	2q12:103,099,953 -- 103,215,410	2	103124920	SLC9A4	T	C	1.42e-07	0.179	3.07e-08	0.1138	0.0478	0.15	0.0216	0.0356	0.0271	+++++++	+++-++	++++-++	0.6116	0.7105	0.5417	8031	2909	5122
Min SpO2	EA	rs17027341	Combined meta-analysis	2q12:103,099,953 -- 103,215,410	2	103136559	SLC9A4	T	C	8.22e-08	0.153	2.25e-08	-0.1165	-0.0512	-0.1518	0.0217	0.0359	0.0272	-------	---+--	----+--	0.6326	0.772	0.4377	8031	2909	5122
Min SpO2	EA	rs57942521	Combined meta-analysis	2q12:103,099,953 -- 103,215,410	2	103139849	SLC9A4	A	G	1.57e-07	0.157	3.94e-08	-0.114	-0.0507	-0.1493	0.0217	0.0358	0.0272	-------	---+--	----+--	0.6231	0.7778	0.5479	8031	2909	5122
Min SpO2	EA	rs112922328	Combined meta-analysis	2q12:103,099,953 -- 103,215,410	2	103142495	SLC9A4	T	C	1.18e-07	0.137	3.29e-08	0.1155	0.0533	0.151	0.0218	0.0359	0.0273	+++++++	+++-++	++++-++	0.6008	0.8076	0.5643	8031	2909	5122
Min SpO2	EA	rs7576324	Combined meta-analysis	2q12:103,099,953 -- 103,215,410	2	103142994	SLC9A4	A	G	1.04e-07	0.152	2.49e-08	0.1159	0.0514	0.1521	0.0218	0.0358	0.0273	+++++++	+++-++	++++-++	0.6118	0.7775	0.5091	8031	2909	5122
Min SpO2	EA	rs7587856	Combined meta-analysis	2q12:103,099,953 -- 103,215,410	2	103144305	SLC9A4	A	C	1.57e-07	0.158	3.58e-08	0.1143	0.0506	0.1504	0.0218	0.0359	0.0273	+++++++	+++-++	++++-++	0.5876	0.7911	0.56	8031	2909	5122
Min SpO2	EA	rs6709719	Combined meta-analysis	2q12:103,099,953 -- 103,215,410	2	103144953	SLC9A4	A	G	1.13e-07	0.138	2.93e-08	0.1157	0.0531	0.1515	0.0218	0.0359	0.0273	+++++++	+++-++	++++-++	0.6107	0.8167	0.5516	8031	2909	5122
Min SpO2	EA	rs7571985	Combined meta-analysis	2q12:103,099,953 -- 103,215,410	2	103147561	SLC9A4	A	G	1.51e-07	0.155	3.42e-08	0.1144	0.0509	0.1505	0.0218	0.0358	0.0273	+++++++	+++-++	++++-++	0.5924	0.789	0.5572	8031	2909	5122
Min SpO2	EA	rs74560841	Combined meta-analysis	2q12:103,099,953 -- 103,215,410	2	103149210	SLC9A4	A	G	3.09e-07	0.171	1.08e-07	0.1133	0.0497	0.1475	0.0221	0.0363	0.0278	+++++++	+++-++	++++-++	0.6729	0.668	0.3943	8031	2909	5122
Min SpO2	EA	rs9677607	Combined meta-analysis	2q12:103,099,953 -- 103,215,410	2	103149520	SLC9A4	A	T	1.05e-07	0.157	2.22e-08	-0.1158	-0.0508	-0.1525	0.0218	0.0358	0.0273	-------	---+--	----+--	0.6169	0.7932	0.4982	8031	2909	5122
Min SpO2	EA	rs72993754	Combined meta-analysis	2q12:103,099,953 -- 103,215,410	2	103151136	SLC9A4	A	G	1.24e-07	0.147	3.58e-08	-0.1146	-0.0518	-0.1494	0.0217	0.0357	0.0271	-------	---+--	----+--	0.6634	0.7469	0.4787	8031	2909	5122
Min SpO2	EA	rs75644281	Combined meta-analysis	2q12:103,099,953 -- 103,215,410	2	103151316	SLC9A4	A	T	1.01e-07	0.149	2.45e-08	-0.1161	-0.0518	-0.1521	0.0218	0.0359	0.0273	-------	---+--	----+--	0.6099	0.7926	0.5155	8031	2909	5122
Min SpO2	EA	rs72993760	Combined meta-analysis	2q12:103,099,953 -- 103,215,410	2	103151704	SLC9A4	A	G	1.05e-07	0.153	2.44e-08	0.1159	0.0513	0.1521	0.0218	0.0359	0.0273	+++++++	+++-++	++++-++	0.6124	0.7995	0.5151	8031	2909	5122
Min SpO2	EA	rs17027413	Combined meta-analysis	2q12:103,099,953 -- 103,215,410	2	103153667	SLC9A4	T	C	1.18e-07	0.144	3.1e-08	0.1154	0.0524	0.1511	0.0218	0.0358	0.0273	+++++++	+++-++	++++-++	0.5899	0.781	0.5119	8031	2909	5122
Min SpO2	EA	rs77375846	Combined meta-analysis	2q12:103,099,953 -- 103,215,410	2	103155075	SLC9A4	T	C	1.4e-07	0.144	6.48e-08	-0.1187	-0.0538	-0.1532	0.0226	0.0368	0.0283	-------	---+--	----+--	0.5539	0.6448	0.3238	8031	2909	5122
Min SpO2	EA	rs7593444	Combined meta-analysis	2q12:103,099,953 -- 103,215,410	2	103158561		A	G	7.24e-08	0.138	1.84e-08	0.1173	0.0531	0.1536	0.0218	0.0358	0.0273	+++++++	+++-++	++++-++	0.6208	0.8038	0.5089	8031	2909	5122
Min SpO2	EA	rs17027421	Combined meta-analysis	2q12:103,099,953 -- 103,215,410	2	103159882		A	G	7.45e-08	0.138	1.9e-08	-0.1172	-0.0531	-0.1535	0.0218	0.0358	0.0273	-------	---+--	----+--	0.6231	0.8029	0.5099	8031	2909	5122
Min SpO2	EA	rs7582378	Combined meta-analysis	2q12:103,099,953 -- 103,215,410	2	103162263		A	C	6.48e-08	0.139	1.6e-08	0.1178	0.0529	0.1543	0.0218	0.0358	0.0273	+++++++	+++-++	++++-++	0.6311	0.801	0.5105	8031	2909	5122
Min SpO2	EA	rs72995626	Combined meta-analysis	2q12:103,099,953 -- 103,215,410	2	103162580		T	C	7.36e-08	0.139	1.84e-08	-0.1173	-0.053	-0.1536	0.0218	0.0358	0.0273	-------	---+--	----+--	0.6194	0.8016	0.5089	8031	2909	5122
Min SpO2	EA	rs76720903	Combined meta-analysis	2q12:103,099,953 -- 103,215,410	2	103162826		A	G	4.62e-08	0.123	1.36e-08	0.1189	0.0551	0.1549	0.0218	0.0357	0.0273	+++++++	+++-++	++++-++	0.6704	0.8107	0.5139	8031	2909	5122
Min SpO2	EA	rs17027428	Combined meta-analysis	2q12:103,099,953 -- 103,215,410	2	103163175		A	G	7.28e-08	0.139	1.81e-08	0.1173	0.053	0.1537	0.0218	0.0358	0.0273	+++++++	+++-++	++++-++	0.6189	0.8015	0.509	8031	2909	5122
Min SpO2	EA	rs17027430	Combined meta-analysis	2q12:103,099,953 -- 103,215,410	2	103163237		T	C	7.38e-08	0.139	1.84e-08	-0.1172	-0.053	-0.1536	0.0218	0.0358	0.0273	-------	---+--	----+--	0.6191	0.8013	0.5089	8031	2909	5122
Min SpO2	EA	rs1523196	Combined meta-analysis	2q12:103,099,953 -- 103,215,410	2	103163700		T	G	7.41e-08	0.139	1.84e-08	-0.1172	-0.0529	-0.1536	0.0218	0.0358	0.0273	-------	---+--	----+--	0.6181	0.8005	0.5089	8031	2909	5122
Min SpO2	EA	rs1523197	Combined meta-analysis	2q12:103,099,953 -- 103,215,410	2	103163732		A	G	7.35e-08	0.139	1.84e-08	-0.1172	-0.053	-0.1536	0.0218	0.0358	0.0273	-------	---+--	----+--	0.6189	0.8012	0.5089	8031	2909	5122
Min SpO2	EA	rs79107058	Combined meta-analysis	2q12:103,099,953 -- 103,215,410	2	103164257		A	C	4.94e-08	0.107	1.86e-08	0.1187	0.0576	0.1535	0.0218	0.0357	0.0273	+++++++	+++-++	++++-++	0.6525	0.8266	0.5085	8031	2909	5122
Min SpO2	EA	rs17027442	Combined meta-analysis	2q12:103,099,953 -- 103,215,410	2	103164948		T	C	8.86e-08	0.151	1.93e-08	0.1165	0.0514	0.1534	0.0218	0.0358	0.0273	+++++++	+++-++	++++-++	0.6	0.79	0.5082	8031	2909	5122
Min SpO2	EA	rs59126438	Combined meta-analysis	2q12:103,099,953 -- 103,215,410	2	103165142		T	G	7.46e-08	0.14	1.78e-08	-0.1171	-0.0528	-0.1536	0.0218	0.0358	0.0273	-------	---+--	----+--	0.6236	0.8015	0.5093	8031	2909	5122
Min SpO2	EA	rs2310294	Combined meta-analysis	2q12:103,099,953 -- 103,215,410	2	103165706		A	G	7.32e-08	0.138	1.76e-08	-0.1172	-0.053	-0.1536	0.0218	0.0358	0.0273	-------	---+--	----+--	0.6225	0.7999	0.5089	8031	2909	5122
Min SpO2	EA	rs1989399	Combined meta-analysis	2q12:103,099,953 -- 103,215,410	2	103166742		A	G	1e-07	0.174	1.65e-08	0.1158	0.0485	0.1538	0.0217	0.0357	0.0272	+++++++	+++-++	++++-++	0.5926	0.6703	0.5079	8031	2909	5122
Min SpO2	EA	rs723292	Combined meta-analysis	2q12:103,099,953 -- 103,215,410	2	103166804		A	G	7.58e-08	0.134	2.02e-08	-0.117	-0.0536	-0.1529	0.0218	0.0358	0.0273	-------	---+--	----+--	0.6151	0.7988	0.5283	8031	2909	5122
Min SpO2	EA	rs1159509	Combined meta-analysis	2q12:103,099,953 -- 103,215,410	2	103169073		A	T	6.99e-08	0.139	1.67e-08	0.1173	0.053	0.1539	0.0218	0.0358	0.0273	+++++++	+++-++	++++-++	0.6213	0.8045	0.5065	8031	2909	5122
Min SpO2	EA	rs72995652	Combined meta-analysis	2q12:103,099,953 -- 103,215,410	2	103171651		A	C	6.92e-08	0.134	1.73e-08	0.1174	0.0537	0.1537	0.0218	0.0358	0.0273	+++++++	+++-++	++++-++	0.6218	0.825	0.505	8031	2909	5122
Min SpO2	EA	rs6742433	Combined meta-analysis	2q12:103,099,953 -- 103,215,410	2	103175360		T	C	7.18e-08	0.126	2.31e-08	0.1177	0.055	0.1528	0.0218	0.036	0.0273	+++++++	+++-++	++++-++	0.6276	0.8272	0.4775	8031	2909	5122
Min SpO2	EA	rs72995658	Combined meta-analysis	2q12:103,099,953 -- 103,215,410	2	103176773		A	G	7.7e-08	0.12	2.98e-08	-0.1174	-0.056	-0.1515	0.0219	0.036	0.0273	-------	---+--	----+--	0.5939	0.8659	0.3732	8031	2909	5122
Min SpO2	EA	rs17027496	Combined meta-analysis	2q12:103,099,953 -- 103,215,410	2	103178223		A	T	6.69e-08	0.115	2.97e-08	0.1184	0.057	0.1519	0.0219	0.0362	0.0274	+++++++	+++-++	++++-++	0.5929	0.8827	0.3765	8031	2909	5122
Min SpO2	EA	rs79387448	Combined meta-analysis	2q12:103,099,953 -- 103,215,410	2	103215410		T	C	6.94e-07	0.29	1.58e-07	0.1015	0.0354	0.1348	0.0205	0.0334	0.0257	++++-++	+-++++	++++-++	0.1847	0.9627	0.1085	8031	2909	5122
Min SpO2	EA	rs7225684	Combined meta-analysis	17p13:4,741,718 -- 4,813,078	17	4741718	MINK1	A	G	4.2e-08	0.000233	8.84e-05	0.1438	0.1583	0.1292	0.0262	0.043	0.033	+++++++	++++++	++-++++	0.976	0.7857	0.8715	8031	2909	5122
Min SpO2	EA	rs72835012	Combined meta-analysis	17p13:4,741,718 -- 4,813,078	17	4742944	MINK1	A	G	1.6e-07	0.000845	0.000123	0.1377	0.1431	0.1271	0.0263	0.0429	0.0331	+++++++	++++++	+++++++	0.9826	0.8672	0.9057	8031	2909	5122
Min SpO2	EA	rs72835013	Combined meta-analysis	17p13:4,741,718 -- 4,813,078	17	4743519	MINK1	C	G	2.76e-07	0.00111	0.000173	-0.1361	-0.141	-0.1253	0.0265	0.0432	0.0334	-------	------	--+----	0.9606	0.8674	0.8713	8031	2909	5122
Min SpO2	EA	rs72835014	Combined meta-analysis	17p13:4,741,718 -- 4,813,078	17	4744304	MINK1	T	C	2.68e-07	0.000931	0.000194	-0.136	-0.1432	-0.1239	0.0264	0.0433	0.0333	-------	------	--+----	0.9463	0.8171	0.8493	8031	2909	5122
Min SpO2	EA	rs72835015	Combined meta-analysis	17p13:4,741,718 -- 4,813,078	17	4744423	MINK1	A	C	2.78e-07	0.00107	0.000186	0.1359	0.1415	0.1244	0.0265	0.0433	0.0333	+++++++	++++++	++-++++	0.95	0.869	0.8381	8031	2909	5122
Min SpO2	EA	rs7218130	Combined meta-analysis	17p13:4,741,718 -- 4,813,078	17	4745499	MINK1	A	G	2.44e-07	0.00116	0.000151	0.1365	0.1402	0.1262	0.0264	0.0431	0.0333	+++++++	++++++	++-++++	0.9548	0.8736	0.848	8031	2909	5122
Min SpO2	EA	rs72835016	Combined meta-analysis	17p13:4,741,718 -- 4,813,078	17	4745987	MINK1	C	G	2.55e-07	0.00109	0.000167	-0.1365	-0.1412	-0.1256	0.0265	0.0432	0.0334	-------	------	--+----	0.9537	0.8699	0.8472	8031	2909	5122
Min SpO2	EA	rs72835017	Combined meta-analysis	17p13:4,741,718 -- 4,813,078	17	4746294	MINK1	A	G	1.17e-07	0.000678	0.000117	0.1393	0.1463	0.1274	0.0263	0.0431	0.0331	+++++++	++++++	++-++++	0.9594	0.8172	0.8204	8031	2909	5122
Min SpO2	EA	rs72835018	Combined meta-analysis	17p13:4,741,718 -- 4,813,078	17	4747023	MINK1	T	C	2.53e-07	0.000875	0.0002	0.1362	0.1438	0.1237	0.0264	0.0432	0.0333	+++++++	++++++	++-++++	0.9387	0.8164	0.8245	8031	2909	5122
Min SpO2	EA	rs72835021	Combined meta-analysis	17p13:4,741,718 -- 4,813,078	17	4753734	MINK1	A	G	2.33e-07	0.000819	0.000194	0.1367	0.1442	0.1241	0.0264	0.0431	0.0333	+++++++	++++++	++-++++	0.9439	0.8677	0.8161	8031	2909	5122
Min SpO2	EA	rs72835022	Combined meta-analysis	17p13:4,741,718 -- 4,813,078	17	4757729	MINK1	C	G	2.91e-07	0.000693	0.00026	-0.135	-0.145	-0.1215	0.0263	0.0427	0.0333	-------	------	--+----	0.9577	0.8887	0.9125	8031	2909	5122
Min SpO2	EA	rs72835023	Combined meta-analysis	17p13:4,741,718 -- 4,813,078	17	4759343	MINK1	T	C	3.4e-07	0.000687	0.000304	-0.1342	-0.1451	-0.1201	0.0263	0.0428	0.0333	-------	------	--+----	0.9629	0.8894	0.9297	8031	2909	5122
Min SpO2	EA	rs72835024	Combined meta-analysis	17p13:4,741,718 -- 4,813,078	17	4761340	MINK1	T	G	3.26e-07	0.000646	0.000308	-0.1344	-0.1457	-0.1201	0.0263	0.0427	0.0333	-------	------	--+----	0.962	0.8893	0.9286	8031	2909	5122
Min SpO2	EA	rs8067447	Combined meta-analysis	17p13:4,741,718 -- 4,813,078	17	4761912	MINK1	T	C	1.72e-07	0.00119	9.41e-05	-0.1355	-0.1365	-0.1279	0.0259	0.0421	0.0328	-------	------	-------	0.9857	0.9022	0.9353	8031	2909	5122
Min SpO2	EA	rs111985639	Combined meta-analysis	17p13:4,741,718 -- 4,813,078	17	4761960	MINK1	T	C	1.72e-07	0.00119	9.42e-05	0.1355	0.1365	0.1279	0.0259	0.0421	0.0328	+++++++	++++++	+++++++	0.9857	0.9022	0.9352	8031	2909	5122
Min SpO2	EA	rs16954223	Combined meta-analysis	17p13:4,741,718 -- 4,813,078	17	4762035	MINK1	A	C	2e-07	0.00119	0.000109	0.1347	0.1365	0.1267	0.0259	0.0421	0.0327	+++++++	++++++	+++++++	0.9857	0.9022	0.9339	8031	2909	5122
Min SpO2	EA	rs8077875	Combined meta-analysis	17p13:4,741,718 -- 4,813,078	17	4763326	MINK1	T	G	4.04e-07	0.000739	0.00034	0.1332	0.1439	0.1191	0.0263	0.0426	0.0332	+++++++	++++++	++-++++	0.967	0.8864	0.9319	8031	2909	5122
Min SpO2	EA	rs8078173	Combined meta-analysis	17p13:4,741,718 -- 4,813,078	17	4763551	MINK1	T	C	1.51e-07	0.00118	8.41e-05	0.1361	0.1366	0.1288	0.0259	0.0421	0.0327	+++++++	++++++	+++++++	0.9854	0.9022	0.9355	8031	2909	5122
Min SpO2	EA	rs75604955	Combined meta-analysis	17p13:4,741,718 -- 4,813,078	17	4765043	MINK1	A	G	1.33e-07	0.00106	8.17e-05	-0.1367	-0.1379	-0.129	0.0259	0.0421	0.0327	-------	------	-------	0.9851	0.897	0.9356	8031	2909	5122
Min SpO2	EA	rs8078887	Combined meta-analysis	17p13:4,741,718 -- 4,813,078	17	4765765	MINK1	T	C	1.27e-07	0.00113	7.48e-05	-0.1369	-0.1371	-0.1297	0.0259	0.0421	0.0328	-------	------	-------	0.9846	0.9026	0.9356	8031	2909	5122
Min SpO2	EA	rs76753015	Combined meta-analysis	17p13:4,741,718 -- 4,813,078	17	4766054	MINK1	A	G	3.32e-07	0.000613	0.000326	-0.1343	-0.1462	-0.1195	0.0263	0.0427	0.0333	-------	------	--+----	0.9612	0.8895	0.9284	8031	2909	5122
Min SpO2	EA	rs76031775	Combined meta-analysis	17p13:4,741,718 -- 4,813,078	17	4766144	MINK1	T	C	1.51e-07	0.00121	8.31e-05	-0.1361	-0.1363	-0.1289	0.0259	0.0421	0.0327	-------	------	-------	0.9853	0.9043	0.9355	8031	2909	5122
Min SpO2	EA	rs8066138	Combined meta-analysis	17p13:4,741,718 -- 4,813,078	17	4766540	MINK1	T	C	9.49e-08	0.00113	6.24e-05	0.1384	0.1376	0.1309	0.0259	0.0423	0.0327	+++++++	++++++	+++++++	0.982	0.9231	0.9393	8031	2909	5122
Min SpO2	EA	rs8070572	Combined meta-analysis	17p13:4,741,718 -- 4,813,078	17	4766937	MINK1	T	C	2.9e-07	0.000935	0.000212	0.1348	0.1409	0.1231	0.0263	0.0426	0.0332	+++++++	++++++	++-++++	0.9639	0.8832	0.9141	8031	2909	5122
Min SpO2	EA	rs112477024	Combined meta-analysis	17p13:4,741,718 -- 4,813,078	17	4767587	MINK1	C	G	1.19e-07	0.000962	7.6e-05	-0.137	-0.139	-0.1292	0.0259	0.0421	0.0327	-------	------	-------	0.9858	0.9065	0.9476	8031	2909	5122
Min SpO2	EA	rs113457177	Combined meta-analysis	17p13:4,741,718 -- 4,813,078	17	4767809	MINK1	T	C	2.02e-07	0.000577	0.000222	0.1367	0.1471	0.1227	0.0263	0.0427	0.0332	+++++++	++++++	++-++++	0.9537	0.8898	0.9159	8031	2909	5122
Min SpO2	EA	rs72835035	Combined meta-analysis	17p13:4,741,718 -- 4,813,078	17	4768073	MINK1	T	C	3.13e-07	0.000582	0.000326	-0.1342	-0.1465	-0.1192	0.0262	0.0426	0.0332	-------	------	--+----	0.9669	0.8937	0.951	8031	2909	5122
Min SpO2	EA	rs3893284	Combined meta-analysis	17p13:4,741,718 -- 4,813,078	17	4770091	MINK1	A	G	2.63e-07	0.000787	0.000215	-0.1348	-0.1422	-0.1227	0.0262	0.0424	0.0331	-------	------	--+----	0.9654	0.8835	0.9176	8031	2909	5122
Min SpO2	EA	rs8069217	Combined meta-analysis	17p13:4,741,718 -- 4,813,078	17	4771428	MINK1	T	C	2.38e-07	0.000589	0.000257	-0.1357	-0.1466	-0.1213	0.0263	0.0427	0.0332	-------	------	--+----	0.9571	0.9024	0.9201	8031	2909	5122
Min SpO2	EA	rs74548398	Combined meta-analysis	17p13:4,741,718 -- 4,813,078	17	4772111	MINK1	A	G	2.3e-07	0.000569	0.000254	-0.136	-0.1471	-0.1215	0.0263	0.0427	0.0332	-------	------	--+----	0.9562	0.9028	0.9189	8031	2909	5122
Min SpO2	EA	rs142969103	Combined meta-analysis	17p13:4,741,718 -- 4,813,078	17	4772410	MINK1	A	G	4.67e-07	0.00106	0.000379	-0.1253	-0.1329	-0.1113	0.0249	0.0406	0.0313	-------	------	--+----	0.8892	0.9894	0.7215	8031	2909	5122
Min SpO2	EA	rs8077447	Combined meta-analysis	17p13:4,741,718 -- 4,813,078	17	4772761	MINK1	A	G	1.44e-07	0.0011	8.83e-05	-0.1368	-0.1379	-0.1289	0.026	0.0422	0.0329	-------	------	-------	0.9856	0.9207	0.9398	8031	2909	5122
Min SpO2	EA	rs8077448	Combined meta-analysis	17p13:4,741,718 -- 4,813,078	17	4772762	MINK1	A	G	1.25e-07	0.00105	8.12e-05	-0.1372	-0.138	-0.1293	0.026	0.0421	0.0328	-------	------	-------	0.9815	0.9207	0.9184	8031	2909	5122
Min SpO2	EA	rs72835039	Combined meta-analysis	17p13:4,741,718 -- 4,813,078	17	4773821	MINK1	T	C	1.6e-07	0.000487	0.00021	-0.1378	-0.1489	-0.1231	0.0263	0.0427	0.0332	-------	------	--+----	0.9496	0.9015	0.9106	8031	2909	5122
Min SpO2	EA	rs72835040	Combined meta-analysis	17p13:4,741,718 -- 4,813,078	17	4776133	MINK1,RN7SL171P	A	G	2.46e-07	0.000493	0.000288	-0.1355	-0.1488	-0.1203	0.0263	0.0427	0.0332	-------	------	-------	0.9605	0.9188	0.9193	8031	2909	5122
Min SpO2	EA	rs12150370	Combined meta-analysis	17p13:4,741,718 -- 4,813,078	17	4777634	MINK1,RN7SL171P	T	C	3.37e-08	0.000498	4.33e-05	0.1422	0.146	0.1329	0.0258	0.0419	0.0325	+++++++	++++++	+++++++	0.9856	0.8819	0.9302	8031	2909	5122
Min SpO2	EA	rs72835043	Combined meta-analysis	17p13:4,741,718 -- 4,813,078	17	4778650	MINK1,RN7SL171P	A	G	2.1e-07	0.000485	0.000263	0.1363	0.1487	0.1211	0.0263	0.0426	0.0332	+++++++	++++++	++-++++	0.9533	0.9128	0.9161	8031	2909	5122
Min SpO2	EA	rs111867243	Combined meta-analysis	17p13:4,741,718 -- 4,813,078	17	4779353	MINK1,RN7SL171P	A	G	2.4e-07	0.000517	0.000277	-0.1356	-0.148	-0.1207	0.0263	0.0426	0.0332	-------	------	--+----	0.9548	0.915	0.9174	8031	2909	5122
Min SpO2	EA	rs72835045	Combined meta-analysis	17p13:4,741,718 -- 4,813,078	17	4780795	MINK1,RN7SL171P	A	G	2.68e-07	0.000527	0.000316	-0.1354	-0.148	-0.1198	0.0263	0.0427	0.0333	-------	------	--+----	0.9546	0.9149	0.9195	8031	2909	5122
Min SpO2	EA	rs142929928	Combined meta-analysis	17p13:4,741,718 -- 4,813,078	17	4783340	MINK1,RN7SL171P,RN7SL784P	C	G	2.58e-07	0.000517	0.000321	0.1356	0.1481	0.1199	0.0263	0.0427	0.0333	+++++++	++++++	++-++++	0.9458	0.915	0.8923	8031	2909	5122
Min SpO2	EA	rs145519071	Combined meta-analysis	17p13:4,741,718 -- 4,813,078	17	4784177	MINK1,RN7SL171P,RN7SL784P	A	C	2.56e-07	0.000527	0.000314	0.1358	0.148	0.1201	0.0263	0.0427	0.0333	+++++++	++++++	++-++++	0.9539	0.9148	0.9179	8031	2909	5122
Min SpO2	EA	rs142531662	Combined meta-analysis	17p13:4,741,718 -- 4,813,078	17	4784249	MINK1,RN7SL784P	A	C	2.14e-07	0.000461	0.0003	0.1367	0.1497	0.1205	0.0263	0.0427	0.0333	+++++++	++++++	++-++++	0.9521	0.91	0.9171	8031	2909	5122
Min SpO2	EA	rs145035851	Combined meta-analysis	17p13:4,741,718 -- 4,813,078	17	4784979	MINK1,RN7SL784P	T	C	2.78e-07	0.000566	0.000315	-0.1353	-0.1471	-0.12	0.0263	0.0427	0.0333	-------	------	--+----	0.9543	0.9173	0.9178	8031	2909	5122
Min SpO2	EA	rs140874286	Combined meta-analysis	17p13:4,741,718 -- 4,813,078	17	4785959	MINK1,RN7SL784P	A	G	2.77e-07	0.000662	0.000268	-0.1352	-0.1453	-0.1213	0.0263	0.0427	0.0333	-------	------	--+----	0.9637	0.8854	0.9141	8031	2909	5122
Min SpO2	EA	rs140809073	Combined meta-analysis	17p13:4,741,718 -- 4,813,078	17	4786738	MINK1,RN7SL784P	A	G	1.86e-07	0.000461	0.000271	0.1372	0.1497	0.1212	0.0263	0.0427	0.0333	+++++++	++++++	++-++++	0.9437	0.9216	0.9065	8031	2909	5122
Min SpO2	EA	rs2302321	Combined meta-analysis	17p13:4,741,718 -- 4,813,078	17	4787804	MINK1,RN7SL784P	A	G	2.85e-07	0.000567	0.000332	-0.1352	-0.1472	-0.1196	0.0263	0.0427	0.0333	-------	------	--+----	0.9543	0.9173	0.9169	8031	2909	5122
Min SpO2	EA	rs78767298	Combined meta-analysis	17p13:4,741,718 -- 4,813,078	17	4789961	MINK1,RN7SL784P	T	C	3.13e-07	0.000569	0.00035	-0.1349	-0.1473	-0.1193	0.0264	0.0427	0.0334	-------	------	--+----	0.9537	0.9167	0.9144	8031	2909	5122
Min SpO2	EA	rs2277681	Combined meta-analysis	17p13:4,741,718 -- 4,813,078	17	4793052	MINK1	T	C	3.76e-07	0.000873	0.000328	-0.1339	-0.1427	-0.1196	0.0264	0.0429	0.0333	-------	------	-------	0.9496	0.9361	0.9518	8031	2909	5122
Min SpO2	EA	rs56067981	Combined meta-analysis	17p13:4,741,718 -- 4,813,078	17	4801966	C17orf107,CHRNE,MINK1	A	G	2.79e-07	0.000465	0.000385	-0.1347	-0.1489	-0.1178	0.0262	0.0425	0.0332	-------	------	--+----	0.953	0.8733	0.9154	8031	2909	5122
Min SpO2	EA	rs55681486	Combined meta-analysis	17p13:4,741,718 -- 4,813,078	17	4802317	C17orf107,CHRNE,MINK1	T	C	2.14e-07	0.000467	0.000297	0.1358	0.1488	0.1197	0.0262	0.0425	0.0331	+++++++	++++++	++-++++	0.9606	0.8704	0.9161	8031	2909	5122
Min SpO2	EA	rs79436576	Combined meta-analysis	17p13:4,741,718 -- 4,813,078	17	4805167	C17orf107,CHRNE,MINK1	T	C	6.14e-07	0.000632	0.000603	-0.1311	-0.146	-0.114	0.0263	0.0427	0.0332	-------	------	--+----	0.9542	0.8465	0.9014	8031	2909	5122
Min SpO2	EA	rs72835059	Combined meta-analysis	17p13:4,741,718 -- 4,813,078	17	4805389	C17orf107,CHRNE,MINK1	A	G	6.14e-07	0.000609	0.000616	-0.1311	-0.1464	-0.1137	0.0263	0.0427	0.0332	-------	------	--+----	0.9684	0.9051	0.9121	8031	2909	5122
Min SpO2	EA	rs72835061	Combined meta-analysis	17p13:4,741,718 -- 4,813,078	17	4805437	C17orf107,CHRNE,MINK1	A	C	5.06e-07	0.000455	0.000577	-0.1316	-0.149	-0.114	0.0262	0.0425	0.0331	-------	------	--+----	0.9684	0.9036	0.9058	8031	2909	5122
Min SpO2	EA	rs2302315	Combined meta-analysis	17p13:4,741,718 -- 4,813,078	17	4806428	C17orf107,CHRNE	A	G	5.09e-07	0.000621	0.000526	-0.1315	-0.1455	-0.1148	0.0262	0.0425	0.0331	-------	------	--+----	0.9607	0.9059	0.9498	8031	2909	5122
Min SpO2	EA	rs34461890	Combined meta-analysis	17p13:4,741,718 -- 4,813,078	17	4806718	C17orf107,CHRNE	T	C	7.18e-07	0.00054	0.000751	0.1294	0.1467	0.1113	0.0261	0.0424	0.033	+++++++	++++++	++-++++	0.9642	0.9073	0.9504	8031	2909	5122
Min SpO2	EA	rs74574706	Combined meta-analysis	17p13:4,741,718 -- 4,813,078	17	4807150	C17orf107,CHRNE	T	C	7.37e-07	0.000737	0.000581	-0.129	-0.1429	-0.1133	0.0261	0.0423	0.0329	-------	------	--+----	0.9697	0.8688	0.9489	8031	2909	5122
Min SpO2	EA	rs75602583	Combined meta-analysis	17p13:4,741,718 -- 4,813,078	17	4808761	C17orf107,CHRNE	C	G	4.91e-07	0.000273	0.000825	-0.1316	-0.1547	-0.1107	0.0262	0.0425	0.0331	-------	------	--+----	0.9702	0.9009	0.9432	8031	2909	5122
Min SpO2	EA	rs72835064	Combined meta-analysis	17p13:4,741,718 -- 4,813,078	17	4809454	C17orf107,CHRNE	T	C	9.6e-07	0.000172	0.00184	-0.1298	-0.1615	-0.1042	0.0265	0.043	0.0335	-------	------	--+-+--	0.9567	0.847	0.8831	8031	2909	5122
Min SpO2	EA	rs7208165	Combined meta-analysis	17p13:4,741,718 -- 4,813,078	17	4811194	C17orf107,CHRNE	A	G	4.21e-07	0.000233	0.000801	-0.1321	-0.1563	-0.1106	0.0261	0.0425	0.033	-------	------	--+----	0.9664	0.9048	0.9582	8031	2909	5122
Min SpO2	EA	rs7209390	Combined meta-analysis	17p13:4,741,718 -- 4,813,078	17	4811237	CHRNE	T	C	7.38e-07	0.000222	0.00129	-0.1296	-0.1573	-0.1063	0.0262	0.0426	0.033	-------	------	--+----	0.9739	0.9041	0.9729	8031	2909	5122
Min SpO2	EA	rs7208208	Combined meta-analysis	17p13:4,741,718 -- 4,813,078	17	4811243	CHRNE	C	G	6.3e-07	0.000225	0.00114	-0.1304	-0.1572	-0.1075	0.0262	0.0426	0.033	-------	------	--+----	0.9742	0.9044	0.9736	8031	2909	5122
Min SpO2	EA	rs7210187	Combined meta-analysis	17p13:4,741,718 -- 4,813,078	17	4811350	CHRNE	A	G	4.48e-07	0.000233	0.000832	0.1318	0.1562	0.1103	0.0261	0.0424	0.033	+++++++	++++++	++-++++	0.9663	0.9052	0.957	8031	2909	5122
Min SpO2	EA	rs7214599	Combined meta-analysis	17p13:4,741,718 -- 4,813,078	17	4811491		T	C	4.52e-07	0.000228	0.000839	0.1318	0.1564	0.1102	0.0261	0.0424	0.033	+++++++	++++++	++-++++	0.9663	0.9052	0.9568	8031	2909	5122
Min SpO2	EA	rs7214776	Combined meta-analysis	17p13:4,741,718 -- 4,813,078	17	4811615		T	C	5.06e-07	0.000325	0.000707	0.1299	0.1514	0.1106	0.0259	0.0421	0.0327	+++++++	++++++	+++++++	0.9759	0.8603	0.9867	8031	2909	5122
Min SpO2	EA	rs16954243	Combined meta-analysis	17p13:4,741,718 -- 4,813,078	17	4812403		A	T	4.58e-07	0.000229	0.000848	0.1317	0.1564	0.1101	0.0261	0.0424	0.033	+++++++	++++++	++-++++	0.9667	0.9056	0.9559	8031	2909	5122
Min SpO2	EA	rs112745851	Combined meta-analysis	17p13:4,741,718 -- 4,813,078	17	4812916		T	C	4.9e-07	0.000228	0.000902	-0.1314	-0.1565	-0.1096	0.0261	0.0424	0.033	-------	------	--+----	0.9659	0.9056	0.9559	8031	2909	5122
Min SpO2	EA	rs8077580	Combined meta-analysis	17p13:4,741,718 -- 4,813,078	17	4813078		T	G	3.56e-07	0.000499	0.000392	0.1313	0.1459	0.1155	0.0258	0.0419	0.0326	+++++++	++++++	+++++++	0.9732	0.9392	0.9107	8031	2909	5122
Min SpO2	EA Males	rs17476364	Discovery/Replication	10q22:71,094,504 -- 71,099,109	10	71094504	HK1	T	C	4.36e-07	0.192	6.79e-08	-0.1273	-0.0543	-0.1697	0.0252	0.0416	0.0314	-+-----	-++--+	-+-----	0.1456	0.3669	0.3074	8031	2909	5122
Min SpO2	EA Males	rs72805692	Discovery/Replication	10q22:71,094,504 -- 71,099,109	10	71099109	HK1	A	G	4.75e-07	0.0885	4.37e-07	-0.1198	-0.0669	-0.1501	0.0238	0.0393	0.0297	-+-----	-+----	-+-----	0.1872	0.5293	0.2317	8031	2909	5122
Per90	All	rs3808043	Combined meta-analysis	7q22:103,121,109 – 103,150,092	7	103121109	CTB-107G13.1,RELN,RN7SKP86	C	G	4.54e-07	0.00357	0.00019	0.0456	0.0368	0.0489	0.009	0.0126	0.0131	+-+-++++++--+++	+---++++++--++	+-+-++-+++-++++	0.5126	0.9082	0.9649	22859	11688	11171
Per90	All	rs10233848	Combined meta-analysis	7q22:103,121,109 – 103,150,092	7	103122645	CTB-107G13.1,RELN,RN7SKP86	A	G	4.38e-07	0.00407	0.000294	0.0448	0.0355	0.0466	0.0089	0.0123	0.0129	++-+++++++--+++	+--+++++++--++	++--++-+++-++++	0.8942	0.9782	0.9848	22859	11688	11171
Per90	All	rs6944123	Combined meta-analysis	7q22:103,121,109 – 103,150,092	7	103128824	CTB-107G13.1,RELN,RN7SKP86	T	G	7.14e-07	0.00185	0.000681	-0.0433	-0.038	-0.0432	0.0087	0.0122	0.0127	-++----+--++---	-++-+------+--	--++--++-------	0.8411	0.8876	0.9893	22859	11688	11171
Per90	All	rs2041006	Combined meta-analysis	7q22:103,121,109 – 103,150,092	7	103130805	CTB-107G13.1,RELN	A	G	6.46e-07	0.00166	0.000661	0.0435	0.0383	0.0434	0.0087	0.0122	0.0128	+--++++-++--+++	+--++++++++-++	++--++--+++++++	0.8384	0.8949	0.9853	22859	11688	11171
Per90	All	rs4727570	Combined meta-analysis	7q22:103,121,109 – 103,150,092	7	103134675	CTB-107G13.1,RELN	A	G	4.77e-07	0.00163	0.000374	-0.044	-0.0384	-0.0453	0.0087	0.0122	0.0127	-+-+---+--++---	-+-+-------+--	-+----++-------	0.7348	0.7172	0.996	22859	11688	11171
Per90	All	rs2528869	Combined meta-analysis	7q22:103,121,109 – 103,150,092	7	103134964	CTB-107G13.1,RELN	A	G	4.21e-07	0.00153	0.00037	0.0443	0.0386	0.0453	0.0087	0.0122	0.0127	+-+-+++-++--+++	+-+-+++++++-++	+-+-++--+++++++	0.6862	0.672	0.9954	22859	11688	11171
Per90	All	rs2711881	Combined meta-analysis	7q22:103,121,109 – 103,150,092	7	103135431	CTB-107G13.1,RELN	T	C	6.47e-08	0.000698	0.000297	-0.0477	-0.0416	-0.0464	0.0088	0.0123	0.0128	-+-----+--++---	-++--------+--	--++--++---+---	0.9172	0.8883	0.9851	22859	11688	11171
Per90	All	rs2528871	Combined meta-analysis	7q22:103,121,109 – 103,150,092	7	103135470	CTB-107G13.1,RELN	A	C	7.19e-08	0.000708	0.000326	0.0475	0.0415	0.0461	0.0088	0.0123	0.0128	+-+++++-++--+++	+--++++++++-++	++--++--+++-+++	0.9202	0.8906	0.9857	22859	11688	11171
Per90	All	rs2528856	Combined meta-analysis	7q22:103,121,109 – 103,150,092	7	103142795	CTB-107G13.1,RELN	T	C	6e-07	0.000514	0.0015	0.0437	0.0425	0.0403	0.0088	0.0122	0.0127	+-+-+++-++--+++	+---+++++++-++	+-++-+--+++++++	0.7028	0.8285	0.9483	22859	11688	11171
Per90	All	rs7783672	Combined meta-analysis	7q22:103,121,109 – 103,150,092	7	103145336	CTB-107G13.1,RELN	T	G	5.97e-07	0.000525	0.000918	0.044	0.0427	0.0424	0.0088	0.0123	0.0128	+-+++++-++--+++	+---+++++++-++	+-++++--+++++++	0.5907	0.8036	0.9588	22859	11688	11171
Per90	All	rs150930150	Combined meta-analysis	7q22:103,121,109 – 103,150,092	7	103147096	CTB-107G13.1,RELN	T	TC	6.1e-07	0.000852	0.00119	0.0457	0.0421	0.0436	0.0092	0.0126	0.0135	+-++++++++--++?	+--++++++++-+?	++--++--++++++?	0.928	0.8257	0.9889	21210	11025	10185
Per90	All	rs2711851	Combined meta-analysis	7q22:103,121,109 – 103,150,092	7	103150092	CTB-107G13.1,RELN	A	G	4.46e-08	0.000532	0.000276	-0.0483	-0.0425	-0.0467	0.0088	0.0123	0.0128	----------++---	-++--------+--	--+++-++-------	0.94	0.8678	0.9868	22859	11688	11171
Per90	AA	rs17042395	Discovery/Replication	3p24:16,593,431	3	16593431		A	G	9.43e-09	0.06	0.666	-0.2599	-0.362	-0.0343	0.0453	0.1925	0.0794	-?--	-???	+??-	0.4817	1	1	1709	408	539
Per90	AA	rs561718421	Discovery/Replication	4q35:185,503,891	4	185503891	RP11-242J7.1	A	T	9.39e-07	0.0429	0.00872	-0.5146	-0.3634	-0.4779	0.1049	0.1795	0.1822	-??-	-???	???-	0.3031	1	1	1213	408	224
Per90	EA	rs148471505	Discovery/Replication	10q22:71,104,588	10	71104588	HK1	CCT	C	3.08e-08	0.000569	1.01e-06	0.1327	0.1427	0.1415	0.024	0.0414	0.0289	++++++?	+++++?	++++++?	0.3713	0.2228	0.1443	6475	2283	4192
Per90	EA Males	rs62588121	Discovery/Replication	23p21:29,406,088 -- 29,409,683	23	29406088	IL1RAPL1	T	C	3.09e-06	0.151	6.64e-07	0.0682	0.0486	0.0799	0.0146	0.0339	0.0161	?+++++?	?++++?	?+++++?	0.959	0.8308	0.5675	5013	1530	3483
Per90	EA Males	rs5928424	Discovery/Replication	23p21:29,406,088 -- 29,409,683	23	29407350	IL1RAPL1	A	G	3.27e-06	0.215	1.63e-07	-0.0678	-0.042	-0.0839	0.0146	0.0338	0.016	?-----?	?-+--?	?-----?	0.7255	0.8249	0.8451	5013	1530	3483
Per90	EA Males	rs726881	Discovery/Replication	23p21:29,406,088 -- 29,409,683	23	29409683	IL1RAPL1	T	C	3.56e-06	0.116	8.35e-07	-0.068	-0.0532	-0.0796	0.0147	0.0338	0.0162	?-----?	?----?	?-----?	0.9667	0.8801	0.595	5013	1530	3483
