# Supplementary material for: Associations of variants In the hexokinase 1 and interleukin 18 receptor regions with oxyhemoglobin saturation during sleep
Source: PLoS Genet. 2019 Apr 16;15(4):e1007739. doi: 10.1371/journal.pgen.1007739 (PMC6467367; doi:10.1371/journal.pgen.1007739)
Supplement: S5 Table — Each lead SNP from the “Original Phenotype” and “Original Model” columns was analyzed using equivalent individuals and models for different phenotypes. Available sample size will vary depending on the availability of the phenotype. AHI values are taken from Chen, Cade, et al. (submitted) “Locus Class” indicates “Discovery/Replication” for main analyses or “Combined meta-analysis” for regions not clearing initial discovery p-value thresholds (i.e. S7 Table loci). (XLS) [file pgen.1007739.s027.xls]

## Sheet: Table S5
Table S5. Lead loci results for other phenotypes.
Each lead SNP from the “Original Phenotype” and “Original Model” columns was analyzed using equivalent individuals and models for different phenotypes.
Available sample size will vary depending on the availability of the phenotype. AHI values are taken from Chen, Cade, et al. (submitted)
“Locus Class” indicates “Discovery/Replication” for main analyses or “Combined meta-analysis” for regions not clearing initial discovery p-value thresholds (i.e. Table S7 loci).
Original Phenotype	Original Model	SNP	Locus Class	Locus	Coded Allele	Avg SpO2 -log10(P)	Avg SpO2 NREM -log10(P)	Avg SpO2 REM -log10(P)	Min SpO2 -log10(P)	Min SpO2 NREM -log10(P)	Min SpO2 REM -log10(P)	Per90 -log10(P)	AHI -log10(P)	AHI NREM -log10(P)	AHI REM -log10(P)	FVCpp -log10(P)	Hemoglobin -log10(P)	Waking SpO2 -log10(P)	Avg SpO2 P	Avg SpO2 NREM P	Avg SpO2 REM P	Min SpO2 P	Min SpO2 NREM P	Min SpO2 REM P	Per90 P	AHI P	AHI NREM P	AHI REM P	FVCpp P	Hemoglobin P	Waking SpO2 P	Avg SpO2 Effect	Avg SpO2 NREM Effect	Avg SpO2 REM Effect	Min SpO2 Effect	Min SpO2 NREM Effect	Min SpO2 REM Effect	Per90 Effect	AHI Effect	AHI NREM Effect	AHI REM Effect	FVCpp Effect	Hemoglobin Effect	Waking SpO2 Effect	Avg SpO2 StdErr	Avg SpO2 NREM StdErr	Avg SpO2 REM StdErr	Min SpO2 StdErr	Min SpO2 NREM StdErr
Avg SpO2	All	rs72805692	Discovery/Replication	10q22:71,094,504 – 71,099,109	A	7.339	7.082	5.521	6.194	8.79642	5.63116	4.46	4.092	3.973	2.312	1.359	2.463	2.37623	4.58e-08	8.28e-08	3.01e-06	6.39e-07	1.598e-09	2.338e-06	3.47e-05	8.1e-05	0.000106	0.00488	0.0437	0.00344	0.004205	-0.0977	-0.1462	-0.124	-0.0841	-0.1684	-0.1282	0.0656	0.0706	0.1127	0.078	-0.058	-0.0889	-0.0706	0.0179	0.0273	0.0266	0.0169	0.0279
Avg SpO2	AA	rs74822035	Combined meta-analysis	22q11:23,273,245	T	7.67	3.172	2.463	2.217	0.731422	0.975514	2.006	0.533	0.221	0.388	0.04	0.605	0.710634	2.14e-08	0.000672	0.00344	0.00607	0.1856	0.1058	0.00986	0.293	0.602	0.409	0.911	0.248	0.1947	0.2615	0.2034	0.1729	0.1273	0.0801	0.0971	-0.1193	-0.058	-0.0347	-0.054	-0.0066	0.0865	0.0977	0.0467	0.0598	0.0591	0.0464	0.0605
Avg SpO2	EA	rs16926246	Discovery/Replication	10q22:71,093,392 – 71,106,964	T	7.609	6.983	5.74	4.656	7.84224	4.39924	5.312	3.885	4.465	2.027	0.496	0.586	1.79642	2.46e-08	1.04e-07	1.82e-06	2.21e-05	1.438e-08	3.988e-05	4.87e-06	0.00013	3.43e-05	0.0094	0.32	0.26	0.01598	0.1519	0.1509	0.1312	0.0998	0.1643	0.1155	-0.1082	-0.104	-0.12	-0.0716	0.0298	0.0377	0.062	0.0272	0.0284	0.0275	0.0235	0.029
Avg SpO2	EA Males	rs117294696	Discovery/Replication	12q14:63,142,950 – 63,142,951	A	6.587	6.314	5.614	0.945	2.21553	1.5496	1.058	0.88	0.98	0.838	0.536	0.216	1.14606	2.59e-07	4.85e-07	2.43e-06	0.114	0.006088	0.02821	0.0876	0.132	0.105	0.145	0.291	0.608	0.07144	0.3508	0.3468	0.3155	0.0912	0.1927	0.1504	-0.0971	-0.0924	-0.1041	-0.0911	0.0815	-0.0498	0.1068	0.0681	0.0689	0.0669	0.0576	0.0702
Avg SpO2	EA Males	rs17594657	Discovery/Replication	5q21:106,817,477 – 106,822,267	T	6.411	4.757	5.444	3.771	2.08202	4.54837	4.14	3.533	1.879	3.226	1.146	0.275	1.71063	3.88e-07	1.75e-05	3.6e-06	0.00017	0.008279	2.829e-05	7.24e-05	0.000293	0.0132	0.000594	0.0714	0.531	0.01947	0.3392	0.3055	0.3198	0.2271	0.1915	0.2949	-0.2355	-0.2224	-0.1622	-0.2187	0.1441	-0.0609	0.1502	0.0668	0.0711	0.069	0.0604	0.0725
Avg SpO2	EA Males	rs7578254	Discovery/Replication	2p21:45,808,963 – 45,836,190	T	6.611	5.15	4.207	1.291	1.81163	0.726536	2.135	1.342	0.387	0.231	0.614	0.198	1.24435	2.45e-07	7.08e-06	6.21e-05	0.0511	0.01543	0.1877	0.00732	0.0455	0.41	0.588	0.243	0.634	0.05697	-0.3193	-0.2949	-0.2557	-0.1072	-0.162	-0.086	0.1419	0.1194	0.0521	0.0335	0.0843	-0.0429	-0.1137	0.0619	0.0657	0.0638	0.055	0.0669
Avg SpO2	EA Males	rs78805840	Discovery/Replication	18p11:9,543,238 – 9,624,973	T	7.271	7.742	5.625	1.235	1.90974	2.62838	2.426	0.14	0.195	1.033	0.197	0.528	1.91045	5.36e-08	1.81e-08	2.37e-06	0.0583	0.01231	0.002353	0.00375	0.724	0.639	0.0926	0.635	0.297	0.01229	0.1528	0.1626	0.1323	0.0476	0.0747	0.0884	-0.0717	-0.0103	-0.0144	-0.05	-0.0154	-0.0417	0.0667	0.0281	0.0289	0.028	0.0251	0.0299
Avg SpO2	EA Males	rs852576	Discovery/Replication	5p15:10,951,038 – 10,962,676	T	6.719	6.371	4.996	0.619	0.957818	1.5385	1.786	0.4	0.08	0.764	0.947	0.349	1.49935	1.91e-07	4.26e-07	1.01e-05	0.24	0.1102	0.02894	0.0164	0.398	0.831	0.172	0.113	0.448	0.03167	-0.1071	-0.107	-0.0909	-0.0217	-0.0349	-0.0465	0.0439	0.0181	0.0048	0.0298	-0.0378	0.0227	-0.0423	0.0206	0.0212	0.0206	0.0185	0.0218
Min SpO2	All	rs78136548	Discovery/Replication	2q12:102,970,807 – 103,239,356	T	5.177	3.491	3.315	9.569	3.8655	4.54622	3.235	4.145	2.081	2.062	0.253	0.03	1.89177	6.65e-06	0.000323	0.000484	2.7e-10	0.0001363	2.843e-05	0.000582	7.16e-05	0.0083	0.00868	0.559	0.933	0.01283	-0.076	-0.0916	-0.0866	-0.1005	-0.0985	-0.1055	0.0515	0.0672	0.072	0.0682	-0.0156	-0.0024	-0.0579	0.0169	0.0255	0.0248	0.0159	0.0258
Min SpO2	AA	rs116614712	Combined meta-analysis	6q25:156,900,534	T	2.454	NA	0.324	7.876	NA	0.26544	3.456	0.044	0.92	0.596	1.37	NA	0.0375833	0.00352	NA	0.474	1.33e-08	NA	0.5427	0.00035	0.904	0.12	0.253	0.0426	NA	0.9171	-0.42	NA	0.1564	-0.7833	NA	0.1363	0.5081	-0.017	-0.2796	-0.2018	-0.4057	NA	-0.0234	0.1439	NA	0.2186	0.1378	NA
Min SpO2	EA	rs12150370	Combined meta-analysis	17p13:4,741,718 – 4,813,078	T	2.569	1.535	3.128	7.472	4.82391	3.13644	2.657	2.111	1.352	2.25	1.2	0.671	1.62912	0.0027	0.0292	0.000744	3.37e-08	1.5e-05	0.0007304	0.00221	0.00775	0.0445	0.00562	0.0631	0.213	0.02349	0.0883	0.0666	0.1001	0.1422	0.135	0.1023	-0.0791	-0.0832	-0.0672	-0.088	0.0597	0.0456	0.0631	0.0294	0.0305	0.0297	0.0258	0.0312
Min SpO2	EA	rs76720903	Combined meta-analysis	2q12:103,099,953 – 103,215,410	A	3.295	3.345	3.563	7.335	3.9535	4.55689	1.881	1.79	1.379	2.161	0.223	0.094	1.82478	0.000507	0.000452	0.000274	4.62e-08	0.0001113	2.774e-05	0.0132	0.0162	0.0418	0.0069	0.599	0.805	0.01497	0.0865	0.0905	0.0913	0.1189	0.1012	0.107	-0.0542	-0.0629	-0.0568	-0.0716	0.0143	-0.0076	0.0579	0.0249	0.0258	0.0251	0.0218	0.0262
Min SpO2	EA Males	rs17476364	Discovery/Replication	10q22:71,094,504 – 71,099,109	T	4.395	4.467	4.252	7.168	8.61422	4.38563	5.754	4.279	4.622	2.147	1.017	1.042	2.5447	4.03e-05	3.41e-05	5.6e-05	6.79e-08	2.431e-09	4.115e-05	1.76e-06	5.26e-05	2.39e-05	0.00713	0.0962	0.0907	0.002853	-0.1447	-0.1503	-0.142	-0.1697	-0.2229	-0.1494	0.1487	0.1471	0.1613	0.1002	-0.0667	-0.0849	-0.1001	0.0352	0.0363	0.0353	0.0314	0.0374
Per90	All	rs2711851	Combined meta-analysis	7q22:103,121,109 – 103,150,092	A	2.226	0.791	1.637	3.734	0.363111	0.75995	7.351	2.334	0.047	0.261	1.605	0.37	1.65014	0.00594	0.162	0.0231	0.000185	0.4334	0.1738	4.46e-08	0.00464	0.897	0.549	0.0248	0.427	0.02238	0.0272	0.0232	0.0367	0.0355	0.0132	0.0223	-0.0483	-0.0281	0.0023	-0.0102	0.0386	-0.0144	0.0358	0.0099	0.0166	0.0161	0.0095	0.0169
Per90	AA	rs17042395	Discovery/Replication	3p24:16,593,431	A	0.337	0.022	0.103	0.281	0.493901	0.383524	8.025	1.308	2.573	0.461	0.988	0.509	0.301638	0.46	0.951	0.789	0.524	0.3207	0.4135	9.43e-09	0.0492	0.00268	0.346	0.103	0.309	0.4993	0.0338	0.0034	0.0143	-0.0289	0.054	-0.0441	-0.2599	-0.0887	-0.1614	0.0501	-0.0854	0.0676	0.0531	0.0457	0.0542	0.0535	0.0453	0.0543
Per90	AA	rs561718421	Discovery/Replication	4q35:185,503,891	A	2.491	1.39	1.512	5.11	2.91257	2.05193	6.027	NA	NA	NA	0.289	0.067	0.477034	0.00323	0.0408	0.0307	7.76e-06	0.001223	0.008873	9.39e-07	NA	NA	NA	0.515	0.856	0.3334	0.3115	0.2656	0.331	0.4676	0.4179	0.4119	-0.5146	NA	NA	NA	-0.0798	0.0291	0.1686	0.1058	0.1298	0.1532	0.1046	0.1292
Per90	EA	rs148471505	Discovery/Replication	10q22:71,104,588	CCT	6.955	6.672	5.714	4.842	6.8814	5.0459	7.511	3.021	3.055	1.65	0.61	0.684	1.82915	1.11e-07	2.13e-07	1.93e-06	1.44e-05	1.314e-07	8.997e-06	3.08e-08	0.000953	0.000881	0.0224	0.246	0.207	0.01482	-0.1266	-0.1287	-0.1147	-0.1037	-0.1339	-0.1093	0.1327	0.0823	0.0885	0.0579	-0.0352	-0.0371	-0.0642	0.0239	0.0248	0.0241	0.0239	0.0254
Per90	EA Males	rs5928424	Discovery/Replication	23p21:29,406,088 – 29,409,683	A	5.319	4.246	4.307	5.023	4.16103	2.32331	6.788	2.336	1.556	1.023	0.289	0.569	0.713544	4.8e-06	5.68e-05	4.93e-05	9.48e-06	6.902e-05	0.00475	1.63e-07	0.00462	0.0278	0.0948	0.514	0.27	0.1934	0.0738	0.0674	0.0658	0.0723	0.0685	0.0475	-0.0839	-0.0482	-0.0394	-0.0293	0.0153	-0.0284	0.0231	0.0161	0.0167	0.0162	0.0163	0.0172
[truncated: 21 more columns]
