# Supplementary material for: Associations of variants In the hexokinase 1 and interleukin 18 receptor regions with oxyhemoglobin saturation during sleep
Source: PLoS Genet. 2019 Apr 16;15(4):e1007739. doi: 10.1371/journal.pgen.1007739 (PMC6467367; doi:10.1371/journal.pgen.1007739)
Supplement: S6 Table — Lead SNPs are shown for regions with suggestive (p < 1.0 × 10–6) p-values. Discovery regions were carried forward if the combined discovery and replication analysis results indicated a lower p-value, retained genome-level significance, or replication was unavailable (i.e. due to frequency or imputation filters). SNPs denotes the count of regional SNPs with p < 1.0 × 10–6. Genes indicates overlapping Ensembl genes within 5 kb of the p < 1 × 10–6 SNPs. CAF indicates coded allele frequency range. Individual regional SNP results are provided in S3 Table. Individual regions were minimally 500 kb apart. (XLS) [file pgen.1007739.s028.xls]

## Sheet: Table S6
Table S6. Suggestive sex-stratified meta-analysis results.
Lead SNPs are shown for regions with suggestive (p < 1.0 × 10-6) p-values.
Discovery regions were carried forward if the combined discovery and replication analysis results indicated a lower p-value, retained genome-level significance, or replication was unavailable (i.e. due to frequency or imputation filters).
SNPs denotes the count of regional SNPs with p < 1.0 × 10-6. Genes indicates overlapping Ensembl genes within 5 kb of the p < 1 × 10-6 SNPs.
CAF indicates coded allele frequency range. Individual regional SNP results are provided in Table S3. Individual regions were minimally 500 kb apart.
Phenotype	Model	SNP	Region / Genes	SNPs	Combined N	CAF	Discovery Beta (SE)	Discovery P	Replication Beta (SE)	Replication P	Combined Beta (SE)	Combined P
Avg SpO2	EA Males	rs78805840 T	18p11 PPP4R1, RP11-692N5.1, RP11-881L2.1	38	4135	0.120 – 0.167	0.156 (0.029)	9.12 × 10-8	0.116 (0.108)	2.83 × 10-1	0.153 (0.028)	5.36 × 10-8
Avg SpO2	EA Males	rs117294696 A	12q14 PPM1H	2	2872	0.028 – 0.034	0.351 (0.068)	2.59 × 10-7	NA	NA	NA	NA
Avg SpO2	EA Males	rs7578254 T	2p21 SRBD1	5	3527	0.027 – 0.044	-0.319 (0.062)	2.45 × 10-7	NA	NA	NA	NA
Avg SpO2	EA Males	rs852576 T	5p15	15	4135	0.562 – 0.579	-0.107 (0.021)	5.81 × 10-7	-0.113 (0.077)	1.42 × 10-1	-0.107 (0.021)	1.91 × 10-7
Avg SpO2	EA Males	rs17594657 T	5q21 EFNA5	6	3199	0.965 – 0.969	0.339 (0.067)	3.88 × 10-7	NA	NA	NA	NA
Min SpO2	EA Males	rs17476364 T	10q22 HK1	2	5122	0.899 –0.913	-0.186 (0.037)	3.74 × 10-7	-0.123 (0.061)	4.34 × 10-2	0.170 (0.031)	6.79 × 10-8
Per90	EA Males	rs5928424 A	23p21 IL1RAPL1	3	3483	0.312 – 0.498	-0.084 (0.017)	4.96 × 10-7	-0.082 (0.056)	1.42 × 10-1	-0.084 (0.016)	1.63 × 10-7
