# Supplementary material for: Associations of variants In the hexokinase 1 and interleukin 18 receptor regions with oxyhemoglobin saturation during sleep
Source: PLoS Genet. 2019 Apr 16;15(4):e1007739. doi: 10.1371/journal.pgen.1007739 (PMC6467367; doi:10.1371/journal.pgen.1007739)
Supplement: S7 Table — Lead SNPs are shown for regions with significant (p < 5.0 x 10–8) combined-analysis p-values with p > 1 x 10–6 in the discovery phase. SNPs denotes the count of regional SNPs with p < 1.0 x 10–6. Genes indicates overlapping Ensembl genes within 5 kb of the p < 1 x 10–6 SNPs. CAF indicates coded allele frequency range. Individual regional SNP results are provided in S3 Table. Individual regions were minimally 500 kb apart. (XLS) [file pgen.1007739.s029.xls]

## Sheet: Table S7
Table S7. Significant combined discovery/replication cohort meta-analysis results.
Lead SNPs are shown for regions with significant (p < 5.0 x 10-8) combined-analysis p-values with p > 1 x 10-6 in the discovery phase. SNPs denotes the count of regional SNPs with p < 1.0 x 10-6.
Genes indicates overlapping Ensembl genes within 5 kb of the p < 1 x 10-6 SNPs. CAF indicates coded allele frequency range. Individual regional SNP results are provided in Table S3. Individual regions were minimally 500 kb apart.
Phenotype	Model	SNP	Region / Genes	SNPs	Combined N	CAF	Discovery Beta (SE)	Discovery P	Replication Beta (SE)	Replication P	Combined Beta (SE)	Combined P
Avg SpO2	AA	rs74822035 T	22q11	1	1890	0.126 – 0.146	0.252 (0.058)	1.13 x 10-5	0.279 (0.080)	4.87 x 10-4	0.262 (0.047)	2.14 x 10-8
Min SpO2	AA	rs116614712 T	6q25	1	1221	0.979 – 0.981	-0.497 (0.192)	9.83 x 10-3	-1.086 (0.198)	3.92 x 10-8	-0.783 (0.138)	1.33 x 10-8
Min SpO2	EA	rs12150370 T	17p13 C17orf107, CHRNE, MINK1, RN7SL171P, RN7SL784P	67	8031	0.905 – 0.926	0.149 (0.031)	2.09 x 10-6	0.128 (0.045)	4.38 x 10-3	0.142 (0.026)	3.37 x 10-8
Min SpO2	EA	rs76720903 A	2q12 SLC9A4	51	8031	0.112 – 0.148	0.117 (0.026)	7.91 x 10-6	0.123 (0.039)	1.63 x 10-3	0.119 (0.022)	4.62 x 10-8
Per90	All	rs2711851 A	7q22 CTB-107G13.1, RELN,RN7SKP86	12	22859	0.273 – 0.759	-0.048 (0.016)	2.50 x 10-3	-0.048 (0.011)	5.10 x 10-6	-0.048 (0.009)	4.46 x 10-8
