# Supplementary material for: Associations of variants In the hexokinase 1 and interleukin 18 receptor regions with oxyhemoglobin saturation during sleep
Source: PLoS Genet. 2019 Apr 16;15(4):e1007739. doi: 10.1371/journal.pgen.1007739 (PMC6467367; doi:10.1371/journal.pgen.1007739)
Supplement: S8 Table — Lead variants were re-analyzed with standard models and additional covariates as listed. As these covariates were not collected in all cohorts and individuals, the analysis were also performed with the same individuals for direct comparisons (matched N control columns). (XLS) [file pgen.1007739.s030.xls]

## Sheet: Table S8
Table S8. Lead loci results adjusted for additional covariates.
Lead variants were re-analyzed with standard models and additional covariates as listed. As these covariates were not collected in all cohorts and individuals,
the analysis were also performed with the same individuals for direct comparisons (matched N control columns).
Phenotype	Model	SNP	Locus Class	Coded Allele	AHI adjusted -log10(P)	AHI adjusted matched N controls -log10(P)	FVCpp adjusted -log10(P)	FVCpp adjusted matched N controls -log10(P)	Waking SpO2 adjusted -log10(P)	Waking SpO2 adjusted matched N controls -log10(P)	Hemoglobin adjusted -log10(P)	Hemoglobin adjusted matched N controls -log10(P)	Asthma adjusted -log10(P)	Asthma adjusted matched N controls -log10(P)	COPD adjusted -log10(P)	COPD adjusted matched N controls -log10(P)	Smoking adjusted -log10(P)	Smoking adjusted matched N controls -log10(P)	AHI adjusted P	AHI adjusted matched N controls P	FVCpp adjusted P	FVCpp adjusted matched N controls P	Waking SpO2 adjusted P	Waking SpO2 adjusted matched N controls P	Hemoglobin adjusted P	Hemoglobin adjusted matched N controls P	Asthma adjusted P	Asthma adjusted matched N controls P	COPD adjusted P	COPD adjusted matched N controls P	Smoking adjusted P	Smoking adjusted matched N controls P	AHI adjusted Effect	AHI adjusted matched N controls Effect	AHI Effect Percent Difference	FVCpp adjusted Effect	FVCpp adjusted matched N controls Effect	FVCpp Effect Percent Difference	Waking SpO2 adjusted Effect	Waking SpO2 adjusted matched N controls Effect	Waking SpO2 Effect Percent Difference	Hemoglobin adjusted Effect	Hemoglobin adjusted matched N controls Effect	Hemoglobin Effect Percent Difference	Asthma adjusted Effect	Asthma adjusted matched N controls Effect	Asthma Effect Percent Difference	COPD adjusted Effect	COPD adjusted matched N controls Effect
Avg SpO2	All	rs72805692	Discovery/Replication	A	4.09	6.682	4.041	4.457	5.50335	6.35125	7.117	6.706	5.947	6.018	6.016	6.135	6.298	6.642	8.13e-05	2.08e-07	9.09e-05	3.49e-05	3.138e-06	4.454e-07	7.63e-08	1.97e-07	1.13e-06	9.6e-07	9.63e-07	7.33e-07	5.03e-07	2.28e-07	-0.0925	-0.1292	-28.41	-0.1218	-0.1302	-6.45	-0.1109	-0.1371	-19.1101	-0.1769	-0.1723	2.67	-0.1273	-0.1285	-0.93	-0.1277	-0.1297
Avg SpO2	AA	rs74822035	Combined meta-analysis	T	7.109	7.622	4.876	4.74	2.73002	2.85325	2.251	2.322	7.903	8.158	7.575	7.742	7.285	6.967	7.78e-08	2.39e-08	1.33e-05	1.82e-05	0.001862	0.001402	0.005614	0.004769	1.25e-08	6.95e-09	2.66e-08	1.81e-08	5.19e-08	1.08e-07	0.2293	0.2606	-12.01	0.2552	0.2517	1.39	0.2065	0.24	-13.9583	0.2038	0.2075	-1.78	0.2664	0.2715	-1.88	0.2596	0.2632
Avg SpO2	EA	rs16926246	Discovery/Replication	T	5.896	7.606	5.155	5.358	6.73921	6.90066	6.053	5.854	7.099	7.298	7.491	7.474	6.991	7.471	1.27e-06	2.48e-08	7e-06	4.39e-06	1.823e-07	1.257e-07	8.86e-07	1.4e-06	7.96e-08	5.03e-08	3.23e-08	3.36e-08	1.02e-07	3.38e-08	0.1253	0.1519	-17.51	0.1501	0.1549	-3.1	0.1346	0.1542	-12.7108	0.1954	0.1928	1.35	0.1471	0.1498	-1.8	0.1511	0.1517
Avg SpO2	EA Males	rs117294696	Discovery/Replication	A	5.478	6.587	2.583	2.631	4.04682	6.573	1.236	1.3	6.475	6.539	6.024	6.377	6.308	6.281	3.33e-06	2.59e-07	0.002611	0.002337	8.978e-05	2.673e-07	0.05811	0.05017	3.35e-07	2.89e-07	9.47e-07	4.2e-07	4.92e-07	5.23e-07	0.3021	0.3508	-13.88	0.2913	0.2959	-1.55	0.2278	0.3503	-34.97	0.2343	0.2445	-4.17	0.3464	0.3492	-0.8	0.3309	0.345
Avg SpO2	EA Males	rs17594657	Discovery/Replication	T	5.24	6.411	3.054	3.346	4.02168	5.37304	0.616	0.648	6.237	6.498	6.572	6.458	6.483	6.466	5.75e-06	3.88e-07	0.000884	0.0004511	9.513e-05	4.236e-06	0.2422	0.2248	5.79e-07	3.18e-07	2.68e-07	3.48e-07	3.29e-07	3.42e-07	0.2886	0.3392	-14.92	0.296	0.3146	-5.91	0.2349	0.324	-27.5	0.1719	0.1799	-4.45	0.3331	0.3414	-2.43	0.3403	0.34
Avg SpO2	EA Males	rs7578254	Discovery/Replication	T	5.658	6.611	4.714	4.441	2.67634	3.69058	4.821	4.476	6.341	6.347	6.222	6.293	6.656	6.535	2.2e-06	2.45e-07	1.93e-05	3.62e-05	0.002107	0.0002039	1.51e-05	3.34e-05	4.56e-07	4.5e-07	6e-07	5.09e-07	2.21e-07	2.92e-07	-0.2771	-0.3193	-13.22	-0.3771	-0.3674	2.64	-0.1835	-0.2599	-29.3959	-0.4926	-0.4777	3.12	-0.3118	-0.3125	-0.22	-0.3063	-0.3109
Avg SpO2	EA Males	rs78805840	Discovery/Replication	T	7.644	7.271	1.94	1.863	5.59912	7.59877	2.822	2.947	6.788	6.971	6.742	6.932	6.866	6.983	2.27e-08	5.36e-08	0.01147	0.01372	2.517e-06	2.519e-08	0.001507	0.001131	1.63e-07	1.07e-07	1.81e-07	1.17e-07	1.36e-07	1.04e-07	0.1493	0.1528	-2.29	0.0919	0.0904	1.66	0.1198	0.1641	-26.9957	0.1433	0.1483	-3.37	0.1484	0.1509	-1.66	0.1469	0.1504
Avg SpO2	EA Males	rs852576	Discovery/Replication	T	6.764	6.719	4.086	4.484	3.16279	5.14667	3.119	3.451	6.5	6.682	6.75	6.827	6.646	6.87	1.72e-07	1.91e-07	8.2e-05	3.28e-05	0.0006874	7.134e-06	0.0007612	0.0003537	3.16e-07	2.08e-07	1.78e-07	1.49e-07	2.26e-07	1.35e-07	-0.102	-0.1071	-4.76	-0.1028	-0.1093	-5.95	-0.0632	-0.0966	-34.5756	-0.1106	-0.1182	-6.43	-0.1056	-0.1076	-1.86	-0.1072	-0.1088
Min SpO2	All	rs78136548	Discovery/Replication	T	5.428	8.842	4.772	4.759	7.05168	8.31399	2.957	2.886	6.917	6.996	7.002	6.917	8.386	8.451	3.73e-06	1.44e-09	1.69e-05	1.74e-05	8.878e-08	4.853e-09	0.001105	0.001299	1.21e-07	1.01e-07	9.95e-08	1.21e-07	4.11e-09	3.54e-09	-0.0789	-0.1242	-36.47	-0.1083	-0.1087	-0.37	-0.1156	-0.1307	-11.5532	-0.0982	-0.097	1.24	-0.1143	-0.115	-0.61	-0.1145	-0.1138
Min SpO2	AA	rs116614712	Combined meta-analysis	T	4.821	7.845	2.02	2.061	1.80438	1.79615	NA	NA	7.851	7.836	8.379	8.314	7.971	7.959	1.51e-05	1.43e-08	0.009551	0.008691	0.01569	0.01599	NA	NA	1.41e-08	1.46e-08	4.18e-09	4.85e-09	1.07e-08	1.1e-08	-0.4943	-0.7813	-36.73	-0.5033	-0.5101	-1.33	-0.5057	-0.5076	-0.37431	NA	NA	NA	-0.7805	-0.7805	0	-0.8165	-0.8138
Min SpO2	EA	rs12150370	Combined meta-analysis	T	5.883	7.472	4.77	5.027	5.80855	6.36271	3.133	3.149	7.74	7.676	7.567	7.499	7.517	7.377	1.31e-06	3.37e-08	1.7e-05	9.39e-06	1.554e-06	4.338e-07	0.000737	0.0007091	1.82e-08	2.11e-08	2.71e-08	3.17e-08	3.04e-08	4.2e-08	0.1048	0.1422	-26.3	0.1307	0.1352	-3.33	0.1249	0.136	-8.16176	0.1398	0.1405	-0.5	0.1475	0.1469	0.41	0.1445	0.1439
Min SpO2	EA	rs76720903	Combined meta-analysis	A	4.432	7.335	5.153	5.141	6.61654	7.78357	1.684	1.654	6.975	7.011	6.932	6.917	7.138	7.275	3.7e-05	4.62e-08	7.03e-06	7.23e-06	2.418e-07	1.646e-08	0.0207	0.02219	1.06e-07	9.76e-08	1.17e-07	1.21e-07	7.27e-08	5.31e-08	0.0754	0.1189	-36.59	0.1147	0.1151	-0.35	0.1144	0.1295	-11.6602	0.0784	0.0776	1.03	0.1172	0.1176	-0.34	0.1163	0.1162
Min SpO2	EA Males	rs17476364	Discovery/Replication	T	3.412	7.168	4.907	5.242	4.83863	5.69357	4.04	4.263	7.37	7.315	6.886	6.951	7.284	7.222	0.000387	6.79e-08	1.24e-05	5.73e-06	1.45e-05	2.025e-06	9.13e-05	5.46e-05	4.27e-08	4.84e-08	1.3e-07	1.12e-07	5.2e-08	6e-08	-0.092	-0.1697	-45.79	-0.1691	-0.1762	-4.03	-0.1357	-0.1545	-12.1683	-0.2281	-0.2361	-3.39	-0.1744	-0.1738	0.35	-0.1676	-0.1686
Per90	All	rs2711851	Combined meta-analysis	A	4.613	3.645	2.628	2.789	2.20986	3.22069	1.587	1.725	3.726	3.75	4.114	4.048	3.662	3.552	2.44e-05	0.0002266	0.002353	0.001627	0.006168	0.0006016	0.0259	0.01885	0.0001878	0.000178	7.7e-05	8.95e-05	0.0002179	0.0002805	-0.054	-0.0496	8.87	-0.0501	-0.0521	-3.84	-0.0401	-0.052	-22.8846	-0.043	-0.0457	-5.91	-0.0528	-0.053	-0.38	-0.0557	-0.0552
Per90	AA	rs17042395	Discovery/Replication	A	15.035	7.959	5.839	5.896	2.7333	2.69016	5.78	5.699	8.292	8.291	8.447	8.499	6.629	7.105	9.23e-16	1.1e-08	1.45e-06	1.27e-06	0.001848	0.002041	1.66e-06	2e-06	5.1e-09	5.12e-09	3.57e-09	3.17e-09	2.35e-07	7.86e-08	-0.3356	-0.2587	29.73	-0.2478	-0.2521	-1.71	-0.2329	-0.2307	0.953619	-0.3028	-0.3014	0.46	-0.2652	-0.2653	-0.04	-0.2666	-0.2676
Per90	AA	rs561718421	Discovery/Replication	A	5.424	6.02	4.529	4.503	2.14369	2.14868	4.383	4.295	5.924	5.991	6	5.963	6.004	6.04	3.77e-06	9.54e-07	2.96e-05	3.14e-05	0.007183	0.007101	4.14e-05	5.07e-05	1.19e-06	1.02e-06	1e-06	1.09e-06	9.91e-07	9.12e-07	-0.4606	-0.5141	-10.41	-0.4886	-0.4921	-0.71	-0.4406	-0.4415	-0.203851	-0.6235	-0.618	0.89	-0.5094	-0.5128	-0.66	-0.5123	-0.5102
Per90	EA	rs148471505	Discovery/Replication	CCT	5.86	7.511	6.393	6.458	5.53195	5.86967	5.893	6.127	7.386	7.452	7.281	7.379	6.86	7.3	1.38e-06	3.08e-08	4.05e-07	3.48e-07	2.938e-06	1.35e-06	1.28e-06	7.46e-07	4.11e-08	3.53e-08	5.24e-08	4.18e-08	1.38e-07	5.01e-08	0.1087	0.1327	-18.09	0.1479	0.1495	-1.07	0.1157	0.1235	-6.31579	0.1633	0.1688	-3.26	0.1326	0.1335	-0.67	0.1313	0.1325
Per90	EA Males	rs5928424	Discovery/Replication	A	5.324	6.788	1.504	1.529	6.38153	6.85981	1.176	1.275	7.079	6.951	6.991	6.762	6.79	6.932	4.74e-06	1.63e-07	0.0313	0.02955	4.154e-07	1.381e-07	0.06664	0.05306	8.34e-08	1.12e-07	1.02e-07	1.73e-07	1.62e-07	1.17e-07	-0.0662	-0.0839	-21.1	-0.049	-0.0497	-1.41	-0.0807	-0.0886	-8.91648	-0.0568	-0.0599	-5.18	-0.0866	-0.0859	0.81	-0.0859	-0.0846
[truncated: 32 more columns]
