# Supplementary material for: Associations of variants In the hexokinase 1 and interleukin 18 receptor regions with oxyhemoglobin saturation during sleep
Source: PLoS Genet. 2019 Apr 16;15(4):e1007739. doi: 10.1371/journal.pgen.1007739 (PMC6467367; doi:10.1371/journal.pgen.1007739)
Supplement: S9 Table — Data were obtained from HaploReg 4.1 (https://pubs.broadinstitute.org/mammals/haploreg/haploreg.php) using exact SNPs (LD threshold = NA) and a ChromHMM 15-state model, followed by extraction from HTML. “Locus Class” indicates “Discovery/Replication” for main analyses or “Combined meta-analysis” for regions not clearing initial discovery p-value thresholds (i.e. S7 Table loci). (XLS) [file pgen.1007739.s031.xls]

## Sheet: Table S9
Table S9. Top Locus SNP (p < 1 x 10-6) HaploReg (Roadmap Epigenomics and ENCODE) Epigenetic Evidence.
Data were obtained from HaploReg 4.1 (http://archive.broadinstitute.org/mammals/haploreg/haploreg.php) using exact SNPs (LD threshold = NA) and a ChromHMM 15-state model,
followed by extraction from HTML. “Locus Class” indicates “Discovery/Replication” for main analyses or “Combined meta-analysis” for regions not clearing initial discovery p-value thresholds (i.e. Table S7 loci).
Phenotype	Model	SNP	P	Locus Class	Locus	B37 CHR	B37 BP	Ensembl 84 Genes (5kb Flank)	GERP	SIPHY	Promoter_Organ_Count	Promoter_Tissue_Count	Enhancer_Organ_Count	Enhancer_Tissue_Count	DNase_Organ_Count	DNase_Tissue_Count	Protein_Count	Motif_Count	eQTL_Count	Promoter_Organs	Promoter_Tissues	Enhancer_Organs	Enhancer_Tissues	DNase_Organs	DNase_Tissues	Proteins	Motifs	eQTLs
Avg SpO2	All	rs17476364	3.52e-07	Discovery/Replication	10q22:71,094,504 – 71,099,109	10	71094504	HK1	.	.	7	13	23	87	4	6	8	7	0	BLD,BRN,BRST,FAT,GI,MUS,SKIN	Adipose Nuclei,Brain_Dorsolateral_Prefrontal_Cortex,Breast Myoepithelial Primary Cells,Foreskin Keratinocyte Primary Cells skin03,GM12878 Lymphoblastoid Cells,K562 Leukemia Cells,Mesenchymal Stem Cell Derived Adipocyte Cultured Cells,Monocytes-CD14+ RO01746 Primary Cells,NHEK-Epidermal Keratinocyte Primary Cells,Primary T helper 17 cells PMA-I stimulated,Primary hematopoietic stem cells short ter…	ADRL,BLD,BONE,BRN,BRST,ESC,ESDR,FAT,GI,HRT,IPSC,KID,LIV,LNG,MUS,OVRY,PANC,PLCNT,SKIN,SPLN,STRM,THYM,VAS	Adipose Derived Mesenchymal Stem Cell Cultured Cells,Aorta,Bone Marrow Derived Cultured Mesenchymal Stem Cells,Brain Angular Gyrus,Brain Anterior Caudate,Brain Cingulate Gyrus,Brain Hippocampus Middle,Brain Inferior Temporal Lobe,Brain Substantia Nigra,Breast variant Human Mammary Epithelial Cells (vHMEC),Colon Smooth Muscle,Colonic Mucosa,Duodenum Mucosa,Duodenum Smooth Muscle,ES-I3 Cells,ES-UCS…	BLD,ESC,GI,HRT	Fetal Heart,Fetal Stomach,GM12878 Lymphoblastoid Cells,H9 Cells,K562 Leukemia Cells,Primary hematopoietic stem cells G-CSF-mobilized Female	CMYC,HMGN3,MAX,MXI1,POL2,POL2B,TBP,USF1	LBP-1,Lmo2-complex,Myf,Rad21,SMC3,TAL1,TCF12	.
Avg SpO2	All	rs72805692	4.58e-08	Discovery/Replication	10q22:71,094,504 – 71,099,109	10	71099109	HK1	.	.	1	1	21	107	5	5	0	1	0	BLD	Monocytes-CD14+ RO01746 Primary Cells	ADRL,BLD,BONE,BRN,BRST,ESC,ESDR,FAT,GI,HRT,IPSC,LIV,LNG,MUS,OVRY,PLCNT,SKIN,SPLN,STRM,THYM,VAS	Adipose Derived Mesenchymal Stem Cell Cultured Cells,Adipose Nuclei,Aorta,Bone Marrow Derived Cultured Mesenchymal Stem Cells,Brain Angular Gyrus,Brain Anterior Caudate,Brain Cingulate Gyrus,Brain Hippocampus Middle,Brain Inferior Temporal Lobe,Brain Substantia Nigra,Brain_Dorsolateral_Prefrontal_Cortex,Breast Myoepithelial Primary Cells,Breast variant Human Mammary Epithelial Cells (vHMEC),Colon…	BLD,GI,HRT,MUS,VAS	Fetal Heart,Fetal Muscle Trunk,Fetal Stomach,HUVEC Umbilical Vein Endothelial Primary Cells,Primary hematopoietic stem cells G-CSF-mobilized Female	.	Znf143	.
Avg SpO2	AA	rs74822035	2.14e-08	Combined meta-analysis	22q11:23,273,245	22	23273245		.	.	1	1	3	13	1	1	0	0	0	BLD	GM12878 Lymphoblastoid Cells	BLD,MUS,SPLN	Fetal Muscle Trunk,HSMM cell derived Skeletal Muscle Myotubes Cells,Monocytes-CD14+ RO01746 Primary Cells,Primary B cells from cord blood,Primary B cells from peripheral blood,Primary Natural Killer cells from peripheral blood,Primary hematopoietic stem cells,Primary hematopoietic stem cells G-CSF-mobilized Female,Primary hematopoietic stem cells G-CSF-mobilized Male,Primary hematopoietic stem ce…	BLD	GM12878 Lymphoblastoid Cells	.	.	.
Avg SpO2	EA	rs16926246	2.46e-08	Discovery/Replication	10q22:71,093,392 – 71,106,964	10	71093392	HK1	.	.	6	10	21	91	9	12	0	1	6	FAT,GI,HRT,MUS,SKIN,STRM	Bone Marrow Derived Cultured Mesenchymal Stem Cells,Fetal Heart,Foreskin Keratinocyte Primary Cells skin02,Foreskin Keratinocyte Primary Cells skin03,HSMM cell derived Skeletal Muscle Myotubes Cells,Mesenchymal Stem Cell Derived Adipocyte Cultured Cells,NHEK-Epidermal Keratinocyte Primary Cells,Skeletal Muscle Female,Skeletal Muscle Male,Stomach Smooth Muscle	ADRL,BLD,BONE,BRN,BRST,ESC,ESDR,FAT,GI,HRT,IPSC,LNG,MUS,OVRY,PANC,PLCNT,SKIN,SPLN,STRM,THYM,VAS	Adipose Derived Mesenchymal Stem Cell Cultured Cells,Adipose Nuclei,Aorta,Brain Angular Gyrus,Brain Anterior Caudate,Brain Cingulate Gyrus,Brain Hippocampus Middle,Brain Inferior Temporal Lobe,Brain Substantia Nigra,Brain_Dorsolateral_Prefrontal_Cortex,Breast Myoepithelial Primary Cells,Breast variant Human Mammary Epithelial Cells (vHMEC),Colon Smooth Muscle,Colonic Mucosa,Cortex derived primary…	BRST,ESC,ESDR,GI,HRT,KID,LNG,PLCNT,SKIN	Fetal Heart,Fetal Kidney,Fetal Lung,Fetal Stomach,Foreskin Keratinocyte Primary Cells skin02,Foreskin Melanocyte Primary Cells skin01,H1 BMP4 Derived Mesendoderm Cultured Cells,H1 BMP4 Derived Trophoblast Cultured Cells,H1 Derived Mesenchymal Stem Cells,H9 Cells,HMEC Mammary Epithelial Primary Cells,Placenta	.	Sin3Ak-20	19862010,Hematocrit,1E-13,19862010,Hemoglobin,2E-11,20858683,Glycated hemoglobin levels,3E-54,21829388,Gene expression of HK1 in blood,1.2E-03,21829388,Gene expression of [probe 4880538 centered at chr10:7495321] in blood,1.5E-06,Westra2013,Whole_Blood,HK1,9.636586955232668E-13
Avg SpO2	EA	rs17476364	3.84e-07	Discovery/Replication	10q22:71,093,392 – 71,106,964	10	71094504	HK1	.	.	7	13	23	87	4	6	8	7	0	BLD,BRN,BRST,FAT,GI,MUS,SKIN	Adipose Nuclei,Brain_Dorsolateral_Prefrontal_Cortex,Breast Myoepithelial Primary Cells,Foreskin Keratinocyte Primary Cells skin03,GM12878 Lymphoblastoid Cells,K562 Leukemia Cells,Mesenchymal Stem Cell Derived Adipocyte Cultured Cells,Monocytes-CD14+ RO01746 Primary Cells,NHEK-Epidermal Keratinocyte Primary Cells,Primary T helper 17 cells PMA-I stimulated,Primary hematopoietic stem cells short ter…	ADRL,BLD,BONE,BRN,BRST,ESC,ESDR,FAT,GI,HRT,IPSC,KID,LIV,LNG,MUS,OVRY,PANC,PLCNT,SKIN,SPLN,STRM,THYM,VAS	Adipose Derived Mesenchymal Stem Cell Cultured Cells,Aorta,Bone Marrow Derived Cultured Mesenchymal Stem Cells,Brain Angular Gyrus,Brain Anterior Caudate,Brain Cingulate Gyrus,Brain Hippocampus Middle,Brain Inferior Temporal Lobe,Brain Substantia Nigra,Breast variant Human Mammary Epithelial Cells (vHMEC),Colon Smooth Muscle,Colonic Mucosa,Duodenum Mucosa,Duodenum Smooth Muscle,ES-I3 Cells,ES-UCS…	BLD,ESC,GI,HRT	Fetal Heart,Fetal Stomach,GM12878 Lymphoblastoid Cells,H9 Cells,K562 Leukemia Cells,Primary hematopoietic stem cells G-CSF-mobilized Female	CMYC,HMGN3,MAX,MXI1,POL2,POL2B,TBP,USF1	LBP-1,Lmo2-complex,Myf,Rad21,SMC3,TAL1,TCF12	.
Avg SpO2	EA	rs72805692	6.07e-08	Discovery/Replication	10q22:71,093,392 – 71,106,964	10	71099109	HK1	.	.	1	1	21	107	5	5	0	1	0	BLD	Monocytes-CD14+ RO01746 Primary Cells	ADRL,BLD,BONE,BRN,BRST,ESC,ESDR,FAT,GI,HRT,IPSC,LIV,LNG,MUS,OVRY,PLCNT,SKIN,SPLN,STRM,THYM,VAS	Adipose Derived Mesenchymal Stem Cell Cultured Cells,Adipose Nuclei,Aorta,Bone Marrow Derived Cultured Mesenchymal Stem Cells,Brain Angular Gyrus,Brain Anterior Caudate,Brain Cingulate Gyrus,Brain Hippocampus Middle,Brain Inferior Temporal Lobe,Brain Substantia Nigra,Brain_Dorsolateral_Prefrontal_Cortex,Breast Myoepithelial Primary Cells,Breast variant Human Mammary Epithelial Cells (vHMEC),Colon…	BLD,GI,HRT,MUS,VAS	Fetal Heart,Fetal Muscle Trunk,Fetal Stomach,HUVEC Umbilical Vein Endothelial Primary Cells,Primary hematopoietic stem cells G-CSF-mobilized Female	.	Znf143	.
Avg SpO2	EA	rs10159477	1.01e-07	Discovery/Replication	10q22:71,093,392 – 71,106,964	10	71099888	HK1	.	.	0	0	0	0	3	4	1	4	2	.	.	.	.	BRN,LNG,SKIN	Foreskin Fibroblast Primary Cells skin01,Foreskin Melanocyte Primary Cells skin01,NH-A Astrocytes Primary Cells,NHLF Lung Fibroblast Primary Cells	PAX5C20	AP-1,AhR::Arnt,Arnt,Pax-8	23222517,Red blood cell traits,4E-20,Westra2013,Whole_Blood,HK1,3.25586651367852E-7
Avg SpO2	EA	rs16926249	1.06e-07	Discovery/Replication	10q22:71,093,392 – 71,106,964	10	71100726	HK1	.	.	1	1	15	34	5	7	1	1	0	SKIN	Foreskin Keratinocyte Primary Cells skin02	BLD,BRN,BRST,ESC,ESDR,FAT,GI,HRT,IPSC,LNG,MUS,PLCNT,SKIN,STRM,THYM	Adipose Derived Mesenchymal Stem Cell Cultured Cells,Brain Hippocampus Middle,Breast Myoepithelial Primary Cells,Breast variant Human Mammary Epithelial Cells (vHMEC),Colon Smooth Muscle,Esophagus,Fetal Thymus,Foreskin Fibroblast Primary Cells skin01,Foreskin Fibroblast Primary Cells skin02,Foreskin Keratinocyte Primary Cells skin03,Foreskin Melanocyte Primary Cells skin01,H1 BMP4 Derived Trophob…	BRST,ESDR,HRT,LNG,SKIN	Breast variant Human Mammary Epithelial Cells (vHMEC),Fetal Heart,Foreskin Keratinocyte Primary Cells skin02,H1 Derived Mesenchymal Stem Cells,HMEC Mammary Epithelial Primary Cells,NHEK-Epidermal Keratinocyte Primary Cells,NHLF Lung Fibroblast Primary Cells	STAT3	TCF12	.
Avg SpO2	EA	rs73265749	1.23e-07	Discovery/Replication	10q22:71,093,392 – 71,106,964	10	71100920	HK1	.	.	0	0	13	27	1	1	0	9	0	.	.	BLD,BRN,BRST,ESDR,FAT,GI,HRT,LNG,MUS,PLCNT,SKIN,STRM,THYM	Adipose Derived Mesenchymal Stem Cell Cultured Cells,Brain Hippocampus Middle,Breast Myoepithelial Primary Cells,Breast variant Human Mammary Epithelial Cells (vHMEC),Esophagus,Fetal Thymus,Foreskin Fibroblast Primary Cells skin01,Foreskin Fibroblast Primary Cells skin02,Foreskin Keratinocyte Primary Cells skin02,Foreskin Keratinocyte Primary Cells skin03,H1 Derived Mesenchymal Stem Cells,HMEC Ma…	SKIN	Foreskin Keratinocyte Primary Cells skin02	.	Foxp1,HDAC2,Irf,Nanog,Pou2f2,STAT,TATA,Zfp105,p300	.
Avg SpO2	EA	rs148471505	1.11e-07	Discovery/Replication	10q22:71,093,392 – 71,106,964	10	71104588	HK1	.	.	2	9	15	71	8	15	1	2	0	BLD,THYM	Fetal Thymus,Primary B cells from cord blood,Primary T cells effector/memory enriched from peripheral blood,Primary T cells from cord blood,Primary T helper 17 cells PMA-I stimulated,Primary T helper cells PMA-I stimulated,Primary T helper naive cells from peripheral blood,Primary T regulatory cells from peripheral blood,Thymus	BLD,BRN,BRST,ESC,ESDR,FAT,GI,HRT,IPSC,LNG,MUS,PLCNT,SKIN,SPLN,VAS	Adipose Derived Mesenchymal Stem Cell Cultured Cells,Brain Angular Gyrus,Brain Anterior Caudate,Brain Inferior Temporal Lobe,Brain_Dorsolateral_Prefrontal_Cortex,Breast Myoepithelial Primary Cells,Breast variant Human Mammary Epithelial Cells (vHMEC),Colonic Mucosa,Dnd41 TCell Leukemia Cell Line,ES-I3 Cells,ES-UCSF4 Cells,Esophagus,Fetal Heart,Fetal Muscle Leg,Fetal Muscle Trunk,Foreskin Fibrobla…	BLD,ESC,ESDR,GI,IPSC,KID,SKIN,THYM	Fetal Kidney,Fetal Stomach,Fetal Thymus,GM12878 Lymphoblastoid Cells,H1 BMP4 Derived Mesendoderm Cultured Cells,H1 Cells,H9 Cells,K562 Leukemia Cells,NHEK-Epidermal Keratinocyte Primary Cells,Primary B cells from peripheral blood,Primary T cells from cord blood,Primary T cells from peripheral blood,Primary hematopoietic stem cells G-CSF-mobilized Male,iPS DF 19.11 Cells,iPS DF 6.9 Cells	EBF1	GR,SEF-1	.
Avg SpO2	EA	rs113041162	9.27e-08	Discovery/Replication	10q22:71,093,392 – 71,106,964	10	71106964	HK1	.	.	1	1	7	22	0	0	0	3	0	BLD	Monocytes-CD14+ RO01746 Primary Cells	BLD,ESC,FAT,IPSC,SKIN,THYM,VAS	Adipose Derived Mesenchymal Stem Cell Cultured Cells,Adipose Nuclei,ES-UCSF4 Cells,Fetal Thymus,HUES6 Cells,HUVEC Umbilical Vein Endothelial Primary Cells,Mesenchymal Stem Cell Derived Adipocyte Cultured Cells,NHDF-Ad Adult Dermal Fibroblast Primary Cells,Primary B cells from cord blood,Primary B cells from peripheral blood,Primary T cells from cord blood,Primary T cells from peripheral blood,Pri…	.	.	.	GR,TATA,YY1	.
Min SpO2	All	rs11465596	4.93e-07	Discovery/Replication	2q12:102,970,807 – 103,239,356	2	102987093	IL18R1	.	.	0	0	1	4	0	0	0	0	5	.	.	BLD	GM12878 Lymphoblastoid Cells,Primary Natural Killer cells from peripheral blood,Primary T CD8+ memory cells from peripheral blood,Primary T helper 17 cells PMA-I stimulated	.	.	.	.	GTEx2015_v6,Adipose_Subcutaneous,IL18R1,9.53626618258039e-07,GTEx2015_v6,Muscle_Skeletal,IL18R1,1.19853088895115e-05,GTEx2015_v6,Whole_Blood,AC007278.3,1.88231211685535e-06,Westra2013,Whole_Blood,IL18R1,7.826775098618254E-14,Westra2013,Whole_Blood,IL18RAP,7.218648850799939E-69
Min SpO2	All	rs11465670	4.78e-07	Discovery/Replication	2q12:102,970,807 – 103,239,356	2	103034440	IL18RAP	.	.	1	5	1	20	1	2	0	4	7	BLD	GM12878 Lymphoblastoid Cells,Primary Natural Killer cells from peripheral blood,Primary hematopoietic stem cells G-CSF-mobilized Male,Primary hematopoietic stem cells short term culture,Primary neutrophils from peripheral blood	BLD	Dnd41 TCell Leukemia Cell Line,K562 Leukemia Cells,Monocytes-CD14+ RO01746 Primary Cells,Primary B cells from cord blood,Primary B cells from peripheral blood,Primary T CD8+ memory cells from peripheral blood,Primary T CD8+ naive cells from peripheral blood,Primary T cells effector/memory enriched from peripheral blood,Primary T cells from cord blood,Primary T cells from peripheral blood,Primary …	BLD	Primary Natural Killer cells from peripheral blood,Primary T cells from peripheral blood	.	Foxj2,Irf,Nkx2,Nkx3	20037589,Met-PTC / PC ae C44:4,3.30E-07,20037589,Met-PTC,1.60E-04,20502693,Gene expression of IL18R1 in peripheral blood monocytes,5.19E-07,GTEx2015_v6,Muscle_Skeletal,IL18R1,1.55610967211114e-05,GTEx2015_v6,Whole_Blood,AC007278.3,3.74225911933346e-06,Westra2013,Whole_Blood,IL18R1,3.040123911065326E-14,Westra2013,Whole_Blood,IL18RAP,6.486354602807266E-71
Min SpO2	All	rs7600961	3.89e-07	Discovery/Replication	2q12:102,970,807 – 103,239,356	2	103035455	IL18RAP	Y	.	1	12	1	12	1	3	0	1	4	BLD	K562 Leukemia Cells,Monocytes-CD14+ RO01746 Primary Cells,Primary B cells from cord blood,Primary Natural Killer cells from peripheral blood,Primary T cells effector/memory enriched from peripheral blood,Primary T cells from cord blood,Primary T cells from peripheral blood,Primary T helper 17 cells PMA-I stimulated,Primary T helper cells PMA-I stimulated,Primary T helper cells from peripheral blo…	BLD	GM12878 Lymphoblastoid Cells,Primary B cells from peripheral blood,Primary T CD8+ memory cells from peripheral blood,Primary T CD8+ naive cells from peripheral blood,Primary T helper memory cells from peripheral blood 2,Primary T helper naive cells from peripheral blood,Primary T regulatory cells from peripheral blood,Primary hematopoietic stem cells G-CSF-mobilized Female,Primary hematopoietic s…	BLD	K562 Leukemia Cells,Primary B cells from peripheral blood,Primary hematopoietic stem cells G-CSF-mobilized Female	.	Ik-1	GTEx2015_v6,Muscle_Skeletal,IL18R1,1.40149707272651e-05,GTEx2015_v6,Whole_Blood,AC007278.3,3.60374920197652e-06,Westra2013,Whole_Blood,IL18R1,3.040123911065326E-14,Westra2013,Whole_Blood,IL18RAP,1.1813638128452056E-70
Min SpO2	All	rs6759588	1.82e-09	Discovery/Replication	2q12:102,970,807 – 103,239,356	2	103040159	IL18RAP	.	.	1	4	1	9	0	0	0	5	6	BLD	Primary B cells from cord blood,Primary T helper cells PMA-I stimulated,Primary hematopoietic stem cells,Primary neutrophils from peripheral blood	BLD	GM12878 Lymphoblastoid Cells,K562 Leukemia Cells,Monocytes-CD14+ RO01746 Primary Cells,Primary B cells from peripheral blood,Primary T CD8+ memory cells from peripheral blood,Primary T helper cells from peripheral blood,Primary T helper naive cells from peripheral blood,Primary hematopoietic stem cells short term culture,Primary monocytes from peripheral blood	.	.	.	BCL,HDAC2,Nanog,Pax-5,p300	GTEx2015_v6,Adipose_Subcutaneous,IL18R1,2.07207424837734e-06,GTEx2015_v6,Muscle_Skeletal,IL18R1,1.12138895473048e-05,GTEx2015_v6,Thyroid,IL18R1,7.40570998892229e-06,GTEx2015_v6,Whole_Blood,AC007278.3,2.68637374669366e-06,Westra2013,Whole_Blood,IL18R1,1.3270041873033724E-14,Westra2013,Whole_Blood,IL18RAP,3.001668509126057E-69
Min SpO2	All	rs74731686	2.48e-07	Discovery/Replication	2q12:102,970,807 – 103,239,356	2	103043981	IL18RAP,MIR4772	.	.	1	3	1	1	0	0	2	2	2	BLD	Primary B cells from cord blood,Primary hematopoietic stem cells,Primary neutrophils from peripheral blood	BLD	Primary T helper naive cells from peripheral blood	.	.	MAFF,MAFK	Bcl6b,STAT	GTEx2015_v6,Muscle_Skeletal,IL18R1,1.18758313007251e-05,GTEx2015_v6,Whole_Blood,AC007278.3,2.58722310679788e-06
Min SpO2	All	rs11465698	3.03e-07	Discovery/Replication	2q12:102,970,807 – 103,239,356	2	103054577	AC007278.2,AC007278.3,IL18RAP	.	.	0	0	1	2	0	0	0	3	4	.	.	BLD	K562 Leukemia Cells,Primary neutrophils from peripheral blood	.	.	.	FAC1,Foxp1,Zfp105	GTEx2015_v6,Adipose_Subcutaneous,IL18R1,3.22188909189061e-06,GTEx2015_v6,Muscle_Skeletal,IL18R1,4.77353747368364e-06,Westra2013,Whole_Blood,IL18R1,4.8534998478640015E-14,Westra2013,Whole_Blood,IL18RAP,9.606048718441473E-71
Min SpO2	All	rs6741230	4.11e-07	Discovery/Replication	2q12:102,970,807 – 103,239,356	2	103069631	IL18RAP	.	.	0	0	2	9	0	0	0	0	4	.	.	BLD,GI	Duodenum Mucosa,Fetal Intestine Small,Primary Natural Killer cells from peripheral blood,Primary T cells from cord blood,Primary hematopoietic stem cells G-CSF-mobilized Female,Primary hematopoietic stem cells G-CSF-mobilized Male,Sigmoid Colon,Small Intestine,Stomach Mucosa	.	.	.	.	GTEx2015_v6,Muscle_Skeletal,IL18R1,8.0585117524054e-06,GTEx2015_v6,Whole_Blood,AC007278.3,7.17807890706739e-07,Westra2013,Whole_Blood,IL18R1,7.557709687016583E-14,Westra2013,Whole_Blood,IL18RAP,4.856062329682923E-71
Min SpO2	All	rs76255660	7.48e-08	Discovery/Replication	2q12:102,970,807 – 103,239,356	2	103091028	SLC9A4	.	.	1	2	0	0	0	0	0	5	2	GI	Fetal Stomach,Stomach Mucosa	.	.	.	.	.	Dbx1,Foxa,HNF1,Maf,Mrg	GTEx2015_v6,Adipose_Subcutaneous,IL18R1,8.1552150593178e-06,GTEx2015_v6,Muscle_Skeletal,IL18R1,4.25811266449129e-06
Min SpO2	All	rs1880000	6.31e-08	Discovery/Replication	2q12:102,970,807 – 103,239,356	2	103099953	SLC9A4	.	.	0	0	3	7	1	2	0	1	4	.	.	BLD,ESDR,MUS	Fetal Muscle Leg,H1 BMP4 Derived Trophoblast Cultured Cells,HSMM cell derived Skeletal Muscle Myotubes Cells,Primary hematopoietic stem cells short term culture,Primary neutrophils from peripheral blood,Skeletal Muscle Female,Skeletal Muscle Male	MUS	HSMM Skeletal Muscle Myoblasts Cells,HSMM cell derived Skeletal Muscle Myotubes Cells	.	DMRT1	GTEx2015_v6,Whole_Blood,AC007278.3,3.00470563308497e-07,GTEx2015_v6,Whole_Blood,IL18RAP,5.81498977947823e-07,Westra2013,Whole_Blood,IL18R1,4.2296880382430374E-11,Westra2013,Whole_Blood,IL18RAP,3.8306164344350265E-49
Min SpO2	All	rs6749440	2.32e-08	Discovery/Replication	2q12:102,970,807 – 103,239,356	2	103101846	SLC9A4	.	.	0	0	5	10	4	6	0	9	4	.	.	BLD,ESDR,FAT,GI,MUS	Fetal Intestine Large,Fetal Intestine Small,Fetal Muscle Leg,H1 BMP4 Derived Trophoblast Cultured Cells,HSMM cell derived Skeletal Muscle Myotubes Cells,Mesenchymal Stem Cell Derived Adipocyte Cultured Cells,Primary neutrophils from peripheral blood,Psoas Muscle,Skeletal Muscle Female,Skeletal Muscle Male	BRST,ESDR,GI,MUS	Fetal Intestine Large,H1 BMP4 Derived Mesendoderm Cultured Cells,HMEC Mammary Epithelial Primary Cells,HSMM Skeletal Muscle Myoblasts Cells,HSMM cell derived Skeletal Muscle Myotubes Cells,Small Intestine	.	Foxa,HNF4,HNF6,NR4A,PPAR,RAR,RXR::LXR,RXRA,TCF4	GTEx2015_v6,Whole_Blood,AC007278.3,4.34593010686398e-07,GTEx2015_v6,Whole_Blood,IL18RAP,1.14298215787826e-06,Westra2013,Whole_Blood,IL18R1,4.201268991038269E-11,Westra2013,Whole_Blood,IL18RAP,3.864788783735013E-49
Min SpO2	All	rs78136548	2.7e-10	Discovery/Replication	2q12:102,970,807 – 103,239,356	2	103103740	SLC9A4	.	.	1	1	11	24	2	2	0	1	2	MUS	HSMM Skeletal Muscle Myoblasts Cells	BLD,BRST,ESC,ESDR,FAT,GI,IPSC,MUS,PLCNT,SKIN,THYM	Adipose Derived Mesenchymal Stem Cell Cultured Cells,Breast Myoepithelial Primary Cells,Breast variant Human Mammary Epithelial Cells (vHMEC),ES-I3 Cells,Esophagus,Fetal Muscle Leg,Fetal Thymus,Foreskin Keratinocyte Primary Cells skin02,Foreskin Keratinocyte Primary Cells skin03,Foreskin Melanocyte Primary Cells skin03,Gastric,H1 BMP4 Derived Trophoblast Cultured Cells,H1 Derived Mesenchymal Stem…	BLD,SKIN	Foreskin Keratinocyte Primary Cells skin02,Primary hematopoietic stem cells G-CSF-mobilized Male	.	PU.1	GTEx2015_v6,Thyroid,IL18R1,9.40008808286461e-07,GTEx2015_v6,Whole_Blood,AC007278.3,8.13131622571825e-06
Min SpO2	All	rs57540503	7.03e-08	Discovery/Replication	2q12:102,970,807 – 103,239,356	2	103105168	SLC9A4	.	.	0	0	5	11	0	0	0	2	2	.	.	BLD,GI,PLCNT,SKIN,THYM	Fetal Thymus,Foreskin Keratinocyte Primary Cells skin02,Placenta,Placenta Amnion,Primary Natural Killer cells from peripheral blood,Primary hematopoietic stem cells,Primary hematopoietic stem cells G-CSF-mobilized Female,Primary hematopoietic stem cells G-CSF-mobilized Male,Primary hematopoietic stem cells short term culture,Primary neutrophils from peripheral blood,Stomach Mucosa	.	.	.	CACD,NRSF	GTEx2015_v6,Whole_Blood,AC007278.3,3.51376366951968e-07,GTEx2015_v6,Whole_Blood,IL18RAP,2.14439925517086e-07
Min SpO2	All	rs59694233	3.46e-08	Discovery/Replication	2q12:102,970,807 – 103,239,356	2	103116521	SLC9A4	.	.	1	1	1	5	0	0	0	0	2	GI	Rectal Mucosa Donor 29	GI	Fetal Intestine Large,Fetal Intestine Small,Rectal Mucosa Donor 31,Sigmoid Colon,Stomach Mucosa	.	.	.	.	GTEx2015_v6,Whole_Blood,AC007278.3,2.65264456391698e-07,GTEx2015_v6,Whole_Blood,IL18RAP,5.26429760872083e-07
Min SpO2	All	rs7572284	3.33e-08	Discovery/Replication	2q12:102,970,807 – 103,239,356	2	103119423	SLC9A4	.	.	0	0	2	2	0	0	0	0	2	.	.	GI,IPSC	Stomach Mucosa,iPS DF 19.11 Cells	.	.	.	.	GTEx2015_v6,Whole_Blood,AC007278.3,2.90217978490658e-07,GTEx2015_v6,Whole_Blood,IL18RAP,7.18398533150345e-07
Min SpO2	All	rs7575867	3.18e-08	Discovery/Replication	2q12:102,970,807 – 103,239,356	2	103120179	SLC9A4	.	.	0	0	1	1	0	0	0	0	6	.	.	PLCNT	Placenta Amnion	.	.	.	.	20037589,C12,1.90E-04,20037589,Met-PTC / Trp-PTC,1.40E-07,GTEx2015_v6,Whole_Blood,AC007278.3,2.87970194141629e-07,GTEx2015_v6,Whole_Blood,IL18RAP,7.08645779421597e-07,Westra2013,Whole_Blood,IL18R1,4.6166999459907335E-11,Westra2013,Whole_Blood,IL18RAP,2.2535440182028594E-48
Min SpO2	All	rs72993720	3.43e-08	Discovery/Replication	2q12:102,970,807 – 103,239,356	2	103121269	SLC9A4	.	.	1	2	2	3	0	0	0	25	2	GI	Rectal Mucosa Donor 29,Stomach Mucosa	GI,PLCNT	Placenta,Placenta Amnion,Rectal Mucosa Donor 31	.	.	.	AP-1,Barhl1,Dbx1,Fox,Foxa,Foxp1,Hmx,Hoxa10,Hoxa9,Hoxb13,Hoxb9,Hoxd10,Irf,Mef2,Nkx2,Nkx3,Nkx6-1,Nobox,Pax-4,Pax7,Pbx3,SP1,SP2,TATA,Zfp105	GTEx2015_v6,Whole_Blood,AC007278.3,3.0050772210457e-07,GTEx2015_v6,Whole_Blood,IL18RAP,5.8055362093257e-07
Min SpO2	All	rs17027327	4.05e-08	Discovery/Replication	2q12:102,970,807 – 103,239,356	2	103122513	SLC9A4	.	.	0	0	2	4	0	0	0	13	4	.	.	GI,PLCNT	Duodenum Mucosa,Placenta Amnion,Rectal Mucosa Donor 29,Stomach Mucosa	.	.	.	DBP,Fox,Foxa,Foxd3,Foxf1,Foxi1,Foxj1,Foxj2,Foxo,Foxq1,HDAC2,Sox,p300	GTEx2015_v6,Whole_Blood,AC007278.3,3.00470563308497e-07,GTEx2015_v6,Whole_Blood,IL18RAP,5.81498977947823e-07,Westra2013,Whole_Blood,IL18R1,4.083935543380638E-11,Westra2013,Whole_Blood,IL18RAP,1.8563356364053954E-48
Min SpO2	All	rs76229479	5.34e-09	Discovery/Replication	2q12:102,970,807 – 103,239,356	2	103123912	SLC9A4	.	.	0	0	3	3	0	0	0	4	2	.	.	GI,MUS,PLCNT	HSMM Skeletal Muscle Myoblasts Cells,Placenta Amnion,Stomach Mucosa	.	.	.	Nanog,Pax-5,ZEB1,ZNF263	GTEx2015_v6,Adipose_Subcutaneous,IL18R1,1.27777852972705e-05,GTEx2015_v6,Thyroid,IL18R1,7.67928257819365e-07
Min SpO2	All	rs17027341	3.11e-07	Discovery/Replication	2q12:102,970,807 – 103,239,356	2	103136559	SLC9A4	.	.	0	0	1	1	0	0	7	0	7	.	.	GI	Stomach Mucosa	.	.	CTCF,OCT2,POU2F2,RAD21,SMC3,YY1,ZNF143	.	20037589,Met-PTC / Trp-PTC,3.30E-08,20037589,Met-PTC,6.90E-05,21886157,Serum ratio of (phenylacetylglutamine)/(sebacate (decanedioate)),9.00E-04,GTEx2015_v6,Whole_Blood,AC007278.3,4.56684302788519e-07,GTEx2015_v6,Whole_Blood,IL18RAP,8.60335208387786e-07,Westra2013,Whole_Blood,IL18R1,2.6756412682392504E-11,Westra2013,Whole_Blood,IL18RAP,9.67914198906939E-48
Min SpO2	All	rs74560841	5.58e-09	Discovery/Replication	2q12:102,970,807 – 103,239,356	2	103149210	SLC9A4	.	.	0	0	2	2	0	0	0	1	2	.	.	ADRL,GI	Fetal Adrenal Gland,Stomach Mucosa	.	.	.	SP1	GTEx2015_v6,Thyroid,IL18R1,1.05232333689546e-06,GTEx2015_v6,Whole_Blood,AC007278.3,1.05819939637932e-05
Min SpO2	All	rs9677607	3.38e-08	Discovery/Replication	2q12:102,970,807 – 103,239,356	2	103149520	SLC9A4	.	.	0	0	2	2	2	3	0	3	3	.	.	ADRL,GI	Fetal Adrenal Gland,Stomach Mucosa	ADRL,GI	Fetal Adrenal Gland,Gastric,Small Intestine	.	CDP,Dbx1,Hlx1	GTEx2015_v6,Thyroid,IL18R1,1.91505721399288e-05,Westra2013,Whole_Blood,IL18R1,1.7900101960628088E-11,Westra2013,Whole_Blood,IL18RAP,1.0715346879679366E-46
Min SpO2	All	rs77375846	3.98e-10	Discovery/Replication	2q12:102,970,807 – 103,239,356	2	103155075	SLC9A4	Y	.	0	0	1	1	2	3	0	9	2	.	.	BRN	Cortex derived primary cultured neurospheres	BRN,ESDR	Fetal Brain Female,Fetal Brain Male,H1 Derived Neuronal Progenitor Cultured Cells	.	Barx2,Dlx5,Hmx,Hoxb8,Hoxd8,Msx2,Myb,Nkx2,Nobox	GTEx2015_v6,Thyroid,IL18R1,1.00597751378005e-06,GTEx2015_v6,Whole_Blood,AC007278.3,8.2486379939275e-06
Min SpO2	All	rs139178139	7.77e-07	Discovery/Replication	2q12:102,970,807 – 103,239,356	2	103156512		.	.	0	0	1	1	0	0	0	4	1	.	.	GI	Stomach Mucosa	.	.	.	Mef2,Nkx2,Nkx3,Pou2f2	GTEx2015_v6,Whole_Blood,AC007278.3,6.79060837873535e-06
Min SpO2	All	rs7593444	3.39e-08	Discovery/Replication	2q12:102,970,807 – 103,239,356	2	103158561		.	.	0	0	1	1	1	1	0	0	3	.	.	GI	Stomach Mucosa	LNG	Fetal Lung	.	.	GTEx2015_v6,Whole_Blood,AC007278.3,6.79060837873535e-06,Westra2013,Whole_Blood,IL18R1,2.4960336280243722E-11,Westra2013,Whole_Blood,IL18RAP,5.20438490680988E-47
Min SpO2	All	rs2310294	1.52e-07	Discovery/Replication	2q12:102,970,807 – 103,239,356	2	103165706		.	.	0	0	0	0	0	0	2	4	3	.	.	.	.	.	.	KAP1,SETDB1	Foxd3,Foxi1,Foxp1,Zfp105	GTEx2015_v6,Whole_Blood,AC007278.3,6.79060837873535e-06,Westra2013,Whole_Blood,IL18R1,2.74573831817566E-11,Westra2013,Whole_Blood,IL18RAP,2.4851154241468254E-47
Min SpO2	All	rs138102684	1.54e-07	Discovery/Replication	2q12:102,970,807 – 103,239,356	2	103189194		.	.	1	1	0	0	0	0	0	5	4	BLD	K562 Leukemia Cells	.	.	.	.	.	Arid5a,Pou1f1,Pou2f2,Pou3f3,Sox	GTEx2015_v6,Adipose_Subcutaneous,IL18R1,8.72838916930772e-06,GTEx2015_v6,Muscle_Skeletal,IL18R1,7.22010247287346e-06,GTEx2015_v6,Thyroid,IL18R1,2.1224661559167e-05,GTEx2015_v6,Whole_Blood,AC007278.3,9.34876656656841e-06
Min SpO2	All	rs75218113	5.61e-07	Discovery/Replication	2q12:102,970,807 – 103,239,356	2	103239356	SLC9A2	.	.	1	5	3	5	1	1	0	1	2	GI	Colonic Mucosa,Gastric,Rectal Mucosa Donor 29,Rectal Mucosa Donor 31,Rectal Smooth Muscle	BLD,GI,MUS	Fetal Muscle Leg,GM12878 Lymphoblastoid Cells,K562 Leukemia Cells,Skeletal Muscle Female,Stomach Mucosa	GI	Gastric	.	AP-2	GTEx2015_v6,Adipose_Subcutaneous,IL18R1,6.59349345468555e-06,GTEx2015_v6,Muscle_Skeletal,IL18R1,1.32225384512134e-05
Min SpO2	EA	rs1880000	1.47e-07	Combined meta-analysis	2q12:103,099,953 – 103,215,410	2	103099953	SLC9A4	.	.	0	0	3	7	1	2	0	1	4	.	.	BLD,ESDR,MUS	Fetal Muscle Leg,H1 BMP4 Derived Trophoblast Cultured Cells,HSMM cell derived Skeletal Muscle Myotubes Cells,Primary hematopoietic stem cells short term culture,Primary neutrophils from peripheral blood,Skeletal Muscle Female,Skeletal Muscle Male	MUS	HSMM Skeletal Muscle Myoblasts Cells,HSMM cell derived Skeletal Muscle Myotubes Cells	.	DMRT1	GTEx2015_v6,Whole_Blood,AC007278.3,3.00470563308497e-07,GTEx2015_v6,Whole_Blood,IL18RAP,5.81498977947823e-07,Westra2013,Whole_Blood,IL18R1,4.2296880382430374E-11,Westra2013,Whole_Blood,IL18RAP,3.8306164344350265E-49
Min SpO2	EA	rs6749440	9.02e-08	Combined meta-analysis	2q12:103,099,953 – 103,215,410	2	103101846	SLC9A4	.	.	0	0	5	10	4	6	0	9	4	.	.	BLD,ESDR,FAT,GI,MUS	Fetal Intestine Large,Fetal Intestine Small,Fetal Muscle Leg,H1 BMP4 Derived Trophoblast Cultured Cells,HSMM cell derived Skeletal Muscle Myotubes Cells,Mesenchymal Stem Cell Derived Adipocyte Cultured Cells,Primary neutrophils from peripheral blood,Psoas Muscle,Skeletal Muscle Female,Skeletal Muscle Male	BRST,ESDR,GI,MUS	Fetal Intestine Large,H1 BMP4 Derived Mesendoderm Cultured Cells,HMEC Mammary Epithelial Primary Cells,HSMM Skeletal Muscle Myoblasts Cells,HSMM cell derived Skeletal Muscle Myotubes Cells,Small Intestine	.	Foxa,HNF4,HNF6,NR4A,PPAR,RAR,RXR::LXR,RXRA,TCF4	GTEx2015_v6,Whole_Blood,AC007278.3,4.34593010686398e-07,GTEx2015_v6,Whole_Blood,IL18RAP,1.14298215787826e-06,Westra2013,Whole_Blood,IL18R1,4.201268991038269E-11,Westra2013,Whole_Blood,IL18RAP,3.864788783735013E-49
Min SpO2	EA	rs78136548	2.1e-07	Combined meta-analysis	2q12:103,099,953 – 103,215,410	2	103103740	SLC9A4	.	.	1	1	11	24	2	2	0	1	2	MUS	HSMM Skeletal Muscle Myoblasts Cells	BLD,BRST,ESC,ESDR,FAT,GI,IPSC,MUS,PLCNT,SKIN,THYM	Adipose Derived Mesenchymal Stem Cell Cultured Cells,Breast Myoepithelial Primary Cells,Breast variant Human Mammary Epithelial Cells (vHMEC),ES-I3 Cells,Esophagus,Fetal Muscle Leg,Fetal Thymus,Foreskin Keratinocyte Primary Cells skin02,Foreskin Keratinocyte Primary Cells skin03,Foreskin Melanocyte Primary Cells skin03,Gastric,H1 BMP4 Derived Trophoblast Cultured Cells,H1 Derived Mesenchymal Stem…	BLD,SKIN	Foreskin Keratinocyte Primary Cells skin02,Primary hematopoietic stem cells G-CSF-mobilized Male	.	PU.1	GTEx2015_v6,Thyroid,IL18R1,9.40008808286461e-07,GTEx2015_v6,Whole_Blood,AC007278.3,8.13131622571825e-06
Min SpO2	EA	rs57540503	1.34e-07	Combined meta-analysis	2q12:103,099,953 – 103,215,410	2	103105168	SLC9A4	.	.	0	0	5	11	0	0	0	2	2	.	.	BLD,GI,PLCNT,SKIN,THYM	Fetal Thymus,Foreskin Keratinocyte Primary Cells skin02,Placenta,Placenta Amnion,Primary Natural Killer cells from peripheral blood,Primary hematopoietic stem cells,Primary hematopoietic stem cells G-CSF-mobilized Female,Primary hematopoietic stem cells G-CSF-mobilized Male,Primary hematopoietic stem cells short term culture,Primary neutrophils from peripheral blood,Stomach Mucosa	.	.	.	CACD,NRSF	GTEx2015_v6,Whole_Blood,AC007278.3,3.51376366951968e-07,GTEx2015_v6,Whole_Blood,IL18RAP,2.14439925517086e-07
Min SpO2	EA	rs59694233	1.06e-07	Combined meta-analysis	2q12:103,099,953 – 103,215,410	2	103116521	SLC9A4	.	.	1	1	1	5	0	0	0	0	2	GI	Rectal Mucosa Donor 29	GI	Fetal Intestine Large,Fetal Intestine Small,Rectal Mucosa Donor 31,Sigmoid Colon,Stomach Mucosa	.	.	.	.	GTEx2015_v6,Whole_Blood,AC007278.3,2.65264456391698e-07,GTEx2015_v6,Whole_Blood,IL18RAP,5.26429760872083e-07
Min SpO2	EA	rs7572284	1.01e-07	Combined meta-analysis	2q12:103,099,953 – 103,215,410	2	103119423	SLC9A4	.	.	0	0	2	2	0	0	0	0	2	.	.	GI,IPSC	Stomach Mucosa,iPS DF 19.11 Cells	.	.	.	.	GTEx2015_v6,Whole_Blood,AC007278.3,2.90217978490658e-07,GTEx2015_v6,Whole_Blood,IL18RAP,7.18398533150345e-07
Min SpO2	EA	rs7575867	8.65e-08	Combined meta-analysis	2q12:103,099,953 – 103,215,410	2	103120179	SLC9A4	.	.	0	0	1	1	0	0	0	0	6	.	.	PLCNT	Placenta Amnion	.	.	.	.	20037589,C12,1.90E-04,20037589,Met-PTC / Trp-PTC,1.40E-07,GTEx2015_v6,Whole_Blood,AC007278.3,2.87970194141629e-07,GTEx2015_v6,Whole_Blood,IL18RAP,7.08645779421597e-07,Westra2013,Whole_Blood,IL18R1,4.6166999459907335E-11,Westra2013,Whole_Blood,IL18RAP,2.2535440182028594E-48
Min SpO2	EA	rs72993720	9.86e-08	Combined meta-analysis	2q12:103,099,953 – 103,215,410	2	103121269	SLC9A4	.	.	1	2	2	3	0	0	0	25	2	GI	Rectal Mucosa Donor 29,Stomach Mucosa	GI,PLCNT	Placenta,Placenta Amnion,Rectal Mucosa Donor 31	.	.	.	AP-1,Barhl1,Dbx1,Fox,Foxa,Foxp1,Hmx,Hoxa10,Hoxa9,Hoxb13,Hoxb9,Hoxd10,Irf,Mef2,Nkx2,Nkx3,Nkx6-1,Nobox,Pax-4,Pax7,Pbx3,SP1,SP2,TATA,Zfp105	GTEx2015_v6,Whole_Blood,AC007278.3,3.0050772210457e-07,GTEx2015_v6,Whole_Blood,IL18RAP,5.8055362093257e-07
Min SpO2	EA	rs17027327	1.23e-07	Combined meta-analysis	2q12:103,099,953 – 103,215,410	2	103122513	SLC9A4	.	.	0	0	2	4	0	0	0	13	4	.	.	GI,PLCNT	Duodenum Mucosa,Placenta Amnion,Rectal Mucosa Donor 29,Stomach Mucosa	.	.	.	DBP,Fox,Foxa,Foxd3,Foxf1,Foxi1,Foxj1,Foxj2,Foxo,Foxq1,HDAC2,Sox,p300	GTEx2015_v6,Whole_Blood,AC007278.3,3.00470563308497e-07,GTEx2015_v6,Whole_Blood,IL18RAP,5.81498977947823e-07,Westra2013,Whole_Blood,IL18R1,4.083935543380638E-11,Westra2013,Whole_Blood,IL18RAP,1.8563356364053954E-48
Min SpO2	EA	rs76229479	7.43e-07	Combined meta-analysis	2q12:103,099,953 – 103,215,410	2	103123912	SLC9A4	.	.	0	0	3	3	0	0	0	4	2	.	.	GI,MUS,PLCNT	HSMM Skeletal Muscle Myoblasts Cells,Placenta Amnion,Stomach Mucosa	.	.	.	Nanog,Pax-5,ZEB1,ZNF263	GTEx2015_v6,Adipose_Subcutaneous,IL18R1,1.27777852972705e-05,GTEx2015_v6,Thyroid,IL18R1,7.67928257819365e-07
Min SpO2	EA	rs17027341	8.22e-08	Combined meta-analysis	2q12:103,099,953 – 103,215,410	2	103136559	SLC9A4	.	.	0	0	1	1	0	0	7	0	7	.	.	GI	Stomach Mucosa	.	.	CTCF,OCT2,POU2F2,RAD21,SMC3,YY1,ZNF143	.	20037589,Met-PTC / Trp-PTC,3.30E-08,20037589,Met-PTC,6.90E-05,21886157,Serum ratio of (phenylacetylglutamine)/(sebacate (decanedioate)),9.00E-04,GTEx2015_v6,Whole_Blood,AC007278.3,4.56684302788519e-07,GTEx2015_v6,Whole_Blood,IL18RAP,8.60335208387786e-07,Westra2013,Whole_Blood,IL18R1,2.6756412682392504E-11,Westra2013,Whole_Blood,IL18RAP,9.67914198906939E-48
Min SpO2	EA	rs57942521	1.57e-07	Combined meta-analysis	2q12:103,099,953 – 103,215,410	2	103139849	SLC9A4	.	.	0	0	1	1	1	1	0	9	2	.	.	BLD	Primary Natural Killer cells from peripheral blood	BLD	Primary Natural Killer cells from peripheral blood	.	Foxa,Foxd3,Foxf1,Foxj2,Foxl1,Foxp1,Foxq1,Irf,Sox	GTEx2015_v6,Whole_Blood,AC007278.3,3.8316533466974e-06,GTEx2015_v6,Whole_Blood,IL18RAP,3.71734544399926e-06
Min SpO2	EA	rs74560841	3.09e-07	Combined meta-analysis	2q12:103,099,953 – 103,215,410	2	103149210	SLC9A4	.	.	0	0	2	2	0	0	0	1	2	.	.	ADRL,GI	Fetal Adrenal Gland,Stomach Mucosa	.	.	.	SP1	GTEx2015_v6,Thyroid,IL18R1,1.05232333689546e-06,GTEx2015_v6,Whole_Blood,AC007278.3,1.05819939637932e-05
Min SpO2	EA	rs9677607	1.05e-07	Combined meta-analysis	2q12:103,099,953 – 103,215,410	2	103149520	SLC9A4	.	.	0	0	2	2	2	3	0	3	3	.	.	ADRL,GI	Fetal Adrenal Gland,Stomach Mucosa	ADRL,GI	Fetal Adrenal Gland,Gastric,Small Intestine	.	CDP,Dbx1,Hlx1	GTEx2015_v6,Thyroid,IL18R1,1.91505721399288e-05,Westra2013,Whole_Blood,IL18R1,1.7900101960628088E-11,Westra2013,Whole_Blood,IL18RAP,1.0715346879679366E-46
Min SpO2	EA	rs77375846	1.4e-07	Combined meta-analysis	2q12:103,099,953 – 103,215,410	2	103155075	SLC9A4	Y	.	0	0	1	1	2	3	0	9	2	.	.	BRN	Cortex derived primary cultured neurospheres	BRN,ESDR	Fetal Brain Female,Fetal Brain Male,H1 Derived Neuronal Progenitor Cultured Cells	.	Barx2,Dlx5,Hmx,Hoxb8,Hoxd8,Msx2,Myb,Nkx2,Nobox	GTEx2015_v6,Thyroid,IL18R1,1.00597751378005e-06,GTEx2015_v6,Whole_Blood,AC007278.3,8.2486379939275e-06
Min SpO2	EA	rs7593444	7.24e-08	Combined meta-analysis	2q12:103,099,953 – 103,215,410	2	103158561		.	.	0	0	1	1	1	1	0	0	3	.	.	GI	Stomach Mucosa	LNG	Fetal Lung	.	.	GTEx2015_v6,Whole_Blood,AC007278.3,6.79060837873535e-06,Westra2013,Whole_Blood,IL18R1,2.4960336280243722E-11,Westra2013,Whole_Blood,IL18RAP,5.20438490680988E-47
Min SpO2	EA	rs2310294	7.32e-08	Combined meta-analysis	2q12:103,099,953 – 103,215,410	2	103165706		.	.	0	0	0	0	0	0	2	4	3	.	.	.	.	.	.	KAP1,SETDB1	Foxd3,Foxi1,Foxp1,Zfp105	GTEx2015_v6,Whole_Blood,AC007278.3,6.79060837873535e-06,Westra2013,Whole_Blood,IL18R1,2.74573831817566E-11,Westra2013,Whole_Blood,IL18RAP,2.4851154241468254E-47
Min SpO2	EA	rs7225684	4.2e-08	Combined meta-analysis	17p13:4,741,718 – 4,813,078	17	4741718	MINK1	.	.	3	3	16	50	4	4	3	10	48	BLD,BRN,OVRY	Brain Cingulate Gyrus,K562 Leukemia Cells,Ovary	ADRL,BLD,BRN,BRST,ESC,ESDR,FAT,GI,HRT,LIV,LNG,MUS,PANC,SKIN,STRM,THYM	Adipose Derived Mesenchymal Stem Cell Cultured Cells,Adipose Nuclei,Bone Marrow Derived Cultured Mesenchymal Stem Cells,Brain Angular Gyrus,Brain Anterior Caudate,Brain Hippocampus Middle,Brain Inferior Temporal Lobe,Brain Substantia Nigra,Breast Myoepithelial Primary Cells,Colon Smooth Muscle,Duodenum Mucosa,Duodenum Smooth Muscle,ES-I3 Cells,Esophagus,Fetal Adrenal Gland,Fetal Heart,Fetal Intes…	ADRL,BLD,HRT,LNG	Fetal Adrenal Gland,Fetal Heart,Fetal Lung,K562 Leukemia Cells	CMYC,EGR1,SIN3AK20	Egr-1,MZF1::1-4,Myc,PPAR,RXRA,STAT,Sp4,TFII-I,UF1H3BETA,Zfp281	17873874,Gene expression of CHRNE in CEU lymphoblastoid cell lines,2.1702E-10,19222302,Differential exon level expression of CHRNE [probe 3742360] in peripheral blood mononuclear cells,4.42E-08,19222302,Differential exon level expression of CHRNE [probe 3742361] in peripheral blood mononuclear cells,3.70E-07,19222302,Differential exon level expression of CHRNE [probe 3742365] in peripheral blood …
Min SpO2	EA	rs72835012	1.6e-07	Combined meta-analysis	17p13:4,741,718 – 4,813,078	17	4742944	MINK1	.	.	1	1	13	34	1	1	0	4	41	BLD	K562 Leukemia Cells	ADRL,BLD,BRN,BRST,CRVX,ESDR,GI,HRT,LIV,LNG,OVRY,SKIN,STRM	A549 EtOH 0.02pct Lung Carcinoma Cell Line,Brain Angular Gyrus,Brain Anterior Caudate,Brain Cingulate Gyrus,Brain Hippocampus Middle,Brain Inferior Temporal Lobe,Brain_Dorsolateral_Prefrontal_Cortex,Breast Myoepithelial Primary Cells,Breast variant Human Mammary Epithelial Cells (vHMEC),Colonic Mucosa,Duodenum Smooth Muscle,Fetal Adrenal Gland,Foreskin Fibroblast Primary Cells skin01,Foreskin Fib…	BLD	K562 Leukemia Cells	.	Evi-1,GATA,LBP-1,TAL1	GTEx2015_v6,Adipose_Subcutaneous,AC012146.7,1.89255315671006e-06,GTEx2015_v6,Adipose_Subcutaneous,CHRNE,9.8313884387524e-25,GTEx2015_v6,Adipose_Visceral_Omentum,CHRNE,7.43440962394636e-12,GTEx2015_v6,Adrenal_Gland,CHRNE,3.09953094428822e-08,GTEx2015_v6,Artery_Aorta,CHRNE,5.00074239443339e-13,GTEx2015_v6,Artery_Coronary,CHRNE,1.65436510021889e-10,GTEx2015_v6,Artery_Tibial,CHRNE,1.3065653324539e-22…
Min SpO2	EA	rs72835013	2.76e-07	Combined meta-analysis	17p13:4,741,718 – 4,813,078	17	4743519	MINK1	.	.	0	0	19	55	5	5	0	4	42	.	.	ADRL,BLD,BRN,BRST,CRVX,ESC,ESDR,FAT,GI,HRT,IPSC,LIV,LNG,MUS,OVRY,PLCNT,SKIN,STRM,VAS	A549 EtOH 0.02pct Lung Carcinoma Cell Line,Adipose Derived Mesenchymal Stem Cell Cultured Cells,Adipose Nuclei,Brain Angular Gyrus,Brain Anterior Caudate,Brain Cingulate Gyrus,Brain Hippocampus Middle,Brain Inferior Temporal Lobe,Brain Substantia Nigra,Brain_Dorsolateral_Prefrontal_Cortex,Breast Myoepithelial Primary Cells,Breast variant Human Mammary Epithelial Cells (vHMEC),Colonic Mucosa,Duode…	CRVX,ESC,ESDR,LNG,SKIN	H1 Cells,H1 Derived Mesenchymal Stem Cells,HeLa-S3 Cervical Carcinoma Cell Line,IMR90 fetal lung fibroblasts Cell Line,NHEK-Epidermal Keratinocyte Primary Cells	.	CTCF,Rad21,SMC3,TCF12	GTEx2015_v6,Adipose_Subcutaneous,AC012146.7,1.88776169323985e-06,GTEx2015_v6,Adipose_Subcutaneous,CHRNE,1.09374260229723e-24,GTEx2015_v6,Adipose_Visceral_Omentum,CHRNE,7.1650105217805e-12,GTEx2015_v6,Adrenal_Gland,CHRNE,3.10466009971617e-08,GTEx2015_v6,Artery_Aorta,CHRNE,5.00074239443339e-13,GTEx2015_v6,Artery_Coronary,CHRNE,1.64454660384392e-10,GTEx2015_v6,Artery_Tibial,CHRNE,8.52962395026956e-2…
Min SpO2	EA	rs72835014	2.68e-07	Combined meta-analysis	17p13:4,741,718 – 4,813,078	17	4744304	MINK1	.	.	0	0	17	65	2	5	0	2	38	.	.	ADRL,BLD,BRN,BRST,ESC,ESDR,FAT,GI,HRT,IPSC,LNG,OVRY,PANC,PLCNT,SKIN,SPLN,THYM	Adipose Nuclei,Brain Angular Gyrus,Brain Anterior Caudate,Brain Cingulate Gyrus,Brain Hippocampus Middle,Brain Inferior Temporal Lobe,Brain Substantia Nigra,Brain_Dorsolateral_Prefrontal_Cortex,Breast Myoepithelial Primary Cells,Breast variant Human Mammary Epithelial Cells (vHMEC),Colonic Mucosa,Duodenum Mucosa,ES-I3 Cells,ES-UCSF4 Cells,Esophagus,Fetal Adrenal Gland,Fetal Intestine Large,Fetal …	BLD,THYM	Fetal Thymus,GM12878 Lymphoblastoid Cells,K562 Leukemia Cells,Primary Natural Killer cells from peripheral blood,Primary T cells from peripheral blood	.	TFII-I,UF1H3BETA	GTEx2015_v6,Adipose_Subcutaneous,AC012146.7,4.67715508574413e-07,GTEx2015_v6,Adipose_Subcutaneous,CHRNE,1.3359845971406e-21,GTEx2015_v6,Adipose_Visceral_Omentum,CHRNE,4.42262677335007e-12,GTEx2015_v6,Adrenal_Gland,CHRNE,5.80546958151161e-07,GTEx2015_v6,Artery_Aorta,CHRNE,1.52677336057946e-11,GTEx2015_v6,Artery_Coronary,CHRNE,7.95819977994489e-11,GTEx2015_v6,Artery_Tibial,CHRNE,5.27426285308683e-2…
Min SpO2	EA	rs72835015	2.78e-07	Combined meta-analysis	17p13:4,741,718 – 4,813,078	17	4744423	MINK1	.	.	0	0	14	52	1	2	0	12	38	.	.	ADRL,BLD,BRN,BRST,ESC,ESDR,GI,HRT,IPSC,LNG,OVRY,PANC,SKIN,THYM	Brain Angular Gyrus,Brain Anterior Caudate,Brain Cingulate Gyrus,Brain Hippocampus Middle,Brain Inferior Temporal Lobe,Brain Substantia Nigra,Brain_Dorsolateral_Prefrontal_Cortex,Breast Myoepithelial Primary Cells,Colonic Mucosa,ES-UCSF4 Cells,Esophagus,Fetal Adrenal Gland,Fetal Intestine Large,Fetal Intestine Small,Fetal Thymus,Foreskin Fibroblast Primary Cells skin01,Foreskin Fibroblast Primary…	BLD	K562 Leukemia Cells,Primary T cells from peripheral blood	.	Brachyury,CTCF,E2A,Eomes,HEN1,PLAG1,Pax-5,Rad21,Roaz,TBX5,TCF12,ZEB1	GTEx2015_v6,Adipose_Subcutaneous,AC012146.7,4.67807362222438e-07,GTEx2015_v6,Adipose_Subcutaneous,CHRNE,1.33584727397187e-21,GTEx2015_v6,Adipose_Visceral_Omentum,CHRNE,4.38020584401349e-12,GTEx2015_v6,Adrenal_Gland,CHRNE,5.81909714465263e-07,GTEx2015_v6,Artery_Aorta,CHRNE,1.52581701566088e-11,GTEx2015_v6,Artery_Coronary,CHRNE,7.94070072611782e-11,GTEx2015_v6,Artery_Tibial,CHRNE,5.01401214335846e-…
Min SpO2	EA	rs7218130	2.44e-07	Combined meta-analysis	17p13:4,741,718 – 4,813,078	17	4745499	MINK1	.	.	0	0	3	11	0	0	0	2	42	.	.	BLD,BRN,BRST	Brain Cingulate Gyrus,Brain Hippocampus Middle,Brain Inferior Temporal Lobe,Brain_Dorsolateral_Prefrontal_Cortex,Breast Myoepithelial Primary Cells,K562 Leukemia Cells,Monocytes-CD14+ RO01746 Primary Cells,Primary T helper cells PMA-I stimulated,Primary T helper memory cells from peripheral blood 2,Primary T regulatory cells from peripheral blood,Primary monocytes from peripheral blood	.	.	.	EBF,Pax-5	GTEx2015_v6,Adipose_Subcutaneous,AC012146.7,1.8794110384777e-06,GTEx2015_v6,Adipose_Subcutaneous,CHRNE,9.78328329048789e-25,GTEx2015_v6,Adipose_Visceral_Omentum,CHRNE,6.32069022384421e-12,GTEx2015_v6,Adrenal_Gland,CHRNE,3.12281682750929e-08,GTEx2015_v6,Artery_Aorta,CHRNE,5.00943833345696e-13,GTEx2015_v6,Artery_Coronary,CHRNE,1.65436510021889e-10,GTEx2015_v6,Artery_Tibial,CHRNE,3.44218615131541e-2…
Min SpO2	EA	rs72835016	2.55e-07	Combined meta-analysis	17p13:4,741,718 – 4,813,078	17	4745987	MINK1	.	.	0	0	6	19	0	0	0	0	42	.	.	BLD,BRN,BRST,FAT,LIV,PLCNT	Adipose Nuclei,Brain Angular Gyrus,Brain Anterior Caudate,Brain Cingulate Gyrus,Brain Hippocampus Middle,Brain Inferior Temporal Lobe,Brain Substantia Nigra,Brain_Dorsolateral_Prefrontal_Cortex,Breast Myoepithelial Primary Cells,HepG2 Hepatocellular Carcinoma Cell Line,K562 Leukemia Cells,Monocytes-CD14+ RO01746 Primary Cells,Placenta Amnion,Primary T helper cells PMA-I stimulated,Primary T helpe…	.	.	.	.	GTEx2015_v6,Adipose_Subcutaneous,AC012146.7,1.8977801721492e-06,GTEx2015_v6,Adipose_Subcutaneous,CHRNE,1.00498395796985e-24,GTEx2015_v6,Adipose_Visceral_Omentum,CHRNE,6.15439488738863e-12,GTEx2015_v6,Adrenal_Gland,CHRNE,3.12806334002679e-08,GTEx2015_v6,Artery_Aorta,CHRNE,5.00943833345696e-13,GTEx2015_v6,Artery_Coronary,CHRNE,1.65436510021889e-10,GTEx2015_v6,Artery_Tibial,CHRNE,3.11229761965204e-2…
Min SpO2	EA	rs72835017	1.17e-07	Combined meta-analysis	17p13:4,741,718 – 4,813,078	17	4746294	MINK1	.	.	1	1	11	27	0	0	0	1	39	BLD	Monocytes-CD14+ RO01746 Primary Cells	BLD,BRN,BRST,ESDR,FAT,GI,HRT,IPSC,LIV,MUS,PLCNT	Adipose Nuclei,Brain Angular Gyrus,Brain Anterior Caudate,Brain Cingulate Gyrus,Brain Hippocampus Middle,Brain Inferior Temporal Lobe,Brain Substantia Nigra,Brain_Dorsolateral_Prefrontal_Cortex,Breast Myoepithelial Primary Cells,Gastric,H1 BMP4 Derived Trophoblast Cultured Cells,HepG2 Hepatocellular Carcinoma Cell Line,K562 Leukemia Cells,Left Ventricle,Mesenchymal Stem Cell Derived Adipocyte Cul…	.	.	.	AP-4	GTEx2015_v6,Adipose_Subcutaneous,AC012146.7,4.59278550066662e-07,GTEx2015_v6,Adipose_Subcutaneous,CHRNE,1.17863676200956e-21,GTEx2015_v6,Adipose_Visceral_Omentum,CHRNE,3.95668702832025e-12,GTEx2015_v6,Adrenal_Gland,CHRNE,5.83697995615642e-07,GTEx2015_v6,Artery_Aorta,CHRNE,1.52677336057946e-11,GTEx2015_v6,Artery_Coronary,CHRNE,7.95819977994489e-11,GTEx2015_v6,Artery_Tibial,CHRNE,2.37416337353409e-…
Min SpO2	EA	rs72835018	2.53e-07	Combined meta-analysis	17p13:4,741,718 – 4,813,078	17	4747023	MINK1	.	.	1	2	7	16	1	3	0	0	39	BLD	Monocytes-CD14+ RO01746 Primary Cells,Primary monocytes from peripheral blood	BLD,BRN,BRST,FAT,GI,IPSC,OVRY	Adipose Nuclei,Brain Angular Gyrus,Brain Anterior Caudate,Brain Cingulate Gyrus,Brain Hippocampus Middle,Brain Inferior Temporal Lobe,Brain Substantia Nigra,Breast Myoepithelial Primary Cells,Gastric,Ovary,Primary B cells from cord blood,Primary Natural Killer cells from peripheral blood,Primary T helper memory cells from peripheral blood 2,Primary hematopoietic stem cells G-CSF-mobilized Female,…	BLD	Monocytes-CD14+ RO01746 Primary Cells,Primary Natural Killer cells from peripheral blood,Primary monocytes from peripheral blood	.	.	GTEx2015_v6,Adipose_Subcutaneous,AC012146.7,4.66581354176094e-07,GTEx2015_v6,Adipose_Subcutaneous,CHRNE,1.20523530282028e-21,GTEx2015_v6,Adipose_Visceral_Omentum,CHRNE,3.78413212899576e-12,GTEx2015_v6,Adrenal_Gland,CHRNE,5.84606901920855e-07,GTEx2015_v6,Artery_Aorta,CHRNE,1.52677336057946e-11,GTEx2015_v6,Artery_Coronary,CHRNE,7.95819977994489e-11,GTEx2015_v6,Artery_Tibial,CHRNE,2.07457408697762e-…
Min SpO2	EA	rs72835021	2.33e-07	Combined meta-analysis	17p13:4,741,718 – 4,813,078	17	4753734	MINK1	Y	Y	2	2	16	55	6	9	1	1	41	CRVX,SKIN	HeLa-S3 Cervical Carcinoma Cell Line,NHEK-Epidermal Keratinocyte Primary Cells	ADRL,BLD,BRN,BRST,ESC,ESDR,GI,HRT,IPSC,LNG,MUS,PLCNT,SKIN,SPLN,STRM,VAS	A549 EtOH 0.02pct Lung Carcinoma Cell Line,Brain Angular Gyrus,Brain Anterior Caudate,Brain Cingulate Gyrus,Brain Hippocampus Middle,Brain Inferior Temporal Lobe,Brain Substantia Nigra,Brain_Dorsolateral_Prefrontal_Cortex,Breast Myoepithelial Primary Cells,Breast variant Human Mammary Epithelial Cells (vHMEC),Colonic Mucosa,Duodenum Mucosa,Duodenum Smooth Muscle,ES-I3 Cells,ES-UCSF4 Cells,Esophag…	BRST,CRVX,ESDR,GI,PLCNT,SKIN	Breast variant Human Mammary Epithelial Cells (vHMEC),Foreskin Keratinocyte Primary Cells skin02,Gastric,H1 BMP4 Derived Trophoblast Cultured Cells,HMEC Mammary Epithelial Primary Cells,HeLa-S3 Cervical Carcinoma Cell Line,NHEK-Epidermal Keratinocyte Primary Cells,Placenta,Small Intestine	POL2	Smad3	GTEx2015_v6,Adipose_Subcutaneous,AC012146.7,2.02772685604199e-06,GTEx2015_v6,Adipose_Subcutaneous,CHRNE,3.82442707583501e-25,GTEx2015_v6,Adipose_Visceral_Omentum,CHRNE,1.87343985522294e-11,GTEx2015_v6,Adrenal_Gland,CHRNE,3.14119785938099e-08,GTEx2015_v6,Artery_Aorta,CHRNE,1.27487519492679e-11,GTEx2015_v6,Artery_Coronary,CHRNE,1.63337216243841e-10,GTEx2015_v6,Artery_Tibial,CHRNE,1.2700480293406e-2…
Min SpO2	EA	rs72835022	2.91e-07	Combined meta-analysis	17p13:4,741,718 – 4,813,078	17	4757729	MINK1	.	.	2	5	14	50	10	19	2	8	42	BRN,SKIN	Fetal Brain Female,Foreskin Fibroblast Primary Cells skin01,Foreskin Keratinocyte Primary Cells skin02,Foreskin Keratinocyte Primary Cells skin03,NHEK-Epidermal Keratinocyte Primary Cells	ADRL,BLD,BRN,BRST,ESC,ESDR,GI,IPSC,LIV,LNG,MUS,PLCNT,SKIN,VAS	A549 EtOH 0.02pct Lung Carcinoma Cell Line,Brain Angular Gyrus,Brain Anterior Caudate,Brain Cingulate Gyrus,Brain Hippocampus Middle,Brain Inferior Temporal Lobe,Brain Substantia Nigra,Brain_Dorsolateral_Prefrontal_Cortex,Breast Myoepithelial Primary Cells,Breast variant Human Mammary Epithelial Cells (vHMEC),ES-I3 Cells,ES-UCSF4 Cells,ES-WA7 Cells,Fetal Adrenal Gland,Fetal Brain Male,Fetal Intes…	BRN,BRST,ESC,ESDR,IPSC,LNG,MUS,PLCNT,SKIN,THYM	A549 EtOH 0.02pct Lung Carcinoma Cell Line,Breast variant Human Mammary Epithelial Cells (vHMEC),Fetal Brain Female,Fetal Brain Male,Fetal Lung,Fetal Thymus,Foreskin Fibroblast Primary Cells skin01,Foreskin Fibroblast Primary Cells skin02,Foreskin Keratinocyte Primary Cells skin02,H1 BMP4 Derived Mesendoderm Cultured Cells,H1 BMP4 Derived Trophoblast Cultured Cells,H9 Cells,HMEC Mammary Epithelia…	POL2,STAT3	Cdx2,HMG-IY,Hoxa10,Hoxb9,MAZR,Pax-4,SP1,TATA	GTEx2015_v6,Adipose_Subcutaneous,AC012146.7,1.88497501197351e-06,GTEx2015_v6,Adipose_Subcutaneous,CHRNE,7.74940606448742e-25,GTEx2015_v6,Adipose_Visceral_Omentum,CHRNE,5.14024943007095e-12,GTEx2015_v6,Adrenal_Gland,CHRNE,3.13412048743265e-08,GTEx2015_v6,Artery_Aorta,CHRNE,4.85940564659792e-13,GTEx2015_v6,Artery_Coronary,CHRNE,1.65458937240889e-10,GTEx2015_v6,Artery_Tibial,CHRNE,1.61244120004069e-…
Min SpO2	EA	rs72835023	3.4e-07	Combined meta-analysis	17p13:4,741,718 – 4,813,078	17	4759343	MINK1	.	.	0	0	8	13	1	1	0	5	42	.	.	ADRL,BLD,BRN,BRST,ESC,ESDR,PLCNT,SKIN	Brain Angular Gyrus,Brain Anterior Caudate,Brain Cingulate Gyrus,Brain Hippocampus Middle,Brain Substantia Nigra,Brain_Dorsolateral_Prefrontal_Cortex,Breast Myoepithelial Primary Cells,Fetal Adrenal Gland,Foreskin Keratinocyte Primary Cells skin03,H1 BMP4 Derived Trophoblast Cultured Cells,HUES64 Cells,K562 Leukemia Cells,Placenta Amnion	IPSC	iPS DF 19.11 Cells	.	EWSR1-FLI1,HDAC2,Irf,KAP1,TATA	GTEx2015_v6,Adipose_Subcutaneous,AC012146.7,1.94555701510979e-06,GTEx2015_v6,Adipose_Subcutaneous,CHRNE,2.28015958039781e-24,GTEx2015_v6,Adipose_Visceral_Omentum,CHRNE,5.13468145793341e-12,GTEx2015_v6,Adrenal_Gland,CHRNE,3.14631353897222e-08,GTEx2015_v6,Artery_Aorta,CHRNE,4.91757492495253e-13,GTEx2015_v6,Artery_Coronary,CHRNE,1.65575205320365e-10,GTEx2015_v6,Artery_Tibial,CHRNE,2.00677540013821e-…
Min SpO2	EA	rs72835024	3.26e-07	Combined meta-analysis	17p13:4,741,718 – 4,813,078	17	4761340	MINK1	.	.	6	7	22	77	5	6	0	3	42	ESC,IPSC,LNG,MUS,SKIN,VAS	ES-I3 Cells,Fetal Lung,HUVEC Umbilical Vein Endothelial Primary Cells,NHEK-Epidermal Keratinocyte Primary Cells,Skeletal Muscle Male,iPS-15b Cells,iPS-20b Cells	ADRL,BLD,BONE,BRN,BRST,CRVX,ESC,ESDR,FAT,GI,HRT,IPSC,KID,LIV,LNG,MUS,OVRY,PANC,PLCNT,SKIN,SPLN,STRM	A549 EtOH 0.02pct Lung Carcinoma Cell Line,Adipose Nuclei,Brain Angular Gyrus,Brain Anterior Caudate,Brain Cingulate Gyrus,Brain Hippocampus Middle,Brain Inferior Temporal Lobe,Brain Substantia Nigra,Brain_Dorsolateral_Prefrontal_Cortex,Breast Myoepithelial Primary Cells,Breast variant Human Mammary Epithelial Cells (vHMEC),Colon Smooth Muscle,Colonic Mucosa,Cortex derived primary cultured neuros…	ESC,ESDR,IPSC,SKIN,VAS	Foreskin Melanocyte Primary Cells skin01,H1 BMP4 Derived Trophoblast Cultured Cells,H1 Cells,H9 Cells,HUVEC Umbilical Vein Endothelial Primary Cells,iPS DF 6.9 Cells	.	CEBPA,CEBPB,FXR	GTEx2015_v6,Adipose_Subcutaneous,AC012146.7,2.02359253411021e-06,GTEx2015_v6,Adipose_Subcutaneous,CHRNE,2.20729482082545e-24,GTEx2015_v6,Adipose_Visceral_Omentum,CHRNE,5.14806920304411e-12,GTEx2015_v6,Adrenal_Gland,CHRNE,4.72323561877926e-08,GTEx2015_v6,Artery_Aorta,CHRNE,1.16782042144083e-12,GTEx2015_v6,Artery_Coronary,CHRNE,1.65542767533063e-10,GTEx2015_v6,Artery_Tibial,CHRNE,4.93806970362083e-…
Min SpO2	EA	rs8067447	1.72e-07	Combined meta-analysis	17p13:4,741,718 – 4,813,078	17	4761912	MINK1	.	.	3	4	19	72	2	2	0	2	32	BRST,SKIN,VAS	Breast Myoepithelial Primary Cells,Foreskin Keratinocyte Primary Cells skin02,HMEC Mammary Epithelial Primary Cells,HUVEC Umbilical Vein Endothelial Primary Cells	ADRL,BLD,BRN,BRST,CRVX,ESC,ESDR,FAT,GI,HRT,IPSC,LIV,LNG,MUS,PLCNT,SKIN,SPLN,STRM,THYM	A549 EtOH 0.02pct Lung Carcinoma Cell Line,Adipose Derived Mesenchymal Stem Cell Cultured Cells,Adipose Nuclei,Bone Marrow Derived Cultured Mesenchymal Stem Cells,Brain Angular Gyrus,Brain Anterior Caudate,Brain Cingulate Gyrus,Brain Hippocampus Middle,Brain Inferior Temporal Lobe,Brain Substantia Nigra,Brain_Dorsolateral_Prefrontal_Cortex,Breast variant Human Mammary Epithelial Cells (vHMEC),Col…	SKIN,VAS	Foreskin Keratinocyte Primary Cells skin02,HUVEC Umbilical Vein Endothelial Primary Cells	.	Crx,Pitx2	GTEx2015_v6,Adipose_Subcutaneous,CHRNE,3.76009696740422e-19,GTEx2015_v6,Adipose_Visceral_Omentum,CHRNE,1.68779414008702e-08,GTEx2015_v6,Adrenal_Gland,CHRNE,8.35246406038948e-08,GTEx2015_v6,Artery_Aorta,CHRNE,7.09377165935095e-08,GTEx2015_v6,Artery_Tibial,CHRNE,1.50519397359732e-14,GTEx2015_v6,Breast_Mammary_Tissue,CHRNE,2.93172151294736e-13,GTEx2015_v6,Cells_EBV-transformed_lymphocytes,CHRNE,1.11…
Min SpO2	EA	rs111985639	1.72e-07	Combined meta-analysis	17p13:4,741,718 – 4,813,078	17	4761960	MINK1	.	.	3	4	19	72	4	4	0	1	32	BRST,SKIN,VAS	Breast Myoepithelial Primary Cells,Foreskin Keratinocyte Primary Cells skin02,HMEC Mammary Epithelial Primary Cells,HUVEC Umbilical Vein Endothelial Primary Cells	ADRL,BLD,BRN,BRST,CRVX,ESC,ESDR,FAT,GI,HRT,IPSC,LIV,LNG,MUS,PLCNT,SKIN,SPLN,STRM,THYM	A549 EtOH 0.02pct Lung Carcinoma Cell Line,Adipose Derived Mesenchymal Stem Cell Cultured Cells,Adipose Nuclei,Bone Marrow Derived Cultured Mesenchymal Stem Cells,Brain Angular Gyrus,Brain Anterior Caudate,Brain Cingulate Gyrus,Brain Hippocampus Middle,Brain Inferior Temporal Lobe,Brain Substantia Nigra,Brain_Dorsolateral_Prefrontal_Cortex,Breast variant Human Mammary Epithelial Cells (vHMEC),Col…	BLD,BRST,ESC,SKIN	Foreskin Keratinocyte Primary Cells skin02,H1 Cells,HMEC Mammary Epithelial Primary Cells,Monocytes-CD14+ RO01746 Primary Cells	.	ZBTB33	GTEx2015_v6,Adipose_Subcutaneous,CHRNE,3.76009696740422e-19,GTEx2015_v6,Adipose_Visceral_Omentum,CHRNE,1.68779414008702e-08,GTEx2015_v6,Adrenal_Gland,CHRNE,8.35246406038948e-08,GTEx2015_v6,Artery_Aorta,CHRNE,7.09377165935095e-08,GTEx2015_v6,Artery_Tibial,CHRNE,1.50519397359732e-14,GTEx2015_v6,Breast_Mammary_Tissue,CHRNE,2.93172151294736e-13,GTEx2015_v6,Cells_EBV-transformed_lymphocytes,CHRNE,1.11…
Min SpO2	EA	rs16954223	2e-07	Combined meta-analysis	17p13:4,741,718 – 4,813,078	17	4762035	MINK1	.	.	9	15	19	69	8	10	0	0	35	BLD,BRN,BRST,ESC,FAT,IPSC,LNG,SKIN,VAS	A549 EtOH 0.02pct Lung Carcinoma Cell Line,Adipose Nuclei,Brain Anterior Caudate,Brain Hippocampus Middle,Brain Substantia Nigra,Breast Myoepithelial Primary Cells,Breast variant Human Mammary Epithelial Cells (vHMEC),ES-I3 Cells,Foreskin Keratinocyte Primary Cells skin02,Foreskin Keratinocyte Primary Cells skin03,HMEC Mammary Epithelial Primary Cells,HUVEC Umbilical Vein Endothelial Primary Cell…	ADRL,BLD,BRN,CRVX,ESC,ESDR,FAT,GI,HRT,IPSC,LIV,LNG,MUS,OVRY,PLCNT,SKIN,SPLN,STRM,THYM	Adipose Derived Mesenchymal Stem Cell Cultured Cells,Bone Marrow Derived Cultured Mesenchymal Stem Cells,Brain Angular Gyrus,Brain Cingulate Gyrus,Brain Inferior Temporal Lobe,Brain_Dorsolateral_Prefrontal_Cortex,Colon Smooth Muscle,Cortex derived primary cultured neurospheres,Duodenum Mucosa,Duodenum Smooth Muscle,ES-UCSF4 Cells,ES-WA7 Cells,Fetal Adrenal Gland,Fetal Intestine Large,Fetal Intest…	BLD,BRST,ESC,ESDR,MUS,OVRY,SKIN,VAS	Breast variant Human Mammary Epithelial Cells (vHMEC),Fetal Muscle Trunk,Foreskin Keratinocyte Primary Cells skin02,H1 BMP4 Derived Mesendoderm Cultured Cells,H1 Cells,H1 Derived Mesenchymal Stem Cells,HMEC Mammary Epithelial Primary Cells,HUVEC Umbilical Vein Endothelial Primary Cells,Monocytes-CD14+ RO01746 Primary Cells,Ovary	.	.	GTEx2015_v6,Adipose_Subcutaneous,CHRNE,3.76009696740422e-19,GTEx2015_v6,Adipose_Visceral_Omentum,CHRNE,1.68779414008702e-08,GTEx2015_v6,Adrenal_Gland,CHRNE,8.35246406038948e-08,GTEx2015_v6,Artery_Aorta,CHRNE,7.09377165935095e-08,GTEx2015_v6,Artery_Tibial,CHRNE,1.50519397359732e-14,GTEx2015_v6,Breast_Mammary_Tissue,CHRNE,2.93172151294736e-13,GTEx2015_v6,Cells_EBV-transformed_lymphocytes,CHRNE,1.11…
Min SpO2	EA	rs8077875	4.04e-07	Combined meta-analysis	17p13:4,741,718 – 4,813,078	17	4763326	MINK1	.	.	8	15	15	35	4	5	0	2	45	BRN,BRST,ESC,FAT,GI,IPSC,LNG,SKIN	Adipose Nuclei,Brain Anterior Caudate,Brain Hippocampus Middle,Brain Substantia Nigra,Brain_Dorsolateral_Prefrontal_Cortex,Breast Myoepithelial Primary Cells,Breast variant Human Mammary Epithelial Cells (vHMEC),Esophagus,Foreskin Melanocyte Primary Cells skin01,HMEC Mammary Epithelial Primary Cells,HUES64 Cells,Lung,NHEK-Epidermal Keratinocyte Primary Cells,iPS-18 Cells,iPS-20b Cells	ADRL,BLD,BRN,ESC,ESDR,FAT,GI,HRT,IPSC,LIV,MUS,PLCNT,SKIN,THYM,VAS	Brain Angular Gyrus,Brain Cingulate Gyrus,Brain Inferior Temporal Lobe,ES-I3 Cells,ES-UCSF4 Cells,ES-WA7 Cells,Fetal Adrenal Gland,Fetal Heart,Fetal Muscle Leg,Fetal Muscle Trunk,Fetal Stomach,Fetal Thymus,Foreskin Fibroblast Primary Cells skin01,Foreskin Melanocyte Primary Cells skin03,H1 BMP4 Derived Trophoblast Cultured Cells,H1 Cells,H1 Derived Mesenchymal Stem Cells,H9 Cells,HUES48 Cells,HUE…	BRST,ESC,IPSC,PLCNT	H9 Cells,HMEC Mammary Epithelial Primary Cells,Placenta,iPS DF 19.11 Cells,iPS DF 6.9 Cells	.	Ets,STAT	18193047,Gene expression of CHRNE in lymphoblastoid cell lines,1.10E-10,GTEx2015_v6,Adipose_Subcutaneous,AC012146.7,1.60307760805182e-06,GTEx2015_v6,Adipose_Subcutaneous,CHRNE,2.20037336419489e-24,GTEx2015_v6,Adipose_Visceral_Omentum,CHRNE,4.3909900761559e-12,GTEx2015_v6,Adrenal_Gland,CHRNE,4.205635212862e-08,GTEx2015_v6,Artery_Aorta,CHRNE,1.80165654203597e-12,GTEx2015_v6,Artery_Coronary,CHRNE,1.…
Min SpO2	EA	rs8078173	1.51e-07	Combined meta-analysis	17p13:4,741,718 – 4,813,078	17	4763551	MINK1	.	.	8	17	14	32	6	7	0	0	36	BRN,BRST,ESC,FAT,GI,IPSC,LNG,SKIN	Adipose Nuclei,Brain Angular Gyrus,Brain Anterior Caudate,Brain Cingulate Gyrus,Brain Hippocampus Middle,Brain Substantia Nigra,Brain_Dorsolateral_Prefrontal_Cortex,Breast Myoepithelial Primary Cells,Breast variant Human Mammary Epithelial Cells (vHMEC),Esophagus,Foreskin Melanocyte Primary Cells skin01,HMEC Mammary Epithelial Primary Cells,HUES64 Cells,Lung,NHEK-Epidermal Keratinocyte Primary Ce…	ADRL,BRN,ESC,ESDR,FAT,GI,HRT,IPSC,LIV,MUS,PLCNT,SKIN,THYM,VAS	Adipose Derived Mesenchymal Stem Cell Cultured Cells,Brain Inferior Temporal Lobe,ES-I3 Cells,ES-UCSF4 Cells,ES-WA7 Cells,Fetal Adrenal Gland,Fetal Heart,Fetal Muscle Leg,Fetal Muscle Trunk,Fetal Stomach,Fetal Thymus,Foreskin Melanocyte Primary Cells skin03,H1 BMP4 Derived Trophoblast Cultured Cells,H1 Cells,H1 Derived Mesenchymal Stem Cells,H9 Cells,HUES48 Cells,HUES6 Cells,HUVEC Umbilical Vein …	BRST,ESC,IPSC,LNG,MUS,SKIN	A549 EtOH 0.02pct Lung Carcinoma Cell Line,Breast variant Human Mammary Epithelial Cells (vHMEC),Fetal Muscle Leg,Foreskin Keratinocyte Primary Cells skin02,Foreskin Melanocyte Primary Cells skin01,H9 Cells,iPS DF 6.9 Cells	.	.	17873874,Gene expression of CHRNE in CEU lymphoblastoid cell lines,3.44271E-10,GTEx2015_v6,Adipose_Subcutaneous,CHRNE,3.76009696740422e-19,GTEx2015_v6,Adipose_Visceral_Omentum,CHRNE,1.68779414008702e-08,GTEx2015_v6,Adrenal_Gland,CHRNE,8.35246406038948e-08,GTEx2015_v6,Artery_Aorta,CHRNE,7.09377165935095e-08,GTEx2015_v6,Artery_Tibial,CHRNE,1.50519397359732e-14,GTEx2015_v6,Breast_Mammary_Tissue,CHRN…
Min SpO2	EA	rs75604955	1.33e-07	Combined meta-analysis	17p13:4,741,718 – 4,813,078	17	4765043	MINK1	.	.	0	0	4	12	0	0	0	2	32	.	.	BRN,BRST,LIV,SKIN	Brain Angular Gyrus,Brain Anterior Caudate,Brain Cingulate Gyrus,Brain Hippocampus Middle,Brain Inferior Temporal Lobe,Brain Substantia Nigra,Brain_Dorsolateral_Prefrontal_Cortex,Breast Myoepithelial Primary Cells,Breast variant Human Mammary Epithelial Cells (vHMEC),Foreskin Keratinocyte Primary Cells skin02,HMEC Mammary Epithelial Primary Cells,HepG2 Hepatocellular Carcinoma Cell Line	.	.	.	AP-1,SETDB1	GTEx2015_v6,Adipose_Subcutaneous,CHRNE,3.65023461731625e-19,GTEx2015_v6,Adipose_Visceral_Omentum,CHRNE,1.68808865561733e-08,GTEx2015_v6,Adrenal_Gland,CHRNE,8.35054345877244e-08,GTEx2015_v6,Artery_Aorta,CHRNE,7.04927016640517e-08,GTEx2015_v6,Artery_Tibial,CHRNE,1.50876211352679e-14,GTEx2015_v6,Breast_Mammary_Tissue,CHRNE,2.93172584567499e-13,GTEx2015_v6,Cells_EBV-transformed_lymphocytes,CHRNE,1.08…
Min SpO2	EA	rs8078887	1.27e-07	Combined meta-analysis	17p13:4,741,718 – 4,813,078	17	4765765	MINK1	.	.	0	0	4	12	0	0	0	5	32	.	.	BRN,BRST,LIV,SKIN	Brain Angular Gyrus,Brain Anterior Caudate,Brain Cingulate Gyrus,Brain Hippocampus Middle,Brain Inferior Temporal Lobe,Brain Substantia Nigra,Brain_Dorsolateral_Prefrontal_Cortex,Breast Myoepithelial Primary Cells,Breast variant Human Mammary Epithelial Cells (vHMEC),Foreskin Keratinocyte Primary Cells skin02,HMEC Mammary Epithelial Primary Cells,HepG2 Hepatocellular Carcinoma Cell Line	.	.	.	Arid5a,GR,TATA,THAP1,YY1	GTEx2015_v6,Adipose_Subcutaneous,CHRNE,3.59037677523621e-19,GTEx2015_v6,Adipose_Visceral_Omentum,CHRNE,1.68868260693935e-08,GTEx2015_v6,Adrenal_Gland,CHRNE,8.34672963574493e-08,GTEx2015_v6,Artery_Aorta,CHRNE,7.01086890355637e-08,GTEx2015_v6,Artery_Tibial,CHRNE,1.51571541796281e-14,GTEx2015_v6,Breast_Mammary_Tissue,CHRNE,2.93768986126877e-13,GTEx2015_v6,Cells_EBV-transformed_lymphocytes,CHRNE,1.06…
Min SpO2	EA	rs76753015	3.32e-07	Combined meta-analysis	17p13:4,741,718 – 4,813,078	17	4766054	MINK1	.	.	0	0	3	11	0	0	0	3	42	.	.	BRN,BRST,SKIN	Brain Angular Gyrus,Brain Cingulate Gyrus,Brain Hippocampus Middle,Brain Inferior Temporal Lobe,Brain Substantia Nigra,Breast Myoepithelial Primary Cells,Breast variant Human Mammary Epithelial Cells (vHMEC),Foreskin Keratinocyte Primary Cells skin02,Foreskin Keratinocyte Primary Cells skin03,HMEC Mammary Epithelial Primary Cells,NHEK-Epidermal Keratinocyte Primary Cells	.	.	.	AP-1,HES1,Mxi1	GTEx2015_v6,Adipose_Subcutaneous,AC012146.7,1.93885821685535e-06,GTEx2015_v6,Adipose_Subcutaneous,CHRNE,2.10314967901884e-24,GTEx2015_v6,Adipose_Visceral_Omentum,CHRNE,5.13500828482311e-12,GTEx2015_v6,Adrenal_Gland,CHRNE,3.15371060169301e-08,GTEx2015_v6,Artery_Aorta,CHRNE,5.00937020717066e-13,GTEx2015_v6,Artery_Coronary,CHRNE,1.65043851214621e-10,GTEx2015_v6,Artery_Tibial,CHRNE,1.92061906151331e-…
Min SpO2	EA	rs76031775	1.51e-07	Combined meta-analysis	17p13:4,741,718 – 4,813,078	17	4766144	MINK1	.	.	0	0	3	11	1	1	0	0	32	.	.	BRN,BRST,SKIN	Brain Angular Gyrus,Brain Cingulate Gyrus,Brain Hippocampus Middle,Brain Inferior Temporal Lobe,Brain Substantia Nigra,Breast Myoepithelial Primary Cells,Breast variant Human Mammary Epithelial Cells (vHMEC),Foreskin Keratinocyte Primary Cells skin02,Foreskin Keratinocyte Primary Cells skin03,HMEC Mammary Epithelial Primary Cells,NHEK-Epidermal Keratinocyte Primary Cells	SKIN	NHEK-Epidermal Keratinocyte Primary Cells	.	.	GTEx2015_v6,Adipose_Subcutaneous,CHRNE,3.55749585482892e-19,GTEx2015_v6,Adipose_Visceral_Omentum,CHRNE,1.68838481080596e-08,GTEx2015_v6,Adrenal_Gland,CHRNE,8.34863198448127e-08,GTEx2015_v6,Artery_Aorta,CHRNE,6.99333952141528e-08,GTEx2015_v6,Artery_Tibial,CHRNE,1.51560605840902e-14,GTEx2015_v6,Breast_Mammary_Tissue,CHRNE,2.93173517225278e-13,GTEx2015_v6,Cells_EBV-transformed_lymphocytes,CHRNE,1.06…
Min SpO2	EA	rs8066138	9.49e-08	Combined meta-analysis	17p13:4,741,718 – 4,813,078	17	4766540	MINK1	.	.	0	0	11	21	0	0	0	4	42	.	.	ADRL,BRN,BRST,ESC,GI,HRT,IPSC,LNG,SKIN,SPLN,VAS	Brain Angular Gyrus,Brain Anterior Caudate,Brain Cingulate Gyrus,Brain Hippocampus Middle,Brain Inferior Temporal Lobe,Brain Substantia Nigra,Brain_Dorsolateral_Prefrontal_Cortex,Breast Myoepithelial Primary Cells,Breast variant Human Mammary Epithelial Cells (vHMEC),ES-UCSF4 Cells,Esophagus,Fetal Adrenal Gland,Foreskin Keratinocyte Primary Cells skin02,Foreskin Keratinocyte Primary Cells skin03,…	.	.	.	CTCF,Ets,PU.1,RXRA	GTEx2015_v6,Adipose_Subcutaneous,AC012146.7,1.25342927701168e-06,GTEx2015_v6,Adipose_Subcutaneous,CHRNE,1.89337183162813e-20,GTEx2015_v6,Adipose_Visceral_Omentum,CHRNE,5.85710147927267e-09,GTEx2015_v6,Adrenal_Gland,CHRNE,6.77952319021419e-09,GTEx2015_v6,Artery_Aorta,CHRNE,9.90751661778598e-10,GTEx2015_v6,Artery_Tibial,AC012146.7,1.09258604055337e-05,GTEx2015_v6,Artery_Tibial,CHRNE,9.6753131491895…
Min SpO2	EA	rs8070572	2.9e-07	Combined meta-analysis	17p13:4,741,718 – 4,813,078	17	4766937	MINK1	.	.	0	0	8	14	0	0	0	7	51	.	.	BRN,BRST,FAT,GI,HRT,SKIN,SPLN,VAS	Adipose Nuclei,Brain Anterior Caudate,Brain Cingulate Gyrus,Brain Hippocampus Middle,Brain Inferior Temporal Lobe,Brain Substantia Nigra,Brain_Dorsolateral_Prefrontal_Cortex,Breast Myoepithelial Primary Cells,Breast variant Human Mammary Epithelial Cells (vHMEC),Esophagus,Foreskin Keratinocyte Primary Cells skin02,HUVEC Umbilical Vein Endothelial Primary Cells,Right Atrium,Spleen	.	.	.	Cdx2,DMRT2,Hmx,Hoxb9,Nkx2,Pax-4,Sox	17873874,Gene expression of CHRNE in CEU lymphoblastoid cell lines,5.0269E-10,GTEx2015_v6,Adipose_Subcutaneous,AC012146.7,1.93261471419956e-06,GTEx2015_v6,Adipose_Subcutaneous,CHRNE,2.04385769303154e-24,GTEx2015_v6,Adipose_Visceral_Omentum,CHRNE,5.09775715504208e-12,GTEx2015_v6,Adrenal_Gland,CHRNE,3.15187693853829e-08,GTEx2015_v6,Artery_Aorta,CHRNE,5.05030555204013e-13,GTEx2015_v6,Artery_Coronary…
Min SpO2	EA	rs72835035	3.13e-07	Combined meta-analysis	17p13:4,741,718 – 4,813,078	17	4768073	MINK1	.	.	0	0	2	3	0	0	0	1	38	.	.	BRN,SKIN	Brain Cingulate Gyrus,Brain Inferior Temporal Lobe,Foreskin Keratinocyte Primary Cells skin02	.	.	.	YY1	GTEx2015_v6,Adipose_Subcutaneous,AC012146.7,1.64657268092829e-06,GTEx2015_v6,Adipose_Subcutaneous,CHRNE,4.18822843213541e-24,GTEx2015_v6,Adipose_Visceral_Omentum,CHRNE,2.14737512271652e-11,GTEx2015_v6,Adrenal_Gland,CHRNE,5.28969789274152e-08,GTEx2015_v6,Artery_Aorta,CHRNE,1.13438262728509e-13,GTEx2015_v6,Artery_Coronary,CHRNE,2.81421644966746e-09,GTEx2015_v6,Artery_Tibial,CHRNE,4.5394025173127e-2…
Min SpO2	EA	rs3893284	2.63e-07	Combined meta-analysis	17p13:4,741,718 – 4,813,078	17	4770091	MINK1	.	.	0	0	3	4	4	5	0	3	39	.	.	BRST,PLCNT,SKIN	Breast variant Human Mammary Epithelial Cells (vHMEC),Foreskin Keratinocyte Primary Cells skin03,NHEK-Epidermal Keratinocyte Primary Cells,Placenta	BRST,IPSC,PLCNT,SKIN	Breast variant Human Mammary Epithelial Cells (vHMEC),HMEC Mammary Epithelial Primary Cells,NHEK-Epidermal Keratinocyte Primary Cells,Placenta,iPS DF 6.9 Cells	.	CHD2,Ets,Zfp161	GTEx2015_v6,Adipose_Subcutaneous,AC012146.7,8.58675054056154e-06,GTEx2015_v6,Adipose_Subcutaneous,CHRNE,2.31592554963726e-23,GTEx2015_v6,Adipose_Visceral_Omentum,CHRNE,1.11270175608273e-11,GTEx2015_v6,Adrenal_Gland,CHRNE,3.04342303632195e-08,GTEx2015_v6,Artery_Aorta,CHRNE,2.66469770849643e-13,GTEx2015_v6,Artery_Coronary,CHRNE,7.12553978762461e-09,GTEx2015_v6,Artery_Tibial,CHRNE,8.07411514310473e-…
Min SpO2	EA	rs74548398	2.3e-07	Combined meta-analysis	17p13:4,741,718 – 4,813,078	17	4772111	MINK1	.	.	0	0	1	1	0	0	0	1	42	.	.	SKIN	Foreskin Keratinocyte Primary Cells skin03	.	.	.	AP-1	GTEx2015_v6,Adipose_Subcutaneous,AC012146.7,1.90864835823331e-06,GTEx2015_v6,Adipose_Subcutaneous,CHRNE,1.89371014338525e-24,GTEx2015_v6,Adipose_Visceral_Omentum,CHRNE,4.98730148382954e-12,GTEx2015_v6,Adrenal_Gland,CHRNE,3.14097798212098e-08,GTEx2015_v6,Artery_Aorta,CHRNE,5.21885494865542e-13,GTEx2015_v6,Artery_Coronary,CHRNE,1.61491439382811e-10,GTEx2015_v6,Artery_Tibial,CHRNE,1.94397154491397e-…
Min SpO2	EA	rs8077447	1.44e-07	Combined meta-analysis	17p13:4,741,718 – 4,813,078	17	4772761	MINK1	.	.	0	0	2	3	0	0	0	1	32	.	.	BLD,BRN	Brain Cingulate Gyrus,Monocytes-CD14+ RO01746 Primary Cells,Primary monocytes from peripheral blood	.	.	.	Mef2	GTEx2015_v6,Adipose_Subcutaneous,CHRNE,3.26783473540721e-19,GTEx2015_v6,Adipose_Visceral_Omentum,CHRNE,1.65908354697469e-08,GTEx2015_v6,Adrenal_Gland,CHRNE,8.31480993519083e-08,GTEx2015_v6,Artery_Aorta,CHRNE,6.91366810107204e-08,GTEx2015_v6,Artery_Tibial,CHRNE,1.5198366102058e-14,GTEx2015_v6,Breast_Mammary_Tissue,CHRNE,2.97077384386148e-13,GTEx2015_v6,Cells_EBV-transformed_lymphocytes,CHRNE,9.975…
Min SpO2	EA	rs8077448	1.25e-07	Combined meta-analysis	17p13:4,741,718 – 4,813,078	17	4772762	MINK1	.	.	0	0	2	3	0	0	0	2	32	.	.	BLD,BRN	Brain Cingulate Gyrus,Monocytes-CD14+ RO01746 Primary Cells,Primary monocytes from peripheral blood	.	.	.	CTCF,NRSF	GTEx2015_v6,Adipose_Subcutaneous,CHRNE,3.26783473540721e-19,GTEx2015_v6,Adipose_Visceral_Omentum,CHRNE,1.65908354697469e-08,GTEx2015_v6,Adrenal_Gland,CHRNE,8.31480993519083e-08,GTEx2015_v6,Artery_Aorta,CHRNE,6.91366810107204e-08,GTEx2015_v6,Artery_Tibial,CHRNE,1.5198366102058e-14,GTEx2015_v6,Breast_Mammary_Tissue,CHRNE,2.97077384386148e-13,GTEx2015_v6,Cells_EBV-transformed_lymphocytes,CHRNE,9.975…
Min SpO2	EA	rs72835039	1.6e-07	Combined meta-analysis	17p13:4,741,718 – 4,813,078	17	4773821	MINK1	.	.	0	0	2	3	0	0	0	0	42	.	.	BLD,BRS	HMEC Mammary Epithelial Primary Cells,Monocytes-CD14+ RO01746 Primary Cells,Primary monocytes from peripheral blood	.	.	.	.	GTEx2015_v6,Adipose_Subcutaneous,AC012146.7,3.78105721595987e-06,GTEx2015_v6,Adipose_Subcutaneous,CHRNE,6.52829863860658e-24,GTEx2015_v6,Adipose_Visceral_Omentum,CHRNE,4.94602221101752e-12,GTEx2015_v6,Adrenal_Gland,CHRNE,9.32727043160605e-08,GTEx2015_v6,Artery_Aorta,CHRNE,1.52585893134687e-12,GTEx2015_v6,Artery_Coronary,CHRNE,1.60496763706259e-10,GTEx2015_v6,Artery_Tibial,CHRNE,6.5082129515025e-2…
Min SpO2	EA	rs72835040	2.46e-07	Combined meta-analysis	17p13:4,741,718 – 4,813,078	17	4776133	MINK1,RN7SL171P	.	.	0	0	9	21	4	5	0	1	42	.	.	ADRL,BLD,BRN,ESC,FAT,IPSC,MUS,SKIN,VAS	Adipose Nuclei,Brain Angular Gyrus,Brain Anterior Caudate,Brain Cingulate Gyrus,Brain Hippocampus Middle,Brain Inferior Temporal Lobe,Brain Substantia Nigra,Fetal Adrenal Gland,Fetal Muscle Leg,Fetal Muscle Trunk,Foreskin Melanocyte Primary Cells skin03,H1 Cells,HUES48 Cells,HUES64 Cells,HUVEC Umbilical Vein Endothelial Primary Cells,Monocytes-CD14+ RO01746 Primary Cells,Primary hematopoietic ste…	ADRL,BLD,MUS,VAS	Fetal Adrenal Gland,Fetal Muscle Leg,Fetal Muscle Trunk,HUVEC Umbilical Vein Endothelial Primary Cells,Monocytes-CD14+ RO01746 Primary Cells	.	CDP	GTEx2015_v6,Adipose_Subcutaneous,AC012146.7,1.88860615227854e-06,GTEx2015_v6,Adipose_Subcutaneous,CHRNE,1.78516801446759e-24,GTEx2015_v6,Adipose_Visceral_Omentum,CHRNE,4.8848562527328e-12,GTEx2015_v6,Adrenal_Gland,CHRNE,3.13202991332524e-08,GTEx2015_v6,Artery_Aorta,CHRNE,5.36738718964212e-13,GTEx2015_v6,Artery_Coronary,CHRNE,1.59021358011215e-10,GTEx2015_v6,Artery_Tibial,CHRNE,1.96527420158233e-2…
Min SpO2	EA	rs12150370	3.37e-08	Combined meta-analysis	17p13:4,741,718 – 4,813,078	17	4777634	MINK1,RN7SL171P	.	.	0	0	3	8	0	0	0	1	40	.	.	BRN,LNG,SKIN	Brain Angular Gyrus,Brain Anterior Caudate,Brain Cingulate Gyrus,Brain Hippocampus Middle,Brain Inferior Temporal Lobe,Brain Substantia Nigra,Foreskin Keratinocyte Primary Cells skin02,Lung	.	.	.	Hbp1	19222302,Differential exon level expression of CHRNE [probe 3742360] in peripheral blood mononuclear cells,4.42E-08,19222302,Differential exon level expression of CHRNE [probe 3742361] in peripheral blood mononuclear cells,3.70E-07,19222302,Differential exon level expression of CHRNE [probe 3742365] in peripheral blood mononuclear cells,2.22E-06,19222302,Gene expression of CHRNE [probe 3742351] i…
Min SpO2	EA	rs72835043	2.1e-07	Combined meta-analysis	17p13:4,741,718 – 4,813,078	17	4778650	MINK1,RN7SL171P	.	.	0	0	1	3	0	0	0	2	42	.	.	BRN	Brain Hippocampus Middle,Brain Inferior Temporal Lobe,Brain Substantia Nigra	.	.	.	Isl2,Nkx6-1	GTEx2015_v6,Adipose_Subcutaneous,AC012146.7,1.87200827523122e-06,GTEx2015_v6,Adipose_Subcutaneous,CHRNE,1.70648354705967e-24,GTEx2015_v6,Adipose_Visceral_Omentum,CHRNE,4.75792803565487e-12,GTEx2015_v6,Adrenal_Gland,CHRNE,3.11870684415574e-08,GTEx2015_v6,Artery_Aorta,CHRNE,5.44912909298033e-13,GTEx2015_v6,Artery_Coronary,CHRNE,1.57565639809601e-10,GTEx2015_v6,Artery_Tibial,CHRNE,1.99546920808749e-…
Min SpO2	EA	rs111867243	2.4e-07	Combined meta-analysis	17p13:4,741,718 – 4,813,078	17	4779353	MINK1,RN7SL171P	.	.	0	0	1	4	0	0	0	2	42	.	.	BRN	Brain Cingulate Gyrus,Brain Hippocampus Middle,Brain Inferior Temporal Lobe,Brain Substantia Nigra	.	.	.	Maf,NRSF	GTEx2015_v6,Adipose_Subcutaneous,AC012146.7,1.8467524161651e-06,GTEx2015_v6,Adipose_Subcutaneous,CHRNE,1.62731075792647e-24,GTEx2015_v6,Adipose_Visceral_Omentum,CHRNE,4.44050610567008e-12,GTEx2015_v6,Adrenal_Gland,CHRNE,3.08377231513647e-08,GTEx2015_v6,Artery_Aorta,CHRNE,5.40134792996763e-13,GTEx2015_v6,Artery_Coronary,CHRNE,1.5755230575664e-10,GTEx2015_v6,Artery_Tibial,CHRNE,2.03807195514208e-23…
Min SpO2	EA	rs72835045	2.68e-07	Combined meta-analysis	17p13:4,741,718 – 4,813,078	17	4780795	MINK1,RN7SL171P	.	.	1	1	8	19	0	0	0	7	42	BRN	Brain Hippocampus Middle	BLD,BRN,BRST,GI,IPSC,MUS,PLCNT,SKIN	Brain Angular Gyrus,Brain Anterior Caudate,Brain Cingulate Gyrus,Brain Inferior Temporal Lobe,Brain Substantia Nigra,Brain_Dorsolateral_Prefrontal_Cortex,Breast Myoepithelial Primary Cells,Cortex derived primary cultured neurospheres,Duodenum Smooth Muscle,Fetal Muscle Leg,Fetal Muscle Trunk,Foreskin Fibroblast Primary Cells skin01,Foreskin Fibroblast Primary Cells skin02,Foreskin Melanocyte Prim…	.	.	.	EWSR1-FLI1,HDAC2,Irf,Nanog,PU.1,SP1,p300	GTEx2015_v6,Adipose_Subcutaneous,AC012146.7,1.75307068599017e-06,GTEx2015_v6,Adipose_Subcutaneous,CHRNE,5.18783831646979e-25,GTEx2015_v6,Adipose_Visceral_Omentum,CHRNE,3.8731451698295e-12,GTEx2015_v6,Adrenal_Gland,CHRNE,3.01330756760244e-08,GTEx2015_v6,Artery_Aorta,CHRNE,5.30350725320688e-13,GTEx2015_v6,Artery_Coronary,CHRNE,1.56565081887896e-10,GTEx2015_v6,Artery_Tibial,CHRNE,1.73584804597558e-2…
Min SpO2	EA	rs142929928	2.58e-07	Combined meta-analysis	17p13:4,741,718 – 4,813,078	17	4783340	MINK1,RN7SL171P,RN7SL784P	.	.	1	1	5	10	0	0	0	1	42	BLD	Monocytes-CD14+ RO01746 Primary Cells	BLD,BRN,BRST,SKIN,THYM	Brain Anterior Caudate,Brain Cingulate Gyrus,Brain Hippocampus Middle,Brain Substantia Nigra,Breast Myoepithelial Primary Cells,Fetal Thymus,Foreskin Keratinocyte Primary Cells skin03,Primary Natural Killer cells from peripheral blood,Primary monocytes from peripheral blood,Primary neutrophils from peripheral blood	.	.	.	Eomes	GTEx2015_v6,Adipose_Subcutaneous,AC012146.7,1.59259554508926e-06,GTEx2015_v6,Adipose_Subcutaneous,CHRNE,3.64452225160518e-25,GTEx2015_v6,Adipose_Visceral_Omentum,CHRNE,2.36164528345109e-12,GTEx2015_v6,Adrenal_Gland,CHRNE,2.79210899102432e-08,GTEx2015_v6,Artery_Aorta,CHRNE,5.06903140747743e-13,GTEx2015_v6,Artery_Coronary,CHRNE,1.54804827334943e-10,GTEx2015_v6,Artery_Tibial,CHRNE,2.12336104969577e-…
Min SpO2	EA	rs145519071	2.56e-07	Combined meta-analysis	17p13:4,741,718 – 4,813,078	17	4784177	MINK1,RN7SL171P,RN7SL784P	.	.	0	0	3	4	0	0	0	2	42	.	.	BRN,BRST,SKIN	Brain Substantia Nigra,Breast Myoepithelial Primary Cells,Foreskin Keratinocyte Primary Cells skin03,NHEK-Epidermal Keratinocyte Primary Cells	.	.	.	LXR,Pax-5	GTEx2015_v6,Adipose_Subcutaneous,AC012146.7,1.57017446071075e-06,GTEx2015_v6,Adipose_Subcutaneous,CHRNE,9.07760621683169e-25,GTEx2015_v6,Adipose_Visceral_Omentum,CHRNE,1.99611639492417e-12,GTEx2015_v6,Adrenal_Gland,CHRNE,2.72549430896478e-08,GTEx2015_v6,Artery_Aorta,CHRNE,5.03187266928683e-13,GTEx2015_v6,Artery_Coronary,CHRNE,1.53558911801083e-10,GTEx2015_v6,Artery_Tibial,CHRNE,2.6964352296589e-2…
Min SpO2	EA	rs142531662	2.14e-07	Combined meta-analysis	17p13:4,741,718 – 4,813,078	17	4784249	MINK1,RN7SL784P	.	.	0	0	6	11	3	3	0	3	42	.	.	BRN,BRST,GI,IPSC,OVRY,SKIN	Brain Angular Gyrus,Brain Anterior Caudate,Brain Inferior Temporal Lobe,Brain Substantia Nigra,Breast Myoepithelial Primary Cells,Esophagus,Foreskin Keratinocyte Primary Cells skin02,Foreskin Keratinocyte Primary Cells skin03,NHEK-Epidermal Keratinocyte Primary Cells,Ovary,iPS DF 19.11 Cells	IPSC,KID,OVRY	Fetal Kidney,Ovary,iPS DF 6.9 Cells	.	CTCF,NRSF,SP1	GTEx2015_v6,Adipose_Subcutaneous,AC012146.7,1.56815856373468e-06,GTEx2015_v6,Adipose_Subcutaneous,CHRNE,9.042979121038e-25,GTEx2015_v6,Adipose_Visceral_Omentum,CHRNE,1.97839551421874e-12,GTEx2015_v6,Adrenal_Gland,CHRNE,2.72036460163793e-08,GTEx2015_v6,Artery_Aorta,CHRNE,5.03146288406273e-13,GTEx2015_v6,Artery_Coronary,CHRNE,1.5401748624659e-10,GTEx2015_v6,Artery_Tibial,CHRNE,2.72732396151502e-23,…
Min SpO2	EA	rs145035851	2.78e-07	Combined meta-analysis	17p13:4,741,718 – 4,813,078	17	4784979	MINK1,RN7SL784P	.	.	0	0	9	20	2	3	0	6	42	.	.	BLD,BRN,BRST,ESC,FAT,IPSC,OVRY,PLCNT,SKIN	Brain Angular Gyrus,Brain Anterior Caudate,Brain Cingulate Gyrus,Brain Hippocampus Middle,Brain Inferior Temporal Lobe,Brain Substantia Nigra,Breast Myoepithelial Primary Cells,Breast variant Human Mammary Epithelial Cells (vHMEC),Cortex derived primary cultured neurospheres,ES-UCSF4 Cells,Foreskin Fibroblast Primary Cells skin01,Foreskin Keratinocyte Primary Cells skin02,Foreskin Keratinocyte Pr…	OVRY,SKIN	Foreskin Keratinocyte Primary Cells skin02,NHEK-Epidermal Keratinocyte Primary Cells,Ovary	.	BDP1,Glis2,Ik-1,LF-A1,SP1,STAT	GTEx2015_v6,Adipose_Subcutaneous,AC012146.7,1.52613182873671e-06,GTEx2015_v6,Adipose_Subcutaneous,CHRNE,8.27627841764925e-25,GTEx2015_v6,Adipose_Visceral_Omentum,CHRNE,1.71796034287993e-12,GTEx2015_v6,Adrenal_Gland,CHRNE,2.66880040979998e-08,GTEx2015_v6,Artery_Aorta,CHRNE,5.02413119786717e-13,GTEx2015_v6,Artery_Coronary,CHRNE,1.53270741941541e-10,GTEx2015_v6,Artery_Tibial,CHRNE,2.91810554115568e-…
Min SpO2	EA	rs140874286	2.77e-07	Combined meta-analysis	17p13:4,741,718 – 4,813,078	17	4785959	MINK1,RN7SL784P	.	.	0	0	6	7	1	1	0	0	32	.	.	BRN,ESC,FAT,IPSC,PANC,SKIN	Brain Hippocampus Middle,Brain Substantia Nigra,ES-I3 Cells,Foreskin Keratinocyte Primary Cells skin03,Mesenchymal Stem Cell Derived Adipocyte Cultured Cells,Pancreas,iPS-15b Cells	BLD	Primary T cells from peripheral blood	.	.	GTEx2015_v6,Adipose_Subcutaneous,CHRNE,3.40952817997233e-21,GTEx2015_v6,Adipose_Visceral_Omentum,CHRNE,5.64666174914182e-11,GTEx2015_v6,Adrenal_Gland,CHRNE,9.93929694334855e-07,GTEx2015_v6,Artery_Aorta,CHRNE,3.79703912105513e-09,GTEx2015_v6,Artery_Coronary,CHRNE,7.05077377251074e-07,GTEx2015_v6,Artery_Tibial,CHRNE,1.50992267142697e-16,GTEx2015_v6,Breast_Mammary_Tissue,CHRNE,1.87437602078185e-11,G…
Min SpO2	EA	rs2302321	2.85e-07	Combined meta-analysis	17p13:4,741,718 – 4,813,078	17	4787804	MINK1,RN7SL784P	.	.	0	0	1	1	1	1	0	2	48	.	.	ESDR	H1 Derived Mesenchymal Stem Cells	BLD	Primary B cells from peripheral blood	.	SZF1-1,VDR	17873874,Gene expression of CHRNE in CEU lymphoblastoid cell lines,3.77398E-11,18193047,Gene expression of CHRNE in lymphoblastoid cell lines,5.51E-10,GTEx2015_v6,Adipose_Subcutaneous,AC012146.7,1.36415781324773e-06,GTEx2015_v6,Adipose_Subcutaneous,CHRNE,2.28113600340626e-25,GTEx2015_v6,Adipose_Visceral_Omentum,CHRNE,1.04782394942817e-12,GTEx2015_v6,Adrenal_Gland,CHRNE,2.50092588511181e-08,GTEx20…
Min SpO2	EA	rs78767298	3.13e-07	Combined meta-analysis	17p13:4,741,718 – 4,813,078	17	4789961	MINK1,RN7SL784P	.	.	0	0	1	1	0	0	0	3	41	.	.	IPSC	iPS DF 19.11 Cells	.	.	.	BCL,NF-kappaB,TEF-1	GTEx2015_v6,Adipose_Subcutaneous,AC012146.7,1.24932955322173e-06,GTEx2015_v6,Adipose_Subcutaneous,CHRNE,4.75613732243143e-25,GTEx2015_v6,Adipose_Visceral_Omentum,CHRNE,6.02314193238478e-13,GTEx2015_v6,Adrenal_Gland,CHRNE,2.35677617526264e-08,GTEx2015_v6,Artery_Aorta,CHRNE,5.83453184882281e-13,GTEx2015_v6,Artery_Coronary,CHRNE,1.50054503467054e-10,GTEx2015_v6,Artery_Tibial,CHRNE,6.37878866673576e-…
Min SpO2	EA	rs2277681	3.76e-07	Combined meta-analysis	17p13:4,741,718 – 4,813,078	17	4793052	MINK1	Y	Y	0	0	2	3	0	0	0	3	41	.	.	IPSC,SKIN	Foreskin Fibroblast Primary Cells skin01,Foreskin Fibroblast Primary Cells skin02,iPS DF 19.11 Cells	.	.	.	BCL,CTCF,E2F	GTEx2015_v6,Adipose_Subcutaneous,AC012146.7,1.01679168159483e-06,GTEx2015_v6,Adipose_Subcutaneous,CHRNE,4.14656643616545e-25,GTEx2015_v6,Adipose_Visceral_Omentum,CHRNE,3.19508980006659e-13,GTEx2015_v6,Adrenal_Gland,CHRNE,2.35747159267692e-08,GTEx2015_v6,Artery_Aorta,CHRNE,1.08323913119513e-12,GTEx2015_v6,Artery_Coronary,CHRNE,4.40572754415601e-10,GTEx2015_v6,Artery_Tibial,CHRNE,2.76658028800517e-…
Min SpO2	EA	rs56067981	2.79e-07	Combined meta-analysis	17p13:4,741,718 – 4,813,078	17	4801966	C17orf107,CHRNE,MINK1	.	.	7	8	12	32	5	6	0	2	40	ADRL,BLD,BRST,ESC,GI,IPSC,LIV	Breast Myoepithelial Primary Cells,ES-I3 Cells,Fetal Adrenal Gland,Liver,Primary T helper cells PMA-I stimulated,Primary neutrophils from peripheral blood,Rectal Mucosa Donor 31,iPS-15b Cells	BLD,BRN,ESC,FAT,GI,HRT,MUS,OVRY,PANC,SKIN,SPLN,THYM	Adipose Derived Mesenchymal Stem Cell Cultured Cells,Brain Germinal Matrix,Duodenum Mucosa,ES-UCSF4 Cells,Esophagus,Fetal Muscle Leg,Fetal Muscle Trunk,Fetal Stomach,Fetal Thymus,Foreskin Keratinocyte Primary Cells skin03,Gastric,NHEK-Epidermal Keratinocyte Primary Cells,Ovary,Pancreas,Primary B cells from cord blood,Primary B cells from peripheral blood,Primary T CD8+ naive cells from peripheral…	BLD,BRN,MUS,OVRY,SKIN	Foreskin Fibroblast Primary Cells skin02,NH-A Astrocytes Primary Cells,Ovary,Primary B cells from peripheral blood,Primary T cells from peripheral blood,Psoas Muscle	.	ELF1,Hic1	GTEx2015_v6,Adipose_Subcutaneous,AC012146.7,1.2890930044966e-06,GTEx2015_v6,Adipose_Subcutaneous,CHRNE,3.35611011078639e-27,GTEx2015_v6,Adipose_Visceral_Omentum,CHRNE,4.68129989895065e-13,GTEx2015_v6,Adrenal_Gland,CHRNE,2.72123837795281e-08,GTEx2015_v6,Artery_Aorta,CHRNE,8.02471594917968e-14,GTEx2015_v6,Artery_Coronary,CHRNE,1.13427995464532e-10,GTEx2015_v6,Artery_Tibial,CHRNE,5.58130714458658e-2…
Min SpO2	EA	rs55681486	2.14e-07	Combined meta-analysis	17p13:4,741,718 – 4,813,078	17	4802317	C17orf107,CHRNE,MINK1	.	Y	16	46	11	28	11	14	1	2	41	BLD,BONE,BRN,BRST,ESC,ESDR,FAT,GI,HRT,IPSC,LIV,OVRY,PANC,PLCNT,SKIN,STRM	Adipose Nuclei,Bone Marrow Derived Cultured Mesenchymal Stem Cells,Brain Angular Gyrus,Brain Inferior Temporal Lobe,Brain_Dorsolateral_Prefrontal_Cortex,Breast Myoepithelial Primary Cells,Colon Smooth Muscle,Colonic Mucosa,Duodenum Mucosa,Duodenum Smooth Muscle,ES-I3 Cells,ES-UCSF4 Cells,ES-WA7 Cells,Fetal Brain Female,Foreskin Fibroblast Primary Cells skin02,Foreskin Keratinocyte Primary Cells s…	BLD,BRN,BRST,FAT,GI,HRT,LNG,MUS,SKIN,SPLN,THYM	Adipose Derived Mesenchymal Stem Cell Cultured Cells,Esophagus,Fetal Brain Male,Fetal Intestine Large,Fetal Lung,Fetal Muscle Trunk,Fetal Thymus,Foreskin Melanocyte Primary Cells skin01,GM12878 Lymphoblastoid Cells,HMEC Mammary Epithelial Primary Cells,IMR90 fetal lung fibroblasts Cell Line,Left Ventricle,Lung,NH-A Astrocytes Primary Cells,Primary Natural Killer cells from peripheral blood,Primar…	ADRL,BLD,BRST,IPSC,KID,LIV,LNG,MUS,OVRY,PANC,THYM	Fetal Adrenal Gland,Fetal Kidney,Fetal Lung,Fetal Muscle Leg,Fetal Muscle Trunk,Fetal Thymus,HMEC Mammary Epithelial Primary Cells,HepG2 Hepatocellular Carcinoma Cell Line,Ovary,Pancreas,Primary B cells from peripheral blood,Primary T cells from cord blood,Primary T cells from peripheral blood,iPS DF 19.11 Cells	POL2	Ets,Rad21	GTEx2015_v6,Adipose_Subcutaneous,AC012146.7,8.7094637332373e-07,GTEx2015_v6,Adipose_Subcutaneous,CHRNE,1.81007953763727e-27,GTEx2015_v6,Adipose_Visceral_Omentum,CHRNE,3.08142366197155e-13,GTEx2015_v6,Adrenal_Gland,CHRNE,1.23437464145631e-08,GTEx2015_v6,Artery_Aorta,CHRNE,7.98544839048608e-14,GTEx2015_v6,Artery_Coronary,CHRNE,1.09460547330055e-10,GTEx2015_v6,Artery_Tibial,CHRNE,5.68600825564173e-2…
Min SpO2	EA	rs79436576	6.14e-07	Combined meta-analysis	17p13:4,741,718 – 4,813,078	17	4805167	C17orf107,CHRNE,MINK1	.	.	8	16	11	29	9	17	1	15	40	BLD,BONE,BRN,FAT,GI,PLCNT,SKIN,VAS	Adipose Nuclei,Brain Angular Gyrus,Brain Anterior Caudate,Brain Cingulate Gyrus,Brain Substantia Nigra,Brain_Dorsolateral_Prefrontal_Cortex,Fetal Intestine Large,Foreskin Melanocyte Primary Cells skin01,HUVEC Umbilical Vein Endothelial Primary Cells,Osteoblast Primary Cells,Placenta,Primary B cells from cord blood,Primary T regulatory cells from peripheral blood,Primary hematopoietic stem cells G…	ADRL,BLD,BRN,GI,IPSC,LNG,MUS,PANC,SKIN,SPLN,THYM	Brain Hippocampus Middle,Brain Inferior Temporal Lobe,Cortex derived primary cultured neurospheres,Duodenum Mucosa,Fetal Adrenal Gland,Fetal Brain Male,Fetal Intestine Small,Fetal Muscle Leg,Fetal Muscle Trunk,Fetal Stomach,Fetal Thymus,Foreskin Fibroblast Primary Cells skin02,Lung,Pancreas,Primary B cells from peripheral blood,Primary Natural Killer cells from peripheral blood,Primary T CD8+ mem…	BLD,BRN,ESC,GI,IPSC,KID,LNG,MUS,PLCNT	Fetal Brain Female,Fetal Kidney,Fetal Lung,Fetal Muscle Leg,Fetal Muscle Trunk,Fetal Stomach,H9 Cells,Monocytes-CD14+ RO01746 Primary Cells,Placenta,Primary B cells from peripheral blood,Primary Natural Killer cells from peripheral blood,Primary T cells from cord blood,Primary T cells from peripheral blood,Primary hematopoietic stem cells G-CSF-mobilized Female,Primary hematopoietic stem cells G-…	STAT3	BCL,CCNT2,CHD2,Irf,Klf4,Klf7,MAZ,PLAG1,Pax-5,SP1,SP2,TATA,YY1,ZBTB33,Znf143	GTEx2015_v6,Adipose_Subcutaneous,AC012146.7,4.61965138823772e-07,GTEx2015_v6,Adipose_Subcutaneous,CHRNE,1.40894725099881e-28,GTEx2015_v6,Adipose_Visceral_Omentum,CHRNE,8.10748323795753e-13,GTEx2015_v6,Adrenal_Gland,CHRNE,2.59810993822835e-08,GTEx2015_v6,Artery_Aorta,CHRNE,9.11424337490756e-14,GTEx2015_v6,Artery_Coronary,CHRNE,8.92704754047176e-11,GTEx2015_v6,Artery_Tibial,CHRNE,1.09631411941086e-…
Min SpO2	EA	rs72835059	6.14e-07	Combined meta-analysis	17p13:4,741,718 – 4,813,078	17	4805389	C17orf107,CHRNE,MINK1	.	.	6	14	11	30	7	15	1	1	40	BLD,BONE,BRN,FAT,GI,VAS	Adipose Nuclei,Brain Angular Gyrus,Brain Anterior Caudate,Brain Cingulate Gyrus,Brain Inferior Temporal Lobe,Brain Substantia Nigra,Brain_Dorsolateral_Prefrontal_Cortex,Fetal Intestine Large,HUVEC Umbilical Vein Endothelial Primary Cells,Osteoblast Primary Cells,Primary T regulatory cells from peripheral blood,Primary hematopoietic stem cells G-CSF-mobilized Male,Primary neutrophils from peripher…	ADRL,BLD,BRN,GI,IPSC,LNG,MUS,PLCNT,SKIN,SPLN,THYM	Brain Hippocampus Middle,Cortex derived primary cultured neurospheres,Duodenum Mucosa,Fetal Adrenal Gland,Fetal Brain Male,Fetal Muscle Leg,Fetal Muscle Trunk,Fetal Stomach,Fetal Thymus,Foreskin Fibroblast Primary Cells skin01,Foreskin Fibroblast Primary Cells skin02,Lung,Placenta,Primary B cells from cord blood,Primary B cells from peripheral blood,Primary Natural Killer cells from peripheral bl…	BLD,BRN,LIV,LNG,MUS,OVRY,PLCNT	Fetal Brain Male,Fetal Lung,Fetal Muscle Leg,Fetal Muscle Trunk,HepG2 Hepatocellular Carcinoma Cell Line,Monocytes-CD14+ RO01746 Primary Cells,Ovary,Placenta,Primary B cells from peripheral blood,Primary Natural Killer cells from peripheral blood,Primary T cells from cord blood,Primary hematopoietic stem cells G-CSF-mobilized Female,Primary hematopoietic stem cells G-CSF-mobilized Male,Primary mo…	POL2	HNF4	GTEx2015_v6,Adipose_Subcutaneous,AC012146.7,4.74354501156191e-07,GTEx2015_v6,Adipose_Subcutaneous,CHRNE,1.398441533466e-28,GTEx2015_v6,Adipose_Visceral_Omentum,CHRNE,8.64694569734032e-13,GTEx2015_v6,Adrenal_Gland,CHRNE,2.67822279086741e-08,GTEx2015_v6,Artery_Aorta,CHRNE,9.28858236887018e-14,GTEx2015_v6,Artery_Coronary,CHRNE,9.00850553224838e-11,GTEx2015_v6,Artery_Tibial,CHRNE,1.04035880716761e-23…
Min SpO2	EA	rs72835061	5.06e-07	Combined meta-analysis	17p13:4,741,718 – 4,813,078	17	4805437	C17orf107,CHRNE,MINK1	.	.	8	12	13	34	4	8	0	6	40	BLD,BONE,BRN,FAT,GI,HRT,SKIN,VAS	Adipose Nuclei,Brain Angular Gyrus,Brain Anterior Caudate,Brain Cingulate Gyrus,Brain Inferior Temporal Lobe,Brain_Dorsolateral_Prefrontal_Cortex,Fetal Intestine Large,Foreskin Fibroblast Primary Cells skin01,HUVEC Umbilical Vein Endothelial Primary Cells,Osteoblast Primary Cells,Primary hematopoietic stem cells G-CSF-mobilized Female,Right Atrium	ADRL,BLD,BRN,BRST,GI,IPSC,LNG,MUS,OVRY,PLCNT,SKIN,SPLN,THYM	Brain Hippocampus Middle,Brain Substantia Nigra,Breast Myoepithelial Primary Cells,Cortex derived primary cultured neurospheres,Duodenum Mucosa,Fetal Adrenal Gland,Fetal Brain Male,Fetal Muscle Leg,Fetal Muscle Trunk,Fetal Stomach,Fetal Thymus,Foreskin Fibroblast Primary Cells skin02,Lung,Ovary,Placenta,Placenta Amnion,Primary B cells from cord blood,Primary B cells from peripheral blood,Primary …	BLD,LIV,LNG,MUS	Fetal Lung,Fetal Muscle Leg,Fetal Muscle Trunk,HepG2 Hepatocellular Carcinoma Cell Line,Monocytes-CD14+ RO01746 Primary Cells,Primary B cells from peripheral blood,Primary hematopoietic stem cells G-CSF-mobilized Female,Psoas Muscle	.	INSM1,Mef2,SP1,STAT,VDR,Zfp281	GTEx2015_v6,Adipose_Subcutaneous,AC012146.7,2.97721073963458e-07,GTEx2015_v6,Adipose_Subcutaneous,CHRNE,4.26569354257577e-23,GTEx2015_v6,Adipose_Visceral_Omentum,CHRNE,3.01530503903109e-12,GTEx2015_v6,Adrenal_Gland,CHRNE,1.07957179651295e-06,GTEx2015_v6,Artery_Aorta,CHRNE,1.3383896699488e-11,GTEx2015_v6,Artery_Coronary,CHRNE,8.97210292179294e-11,GTEx2015_v6,Artery_Tibial,CHRNE,1.46471761171928e-2…
Min SpO2	EA	rs2302315	5.09e-07	Combined meta-analysis	17p13:4,741,718 – 4,813,078	17	4806428	C17orf107,CHRNE	Y	.	4	10	18	70	5	13	0	3	37	BLD,CRVX,GI,SKIN	Duodenum Mucosa,Foreskin Fibroblast Primary Cells skin01,Foreskin Fibroblast Primary Cells skin02,HeLa-S3 Cervical Carcinoma Cell Line,Primary T CD8+ memory cells from peripheral blood,Primary T helper cells PMA-I stimulated,Primary T helper naive cells from peripheral blood,Primary hematopoietic stem cells G-CSF-mobilized Female,Primary hematopoietic stem cells G-CSF-mobilized Male,Primary hemat…	ADRL,BLD,BRN,BRST,ESC,ESDR,GI,HRT,IPSC,LIV,LNG,MUS,PANC,PLCNT,SKIN,SPLN,STRM,THYM	A549 EtOH 0.02pct Lung Carcinoma Cell Line,Brain Angular Gyrus,Brain Anterior Caudate,Brain Cingulate Gyrus,Brain Hippocampus Middle,Brain Substantia Nigra,Brain_Dorsolateral_Prefrontal_Cortex,Breast Myoepithelial Primary Cells,Breast variant Human Mammary Epithelial Cells (vHMEC),Colonic Mucosa,Dnd41 TCell Leukemia Cell Line,Duodenum Smooth Muscle,ES-WA7 Cells,Esophagus,Fetal Adrenal Gland,Fetal…	BLD,GI,MUS,PLCNT,THYM	Fetal Muscle Leg,Fetal Muscle Trunk,Fetal Thymus,Gastric,Monocytes-CD14+ RO01746 Primary Cells,Placenta,Primary B cells from peripheral blood,Primary Natural Killer cells from peripheral blood,Primary T cells from cord blood,Primary T cells from peripheral blood,Primary hematopoietic stem cells G-CSF-mobilized Female,Primary hematopoietic stem cells G-CSF-mobilized Male,Small Intestine	.	Egr-1,MZF1::1-4,SP1	GTEx2015_v6,Adipose_Subcutaneous,AC012146.7,2.88981781466347e-07,GTEx2015_v6,Adipose_Subcutaneous,CHRNE,3.36902785777904e-26,GTEx2015_v6,Adipose_Visceral_Omentum,CHRNE,6.55200390032956e-12,GTEx2015_v6,Adrenal_Gland,CHRNE,3.34798809824077e-07,GTEx2015_v6,Artery_Aorta,CHRNE,1.69554572496071e-10,GTEx2015_v6,Artery_Coronary,CHRNE,3.64973073394113e-07,GTEx2015_v6,Artery_Tibial,CHRNE,2.85787680308366e-…
Min SpO2	EA	rs34461890	7.18e-07	Combined meta-analysis	17p13:4,741,718 – 4,813,078	17	4806718	C17orf107,CHRNE	.	.	5	21	18	69	10	24	1	2	36	BLD,CRVX,GI,MUS,SKIN	Colonic Mucosa,Dnd41 TCell Leukemia Cell Line,Duodenum Mucosa,Foreskin Fibroblast Primary Cells skin01,Foreskin Fibroblast Primary Cells skin02,GM12878 Lymphoblastoid Cells,HeLa-S3 Cervical Carcinoma Cell Line,NHEK-Epidermal Keratinocyte Primary Cells,Primary Natural Killer cells from peripheral blood,Primary T CD8+ memory cells from peripheral blood,Primary T cells effector/memory enriched from …	ADRL,BLD,BONE,BRN,BRST,ESC,GI,HRT,IPSC,LIV,LNG,MUS,PANC,PLCNT,SKIN,SPLN,STRM,THYM	A549 EtOH 0.02pct Lung Carcinoma Cell Line,Brain Angular Gyrus,Brain Anterior Caudate,Brain Cingulate Gyrus,Brain Hippocampus Middle,Brain Substantia Nigra,Brain_Dorsolateral_Prefrontal_Cortex,Breast Myoepithelial Primary Cells,Breast variant Human Mammary Epithelial Cells (vHMEC),Colon Smooth Muscle,Duodenum Smooth Muscle,ES-I3 Cells,ES-UCSF4 Cells,ES-WA7 Cells,Esophagus,Fetal Adrenal Gland,Feta…	BLD,BRST,CRVX,ESC,ESDR,GI,KID,LNG,MUS,SKIN	A549 EtOH 0.02pct Lung Carcinoma Cell Line,Breast variant Human Mammary Epithelial Cells (vHMEC),Fetal Kidney,Fetal Lung,Fetal Muscle Leg,Fetal Stomach,Foreskin Fibroblast Primary Cells skin01,Foreskin Keratinocyte Primary Cells skin02,Foreskin Melanocyte Primary Cells skin01,GM12878 Lymphoblastoid Cells,H1 Cells,H1 Derived Neuronal Progenitor Cultured Cells,HMEC Mammary Epithelial Primary Cells,…	ERALPHA_A	ERalpha-a,HNF4	GTEx2015_v6,Adipose_Subcutaneous,AC012146.7,2.76419313482017e-07,GTEx2015_v6,Adipose_Subcutaneous,CHRNE,3.7622901080664e-26,GTEx2015_v6,Adipose_Visceral_Omentum,CHRNE,7.59376285411896e-12,GTEx2015_v6,Adrenal_Gland,CHRNE,3.33074242828599e-07,GTEx2015_v6,Artery_Aorta,CHRNE,1.73202552769436e-10,GTEx2015_v6,Artery_Coronary,CHRNE,3.89483408474143e-07,GTEx2015_v6,Artery_Tibial,CHRNE,2.96522711480703e-2…
Min SpO2	EA	rs74574706	7.37e-07	Combined meta-analysis	17p13:4,741,718 – 4,813,078	17	4807150	C17orf107,CHRNE	.	.	3	4	9	24	12	26	6	6	32	BLD,CRVX,SKIN	Foreskin Fibroblast Primary Cells skin02,HeLa-S3 Cervical Carcinoma Cell Line,Primary T helper naive cells from peripheral blood,Primary hematopoietic stem cells G-CSF-mobilized Male	ADRL,BLD,BRN,BRST,GI,LIV,MUS,PLCNT,SKIN	Breast Myoepithelial Primary Cells,Dnd41 TCell Leukemia Cell Line,Fetal Adrenal Gland,Fetal Brain Male,Fetal Muscle Leg,GM12878 Lymphoblastoid Cells,HepG2 Hepatocellular Carcinoma Cell Line,K562 Leukemia Cells,Monocytes-CD14+ RO01746 Primary Cells,NHEK-Epidermal Keratinocyte Primary Cells,Placenta,Primary B cells from peripheral blood,Primary Natural Killer cells from peripheral blood,Primary T C…	BLD,BRN,BRST,CRVX,ESC,ESDR,GI,LIV,MUS,OVRY,PLCNT,SKIN	Breast variant Human Mammary Epithelial Cells (vHMEC),Fetal Brain Female,Fetal Intestine Large,Fetal Intestine Small,Fetal Muscle Leg,Fetal Muscle Trunk,Fetal Stomach,Foreskin Keratinocyte Primary Cells skin02,GM12878 Lymphoblastoid Cells,Gastric,H1 Cells,H1 Derived Neuronal Progenitor Cultured Cells,H9 Cells,HMEC Mammary Epithelial Primary Cells,HeLa-S3 Cervical Carcinoma Cell Line,HepG2 Hepatoc…	CMYC,CTCF,MAX,RAD21,SMC3,TCF4	Arid3a,GR,Mef2,TATA,TCF4,p300	GTEx2015_v6,Adipose_Subcutaneous,CHRNE,4.91485865992609e-24,GTEx2015_v6,Adipose_Visceral_Omentum,CHRNE,7.53654511333587e-11,GTEx2015_v6,Adrenal_Gland,CHRNE,6.35955833770079e-07,GTEx2015_v6,Artery_Aorta,CHRNE,1.02903458926293e-08,GTEx2015_v6,Artery_Coronary,CHRNE,3.03829501916745e-07,GTEx2015_v6,Artery_Tibial,CHRNE,3.39437016725456e-17,GTEx2015_v6,Breast_Mammary_Tissue,CHRNE,6.45067932527395e-10,G…
Min SpO2	EA	rs72835064	9.6e-07	Combined meta-analysis	17p13:4,741,718 – 4,813,078	17	4809454	C17orf107,CHRNE	.	.	0	0	1	1	3	3	0	1	39	.	.	SKIN	Foreskin Keratinocyte Primary Cells skin03	BLD,CRVX,LNG	A549 EtOH 0.02pct Lung Carcinoma Cell Line,HeLa-S3 Cervical Carcinoma Cell Line,Primary B cells from peripheral blood	.	RFX5	GTEx2015_v6,Adipose_Subcutaneous,AC012146.7,3.02349644798555e-07,GTEx2015_v6,Adipose_Subcutaneous,CHRNE,6.1738459771663e-28,GTEx2015_v6,Adipose_Visceral_Omentum,CHRNE,1.15474096550181e-11,GTEx2015_v6,Adrenal_Gland,CHRNE,2.38568304519659e-08,GTEx2015_v6,Artery_Aorta,CHRNE,4.65209222383591e-12,GTEx2015_v6,Artery_Coronary,CHRNE,1.67009864578726e-10,GTEx2015_v6,Artery_Tibial,CHRNE,6.7800126072284e-24…
Min SpO2	EA	rs7208165	4.21e-07	Combined meta-analysis	17p13:4,741,718 – 4,813,078	17	4811194	C17orf107,CHRNE	.	.	1	1	2	2	0	0	0	1	37	LIV	HepG2 Hepatocellular Carcinoma Cell Line	MUS,PLCNT	Fetal Muscle Trunk,Placenta	.	.	.	Pax-4	GTEx2015_v6,Adipose_Subcutaneous,AC012146.7,2.6038848155179e-07,GTEx2015_v6,Adipose_Subcutaneous,CHRNE,4.76273585869996e-26,GTEx2015_v6,Adipose_Visceral_Omentum,CHRNE,6.33426219267722e-12,GTEx2015_v6,Adrenal_Gland,CHRNE,3.32549570074454e-07,GTEx2015_v6,Artery_Aorta,CHRNE,2.10268249604531e-10,GTEx2015_v6,Artery_Coronary,CHRNE,5.23184788341537e-07,GTEx2015_v6,Artery_Tibial,CHRNE,5.08273755645413e-2…
Min SpO2	EA	rs7209390	7.38e-07	Combined meta-analysis	17p13:4,741,718 – 4,813,078	17	4811237	CHRNE	.	.	0	0	3	3	0	0	0	6	37	.	.	LIV,MUS,PLCNT	Fetal Muscle Trunk,HepG2 Hepatocellular Carcinoma Cell Line,Placenta	.	.	.	ELF1,NRSF,Rad21,SETDB1,YY1,Zfx	GTEx2015_v6,Adipose_Subcutaneous,AC012146.7,2.56842473473231e-07,GTEx2015_v6,Adipose_Subcutaneous,CHRNE,4.62697675278964e-26,GTEx2015_v6,Adipose_Visceral_Omentum,CHRNE,6.31282784942024e-12,GTEx2015_v6,Adrenal_Gland,CHRNE,3.32149607386036e-07,GTEx2015_v6,Artery_Aorta,CHRNE,2.16044770956355e-10,GTEx2015_v6,Artery_Coronary,CHRNE,5.59205035868095e-07,GTEx2015_v6,Artery_Tibial,CHRNE,4.97647838519426e-…
Min SpO2	EA	rs7208208	6.3e-07	Combined meta-analysis	17p13:4,741,718 – 4,813,078	17	4811243	CHRNE	.	.	0	0	3	3	0	0	0	6	37	.	.	LIV,MUS,PLCNT	Fetal Muscle Trunk,HepG2 Hepatocellular Carcinoma Cell Line,Placenta	.	.	.	ELF1,Myc,NRSF,Rad21,YY1,Zfx	GTEx2015_v6,Adipose_Subcutaneous,AC012146.7,2.56960605021521e-07,GTEx2015_v6,Adipose_Subcutaneous,CHRNE,4.61214750186559e-26,GTEx2015_v6,Adipose_Visceral_Omentum,CHRNE,6.31282784942024e-12,GTEx2015_v6,Adrenal_Gland,CHRNE,3.32149607386036e-07,GTEx2015_v6,Artery_Aorta,CHRNE,2.16096711029217e-10,GTEx2015_v6,Artery_Coronary,CHRNE,5.59205035868095e-07,GTEx2015_v6,Artery_Tibial,CHRNE,4.97404175041055e-…
Min SpO2	EA	rs7210187	4.48e-07	Combined meta-analysis	17p13:4,741,718 – 4,813,078	17	4811350	CHRNE	.	.	0	0	3	3	0	0	0	2	37	.	.	LIV,MUS,PLCNT	Fetal Muscle Trunk,HepG2 Hepatocellular Carcinoma Cell Line,Placenta	.	.	.	LUN-1,Pitx2	GTEx2015_v6,Adipose_Subcutaneous,AC012146.7,2.65333752096532e-07,GTEx2015_v6,Adipose_Subcutaneous,CHRNE,4.50090042935399e-26,GTEx2015_v6,Adipose_Visceral_Omentum,CHRNE,6.18844468260939e-12,GTEx2015_v6,Adrenal_Gland,CHRNE,3.30017123710214e-07,GTEx2015_v6,Artery_Aorta,CHRNE,2.1182216955004e-10,GTEx2015_v6,Artery_Coronary,CHRNE,5.1972641832578e-07,GTEx2015_v6,Artery_Tibial,CHRNE,5.01955387700271e-22…
Min SpO2	EA	rs7214599	4.52e-07	Combined meta-analysis	17p13:4,741,718 – 4,813,078	17	4811491		.	.	2	2	11	21	2	2	0	6	37	LIV,SKIN	Foreskin Keratinocyte Primary Cells skin02,HepG2 Hepatocellular Carcinoma Cell Line	BLD,BRST,ESC,ESDR,GI,IPSC,LIV,MUS,PLCNT,SKIN,THYM	Breast Myoepithelial Primary Cells,Breast variant Human Mammary Epithelial Cells (vHMEC),Fetal Muscle Leg,Fetal Muscle Trunk,Fetal Thymus,Foreskin Fibroblast Primary Cells skin02,Foreskin Keratinocyte Primary Cells skin03,Foreskin Melanocyte Primary Cells skin03,HMEC Mammary Epithelial Primary Cells,HUES64 Cells,Liver,NHEK-Epidermal Keratinocyte Primary Cells,Placenta,Primary T cells from cord bl…	BLD,ESDR	H1 BMP4 Derived Trophoblast Cultured Cells,Primary T cells from cord blood	.	CHOP::CEBPalpha,Cdc5,DMRT4,Foxo,HMG-IY,HNF1	GTEx2015_v6,Adipose_Subcutaneous,AC012146.7,2.69903784161164e-07,GTEx2015_v6,Adipose_Subcutaneous,CHRNE,4.54101543298673e-26,GTEx2015_v6,Adipose_Visceral_Omentum,CHRNE,6.24702016018803e-12,GTEx2015_v6,Adrenal_Gland,CHRNE,3.32549570074454e-07,GTEx2015_v6,Artery_Aorta,CHRNE,2.13131922533534e-10,GTEx2015_v6,Artery_Coronary,CHRNE,5.34206647095439e-07,GTEx2015_v6,Artery_Tibial,CHRNE,5.27675646212207e-…
Min SpO2	EA	rs7214776	5.06e-07	Combined meta-analysis	17p13:4,741,718 – 4,813,078	17	4811615		.	.	5	8	18	55	10	17	3	3	40	ESC,ESDR,LIV,MUS,SKIN	Foreskin Fibroblast Primary Cells skin02,Foreskin Keratinocyte Primary Cells skin02,Foreskin Keratinocyte Primary Cells skin03,H9 Derived Neuron Cultured Cells,H9 Derived Neuronal Progenitor Cultured Cells,HSMM cell derived Skeletal Muscle Myotubes Cells,HUES6 Cells,HepG2 Hepatocellular Carcinoma Cell Line	ADRL,BLD,BRN,BRST,ESC,ESDR,FAT,GI,HRT,IPSC,LIV,LNG,MUS,PANC,PLCNT,SKIN,SPLN,THYM	Adipose Derived Mesenchymal Stem Cell Cultured Cells,Adipose Nuclei,Breast Myoepithelial Primary Cells,Breast variant Human Mammary Epithelial Cells (vHMEC),Cortex derived primary cultured neurospheres,Duodenum Mucosa,Duodenum Smooth Muscle,ES-I3 Cells,ES-UCSF4 Cells,ES-WA7 Cells,Esophagus,Fetal Adrenal Gland,Fetal Intestine Small,Fetal Lung,Fetal Muscle Leg,Fetal Muscle Trunk,Fetal Stomach,Fetal…	BLD,BRST,ESC,ESDR,IPSC,LIV,LNG,MUS,PLCNT,SKIN	A549 EtOH 0.02pct Lung Carcinoma Cell Line,Breast variant Human Mammary Epithelial Cells (vHMEC),Fetal Muscle Leg,Foreskin Keratinocyte Primary Cells skin02,Foreskin Melanocyte Primary Cells skin01,H1 BMP4 Derived Mesendoderm Cultured Cells,H1 BMP4 Derived Trophoblast Cultured Cells,H1 Cells,H1 Derived Neuronal Progenitor Cultured Cells,HMEC Mammary Epithelial Primary Cells,HepG2 Hepatocellular C…	ELF1,GABP,HNF4A	BHLHE40,NRSF,ZEB1	17873874,Gene expression of CHRNE in CEU lymphoblastoid cell lines,2.20343E-10,GTEx2015_v6,Adipose_Subcutaneous,AC012146.7,7.22883667224049e-07,GTEx2015_v6,Adipose_Subcutaneous,CHRNE,2.5354770083186e-26,GTEx2015_v6,Adipose_Visceral_Omentum,CHRNE,5.19572608368909e-11,GTEx2015_v6,Adrenal_Gland,CHRNE,1.38652004552428e-06,GTEx2015_v6,Artery_Aorta,CHRNE,2.63468138799702e-09,GTEx2015_v6,Artery_Coronary…
Min SpO2	EA	rs16954243	4.58e-07	Combined meta-analysis	17p13:4,741,718 – 4,813,078	17	4812403		.	.	10	16	20	80	20	52	11	0	43	BLD,BRN,BRST,ESDR,GI,LIV,LNG,MUS,SKIN,STRM	Brain Inferior Temporal Lobe,Breast Myoepithelial Primary Cells,Foreskin Fibroblast Primary Cells skin01,Foreskin Fibroblast Primary Cells skin02,Foreskin Keratinocyte Primary Cells skin02,Foreskin Keratinocyte Primary Cells skin03,H9 Derived Neuron Cultured Cells,H9 Derived Neuronal Progenitor Cultured Cells,HSMM Skeletal Muscle Myoblasts Cells,HepG2 Hepatocellular Carcinoma Cell Line,IMR90 feta…	ADRL,BLD,BONE,BRN,BRST,CRVX,ESC,ESDR,FAT,GI,HRT,IPSC,KID,LIV,LNG,MUS,PLCNT,SKIN,SPLN,THYM	A549 EtOH 0.02pct Lung Carcinoma Cell Line,Adipose Derived Mesenchymal Stem Cell Cultured Cells,Adipose Nuclei,Brain Angular Gyrus,Brain Anterior Caudate,Brain Cingulate Gyrus,Brain Hippocampus Middle,Brain Substantia Nigra,Brain_Dorsolateral_Prefrontal_Cortex,Breast variant Human Mammary Epithelial Cells (vHMEC),Colon Smooth Muscle,Cortex derived primary cultured neurospheres,Duodenum Mucosa,ES-…	ADRL,BLD,BRN,BRST,CRVX,ESC,ESDR,GI,HRT,IPSC,KID,LIV,LNG,MUS,OVRY,PANC,PLCNT,SKIN,THYM,VAS	A549 EtOH 0.02pct Lung Carcinoma Cell Line,Breast variant Human Mammary Epithelial Cells (vHMEC),Fetal Adrenal Gland,Fetal Brain Female,Fetal Heart,Fetal Intestine Large,Fetal Intestine Small,Fetal Kidney,Fetal Lung,Fetal Muscle Leg,Fetal Muscle Trunk,Fetal Stomach,Fetal Thymus,Foreskin Fibroblast Primary Cells skin01,Foreskin Fibroblast Primary Cells skin02,Foreskin Keratinocyte Primary Cells sk…	CTCF,ELF1,GABP,HMGN3,NFKB,PAX5C20,PAX5N19,POL2,RFX5,SIN3AK20,TCF12	.	17873874,Gene expression of CHRNE in CEU lymphoblastoid cell lines,2.20343E-10,GTEx2015_v6,Adipose_Subcutaneous,AC012146.7,2.57679511649631e-07,GTEx2015_v6,Adipose_Subcutaneous,CHRNE,2.05424899285996e-26,GTEx2015_v6,Adipose_Visceral_Omentum,CHRNE,1.12179452492232e-11,GTEx2015_v6,Adrenal_Gland,CHRNE,7.54411474304771e-07,GTEx2015_v6,Artery_Aorta,CHRNE,2.14516481003939e-10,GTEx2015_v6,Artery_Coronar…
Min SpO2	EA	rs112745851	4.9e-07	Combined meta-analysis	17p13:4,741,718 – 4,813,078	17	4812916		.	.	3	5	17	62	5	6	0	1	37	GI,LIV,SKIN	Foreskin Keratinocyte Primary Cells skin02,Foreskin Keratinocyte Primary Cells skin03,HepG2 Hepatocellular Carcinoma Cell Line,NHEK-Epidermal Keratinocyte Primary Cells,Rectal Smooth Muscle	ADRL,BLD,BRN,BRST,ESC,ESDR,FAT,GI,IPSC,KID,LIV,LNG,MUS,PLCNT,SKIN,STRM,THYM	A549 EtOH 0.02pct Lung Carcinoma Cell Line,Adipose Derived Mesenchymal Stem Cell Cultured Cells,Brain Hippocampus Middle,Brain Inferior Temporal Lobe,Breast Myoepithelial Primary Cells,Breast variant Human Mammary Epithelial Cells (vHMEC),Colon Smooth Muscle,Cortex derived primary cultured neurospheres,Duodenum Mucosa,ES-I3 Cells,ES-UCSF4 Cells,Fetal Adrenal Gland,Fetal Intestine Large,Fetal Inte…	BLD,BRST,LIV,PLCNT,SKIN	Foreskin Keratinocyte Primary Cells skin02,HMEC Mammary Epithelial Primary Cells,HepG2 Hepatocellular Carcinoma Cell Line,NHEK-Epidermal Keratinocyte Primary Cells,Placenta,Primary B cells from peripheral blood	.	Ik-1	GTEx2015_v6,Adipose_Subcutaneous,AC012146.7,2.70441383482174e-07,GTEx2015_v6,Adipose_Subcutaneous,CHRNE,1.29547054636444e-26,GTEx2015_v6,Adipose_Visceral_Omentum,CHRNE,2.31041774283922e-11,GTEx2015_v6,Adrenal_Gland,CHRNE,1.66607752199705e-06,GTEx2015_v6,Artery_Aorta,CHRNE,2.14577967721759e-10,GTEx2015_v6,Artery_Coronary,CHRNE,5.39182159092765e-07,GTEx2015_v6,Artery_Tibial,CHRNE,6.44975665653641e-…
Min SpO2	EA	rs8077580	3.56e-07	Combined meta-analysis	17p13:4,741,718 – 4,813,078	17	4813078		.	.	2	4	15	54	7	12	0	3	38	LIV,SKIN	Foreskin Keratinocyte Primary Cells skin02,Foreskin Keratinocyte Primary Cells skin03,HepG2 Hepatocellular Carcinoma Cell Line,NHEK-Epidermal Keratinocyte Primary Cells	BLD,BRN,BRST,ESC,ESDR,FAT,GI,IPSC,KID,LIV,LNG,MUS,PLCNT,SKIN,THYM	A549 EtOH 0.02pct Lung Carcinoma Cell Line,Adipose Derived Mesenchymal Stem Cell Cultured Cells,Brain Inferior Temporal Lobe,Breast Myoepithelial Primary Cells,Breast variant Human Mammary Epithelial Cells (vHMEC),Colon Smooth Muscle,Cortex derived primary cultured neurospheres,Duodenum Mucosa,ES-I3 Cells,Fetal Intestine Large,Fetal Intestine Small,Fetal Kidney,Fetal Muscle Leg,Fetal Muscle Trunk…	BRST,ESC,ESDR,MUS,PLCNT,SKIN,THYM	Breast variant Human Mammary Epithelial Cells (vHMEC),Fetal Muscle Leg,Fetal Thymus,Foreskin Keratinocyte Primary Cells skin02,H1 BMP4 Derived Mesendoderm Cultured Cells,H1 BMP4 Derived Trophoblast Cultured Cells,H1 Derived Mesenchymal Stem Cells,H1 Derived Neuronal Progenitor Cultured Cells,H9 Cells,HMEC Mammary Epithelial Primary Cells,Placenta,Psoas Muscle	.	RXRA,Rad21,TR4	GTEx2015_v6,Adipose_Subcutaneous,AC012146.7,3.34013812265755e-07,GTEx2015_v6,Adipose_Subcutaneous,CHRNE,8.66099738644053e-25,GTEx2015_v6,Adipose_Visceral_Omentum,CHRNE,3.8420931869564e-08,GTEx2015_v6,Adrenal_Gland,CHRNE,1.23947670963946e-06,GTEx2015_v6,Artery_Aorta,CHRNE,6.11312259954609e-09,GTEx2015_v6,Artery_Coronary,CHRNE,1.04869480503573e-06,GTEx2015_v6,Artery_Tibial,CHRNE,8.4197089939832e-18…
Per90	All	rs2711881	6.47e-08	Combined meta-analysis	7q22:103,121,109 – 103,150,092	7	103135431	CTB-107G13.1,RELN	.	.	0	0	0	0	0	0	1	5	1	.	.	.	.	.	.	CEBPB	CEBPA,CEBPB,HLF,Hsf,p300	GTEx2015_v6,Adipose_Subcutaneous,CTB-107G13.1,2.41117742370259e-06
Per90	All	rs2528871	7.19e-08	Combined meta-analysis	7q22:103,121,109 – 103,150,092	7	103135470	CTB-107G13.1,RELN	.	.	0	0	0	0	0	0	1	1	1	.	.	.	.	.	.	CEBPB	GATA	GTEx2015_v6,Adipose_Subcutaneous,CTB-107G13.1,2.4103958063488e-06
Per90	All	rs10233848	4.38e-07	Combined meta-analysis	7q22:103,121,109 – 103,150,092	7	103122645	CTB-107G13.1,RELN,RN7SKP86	Y	Y	0	0	0	0	0	0	0	2	2	.	.	.	.	.	.	.	Hsf,ZEB1	GTEx2015_v6,Adipose_Subcutaneous,CTB-107G13.1,4.26633202805513e-06;GTEx2015_v6,Cells_Transformed_fibroblasts,LRRC17,1.23588639120964e-05
Per90	All	rs7783672	5.97e-07	Combined meta-analysis	7q22:103,121,109 – 103,150,092	7	103145336	CTB-107G13.1,RELN	.	.	4	6	3	3	0	0	3	15	0	ESC,IPSC,STRM,BLD	ES-I3 Cells,HUES6 Cells,iPS-15b Cells,Mesenchymal Stem Cell Derived Chondrocyte Cultured Cells,K562 Leukemia Cells	LNG,IPSC,GI	IMR90 fetal lung fibroblasts Cell line,iPS DF 19.11 Cells,Stomach Mucosa	.	.	EGR1,YY1,HAE2F1	CAC-binding-protein,CCNT2,E2F,Egr-1,INSM1,Irf,LBP-1,MAZR,RREB-1,SP1,UF1H3BETA,WT1,YY1,ZNF219,Zfp281	.
Per90	AA	rs17042395	9.43e-09	Discovery/Replication	3p24:16,593,431	3	16593431		.	.	0	0	3	3	0	0	0	2	0	.	.	BLD,SKIN,THYM	Fetal Thymus,Foreskin Melanocyte Primary Cells skin03,K562 Leukemia Cells	.	.	.	LBP-1,LBP-9	.
Per90	EA	rs148471505	3.08e-08	Discovery/Replication	10q22:71,104,588	10	71104588	HK1	.	.	2	9	15	71	8	15	1	2	0	BLD,THYM	Fetal Thymus,Primary B cells from cord blood,Primary T cells effector/memory enriched from peripheral blood,Primary T cells from cord blood,Primary T helper 17 cells PMA-I stimulated,Primary T helper cells PMA-I stimulated,Primary T helper naive cells from peripheral blood,Primary T regulatory cells from peripheral blood,Thymus	BLD,BRN,BRST,ESC,ESDR,FAT,GI,HRT,IPSC,LNG,MUS,PLCNT,SKIN,SPLN,VAS	Adipose Derived Mesenchymal Stem Cell Cultured Cells,Brain Angular Gyrus,Brain Anterior Caudate,Brain Inferior Temporal Lobe,Brain_Dorsolateral_Prefrontal_Cortex,Breast Myoepithelial Primary Cells,Breast variant Human Mammary Epithelial Cells (vHMEC),Colonic Mucosa,Dnd41 TCell Leukemia Cell Line,ES-I3 Cells,ES-UCSF4 Cells,Esophagus,Fetal Heart,Fetal Muscle Leg,Fetal Muscle Trunk,Foreskin Fibrobla…	BLD,ESC,ESDR,GI,IPSC,KID,SKIN,THYM	Fetal Kidney,Fetal Stomach,Fetal Thymus,GM12878 Lymphoblastoid Cells,H1 BMP4 Derived Mesendoderm Cultured Cells,H1 Cells,H9 Cells,K562 Leukemia Cells,NHEK-Epidermal Keratinocyte Primary Cells,Primary B cells from peripheral blood,Primary T cells from cord blood,Primary T cells from peripheral blood,Primary hematopoietic stem cells G-CSF-mobilized Male,iPS DF 19.11 Cells,iPS DF 6.9 Cells	EBF1	GR,SEF-1	.
Avg SpO2	EA Males	rs7578254	2.45e-07	Discovery/Replication	2p21:45,808,963 – 45,836,190	2	45834822	SRBD1	.	.	1	1	7	9	1	1	0	2	1	BLD	K562 Leukemia Cells	BLD,ESC,GI,LIV,LNG,SKIN,VAS	A549 EtOH 0.02pct Lung Carcinoma Cell Line,ES-I3 Cells,Foreskin Melanocyte Primary Cells skin03,HUES6 Cells,HUVEC Umbilical Vein Endothelial Primary Cells,HepG2 Hepatocellular Carcinoma Cell Line,Primary hematopoietic stem cells,Primary hematopoietic stem cells G-CSF-mobilized Male,Sigmoid Colon	SKIN	Foreskin Keratinocyte Primary Cells skin02	.	AIRE,Irf	Westra2013,Whole_Blood,SRBD1,4.419929257960447E-14
Avg SpO2	EA Males	rs60216068	2.71e-07	Discovery/Replication	2p21:45,808,963 – 45,836,190	2	45836190	SRBD1	.	.	0	0	4	5	0	0	0	6	0	.	.	BLD,GI,LIV,SKIN	Dnd41 TCell Leukemia Cell Line,Foreskin Melanocyte Primary Cells skin03,GM12878 Lymphoblastoid Cells,Gastric,HepG2 Hepatocellular Carcinoma Cell Line	.	.	.	CDP,Rad21,Smad3,Smad4,TATA,Zfx	.
Avg SpO2	EA Males	rs852591	3.93e-07	Discovery/Replication	5p15:10,951,038 – 10,962,676	5	10959003		.	.	0	0	0	0	0	0	1	3	0	.	.	.	.	.	.	SETDB1	CEBPG,Ehf,Spdef	.
Avg SpO2	EA Males	rs852595	4.75e-07	Discovery/Replication	5p15:10,951,038 – 10,962,676	5	10962676		.	.	3	3	1	8	0	0	0	13	0	BLD,GI,LIV	Liver,Primary hematopoietic stem cells G-CSF-mobilized Male,Stomach Mucosa	BLD	Monocytes-CD14+ RO01746 Primary Cells,Primary T cells from peripheral blood,Primary T helper 17 cells PMA-I stimulated,Primary T helper memory cells from peripheral blood 2,Primary T regulatory cells from peripheral blood,Primary hematopoietic stem cells G-CSF-mobilized Female,Primary monocytes from peripheral blood,Primary neutrophils from peripheral blood	.	.	.	BCL,CAC-binding-protein,E2A,Egr-1,Lmo2-complex,Maf,Mxi1,Myc,Myf,NRSF,SETDB1,SP1,TCF12	.
Avg SpO2	EA Males	rs25965	9.79e-07	Discovery/Replication	5q21:106,817,477 – 106,822,267	5	106817477	EFNA5	.	.	0	0	4	4	0	0	0	5	0	.	.	BRST,ESDR,IPSC,LNG	A549 EtOH 0.02pct Lung Carcinoma Cell Line,Breast Myoepithelial Primary Cells,H1 Derived Mesenchymal Stem Cells,iPS DF 19.11 Cells	.	.	.	ERalpha-a,HNF4,RXRA,SP1,ZBRK1	.
Avg SpO2	EA Males	rs79464473	6.65e-07	Discovery/Replication	5q21:106,817,477 – 106,822,267	5	106817641	EFNA5	.	.	0	0	4	4	0	0	0	8	0	.	.	BRST,GI,HRT,LNG	A549 EtOH 0.02pct Lung Carcinoma Cell Line,Breast Myoepithelial Primary Cells,Fetal Heart,Stomach Mucosa	.	.	.	Fox,Foxa,Foxj1,Foxj2,Foxo,HDAC2,Mef2,p300	.
Avg SpO2	EA Males	rs17594614	4.94e-07	Discovery/Replication	5q21:106,817,477 – 106,822,267	5	106820225	EFNA5	.	.	1	1	8	13	3	7	0	3	0	FAT	Mesenchymal Stem Cell Derived Adipocyte Cultured Cells	BLD,BRN,ESC,ESDR,FAT,HRT,LNG,SKIN	A549 EtOH 0.02pct Lung Carcinoma Cell Line,Adipose Derived Mesenchymal Stem Cell Cultured Cells,Cortex derived primary cultured neurospheres,Fetal Brain Male,Fetal Heart,GM12878 Lymphoblastoid Cells,H9 Derived Neuronal Progenitor Cultured Cells,HUES48 Cells,HUES64 Cells,NHDF-Ad Adult Dermal Fibroblast Primary Cells,Primary neutrophils from peripheral blood,hESC Derived CD184+ Endoderm Cultured Ce…	BRN,MUS,SKIN	Fetal Brain Female,Fetal Brain Male,Fetal Muscle Leg,Foreskin Fibroblast Primary Cells skin01,Foreskin Fibroblast Primary Cells skin02,HSMM Skeletal Muscle Myoblasts Cells,NHDF-Ad Adult Dermal Fibroblast Primary Cells	.	GR,Rad21,TAL1	.
Avg SpO2	EA Males	rs17594634	5.26e-07	Discovery/Replication	5q21:106,817,477 – 106,822,267	5	106821062	EFNA5	Y	Y	0	0	7	16	1	2	0	5	0	.	.	BLD,BRN,BRST,ESC,ESDR,IPSC,LNG	A549 EtOH 0.02pct Lung Carcinoma Cell Line,Cortex derived primary cultured neurospheres,ES-UCSF4 Cells,GM12878 Lymphoblastoid Cells,Ganglion Eminence derived primary cultured neurospheres,H9 Derived Neuron Cultured Cells,HMEC Mammary Epithelial Primary Cells,HUES48 Cells,HUES64 Cells,Primary Natural Killer cells from peripheral blood,Primary neutrophils from peripheral blood,hESC Derived CD184+ E…	BLD	GM12878 Lymphoblastoid Cells,Primary Natural Killer cells from peripheral blood	.	DBP,DMRT4,DMRT5,Osr,Pou5f1	.
Avg SpO2	EA Males	rs17594657	3.88e-07	Discovery/Replication	5q21:106,817,477 – 106,822,267	5	106821940	EFNA5	.	.	1	1	7	18	0	0	0	0	0	BLD	GM12878 Lymphoblastoid Cells	BLD,BRST,FAT,GI,LNG,PLCNT,SKIN	A549 EtOH 0.02pct Lung Carcinoma Cell Line,Adipose Derived Mesenchymal Stem Cell Cultured Cells,Breast variant Human Mammary Epithelial Cells (vHMEC),Dnd41 TCell Leukemia Cell Line,Foreskin Keratinocyte Primary Cells skin02,Foreskin Keratinocyte Primary Cells skin03,HMEC Mammary Epithelial Primary Cells,NHEK-Epidermal Keratinocyte Primary Cells,Placenta Amnion,Primary Natural Killer cells from pe…	.	.	.	.	.
Avg SpO2	EA Males	rs26239	6.88e-07	Discovery/Replication	5q21:106,817,477 – 106,822,267	5	106822267	EFNA5	.	.	0	0	11	29	5	9	5	0	0	.	.	BLD,BRST,FAT,GI,LNG,MUS,PLCNT,SKIN,STRM,THYM,VAS	A549 EtOH 0.02pct Lung Carcinoma Cell Line,Adipose Derived Mesenchymal Stem Cell Cultured Cells,Breast Myoepithelial Primary Cells,Dnd41 TCell Leukemia Cell Line,Fetal Thymus,Foreskin Fibroblast Primary Cells skin01,Foreskin Keratinocyte Primary Cells skin02,Foreskin Keratinocyte Primary Cells skin03,HMEC Mammary Epithelial Primary Cells,HSMM Skeletal Muscle Myoblasts Cells,HUVEC Umbilical Vein E…	BLD,BRST,CRVX,GI,SKIN	Breast variant Human Mammary Epithelial Cells (vHMEC),Foreskin Keratinocyte Primary Cells skin02,Gastric,HMEC Mammary Epithelial Primary Cells,HeLa-S3 Cervical Carcinoma Cell Line,NHEK-Epidermal Keratinocyte Primary Cells,Primary Natural Killer cells from peripheral blood,Primary T cells from peripheral blood,Primary monocytes from peripheral blood	BATF,BCL11A,POL2,SETDB1,STAT3	.	.
Avg SpO2	EA Males	rs116904210	2.68e-07	Discovery/Replication	12q14:63,142,950 – 63,142,951	12	63142950	PPM1H	Y	.	0	0	8	14	3	4	0	2	0	.	.	BLD,BONE,BRN,ESDR,LNG,MUS,SKIN,STRM	A549 EtOH 0.02pct Lung Carcinoma Cell Line,Bone Marrow Derived Cultured Mesenchymal Stem Cells,Brain Angular Gyrus,Foreskin Melanocyte Primary Cells skin03,Ganglion Eminence derived primary cultured neurospheres,H9 Derived Neuron Cultured Cells,H9 Derived Neuronal Progenitor Cultured Cells,HSMM Skeletal Muscle Myoblasts Cells,HSMM cell derived Skeletal Muscle Myotubes Cells,Monocytes-CD14+ RO0174…	BLD,KID,SKIN	Fetal Kidney,Foreskin Fibroblast Primary Cells skin01,Monocytes-CD14+ RO01746 Primary Cells,Primary monocytes from peripheral blood	.	ATF3,PRDM1	.
Avg SpO2	EA Males	rs117294696	2.59e-07	Discovery/Replication	12q14:63,142,950 – 63,142,951	12	63142951	PPM1H	Y	.	0	0	8	14	3	4	0	3	0	.	.	BLD,BONE,BRN,ESDR,LNG,MUS,SKIN,STRM	A549 EtOH 0.02pct Lung Carcinoma Cell Line,Bone Marrow Derived Cultured Mesenchymal Stem Cells,Brain Angular Gyrus,Foreskin Melanocyte Primary Cells skin03,Ganglion Eminence derived primary cultured neurospheres,H9 Derived Neuron Cultured Cells,H9 Derived Neuronal Progenitor Cultured Cells,HSMM Skeletal Muscle Myoblasts Cells,HSMM cell derived Skeletal Muscle Myotubes Cells,Monocytes-CD14+ RO0174…	BLD,KID,SKIN	Fetal Kidney,Foreskin Fibroblast Primary Cells skin01,Monocytes-CD14+ RO01746 Primary Cells,Primary monocytes from peripheral blood	.	CDP,GATA,PRDM1	.
Avg SpO2	EA Males	rs78805840	5.36e-08	Discovery/Replication	18p11:9,543,238 – 9,624,973	18	9543238	PPP4R1	.	.	0	0	1	1	2	2	1	3	1	.	.	ESDR	H1 Derived Mesenchymal Stem Cells	LIV,PLCNT	HepG2 Hepatocellular Carcinoma Cell Line,Placenta	POL2	HNF4,STAT,ZBTB33	GTEx2015_v6,Esophagus_Mucosa,RP11-881L2.1,1.06043099262265e-05
Avg SpO2	EA Males	rs745218	4.23e-07	Discovery/Replication	18p11:9,543,238 – 9,624,973	18	9551028	PPP4R1	.	.	0	0	1	1	0	0	0	11	4	.	.	MUS	Fetal Muscle Leg	.	.	.	ELF1,Egr-1,Ehf,Elf3,Ets,FEV,PU.1,Pax-5,STAT,Tel2,p300	GTEx2015_v6,Esophagus_Mucosa,RP11-881L2.1,1.05216047822729e-05,Westra2013,Whole_Blood,PPP4R1,1.4822405868531938E-32,Westra2013,Whole_Blood,PPP4R1,8.276004176698271E-42,Westra2013,Whole_Blood,RALBP1,7.93241298461898E-6
Avg SpO2	EA Males	rs9948831	1.64e-07	Discovery/Replication	18p11:9,543,238 – 9,624,973	18	9553792	PPP4R1	.	.	0	0	0	0	1	1	0	1	4	.	.	.	.	MUS	HSMM Skeletal Muscle Myoblasts Cells	.	Brachyury	GTEx2015_v6,Esophagus_Mucosa,RP11-881L2.1,7.96657722969522e-06,Westra2013,Whole_Blood,PPP4R1,7.340942225370698E-42,Westra2013,Whole_Blood,PPP4R1,8.003406869467769E-33,Westra2013,Whole_Blood,RALBP1,6.731698173525568E-6
Avg SpO2	EA Males	rs10451359	3.04e-07	Discovery/Replication	18p11:9,543,238 – 9,624,973	18	9558184	PPP4R1	.	.	0	0	0	0	1	1	0	13	0	.	.	.	.	SKIN	NHEK-Epidermal Keratinocyte Primary Cells	.	AP-1,Evi-1,GATA,HDAC2,Irf,MZF1::1-4,PRDM1,PTF1-beta,PU.1,RXRA,SP1,TATA,Zfp281	.
Avg SpO2	EA Males	rs9304040	2.29e-07	Discovery/Replication	18p11:9,543,238 – 9,624,973	18	9558240	PPP4R1	.	.	0	0	4	7	0	0	0	1	3	.	.	BRST,GI,LIV,SKIN	Breast variant Human Mammary Epithelial Cells (vHMEC),Esophagus,Foreskin Keratinocyte Primary Cells skin02,Foreskin Keratinocyte Primary Cells skin03,HMEC Mammary Epithelial Primary Cells,HepG2 Hepatocellular Carcinoma Cell Line,Liver	.	.	.	RFX5	21829388,Gene expression of PPP4R1 in blood,3.6E-16'Westra2013,Whole_Blood,PPP4R1,1.4483773333553724E-35,Westra2013,Whole_Blood,PPP4R1,6.82225051117716E-45,Westra2013,Whole_Blood,RALBP1,1.8068140289689486E-4
Avg SpO2	EA Males	rs56863543	2.21e-07	Discovery/Replication	18p11:9,543,238 – 9,624,973	18	9560493	PPP4R1	.	.	0	0	1	2	1	1	0	3	0	.	.	SKIN	Foreskin Keratinocyte Primary Cells skin02,NHEK-Epidermal Keratinocyte Primary Cells	SKIN	NHEK-Epidermal Keratinocyte Primary Cells	.	HDAC2,Irf,p300	.
Avg SpO2	EA Males	rs2306134	3.63e-07	Discovery/Replication	18p11:9,543,238 – 9,624,973	18	9562042	PPP4R1	Y	.	0	0	2	4	5	5	0	1	4	.	.	BLD,GI	Colon Smooth Muscle,Monocytes-CD14+ RO01746 Primary Cells,Primary monocytes from peripheral blood,Stomach Smooth Muscle	BLD,IPSC,LNG,MUS,THYM	Fetal Lung,Fetal Muscle Trunk,Fetal Thymus,Monocytes-CD14+ RO01746 Primary Cells,iPS DF 6.9 Cells	.	NRSF	21829388,Gene expression of PPP4R1 in blood,1.8E-16,Westra2013,Whole_Blood,PPP4R1,1.4483773333553724E-35,Westra2013,Whole_Blood,PPP4R1,2.202348926132553E-45,Westra2013,Whole_Blood,RALBP1,1.3280389518300904E-4
Avg SpO2	EA Males	rs3826562	1.87e-07	Discovery/Replication	18p11:9,543,238 – 9,624,973	18	9562792	PPP4R1	.	.	0	0	4	9	1	1	0	11	4	.	.	BLD,BRN,GI,LNG	Brain Angular Gyrus,Colon Smooth Muscle,Duodenum Smooth Muscle,IMR90 fetal lung fibroblasts Cell Line,Monocytes-CD14+ RO01746 Primary Cells,NHLF Lung Fibroblast Primary Cells,Primary monocytes from peripheral blood,Rectal Smooth Muscle,Stomach Smooth Muscle	LNG	IMR90 fetal lung fibroblasts Cell Line	.	DMRT3,Foxd1,Foxf1,Foxj1,Foxk1,Foxl1,Foxq1,HNF1,Sox,TATA,TEF	21637794,Gene expression of RALBP1 [transcript NM_006788 probe A_23_P376599] in liver,0.000551002,Westra2013,Whole_Blood,PPP4R1,1.1139794062867093E-39,Westra2013,Whole_Blood,PPP4R1,4.181553584533501E-32,Westra2013,Whole_Blood,RALBP1,2.455382965536943E-6
Avg SpO2	EA Males	rs145725670	2.09e-07	Discovery/Replication	18p11:9,543,238 – 9,624,973	18	9563283	PPP4R1	.	.	0	0	4	8	2	2	0	4	0	.	.	BLD,BRN,GI,LNG	Brain Angular Gyrus,Brain Hippocampus Middle,Brain Inferior Temporal Lobe,Brain Substantia Nigra,Duodenum Smooth Muscle,Monocytes-CD14+ RO01746 Primary Cells,NHLF Lung Fibroblast Primary Cells,Primary monocytes from peripheral blood	BLD,BRN	Fetal Brain Male,K562 Leukemia Cells	.	Foxp1,Irf,SIX5,p300	.
Avg SpO2	EA Males	rs28838295	2.08e-07	Discovery/Replication	18p11:9,543,238 – 9,624,973	18	9566306	PPP4R1	.	.	0	0	0	0	2	2	0	1	0	.	.	.	.	BLD,SKIN	NHEK-Epidermal Keratinocyte Primary Cells,Primary T cells from cord blood	.	HNF4	.
Avg SpO2	EA Males	rs3898762	1.72e-07	Discovery/Replication	18p11:9,543,238 – 9,624,973	18	9575419	PPP4R1	.	.	0	0	7	20	0	0	0	2	4	.	.	BRN,ESC,GI,HRT,IPSC,LNG,MUS	A549 EtOH 0.02pct Lung Carcinoma Cell Line,Brain Angular Gyrus,Brain Cingulate Gyrus,Brain Hippocampus Middle,Brain Substantia Nigra,Colon Smooth Muscle,ES-I3 Cells,Fetal Heart,Fetal Lung,HUES48 Cells,HUES6 Cells,HUES64 Cells,Rectal Mucosa Donor 31,Rectal Smooth Muscle,Skeletal Muscle Female,Stomach Mucosa,Stomach Smooth Muscle,iPS-15b Cells,iPS-18 Cells,iPS-20b Cells	.	.	.	DMRT2,TATA	GTEx2015_v6,Esophagus_Mucosa,RP11-881L2.1,9.47808009975045e-06,Westra2013,Whole_Blood,PPP4R1,1.5497174823340655E-35,Westra2013,Whole_Blood,PPP4R1,6.285367425670155E-45,Westra2013,Whole_Blood,RALBP1,1.6748470771006473E-4
Avg SpO2	EA Males	rs12458145	2.33e-07	Discovery/Replication	18p11:9,543,238 – 9,624,973	18	9575764	PPP4R1	.	.	0	0	12	27	20	45	19	2	3	.	.	BLD,BRN,CRVX,ESC,GI,HRT,IPSC,KID,LNG,MUS,STRM,VAS	A549 EtOH 0.02pct Lung Carcinoma Cell Line,Brain Angular Gyrus,Brain Hippocampus Middle,Brain Substantia Nigra,Colon Smooth Muscle,Duodenum Smooth Muscle,ES-I3 Cells,Fetal Heart,Fetal Kidney,Fetal Lung,Fetal Stomach,HSMM cell derived Skeletal Muscle Myotubes Cells,HUES48 Cells,HUES6 Cells,HUVEC Umbilical Vein Endothelial Primary Cells,HeLa-S3 Cervical Carcinoma Cell Line,K562 Leukemia Cells,Mesen…	ADRL,BLD,BRN,BRST,CRVX,ESC,ESDR,GI,HRT,IPSC,KID,LIV,LNG,MUS,OVRY,PANC,PLCNT,SKIN,THYM,VAS	A549 EtOH 0.02pct Lung Carcinoma Cell Line,Breast variant Human Mammary Epithelial Cells (vHMEC),Fetal Adrenal Gland,Fetal Brain Female,Fetal Heart,Fetal Intestine Large,Fetal Intestine Small,Fetal Kidney,Fetal Lung,Fetal Muscle Leg,Fetal Muscle Trunk,Fetal Stomach,Fetal Thymus,Foreskin Fibroblast Primary Cells skin01,Foreskin Fibroblast Primary Cells skin02,Foreskin Keratinocyte Primary Cells sk…	CEBPB,CJUN,CMYC,CTCF,FOXA1,FOXA2,GATA2,GTF2F1,INI1,JUND,MAX,NFKB,P300,POL2,POL24H8,RAD21,RFX5,RXRA,SMC3	TATA,TFIIA	Westra2013,Whole_Blood,PPP4R1,1.5497174823340655E-35,Westra2013,Whole_Blood,PPP4R1,6.285367425670155E-45,Westra2013,Whole_Blood,RALBP1,1.793904672990727E-4
Avg SpO2	EA Males	rs9946235	2.43e-07	Discovery/Replication	18p11:9,543,238 – 9,624,973	18	9577556	PPP4R1	.	.	0	0	6	6	8	14	0	4	0	.	.	ESC,ESDR,GI,IPSC,LNG,PANC	H1 Derived Mesenchymal Stem Cells,HUES6 Cells,IMR90 fetal lung fibroblasts Cell Line,Pancreas,Stomach Mucosa,iPS DF 19.11 Cells	BLD,BRN,ESDR,IPSC,LNG,MUS,PLCNT,SKIN	Foreskin Fibroblast Primary Cells skin02,Foreskin Keratinocyte Primary Cells skin02,H1 BMP4 Derived Mesendoderm Cultured Cells,H1 Derived Mesenchymal Stem Cells,HSMM Skeletal Muscle Myoblasts Cells,HSMM cell derived Skeletal Muscle Myotubes Cells,IMR90 fetal lung fibroblasts Cell Line,NH-A Astrocytes Primary Cells,NHEK-Epidermal Keratinocyte Primary Cells,NHLF Lung Fibroblast Primary Cells,Placen…	.	Foxa,GR,Nanog,Zfx	.
Avg SpO2	EA Males	rs9946612	1.02e-07	Discovery/Replication	18p11:9,543,238 – 9,624,973	18	9577981	PPP4R1	.	.	0	0	5	7	1	1	0	2	3	.	.	BRST,ESC,ESDR,PANC,SKIN	Breast variant Human Mammary Epithelial Cells (vHMEC),ES-I3 Cells,Foreskin Keratinocyte Primary Cells skin03,HUES6 Cells,NHEK-Epidermal Keratinocyte Primary Cells,Pancreas,hESC Derived CD184+ Endoderm Cultured Cells	BLD	K562 Leukemia Cells	.	HNF1,RORalpha1	Westra2013,Whole_Blood,PPP4R1,1.538118267832199E-35,Westra2013,Whole_Blood,PPP4R1,6.338898416567598E-45,Westra2013,Whole_Blood,RALBP1,1.664158235316344E-4
Avg SpO2	EA Males	rs9961558	2.58e-07	Discovery/Replication	18p11:9,543,238 – 9,624,973	18	9578049	PPP4R1	.	.	0	0	5	8	1	1	0	2	3	.	.	BRST,ESC,LNG,PANC,SKIN	Breast variant Human Mammary Epithelial Cells (vHMEC),ES-I3 Cells,Foreskin Keratinocyte Primary Cells skin03,HMEC Mammary Epithelial Primary Cells,HUES6 Cells,IMR90 fetal lung fibroblasts Cell Line,NHEK-Epidermal Keratinocyte Primary Cells,Pancreas	BLD	K562 Leukemia Cells	.	Pax-4,RXRA	Westra2013,Whole_Blood,PPP4R1,1.381038626738902E-35,Westra2013,Whole_Blood,PPP4R1,6.338898416567598E-45,Westra2013,Whole_Blood,RALBP1,1.664158235316344E-4
Avg SpO2	EA Males	rs13381718	2.48e-07	Discovery/Replication	18p11:9,543,238 – 9,624,973	18	9578448	PPP4R1	.	.	0	0	4	7	6	8	0	2	0	.	.	BRST,ESC,SKIN,STRM	Bone Marrow Derived Cultured Mesenchymal Stem Cells,Breast Myoepithelial Primary Cells,Breast variant Human Mammary Epithelial Cells (vHMEC),ES-I3 Cells,Foreskin Keratinocyte Primary Cells skin02,HMEC Mammary Epithelial Primary Cells,NHEK-Epidermal Keratinocyte Primary Cells	BLD,BRST,CRVX,ESDR,PLCNT,SKIN	Foreskin Keratinocyte Primary Cells skin02,H1 BMP4 Derived Mesendoderm Cultured Cells,H1 BMP4 Derived Trophoblast Cultured Cells,HMEC Mammary Epithelial Primary Cells,HeLa-S3 Cervical Carcinoma Cell Line,K562 Leukemia Cells,NHEK-Epidermal Keratinocyte Primary Cells,Placenta	.	GCNF,Smad	.
Avg SpO2	EA Males	rs7239271	2.12e-07	Discovery/Replication	18p11:9,543,238 – 9,624,973	18	9580472	PPP4R1	.	.	0	0	1	1	0	0	0	3	0	.	.	ESDR	H1 Derived Mesenchymal Stem Cells	.	.	.	BDP1,GR,LUN-1	.
Avg SpO2	EA Males	rs56817979	2.17e-07	Discovery/Replication	18p11:9,543,238 – 9,624,973	18	9585323	PPP4R1,RP11-881L2.1	.	.	0	0	0	0	2	2	0	0	0	.	.	.	.	BLD,HRT	Fetal Heart,K562 Leukemia Cells	.	.	.
Avg SpO2	EA Males	rs11874827	2.12e-07	Discovery/Replication	18p11:9,543,238 – 9,624,973	18	9585415	PPP4R1,RP11-881L2.1	.	.	0	0	0	0	1	1	0	2	3	.	.	.	.	BRST	HMEC Mammary Epithelial Primary Cells	.	Sox,ZBTB33	Westra2013,Whole_Blood,PPP4R1,1.3914604119144304E-35,Westra2013,Whole_Blood,PPP4R1,6.447325084758272E-45,Westra2013,Whole_Blood,RALBP1,1.757096428561378E-4
Avg SpO2	EA Males	rs8085047	3.17e-07	Discovery/Replication	18p11:9,543,238 – 9,624,973	18	9595628	PPP4R1	.	.	1	1	17	41	0	0	0	0	0	FAT	Adipose Derived Mesenchymal Stem Cell Cultured Cells	BLD,BONE,BRN,BRST,CRVX,ESC,ESDR,FAT,GI,HRT,LIV,LNG,MUS,PLCNT,SKIN,STRM,VAS	A549 EtOH 0.02pct Lung Carcinoma Cell Line,Adipose Nuclei,Bone Marrow Derived Cultured Mesenchymal Stem Cells,Brain Substantia Nigra,Breast Myoepithelial Primary Cells,Breast variant Human Mammary Epithelial Cells (vHMEC),Colon Smooth Muscle,Duodenum Mucosa,Fetal Intestine Large,Fetal Intestine Small,Foreskin Fibroblast Primary Cells skin01,Foreskin Keratinocyte Primary Cells skin02,Foreskin Kera…	.	.	.	.	.
Avg SpO2	EA Males	rs28879133	2.85e-07	Discovery/Replication	18p11:9,543,238 – 9,624,973	18	9598761	PPP4R1	.	.	0	0	2	3	0	0	0	3	0	.	.	BLD,BRST	Breast variant Human Mammary Epithelial Cells (vHMEC),K562 Leukemia Cells,Primary T helper memory cells from peripheral blood 1	.	.	.	E2A,TBX5,ZEB1	.
Avg SpO2	EA Males	rs7233002	3.94e-07	Discovery/Replication	18p11:9,543,238 – 9,624,973	18	9600558	PPP4R1	.	.	0	0	0	0	0	0	1	4	1	.	.	.	.	.	.	SETDB1	BRCA1,Cdc5,DMRT5,Foxp1	GTEx2015_v6,Esophagus_Mucosa,RP11-881L2.1,1.09186888997404e-05
Avg SpO2	EA Males	rs58359806	2.69e-07	Discovery/Replication	18p11:9,543,238 – 9,624,973	18	9602032	PPP4R1	.	.	0	0	0	0	2	2	0	7	0	.	.	.	.	BLD,SKIN	K562 Leukemia Cells,NHEK-Epidermal Keratinocyte Primary Cells	.	Cart1,Dmbx1,Gsc,Lhx3,Obox6,Otx2,Pdx1	.
Avg SpO2	EA Males	rs9951382	2.56e-07	Discovery/Replication	18p11:9,543,238 – 9,624,973	18	9604498	PPP4R1	.	.	0	0	7	18	2	6	0	2	0	.	.	BLD,BRST,GI,HRT,MUS,SKIN,SPLN	Breast Myoepithelial Primary Cells,Breast variant Human Mammary Epithelial Cells (vHMEC),Foreskin Fibroblast Primary Cells skin01,Foreskin Keratinocyte Primary Cells skin03,GM12878 Lymphoblastoid Cells,HMEC Mammary Epithelial Primary Cells,K562 Leukemia Cells,Left Ventricle,NHDF-Ad Adult Dermal Fibroblast Primary Cells,NHEK-Epidermal Keratinocyte Primary Cells,Primary B cells from cord blood,Prim…	BLD,SKIN	Foreskin Fibroblast Primary Cells skin01,Foreskin Fibroblast Primary Cells skin02,GM12878 Lymphoblastoid Cells,K562 Leukemia Cells,NHDF-Ad Adult Dermal Fibroblast Primary Cells,NHEK-Epidermal Keratinocyte Primary Cells	.	CEBPB,Maf	.
Avg SpO2	EA Males	rs60220573	2.48e-07	Discovery/Replication	18p11:9,543,238 – 9,624,973	18	9607055	PPP4R1	.	.	0	0	2	2	0	0	0	9	0	.	.	BLD,LIV	HepG2 Hepatocellular Carcinoma Cell Line,K562 Leukemia Cells	.	.	.	E2F,Foxl1,GATA,Homez,Mef2,Pou1f1,Pou2f2,Pou5f1,TATA	.
Avg SpO2	EA Males	rs202192162	2.37e-07	Discovery/Replication	18p11:9,543,238 – 9,624,973	18	9608036	PPP4R1	.	.	1	1	4	5	1	1	0	5	0	BLD	K562 Leukemia Cells	BONE,BRST,LIV,SKIN	Breast Myoepithelial Primary Cells,Breast variant Human Mammary Epithelial Cells (vHMEC),Foreskin Keratinocyte Primary Cells skin03,HepG2 Hepatocellular Carcinoma Cell Line,Osteoblast Primary Cells	BLD	K562 Leukemia Cells	.	GR,Ik-1,Pitx2,SETDB1,Sin3Ak-20	.
Avg SpO2	EA Males	rs138759213	8.99e-08	Discovery/Replication	18p11:9,543,238 – 9,624,973	18	9610627	PPP4R1,RP11-692N5.1	.	.	0	0	9	12	1	1	0	5	0	.	.	BLD,BRST,HRT,LIV,LNG,MUS,PANC,SKIN,VAS	A549 EtOH 0.02pct Lung Carcinoma Cell Line,Breast Myoepithelial Primary Cells,Breast variant Human Mammary Epithelial Cells (vHMEC),Fetal Heart,Fetal Muscle Leg,HUVEC Umbilical Vein Endothelial Primary Cells,HepG2 Hepatocellular Carcinoma Cell Line,IMR90 fetal lung fibroblasts Cell Line,K562 Leukemia Cells,NHEK-Epidermal Keratinocyte Primary Cells,Pancreas,Primary T helper memory cells from perip…	SKIN	NHEK-Epidermal Keratinocyte Primary Cells	.	Cdx,Foxp1,HDAC2,HNF1,Zfp105	.
Avg SpO2	EA Males	rs28366801	2.23e-07	Discovery/Replication	18p11:9,543,238 – 9,624,973	18	9610686	PPP4R1,RP11-692N5.1	.	.	0	0	9	12	0	0	0	3	0	.	.	BLD,BRST,HRT,LIV,LNG,MUS,PANC,SKIN,VAS	A549 EtOH 0.02pct Lung Carcinoma Cell Line,Breast Myoepithelial Primary Cells,Breast variant Human Mammary Epithelial Cells (vHMEC),Fetal Heart,Fetal Muscle Leg,HUVEC Umbilical Vein Endothelial Primary Cells,HepG2 Hepatocellular Carcinoma Cell Line,IMR90 fetal lung fibroblasts Cell Line,K562 Leukemia Cells,NHEK-Epidermal Keratinocyte Primary Cells,Pancreas,Primary T helper memory cells from perip…	.	.	.	ERalpha-a,RXRA,T3R	.
Avg SpO2	EA Males	rs57356844	2.55e-07	Discovery/Replication	18p11:9,543,238 – 9,624,973	18	9611324	PPP4R1,RP11-692N5.1	.	.	0	0	14	35	1	1	0	4	0	.	.	BLD,BRN,BRST,ESDR,GI,HRT,IPSC,LIV,LNG,MUS,PLCNT,SKIN,SPLN,VAS	A549 EtOH 0.02pct Lung Carcinoma Cell Line,Brain Anterior Caudate,Brain Germinal Matrix,Brain Inferior Temporal Lobe,Brain_Dorsolateral_Prefrontal_Cortex,Breast Myoepithelial Primary Cells,Breast variant Human Mammary Epithelial Cells (vHMEC),Fetal Brain Male,Fetal Heart,Fetal Muscle Leg,Foreskin Fibroblast Primary Cells skin01,Foreskin Fibroblast Primary Cells skin02,Foreskin Keratinocyte Primar…	BLD	K562 Leukemia Cells	.	BRCA1,Evi-1,Foxo,GATA	.
Min SpO2	EA Males	rs17476364	6.79e-08	Discovery/Replication	10q22:71,094,504 – 71,099,109	10	71094504	HK1	.	.	7	13	23	87	4	6	8	7	0	BLD,BRN,BRST,FAT,GI,MUS,SKIN	Adipose Nuclei,Brain_Dorsolateral_Prefrontal_Cortex,Breast Myoepithelial Primary Cells,Foreskin Keratinocyte Primary Cells skin03,GM12878 Lymphoblastoid Cells,K562 Leukemia Cells,Mesenchymal Stem Cell Derived Adipocyte Cultured Cells,Monocytes-CD14+ RO01746 Primary Cells,NHEK-Epidermal Keratinocyte Primary Cells,Primary T helper 17 cells PMA-I stimulated,Primary hematopoietic stem cells short ter…	ADRL,BLD,BONE,BRN,BRST,ESC,ESDR,FAT,GI,HRT,IPSC,KID,LIV,LNG,MUS,OVRY,PANC,PLCNT,SKIN,SPLN,STRM,THYM,VAS	Adipose Derived Mesenchymal Stem Cell Cultured Cells,Aorta,Bone Marrow Derived Cultured Mesenchymal Stem Cells,Brain Angular Gyrus,Brain Anterior Caudate,Brain Cingulate Gyrus,Brain Hippocampus Middle,Brain Inferior Temporal Lobe,Brain Substantia Nigra,Breast variant Human Mammary Epithelial Cells (vHMEC),Colon Smooth Muscle,Colonic Mucosa,Duodenum Mucosa,Duodenum Smooth Muscle,ES-I3 Cells,ES-UCS…	BLD,ESC,GI,HRT	Fetal Heart,Fetal Stomach,GM12878 Lymphoblastoid Cells,H9 Cells,K562 Leukemia Cells,Primary hematopoietic stem cells G-CSF-mobilized Female	CMYC,HMGN3,MAX,MXI1,POL2,POL2B,TBP,USF1	LBP-1,Lmo2-complex,Myf,Rad21,SMC3,TAL1,TCF12	.
Min SpO2	EA Males	rs72805692	4.37e-07	Discovery/Replication	10q22:71,094,504 – 71,099,109	10	71099109	HK1	.	.	1	1	21	107	5	5	0	1	0	BLD	Monocytes-CD14+ RO01746 Primary Cells	ADRL,BLD,BONE,BRN,BRST,ESC,ESDR,FAT,GI,HRT,IPSC,LIV,LNG,MUS,OVRY,PLCNT,SKIN,SPLN,STRM,THYM,VAS	Adipose Derived Mesenchymal Stem Cell Cultured Cells,Adipose Nuclei,Aorta,Bone Marrow Derived Cultured Mesenchymal Stem Cells,Brain Angular Gyrus,Brain Anterior Caudate,Brain Cingulate Gyrus,Brain Hippocampus Middle,Brain Inferior Temporal Lobe,Brain Substantia Nigra,Brain_Dorsolateral_Prefrontal_Cortex,Breast Myoepithelial Primary Cells,Breast variant Human Mammary Epithelial Cells (vHMEC),Colon…	BLD,GI,HRT,MUS,VAS	Fetal Heart,Fetal Muscle Trunk,Fetal Stomach,HUVEC Umbilical Vein Endothelial Primary Cells,Primary hematopoietic stem cells G-CSF-mobilized Female	.	Znf143	.
