# Supplementary material for: Associations of variants In the hexokinase 1 and interleukin 18 receptor regions with oxyhemoglobin saturation during sleep
Source: PLoS Genet. 2019 Apr 16;15(4):e1007739. doi: 10.1371/journal.pgen.1007739 (PMC6467367; doi:10.1371/journal.pgen.1007739)
Supplement: S10 Table — Blueprint cell lines are a non-cancerous sub-set of largely blood cells. Vermunt brain region samples were not assayed for promoter regions. “Locus Class” indicates “Discovery/Replication” for main analyses or “Combined meta-analysis” for regions not clearing initial discovery p-value thresholds (i.e. S7 Table loci). (XLS) [file pgen.1007739.s032.xls]

## Sheet: Table S10
Table S10. Top Locus SNP (p < 1 x 10-6) Blueprint and Vermunt Epigenetic Evidence.
Blueprint cell lines are a non-cancerous sub-set of largely blood cells. Vermunt brain region samples were not assayed for promoter regions.
“Locus Class” indicates “Discovery/Replication” for main analyses or “Combined meta-analysis” for regions not clearing initial discovery p-value thresholds (i.e. Table S7 loci).
Phenotype	Model	SNP	P	Locus Class	Locus	B37 CHR	B37 BP	Ensembl 84 Genes (5kb Flank)	Blueprint_Promoter_Count	Blueprint_Enhancer_Count	Vermunt_Enhancer_Count	BP_Alternatively_Activated_Macrophage_S00622H1_Promoter	BP_Alternatively_Activated_Macrophage_S006VIH1_Promoter	BP_Alternatively_Activated_Macrophage_S00BS4H1_Promoter	BP_Alternatively_Activated_Macrophage_S00C1HH1_Promoter	BP_Alternatively_Activated_Macrophage_S00FTNH1_Promoter	BP_CD14p_CD16n_Classical_Monocyte_C000S5H1_Promoter	BP_CD14p_CD16n_Classical_Monocyte_C000S5H2_Promoter	BP_CD14p_CD16n_Classical_Monocyte_C0010KH2_Promoter	BP_CD14p_CD16n_Classical_Monocyte_C0011IH2_Promoter	BP_CD14p_CD16n_Classical_Monocyte_C001UYH1_Promoter	BP_CD14p_CD16n_Classical_Monocyte_C00264H1_Promoter	BP_CD14p_CD16n_Classical_Monocyte_C004SQH1_Promoter	BP_CD14p_CD16n_Classical_Monocyte_C005PSH2_Promoter	BP_CD14p_CD16n_Classical_Monocyte_S000RDH2_Promoter	BP_CD14p_CD16n_Classical_Monocyte_S007G7H4_Promoter	BP_CD34n_CD41p_CD42P_Megakaryocyte_S004BTH2_Promoter	BP_CD4p_Alpha_Beta_T_Cell_C002Q1H1_Promoter	BP_CD4p_Alpha_Beta_T_Cell_C002TWH1_Promoter	BP_CD4p_Alpha_Beta_T_Cell_S007DDH2_Promoter	BP_CD8p_Alpha_Beta_T_Cell_C002YMH1_Promoter	BP_CD8p_Alpha_Beta_T_Cell_C0066PH1_Promoter	BP_CD8p_Alpha_Beta_T_Cell_S00C2FH1_Promoter	BP_Endothelial_Cell_Umbilical_Vein_Proliferating_S00DCSH1_Promoter	BP_Erythroblast_S002R5H1_Promoter	BP_Erythroblast_S002S3H1_Promoter	BP_Inflammatory_Macrophage_S001MJH1_Promoter	BP_Inflammatory_Macrophage_S001S7H2_Promoter	BP_Inflammatory_Macrophage_S0022IH2_Promoter	BP_Inflammatory_Macrophage_S00390H1_Promoter	BP_Inflammatory_Macrophage_S007SKH1_Promoter	BP_Mature_Eosinophil_S00BKKH1_Promoter	BP_Mature_Neutrophil_C00184H2_Promoter	BP_Mature_Neutrophil_C004GDH1_Promoter	BP_Mature_Neutrophil_C12012H1_Promoter	BP_Alternatively_Activated_Macrophage_S00622H1_Enhancer	BP_Alternatively_Activated_Macrophage_S006VIH1_Enhancer	BP_Alternatively_Activated_Macrophage_S00BS4H1_Enhancer	BP_Alternatively_Activated_Macrophage_S00C1HH1_Enhancer
Avg SpO2	All	rs17476364	3.52e-07	Discovery/Replication	10q22:71,094,504 – 71,099,109	10	71094504	HK1	3	31	82	0	0	0	0	0	0	1	0	0	0	0	0	1	0	0	0	0	0	0	0	0	0	0	1	0	0	0	0	0	0	0	0	0	0	1	1	1	1
Avg SpO2	All	rs72805692	4.58e-08	Discovery/Replication	10q22:71,094,504 – 71,099,109	10	71099109	HK1	0	30	98	0	0	0	0	0	0	0	0	0	0	0	0	0	0	0	0	0	0	0	0	0	0	0	0	0	0	0	0	0	0	0	0	0	0	1	1	1	1
Avg SpO2	AA	rs74822035	2.14e-08	Combined meta-analysis	22q11:23,273,245	22	23273245		0	16	0	0	0	0	0	0	0	0	0	0	0	0	0	0	0	0	0	0	0	0	0	0	0	0	0	0	0	0	0	0	0	0	0	0	0	1	1	1	1
Avg SpO2	EA	rs16926246	2.46e-08	Discovery/Replication	10q22:71,093,392 – 71,106,964	10	71093392	HK1	0	24	82	0	0	0	0	0	0	0	0	0	0	0	0	0	0	0	0	0	0	0	0	0	0	0	0	0	0	0	0	0	0	0	0	0	0	1	0	1	1
Avg SpO2	EA	rs17476364	3.84e-07	Discovery/Replication	10q22:71,093,392 – 71,106,964	10	71094504	HK1	3	31	82	0	0	0	0	0	0	1	0	0	0	0	0	1	0	0	0	0	0	0	0	0	0	0	1	0	0	0	0	0	0	0	0	0	0	1	1	1	1
Avg SpO2	EA	rs72805692	6.07e-08	Discovery/Replication	10q22:71,093,392 – 71,106,964	10	71099109	HK1	0	30	98	0	0	0	0	0	0	0	0	0	0	0	0	0	0	0	0	0	0	0	0	0	0	0	0	0	0	0	0	0	0	0	0	0	0	1	1	1	1
Avg SpO2	EA	rs10159477	1.01e-07	Discovery/Replication	10q22:71,093,392 – 71,106,964	10	71099888	HK1	0	21	98	0	0	0	0	0	0	0	0	0	0	0	0	0	0	0	0	0	0	0	0	0	0	0	0	0	0	0	0	0	0	0	0	0	0	1	1	1	1
Avg SpO2	EA	rs16926249	1.06e-07	Discovery/Replication	10q22:71,093,392 – 71,106,964	10	71100726	HK1	0	13	0	0	0	0	0	0	0	0	0	0	0	0	0	0	0	0	0	0	0	0	0	0	0	0	0	0	0	0	0	0	0	0	0	0	0	1	0	0	0
Avg SpO2	EA	rs73265749	1.23e-07	Discovery/Replication	10q22:71,093,392 – 71,106,964	10	71100920	HK1	0	10	0	0	0	0	0	0	0	0	0	0	0	0	0	0	0	0	0	0	0	0	0	0	0	0	0	0	0	0	0	0	0	0	0	0	0	0	0	0	0
Avg SpO2	EA	rs148471505	1.11e-07	Discovery/Replication	10q22:71,093,392 – 71,106,964	10	71104588	HK1	2	31	0	0	0	0	0	0	0	0	0	0	0	0	0	0	0	0	0	0	0	0	1	1	0	0	0	0	0	0	0	0	0	0	0	0	0	1	1	1	1
Avg SpO2	EA	rs113041162	9.27e-08	Discovery/Replication	10q22:71,093,392 – 71,106,964	10	71106964	HK1	0	24	0	0	0	0	0	0	0	0	0	0	0	0	0	0	0	0	0	0	0	0	0	0	0	0	0	0	0	0	0	0	0	0	0	0	0	1	1	1	1
Min SpO2	All	rs11465596	4.93e-07	Discovery/Replication	2q12:102,970,807 – 103,239,356	2	102987093	IL18R1	0	3	0	0	0	0	0	0	0	0	0	0	0	0	0	0	0	0	0	0	0	0	0	0	0	0	0	0	0	0	0	0	0	0	0	0	0	0	0	0	0
Min SpO2	All	rs11465670	4.78e-07	Discovery/Replication	2q12:102,970,807 – 103,239,356	2	103034440	IL18RAP	0	23	0	0	0	0	0	0	0	0	0	0	0	0	0	0	0	0	0	0	0	0	0	0	0	0	0	0	0	0	0	0	0	0	0	0	0	0	0	0	0
Min SpO2	All	rs7600961	3.89e-07	Discovery/Replication	2q12:102,970,807 – 103,239,356	2	103035455	IL18RAP	5	23	0	0	0	0	0	0	0	0	0	1	1	0	0	0	0	0	0	0	0	0	0	0	0	0	0	0	0	0	0	0	0	0	1	1	1	1	0	0	0
Min SpO2	All	rs6759588	1.82e-09	Discovery/Replication	2q12:102,970,807 – 103,239,356	2	103040159	IL18RAP	7	9	0	0	0	0	0	0	1	0	1	1	1	0	0	0	0	0	0	0	0	0	0	0	0	0	0	0	0	0	0	0	0	0	1	1	1	0	0	0	0
Min SpO2	All	rs74731686	2.48e-07	Discovery/Replication	2q12:102,970,807 – 103,239,356	2	103043981	IL18RAP,MIR4772	6	4	0	0	0	0	0	0	0	0	1	1	1	0	0	0	0	0	0	0	0	0	0	0	0	0	0	0	0	0	0	0	0	0	1	1	1	0	0	0	0
Min SpO2	All	rs11465698	3.03e-07	Discovery/Replication	2q12:102,970,807 – 103,239,356	2	103054577	AC007278.2,AC007278.3,IL18RAP	0	8	0	0	0	0	0	0	0	0	0	0	0	0	0	0	0	0	0	0	0	0	0	0	0	0	0	0	0	0	0	0	0	0	0	0	0	0	0	0	0
Min SpO2	All	rs6741230	4.11e-07	Discovery/Replication	2q12:102,970,807 – 103,239,356	2	103069631	IL18RAP	0	2	0	0	0	0	0	0	0	0	0	0	0	0	0	0	0	0	0	0	0	0	0	0	0	0	0	0	0	0	0	0	0	0	0	0	0	0	0	0	0
Min SpO2	All	rs1880000	6.31e-08	Discovery/Replication	2q12:102,970,807 – 103,239,356	2	103099953	SLC9A4	0	4	0	0	0	0	0	0	0	0	0	0	0	0	0	0	0	0	0	0	0	0	0	0	0	0	0	0	0	0	0	0	0	0	0	0	0	0	0	0	0
Min SpO2	All	rs6749440	2.32e-08	Discovery/Replication	2q12:102,970,807 – 103,239,356	2	103101846	SLC9A4	0	5	0	0	0	0	0	0	0	0	0	0	0	0	0	0	0	0	0	0	0	0	0	0	0	0	0	0	0	0	0	0	0	0	0	0	0	0	0	0	0
Min SpO2	All	rs78136548	2.7e-10	Discovery/Replication	2q12:102,970,807 – 103,239,356	2	103103740	SLC9A4	0	7	0	0	0	0	0	0	0	0	0	0	0	0	0	0	0	0	0	0	0	0	0	0	0	0	0	0	0	0	0	0	0	0	0	0	0	0	0	0	0
Min SpO2	All	rs57540503	7.03e-08	Discovery/Replication	2q12:102,970,807 – 103,239,356	2	103105168	SLC9A4	0	6	0	0	0	0	0	0	0	0	0	0	0	0	0	0	0	0	0	0	0	0	0	0	0	0	0	0	0	0	0	0	0	0	0	0	0	0	0	0	0
Min SpO2	All	rs111282169	3.51e-08	Discovery/Replication	2q12:102,970,807 – 103,239,356	2	103108123	SLC9A4	0	2	0	0	0	0	0	0	0	0	0	0	0	0	0	0	0	0	0	0	0	0	0	0	0	0	0	0	0	0	0	0	0	0	0	0	0	0	0	0	0
Min SpO2	All	rs76229479	5.34e-09	Discovery/Replication	2q12:102,970,807 – 103,239,356	2	103123912	SLC9A4	0	2	0	0	0	0	0	0	0	0	0	0	0	0	0	0	0	0	0	0	0	0	0	0	0	0	0	0	0	0	0	0	0	0	0	0	0	1	0	0	0
Min SpO2	All	rs72993722	2.57e-07	Discovery/Replication	2q12:102,970,807 – 103,239,356	2	103124916	SLC9A4	0	4	0	0	0	0	0	0	0	0	0	0	0	0	0	0	0	0	0	0	0	0	0	0	0	0	0	0	0	0	0	0	0	0	0	0	0	0	0	0	0
Min SpO2	All	rs76746266	2.26e-07	Discovery/Replication	2q12:102,970,807 – 103,239,356	2	103124920	SLC9A4	0	4	0	0	0	0	0	0	0	0	0	0	0	0	0	0	0	0	0	0	0	0	0	0	0	0	0	0	0	0	0	0	0	0	0	0	0	0	0	0	0
Min SpO2	EA	rs1880000	1.47e-07	Combined meta-analysis	2q12:103,099,953 – 103,215,410	2	103099953	SLC9A4	0	4	0	0	0	0	0	0	0	0	0	0	0	0	0	0	0	0	0	0	0	0	0	0	0	0	0	0	0	0	0	0	0	0	0	0	0	0	0	0	0
Min SpO2	EA	rs6749440	9.02e-08	Combined meta-analysis	2q12:103,099,953 – 103,215,410	2	103101846	SLC9A4	0	5	0	0	0	0	0	0	0	0	0	0	0	0	0	0	0	0	0	0	0	0	0	0	0	0	0	0	0	0	0	0	0	0	0	0	0	0	0	0	0
Min SpO2	EA	rs78136548	2.1e-07	Combined meta-analysis	2q12:103,099,953 – 103,215,410	2	103103740	SLC9A4	0	7	0	0	0	0	0	0	0	0	0	0	0	0	0	0	0	0	0	0	0	0	0	0	0	0	0	0	0	0	0	0	0	0	0	0	0	0	0	0	0
Min SpO2	EA	rs57540503	1.34e-07	Combined meta-analysis	2q12:103,099,953 – 103,215,410	2	103105168	SLC9A4	0	6	0	0	0	0	0	0	0	0	0	0	0	0	0	0	0	0	0	0	0	0	0	0	0	0	0	0	0	0	0	0	0	0	0	0	0	0	0	0	0
Min SpO2	EA	rs111282169	1.27e-07	Combined meta-analysis	2q12:103,099,953 – 103,215,410	2	103108123	SLC9A4	0	2	0	0	0	0	0	0	0	0	0	0	0	0	0	0	0	0	0	0	0	0	0	0	0	0	0	0	0	0	0	0	0	0	0	0	0	0	0	0	0
Min SpO2	EA	rs76229479	7.43e-07	Combined meta-analysis	2q12:103,099,953 – 103,215,410	2	103123912	SLC9A4	0	2	0	0	0	0	0	0	0	0	0	0	0	0	0	0	0	0	0	0	0	0	0	0	0	0	0	0	0	0	0	0	0	0	0	0	0	1	0	0	0
Min SpO2	EA	rs72993722	1.75e-07	Combined meta-analysis	2q12:103,099,953 – 103,215,410	2	103124916	SLC9A4	0	4	0	0	0	0	0	0	0	0	0	0	0	0	0	0	0	0	0	0	0	0	0	0	0	0	0	0	0	0	0	0	0	0	0	0	0	0	0	0	0
Min SpO2	EA	rs76746266	1.42e-07	Combined meta-analysis	2q12:103,099,953 – 103,215,410	2	103124920	SLC9A4	0	4	0	0	0	0	0	0	0	0	0	0	0	0	0	0	0	0	0	0	0	0	0	0	0	0	0	0	0	0	0	0	0	0	0	0	0	0	0	0	0
Min SpO2	EA	rs7225684	4.2e-08	Combined meta-analysis	17p13:4,741,718 – 4,813,078	17	4741718	MINK1	0	8	56	0	0	0	0	0	0	0	0	0	0	0	0	0	0	0	0	0	0	0	0	0	0	0	0	0	0	0	0	0	0	0	0	0	0	0	0	0	0
Min SpO2	EA	rs72835012	1.6e-07	Combined meta-analysis	17p13:4,741,718 – 4,813,078	17	4742944	MINK1	0	6	0	0	0	0	0	0	0	0	0	0	0	0	0	0	0	0	0	0	0	0	0	0	0	0	0	0	0	0	0	0	0	0	0	0	0	0	0	0	0
Min SpO2	EA	rs72835013	2.76e-07	Combined meta-analysis	17p13:4,741,718 – 4,813,078	17	4743519	MINK1	0	12	0	0	0	0	0	0	0	0	0	0	0	0	0	0	0	0	0	0	0	0	0	0	0	0	0	0	0	0	0	0	0	0	0	0	0	0	0	0	0
Min SpO2	EA	rs72835014	2.68e-07	Combined meta-analysis	17p13:4,741,718 – 4,813,078	17	4744304	MINK1	0	18	0	0	0	0	0	0	0	0	0	0	0	0	0	0	0	0	0	0	0	0	0	0	0	0	0	0	0	0	0	0	0	0	0	0	0	0	0	0	1
Min SpO2	EA	rs72835015	2.78e-07	Combined meta-analysis	17p13:4,741,718 – 4,813,078	17	4744423	MINK1	0	17	0	0	0	0	0	0	0	0	0	0	0	0	0	0	0	0	0	0	0	0	0	0	0	0	0	0	0	0	0	0	0	0	0	0	0	0	0	0	0
Min SpO2	EA	rs7218130	2.44e-07	Combined meta-analysis	17p13:4,741,718 – 4,813,078	17	4745499	MINK1	0	12	0	0	0	0	0	0	0	0	0	0	0	0	0	0	0	0	0	0	0	0	0	0	0	0	0	0	0	0	0	0	0	0	0	0	0	0	0	0	0
Min SpO2	EA	rs72835016	2.55e-07	Combined meta-analysis	17p13:4,741,718 – 4,813,078	17	4745987	MINK1	0	22	0	0	0	0	0	0	0	0	0	0	0	0	0	0	0	0	0	0	0	0	0	0	0	0	0	0	0	0	0	0	0	0	0	0	0	1	1	1	1
Min SpO2	EA	rs72835017	1.17e-07	Combined meta-analysis	17p13:4,741,718 – 4,813,078	17	4746294	MINK1	3	22	0	0	0	0	0	0	0	1	0	0	0	1	0	0	1	0	0	0	0	0	0	0	0	0	0	0	0	0	0	0	0	0	0	0	0	1	1	1	1
Min SpO2	EA	rs72835018	2.53e-07	Combined meta-analysis	17p13:4,741,718 – 4,813,078	17	4747023	MINK1	3	18	0	0	0	0	0	0	0	1	0	0	0	1	0	0	0	0	0	0	0	0	0	0	0	0	0	0	0	0	0	0	0	0	0	0	1	1	1	1	1
Min SpO2	EA	rs72835021	2.33e-07	Combined meta-analysis	17p13:4,741,718 – 4,813,078	17	4753734	MINK1	0	14	35	0	0	0	0	0	0	0	0	0	0	0	0	0	0	0	0	0	0	0	0	0	0	0	0	0	0	0	0	0	0	0	0	0	0	0	0	1	0
Min SpO2	EA	rs72835022	2.91e-07	Combined meta-analysis	17p13:4,741,718 – 4,813,078	17	4757729	MINK1	0	3	30	0	0	0	0	0	0	0	0	0	0	0	0	0	0	0	0	0	0	0	0	0	0	0	0	0	0	0	0	0	0	0	0	0	0	0	0	0	0
Min SpO2	EA	rs72835023	3.4e-07	Combined meta-analysis	17p13:4,741,718 – 4,813,078	17	4759343	MINK1	0	1	125	0	0	0	0	0	0	0	0	0	0	0	0	0	0	0	0	0	0	0	0	0	0	0	0	0	0	0	0	0	0	0	0	0	0	0	0	0	0
Min SpO2	EA	rs72835024	3.26e-07	Combined meta-analysis	17p13:4,741,718 – 4,813,078	17	4761340	MINK1	0	24	125	0	0	0	0	0	0	0	0	0	0	0	0	0	0	0	0	0	0	0	0	0	0	0	0	0	0	0	0	0	0	0	0	0	0	1	1	1	1
Min SpO2	EA	rs8067447	1.72e-07	Combined meta-analysis	17p13:4,741,718 – 4,813,078	17	4761912	MINK1	1	13	125	0	0	0	0	0	0	0	0	0	0	0	0	0	0	0	0	0	0	0	0	0	0	1	0	0	0	0	0	0	0	0	0	0	0	0	1	1	1
Min SpO2	EA	rs111985639	1.72e-07	Combined meta-analysis	17p13:4,741,718 – 4,813,078	17	4761960	MINK1	1	13	125	0	0	0	0	0	0	0	0	0	0	0	0	0	0	0	0	0	0	0	0	0	0	1	0	0	0	0	0	0	0	0	0	0	0	0	1	1	1
Min SpO2	EA	rs16954223	2e-07	Combined meta-analysis	17p13:4,741,718 – 4,813,078	17	4762035	MINK1	1	13	125	0	0	0	0	0	0	0	0	0	0	0	0	0	0	0	0	0	0	0	0	0	0	1	0	0	0	0	0	0	0	0	0	0	0	0	1	1	1
Min SpO2	EA	rs8077875	4.04e-07	Combined meta-analysis	17p13:4,741,718 – 4,813,078	17	4763326	MINK1	0	1	125	0	0	0	0	0	0	0	0	0	0	0	0	0	0	0	0	0	0	0	0	0	0	0	0	0	0	0	0	0	0	0	0	0	0	0	0	0	0
Min SpO2	EA	rs8078173	1.51e-07	Combined meta-analysis	17p13:4,741,718 – 4,813,078	17	4763551	MINK1	0	1	125	0	0	0	0	0	0	0	0	0	0	0	0	0	0	0	0	0	0	0	0	0	0	0	0	0	0	0	0	0	0	0	0	0	0	0	0	0	0
Min SpO2	EA	rs75604955	1.33e-07	Combined meta-analysis	17p13:4,741,718 – 4,813,078	17	4765043	MINK1	0	0	125	0	0	0	0	0	0	0	0	0	0	0	0	0	0	0	0	0	0	0	0	0	0	0	0	0	0	0	0	0	0	0	0	0	0	0	0	0	0
Min SpO2	EA	rs8078887	1.27e-07	Combined meta-analysis	17p13:4,741,718 – 4,813,078	17	4765765	MINK1	0	0	125	0	0	0	0	0	0	0	0	0	0	0	0	0	0	0	0	0	0	0	0	0	0	0	0	0	0	0	0	0	0	0	0	0	0	0	0	0	0
Min SpO2	EA	rs76753015	3.32e-07	Combined meta-analysis	17p13:4,741,718 – 4,813,078	17	4766054	MINK1	0	2	0	0	0	0	0	0	0	0	0	0	0	0	0	0	0	0	0	0	0	0	0	0	0	0	0	0	0	0	0	0	0	0	0	0	0	0	0	0	0
Min SpO2	EA	rs76031775	1.51e-07	Combined meta-analysis	17p13:4,741,718 – 4,813,078	17	4766144	MINK1	0	2	2	0	0	0	0	0	0	0	0	0	0	0	0	0	0	0	0	0	0	0	0	0	0	0	0	0	0	0	0	0	0	0	0	0	0	0	0	0	0
Min SpO2	EA	rs8066138	9.49e-08	Combined meta-analysis	17p13:4,741,718 – 4,813,078	17	4766540	MINK1	0	3	2	0	0	0	0	0	0	0	0	0	0	0	0	0	0	0	0	0	0	0	0	0	0	0	0	0	0	0	0	0	0	0	0	0	0	0	0	0	0
Min SpO2	EA	rs8070572	2.9e-07	Combined meta-analysis	17p13:4,741,718 – 4,813,078	17	4766937	MINK1	0	3	2	0	0	0	0	0	0	0	0	0	0	0	0	0	0	0	0	0	0	0	0	0	0	0	0	0	0	0	0	0	0	0	0	0	0	0	0	0	0
Min SpO2	EA	rs74548398	2.3e-07	Combined meta-analysis	17p13:4,741,718 – 4,813,078	17	4772111	MINK1	0	2	0	0	0	0	0	0	0	0	0	0	0	0	0	0	0	0	0	0	0	0	0	0	0	0	0	0	0	0	0	0	0	0	0	0	0	0	0	0	0
Min SpO2	EA	rs142969103	4.67e-07	Combined meta-analysis	17p13:4,741,718 – 4,813,078	17	4772410	MINK1	0	2	0	0	0	0	0	0	0	0	0	0	0	0	0	0	0	0	0	0	0	0	0	0	0	0	0	0	0	0	0	0	0	0	0	0	0	0	0	0	0
Min SpO2	EA	rs8077447	1.44e-07	Combined meta-analysis	17p13:4,741,718 – 4,813,078	17	4772761	MINK1	0	12	0	0	0	0	0	0	0	0	0	0	0	0	0	0	0	0	0	0	0	0	0	0	0	0	0	0	0	0	0	0	0	0	0	0	0	1	0	1	1
Min SpO2	EA	rs8077448	1.25e-07	Combined meta-analysis	17p13:4,741,718 – 4,813,078	17	4772762	MINK1	0	12	0	0	0	0	0	0	0	0	0	0	0	0	0	0	0	0	0	0	0	0	0	0	0	0	0	0	0	0	0	0	0	0	0	0	0	1	0	1	1
Min SpO2	EA	rs72835039	1.6e-07	Combined meta-analysis	17p13:4,741,718 – 4,813,078	17	4773821	MINK1	0	15	0	0	0	0	0	0	0	0	0	0	0	0	0	0	0	0	0	0	0	0	0	0	0	0	0	0	0	0	0	0	0	0	0	0	0	1	1	1	1
Min SpO2	EA	rs72835040	2.46e-07	Combined meta-analysis	17p13:4,741,718 – 4,813,078	17	4776133	MINK1,RN7SL171P	0	14	112	0	0	0	0	0	0	0	0	0	0	0	0	0	0	0	0	0	0	0	0	0	0	0	0	0	0	0	0	0	0	0	0	0	0	1	1	1	1
Min SpO2	EA	rs12150370	3.37e-08	Combined meta-analysis	17p13:4,741,718 – 4,813,078	17	4777634	MINK1,RN7SL171P	0	1	112	0	0	0	0	0	0	0	0	0	0	0	0	0	0	0	0	0	0	0	0	0	0	0	0	0	0	0	0	0	0	0	0	0	0	0	0	0	0
Min SpO2	EA	rs72835043	2.1e-07	Combined meta-analysis	17p13:4,741,718 – 4,813,078	17	4778650	MINK1,RN7SL171P	0	0	112	0	0	0	0	0	0	0	0	0	0	0	0	0	0	0	0	0	0	0	0	0	0	0	0	0	0	0	0	0	0	0	0	0	0	0	0	0	0
Min SpO2	EA	rs111867243	2.4e-07	Combined meta-analysis	17p13:4,741,718 – 4,813,078	17	4779353	MINK1,RN7SL171P	0	0	112	0	0	0	0	0	0	0	0	0	0	0	0	0	0	0	0	0	0	0	0	0	0	0	0	0	0	0	0	0	0	0	0	0	0	0	0	0	0
Min SpO2	EA	rs72835045	2.68e-07	Combined meta-analysis	17p13:4,741,718 – 4,813,078	17	4780795	MINK1,RN7SL171P	0	10	112	0	0	0	0	0	0	0	0	0	0	0	0	0	0	0	0	0	0	0	0	0	0	0	0	0	0	0	0	0	0	0	0	0	0	1	0	1	0
Min SpO2	EA	rs142929928	2.58e-07	Combined meta-analysis	17p13:4,741,718 – 4,813,078	17	4783340	MINK1,RN7SL171P,RN7SL784P	0	18	112	0	0	0	0	0	0	0	0	0	0	0	0	0	0	0	0	0	0	0	0	0	0	0	0	0	0	0	0	0	0	0	0	0	0	1	1	1	1
Min SpO2	EA	rs145519071	2.56e-07	Combined meta-analysis	17p13:4,741,718 – 4,813,078	17	4784177	MINK1,RN7SL171P,RN7SL784P	0	6	70	0	0	0	0	0	0	0	0	0	0	0	0	0	0	0	0	0	0	0	0	0	0	0	0	0	0	0	0	0	0	0	0	0	0	0	0	1	0
Min SpO2	EA	rs142531662	2.14e-07	Combined meta-analysis	17p13:4,741,718 – 4,813,078	17	4784249	MINK1,RN7SL784P	0	6	70	0	0	0	0	0	0	0	0	0	0	0	0	0	0	0	0	0	0	0	0	0	0	0	0	0	0	0	0	0	0	0	0	0	0	0	0	1	0
Min SpO2	EA	rs145035851	2.78e-07	Combined meta-analysis	17p13:4,741,718 – 4,813,078	17	4784979	MINK1,RN7SL784P	0	6	70	0	0	0	0	0	0	0	0	0	0	0	0	0	0	0	0	0	0	0	0	0	0	0	0	0	0	0	0	0	0	0	0	0	0	0	0	1	0
Min SpO2	EA	rs140874286	2.77e-07	Combined meta-analysis	17p13:4,741,718 – 4,813,078	17	4785959	MINK1,RN7SL784P	0	3	0	0	0	0	0	0	0	0	0	0	0	0	0	0	0	0	0	0	0	0	0	0	0	0	0	0	0	0	0	0	0	0	0	0	0	0	0	0	0
Min SpO2	EA	rs2277681	3.76e-07	Combined meta-analysis	17p13:4,741,718 – 4,813,078	17	4793052	MINK1	0	2	0	0	0	0	0	0	0	0	0	0	0	0	0	0	0	0	0	0	0	0	0	0	0	0	0	0	0	0	0	0	0	0	0	0	0	0	0	0	0
Min SpO2	EA	rs56067981	2.79e-07	Combined meta-analysis	17p13:4,741,718 – 4,813,078	17	4801966	C17orf107,CHRNE,MINK1	3	18	0	0	0	0	0	0	0	0	0	0	0	0	0	0	1	0	0	0	0	0	0	0	0	0	0	0	0	0	0	0	0	0	1	0	1	1	1	1	1
Min SpO2	EA	rs55681486	2.14e-07	Combined meta-analysis	17p13:4,741,718 – 4,813,078	17	4802317	C17orf107,CHRNE,MINK1	20	11	0	1	1	1	0	1	0	0	1	1	1	1	0	1	1	0	0	0	0	0	1	1	0	0	1	0	0	1	1	1	1	0	1	1	1	0	0	0	1
Min SpO2	EA	rs79436576	6.14e-07	Combined meta-analysis	17p13:4,741,718 – 4,813,078	17	4805167	C17orf107,CHRNE,MINK1	7	12	2	0	0	0	0	0	0	0	0	1	0	1	1	0	1	0	0	0	0	0	0	0	0	0	1	0	0	0	0	0	0	0	0	1	1	1	0	0	0
Min SpO2	EA	rs72835059	6.14e-07	Combined meta-analysis	17p13:4,741,718 – 4,813,078	17	4805389	C17orf107,CHRNE,MINK1	3	15	2	0	0	0	0	0	0	0	0	1	0	0	0	0	0	0	0	0	0	0	0	0	0	0	0	0	0	0	0	0	0	0	0	1	1	1	0	0	0
Min SpO2	EA	rs72835061	5.06e-07	Combined meta-analysis	17p13:4,741,718 – 4,813,078	17	4805437	C17orf107,CHRNE,MINK1	5	15	2	0	0	0	0	0	0	1	0	1	0	0	0	1	0	0	0	0	0	0	0	0	0	0	0	0	0	0	0	0	0	0	0	1	1	1	0	0	0
Min SpO2	EA	rs2302315	5.09e-07	Combined meta-analysis	17p13:4,741,718 – 4,813,078	17	4806428	C17orf107,CHRNE	2	25	0	0	0	0	0	0	0	0	0	1	0	0	0	0	0	0	0	0	0	0	0	1	0	0	0	0	0	0	0	0	0	0	0	0	0	0	1	1	1
Min SpO2	EA	rs34461890	7.18e-07	Combined meta-analysis	17p13:4,741,718 – 4,813,078	17	4806718	C17orf107,CHRNE	1	23	0	0	0	0	0	0	0	0	0	0	0	0	0	0	0	0	0	0	0	0	0	1	0	0	0	0	0	0	0	0	0	0	0	0	0	0	1	1	0
Min SpO2	EA	rs74574706	7.37e-07	Combined meta-analysis	17p13:4,741,718 – 4,813,078	17	4807150	C17orf107,CHRNE	0	10	0	0	0	0	0	0	0	0	0	0	0	0	0	0	0	0	0	0	0	0	0	0	0	0	0	0	0	0	0	0	0	0	0	0	0	0	0	0	0
Min SpO2	EA	rs7214599	4.52e-07	Combined meta-analysis	17p13:4,741,718 – 4,813,078	17	4811491		0	4	18	0	0	0	0	0	0	0	0	0	0	0	0	0	0	0	0	0	0	0	0	0	0	0	0	0	0	0	0	0	0	0	0	0	0	0	0	0	0
Min SpO2	EA	rs7214776	5.06e-07	Combined meta-analysis	17p13:4,741,718 – 4,813,078	17	4811615		1	13	18	0	0	0	0	0	0	0	0	0	0	0	0	1	0	0	0	0	0	0	0	0	0	0	0	0	0	0	0	0	0	0	0	0	0	0	0	0	0
Min SpO2	EA	rs16954243	4.58e-07	Combined meta-analysis	17p13:4,741,718 – 4,813,078	17	4812403		2	24	18	0	0	0	0	0	0	1	0	0	0	0	0	0	0	0	0	0	0	0	0	1	0	0	0	0	0	0	0	0	0	0	0	0	0	0	0	1	0
Min SpO2	EA	rs112745851	4.9e-07	Combined meta-analysis	17p13:4,741,718 – 4,813,078	17	4812916		0	21	18	0	0	0	0	0	0	0	0	0	0	0	0	0	0	0	0	0	0	0	0	0	0	0	0	0	0	0	0	0	0	0	0	0	0	0	0	1	0
Min SpO2	EA	rs8077580	3.56e-07	Combined meta-analysis	17p13:4,741,718 – 4,813,078	17	4813078		0	15	18	0	0	0	0	0	0	0	0	0	0	0	0	0	0	0	0	0	0	0	0	0	0	0	0	0	0	0	0	0	0	0	0	0	0	0	0	0	0
Per90	EA	rs148471505	3.08e-08	Discovery/Replication	10q22:71,104,588	10	71104588	HK1	2	31	0	0	0	0	0	0	0	0	0	0	0	0	0	0	0	0	0	0	0	0	1	1	0	0	0	0	0	0	0	0	0	0	0	0	0	1	1	1	1
Avg SpO2	EA Males	rs10611302	6.75e-07	Discovery/Replication	2p21:45,808,963 – 45,836,190	2	45808963	SRBD1	0	3	0	0	0	0	0	0	0	0	0	0	0	0	0	0	0	0	0	0	0	0	0	0	0	0	0	0	0	0	0	0	0	0	0	0	0	0	0	0	0
Avg SpO2	EA Males	rs13389134	4.12e-07	Discovery/Replication	2p21:45,808,963 – 45,836,190	2	45829823	SRBD1	0	6	0	0	0	0	0	0	0	0	0	0	0	0	0	0	0	0	0	0	0	0	0	0	0	0	0	0	0	0	0	0	0	0	0	0	0	1	0	1	1
Avg SpO2	EA Males	rs7578254	2.45e-07	Discovery/Replication	2p21:45,808,963 – 45,836,190	2	45834822	SRBD1	0	10	0	0	0	0	0	0	0	0	0	0	0	0	0	0	0	0	0	0	0	0	0	0	0	0	0	0	0	0	0	0	0	0	0	0	0	1	0	0	0
Avg SpO2	EA Males	rs60216068	2.71e-07	Discovery/Replication	2p21:45,808,963 – 45,836,190	2	45836190	SRBD1	0	1	0	0	0	0	0	0	0	0	0	0	0	0	0	0	0	0	0	0	0	0	0	0	0	0	0	0	0	0	0	0	0	0	0	0	0	0	0	0	0
Avg SpO2	EA Males	rs852595	4.75e-07	Discovery/Replication	5p15:10,951,038 – 10,962,676	5	10962676		0	11	0	0	0	0	0	0	0	0	0	0	0	0	0	0	0	0	0	0	0	0	0	0	0	0	0	0	0	0	0	0	0	0	0	0	0	0	0	0	0
Avg SpO2	EA Males	rs17594614	4.94e-07	Discovery/Replication	5q21:106,817,477 – 106,822,267	5	106820225	EFNA5	0	2	0	0	0	0	0	0	0	0	0	0	0	0	0	0	0	0	0	0	0	0	0	0	0	0	0	0	0	0	0	0	0	0	0	0	0	0	0	0	0
Avg SpO2	EA Males	rs17594634	5.26e-07	Discovery/Replication	5q21:106,817,477 – 106,822,267	5	106821062	EFNA5	0	8	0	0	0	0	0	0	0	0	0	0	0	0	0	0	0	0	0	0	0	0	0	0	0	0	0	0	0	0	0	0	0	0	0	0	0	0	0	0	0
Avg SpO2	EA Males	rs17594657	3.88e-07	Discovery/Replication	5q21:106,817,477 – 106,822,267	5	106821940	EFNA5	0	11	0	0	0	0	0	0	0	0	0	0	0	0	0	0	0	0	0	0	0	0	0	0	0	0	0	0	0	0	0	0	0	0	0	0	0	0	0	0	0
Avg SpO2	EA Males	rs26239	6.88e-07	Discovery/Replication	5q21:106,817,477 – 106,822,267	5	106822267	EFNA5	0	13	0	0	0	0	0	0	0	0	0	0	0	0	0	0	0	0	0	0	0	0	0	0	0	0	0	0	0	0	0	0	0	0	0	0	0	1	0	0	1
Avg SpO2	EA Males	rs116904210	2.68e-07	Discovery/Replication	12q14:63,142,950 – 63,142,951	12	63142950	PPM1H	0	11	0	0	0	0	0	0	0	0	0	0	0	0	0	0	0	0	0	0	0	0	0	0	0	0	0	0	0	0	0	0	0	0	0	0	0	0	0	0	0
Avg SpO2	EA Males	rs117294696	2.59e-07	Discovery/Replication	12q14:63,142,950 – 63,142,951	12	63142951	PPM1H	0	11	0	0	0	0	0	0	0	0	0	0	0	0	0	0	0	0	0	0	0	0	0	0	0	0	0	0	0	0	0	0	0	0	0	0	0	0	0	0	0
Avg SpO2	EA Males	rs745218	4.23e-07	Discovery/Replication	18p11:9,543,238 – 9,624,973	18	9551028	PPP4R1	0	1	0	0	0	0	0	0	0	0	0	0	0	0	0	0	0	0	0	0	0	0	0	0	0	0	0	0	0	0	0	0	0	0	0	0	0	0	0	0	0
Avg SpO2	EA Males	rs10451359	3.04e-07	Discovery/Replication	18p11:9,543,238 – 9,624,973	18	9558184	PPP4R1	0	2	0	0	0	0	0	0	0	0	0	0	0	0	0	0	0	0	0	0	0	0	0	0	0	0	0	0	0	0	0	0	0	0	0	0	0	0	0	0	1
Avg SpO2	EA Males	rs9304040	2.29e-07	Discovery/Replication	18p11:9,543,238 – 9,624,973	18	9558240	PPP4R1	0	8	0	0	0	0	0	0	0	0	0	0	0	0	0	0	0	0	0	0	0	0	0	0	0	0	0	0	0	0	0	0	0	0	0	0	0	1	0	1	1
Avg SpO2	EA Males	rs56863543	2.21e-07	Discovery/Replication	18p11:9,543,238 – 9,624,973	18	9560493	PPP4R1	0	1	0	0	0	0	0	0	0	0	0	0	0	0	0	0	0	0	0	0	0	0	0	0	0	0	0	0	0	0	0	0	0	0	0	0	0	0	0	0	0
Avg SpO2	EA Males	rs2306134	3.63e-07	Discovery/Replication	18p11:9,543,238 – 9,624,973	18	9562042	PPP4R1	0	15	0	0	0	0	0	0	0	0	0	0	0	0	0	0	0	0	0	0	0	0	0	0	0	0	0	0	0	0	0	0	0	0	0	0	0	1	1	1	1
Avg SpO2	EA Males	rs3826562	1.87e-07	Discovery/Replication	18p11:9,543,238 – 9,624,973	18	9562792	PPP4R1	0	13	3	0	0	0	0	0	0	0	0	0	0	0	0	0	0	0	0	0	0	0	0	0	0	0	0	0	0	0	0	0	0	0	0	0	0	1	1	1	1
Avg SpO2	EA Males	rs145725670	2.09e-07	Discovery/Replication	18p11:9,543,238 – 9,624,973	18	9563283	PPP4R1	0	13	3	0	0	0	0	0	0	0	0	0	0	0	0	0	0	0	0	0	0	0	0	0	0	0	0	0	0	0	0	0	0	0	0	0	0	1	1	1	1
Avg SpO2	EA Males	rs3898762	1.72e-07	Discovery/Replication	18p11:9,543,238 – 9,624,973	18	9575419	PPP4R1	0	1	0	0	0	0	0	0	0	0	0	0	0	0	0	0	0	0	0	0	0	0	0	0	0	0	0	0	0	0	0	0	0	0	0	0	0	0	0	0	0
Avg SpO2	EA Males	rs12458145	2.33e-07	Discovery/Replication	18p11:9,543,238 – 9,624,973	18	9575764	PPP4R1	0	4	0	0	0	0	0	0	0	0	0	0	0	0	0	0	0	0	0	0	0	0	0	0	0	0	0	0	0	0	0	0	0	0	0	0	0	0	0	0	0
Avg SpO2	EA Males	rs8085047	3.17e-07	Discovery/Replication	18p11:9,543,238 – 9,624,973	18	9595628	PPP4R1	0	1	0	0	0	0	0	0	0	0	0	0	0	0	0	0	0	0	0	0	0	0	0	0	0	0	0	0	0	0	0	0	0	0	0	0	0	0	0	0	0
Avg SpO2	EA Males	rs9951382	2.56e-07	Discovery/Replication	18p11:9,543,238 – 9,624,973	18	9604498	PPP4R1	0	7	0	0	0	0	0	0	0	0	0	0	0	0	0	0	0	0	0	0	0	0	0	0	0	0	0	0	0	0	0	0	0	0	0	0	0	0	0	0	0
Avg SpO2	EA Males	rs60220573	2.48e-07	Discovery/Replication	18p11:9,543,238 – 9,624,973	18	9607055	PPP4R1	0	3	0	0	0	0	0	0	0	0	0	0	0	0	0	0	0	0	0	0	0	0	0	0	0	0	0	0	0	0	0	0	0	0	0	0	0	0	0	0	0
Avg SpO2	EA Males	rs202192162	2.37e-07	Discovery/Replication	18p11:9,543,238 – 9,624,973	18	9608036	PPP4R1	0	9	0	0	0	0	0	0	0	0	0	0	0	0	0	0	0	0	0	0	0	0	0	0	0	0	0	0	0	0	0	0	0	0	0	0	0	0	0	0	0
Avg SpO2	EA Males	rs138759213	8.99e-08	Discovery/Replication	18p11:9,543,238 – 9,624,973	18	9610627	PPP4R1,RP11-692N5.1	0	7	0	0	0	0	0	0	0	0	0	0	0	0	0	0	0	0	0	0	0	0	0	0	0	0	0	0	0	0	0	0	0	0	0	0	0	0	0	0	0
Avg SpO2	EA Males	rs28366801	2.23e-07	Discovery/Replication	18p11:9,543,238 – 9,624,973	18	9610686	PPP4R1,RP11-692N5.1	0	7	0	0	0	0	0	0	0	0	0	0	0	0	0	0	0	0	0	0	0	0	0	0	0	0	0	0	0	0	0	0	0	0	0	0	0	0	0	0	0
Avg SpO2	EA Males	rs57356844	2.55e-07	Discovery/Replication	18p11:9,543,238 – 9,624,973	18	9611324	PPP4R1,RP11-692N5.1	0	9	0	0	0	0	0	0	0	0	0	0	0	0	0	0	0	0	0	0	0	0	0	0	0	0	0	0	0	0	0	0	0	0	0	0	0	0	0	0	0
Min SpO2	EA Males	rs17476364	6.79e-08	Discovery/Replication	10q22:71,094,504 – 71,099,109	10	71094504	HK1	3	31	82	0	0	0	0	0	0	1	0	0	0	0	0	1	0	0	0	0	0	0	0	0	0	0	1	0	0	0	0	0	0	0	0	0	0	1	1	1	1
Min SpO2	EA Males	rs72805692	4.37e-07	Discovery/Replication	10q22:71,094,504 – 71,099,109	10	71099109	HK1	0	30	98	0	0	0	0	0	0	0	0	0	0	0	0	0	0	0	0	0	0	0	0	0	0	0	0	0	0	0	0	0	0	0	0	0	0	1	1	1	1
[truncated: 166 more columns]
