# Supplementary material for: Associations of variants In the hexokinase 1 and interleukin 18 receptor regions with oxyhemoglobin saturation during sleep
Source: PLoS Genet. 2019 Apr 16;15(4):e1007739. doi: 10.1371/journal.pgen.1007739 (PMC6467367; doi:10.1371/journal.pgen.1007739)
Supplement: S11 Table — Data were obtained from Fairfax et al. (monocytes), Geuvadis (LCLs), GTEx, Hao et al. (lung), Muther (adipose, LCLs, skin), Raj et al. (CD4, monocytes), Westra et al. (whole blood), and Zeller et al. (monocytes). “Locus Class” indicates “Discovery/Replication” for main analyses or “Combined meta-analysis” for regions not clearing initial discovery p-value thresholds (i.e. S7 Table loci). (XLS) [file pgen.1007739.s033.xls]

## Sheet: Table S11
Table S11. Top Locus SNP (p < 1 x 10-6) eQTL Evidence.
Data were obtained from Fairfax et al. (monocytes), Geuvadis (LCLs), GTEx, Hao et al. (lung), Muther (adipose, LCLs, skin), Raj et al. (CD4, monocytes), Chen et al. (Blueprint),
Westra et al. (whole blood), and Zeller et al. (monocytes). “Locus Class” indicates “Discovery/Replication” for main analyses or “Combined meta-analysis” for regions not clearing initial discovery p-value thresholds (i.e. Table S7 loci).
SNP	Phenotype	Model	P	Locus Class	Locus	B37 CHR	B37 BP	Ensembl 84 Genes (5kb Flank)	eQTL Study	eQTL Gene	eQTL P
rs74822035	Avg SpO2	AA	2.14e-08	Combined meta-analysis	22q11:23,273,245	22	23273245		Blueprint T-cells (CHT test)	IGLC7	5.33e-05
rs17476364	Avg SpO2	All	3.52e-07	Discovery/Replication	10q22:71,094,504 – 71,099,109	10	71094504	HK1	Blueprint Neutrophils (CHT test)	HK1	5.86e-05
rs72805692	Avg SpO2	All	4.58e-08	Discovery/Replication	10q22:71,094,504 – 71,099,109	10	71099109	HK1	Blueprint Neutrophils (CHT test)	HK1	3.66e-05
rs16926246	Avg SpO2	EA	2.46e-08	Discovery/Replication	10q22:71,093,392 – 71,106,964	10	71093392	HK1	Westra-Cis	HK1	9.64e-13
rs17476364	Avg SpO2	EA	3.84e-07	Discovery/Replication	10q22:71,093,392 – 71,106,964	10	71094504	HK1	Blueprint Neutrophils (CHT test)	HK1	5.86e-05
rs72805692	Avg SpO2	EA	6.07e-08	Discovery/Replication	10q22:71,093,392 – 71,106,964	10	71099109	HK1	Blueprint Neutrophils (CHT test)	HK1	3.66e-05
rs10159477	Avg SpO2	EA	1.01e-07	Discovery/Replication	10q22:71,093,392 – 71,106,964	10	71099888	HK1	Westra-Cis	HK1	3.26e-07
rs10159477	Avg SpO2	EA	1.01e-07	Discovery/Replication	10q22:71,093,392 – 71,106,964	10	71099888	HK1	Muther-LCL	HK1	9.09e-05
rs10159477	Avg SpO2	EA	1.01e-07	Discovery/Replication	10q22:71,093,392 – 71,106,964	10	71099888	HK1	Fairfax-Monocytes-LPS2-Treated	HK1	0.000426746
rs13389134	Avg SpO2	EA Males	4.12e-07	Discovery/Replication	2p21:45,808,963 – 45,836,190	2	45829823	SRBD1	Blueprint Neutrophils (CHT test)	PRKCE	4.34e-07
rs13389134	Avg SpO2	EA Males	4.12e-07	Discovery/Replication	2p21:45,808,963 – 45,836,190	2	45829823	SRBD1	Blueprint Neutrophils (CHT test)	SRBD1	3.01e-14
rs7578254	Avg SpO2	EA Males	2.45e-07	Discovery/Replication	2p21:45,808,963 – 45,836,190	2	45834822	SRBD1	Blueprint Neutrophils (CHT test)	PRKCE	4.34e-07
rs7578254	Avg SpO2	EA Males	2.45e-07	Discovery/Replication	2p21:45,808,963 – 45,836,190	2	45834822	SRBD1	Blueprint Neutrophils (CHT test)	SRBD1	3.01e-14
rs7578254	Avg SpO2	EA Males	2.45e-07	Discovery/Replication	2p21:45,808,963 – 45,836,190	2	45834822	SRBD1	Westra-Cis	SRBD1	4.42e-14
rs60216068	Avg SpO2	EA Males	2.71e-07	Discovery/Replication	2p21:45,808,963 – 45,836,190	2	45836190	SRBD1	Blueprint Neutrophils (CHT test)	PRKCE	4.34e-07
rs60216068	Avg SpO2	EA Males	2.71e-07	Discovery/Replication	2p21:45,808,963 – 45,836,190	2	45836190	SRBD1	Blueprint Neutrophils (CHT test)	SRBD1	3.01e-14
rs78805840	Avg SpO2	EA Males	5.36e-08	Discovery/Replication	18p11:9,543,238 – 9,624,973	18	9543238	PPP4R1	Blueprint Neutrophils (CHT test)	PPP4R1	1.93e-14
rs78805840	Avg SpO2	EA Males	5.36e-08	Discovery/Replication	18p11:9,543,238 – 9,624,973	18	9543238	PPP4R1	Blueprint Monocytes (CHT test)	RAB31	4.55e-15
rs78805840	Avg SpO2	EA Males	5.36e-08	Discovery/Replication	18p11:9,543,238 – 9,624,973	18	9543238	PPP4R1	Blueprint Neutrophils (CHT test)	RALBP1	6.95e-20
rs78805840	Avg SpO2	EA Males	5.36e-08	Discovery/Replication	18p11:9,543,238 – 9,624,973	18	9543238	PPP4R1	GTEx-Esophagus_Mucosa	RP11-881L2.1	1.06e-05
rs9965762	Avg SpO2	EA Males	2.72e-07	Discovery/Replication	18p11:9,543,238 – 9,624,973	18	9549876	PPP4R1	Westra-Cis	PPP4R1	1.37e-28
rs9965762	Avg SpO2	EA Males	2.72e-07	Discovery/Replication	18p11:9,543,238 – 9,624,973	18	9549876	PPP4R1	Blueprint Neutrophils (CHT test)	PPP4R1	4.08e-15
rs9965762	Avg SpO2	EA Males	2.72e-07	Discovery/Replication	18p11:9,543,238 – 9,624,973	18	9549876	PPP4R1	Blueprint Monocytes (CHT test)	RAB31	1.14e-24
rs9965762	Avg SpO2	EA Males	2.72e-07	Discovery/Replication	18p11:9,543,238 – 9,624,973	18	9549876	PPP4R1	Blueprint Neutrophils (CHT test)	RALBP1	1.57e-19
rs9965762	Avg SpO2	EA Males	2.72e-07	Discovery/Replication	18p11:9,543,238 – 9,624,973	18	9549876	PPP4R1	Westra-Cis	RALBP1	4.49e-09
rs9965762	Avg SpO2	EA Males	2.72e-07	Discovery/Replication	18p11:9,543,238 – 9,624,973	18	9549876	PPP4R1	GTEx-Esophagus_Mucosa	RP11-881L2.1	8.03e-06
rs745218	Avg SpO2	EA Males	4.23e-07	Discovery/Replication	18p11:9,543,238 – 9,624,973	18	9551028	PPP4R1	Westra-Cis	PPP4R1	8.28e-42
rs745218	Avg SpO2	EA Males	4.23e-07	Discovery/Replication	18p11:9,543,238 – 9,624,973	18	9551028	PPP4R1	Westra-Cis	RALBP1	7.93e-06
rs745218	Avg SpO2	EA Males	4.23e-07	Discovery/Replication	18p11:9,543,238 – 9,624,973	18	9551028	PPP4R1	GTEx-Esophagus_Mucosa	RP11-881L2.1	1.05e-05
rs9948831	Avg SpO2	EA Males	1.64e-07	Discovery/Replication	18p11:9,543,238 – 9,624,973	18	9553792	PPP4R1	Westra-Cis	PPP4R1	7.34e-42
rs9948831	Avg SpO2	EA Males	1.64e-07	Discovery/Replication	18p11:9,543,238 – 9,624,973	18	9553792	PPP4R1	Blueprint Neutrophils (CHT test)	PPP4R1	4.08e-15
rs9948831	Avg SpO2	EA Males	1.64e-07	Discovery/Replication	18p11:9,543,238 – 9,624,973	18	9553792	PPP4R1	Fairfax-Monocytes	PPP4R1	4.32e-06
rs9948831	Avg SpO2	EA Males	1.64e-07	Discovery/Replication	18p11:9,543,238 – 9,624,973	18	9553792	PPP4R1	Blueprint Monocytes (CHT test)	RAB31	1.14e-24
rs9948831	Avg SpO2	EA Males	1.64e-07	Discovery/Replication	18p11:9,543,238 – 9,624,973	18	9553792	PPP4R1	Blueprint Neutrophils (CHT test)	RALBP1	1.57e-19
rs9948831	Avg SpO2	EA Males	1.64e-07	Discovery/Replication	18p11:9,543,238 – 9,624,973	18	9553792	PPP4R1	Westra-Cis	RALBP1	6.73e-06
rs9948831	Avg SpO2	EA Males	1.64e-07	Discovery/Replication	18p11:9,543,238 – 9,624,973	18	9553792	PPP4R1	GTEx-Esophagus_Mucosa	RP11-881L2.1	7.97e-06
rs10451359	Avg SpO2	EA Males	3.04e-07	Discovery/Replication	18p11:9,543,238 – 9,624,973	18	9558184	PPP4R1	Blueprint Neutrophils (CHT test)	PPP4R1	7.58e-16
rs10451359	Avg SpO2	EA Males	3.04e-07	Discovery/Replication	18p11:9,543,238 – 9,624,973	18	9558184	PPP4R1	Blueprint Monocytes (CHT test)	RAB31	2.74e-71
rs10451359	Avg SpO2	EA Males	3.04e-07	Discovery/Replication	18p11:9,543,238 – 9,624,973	18	9558184	PPP4R1	Blueprint Neutrophils (CHT test)	RALBP1	1.88e-12
rs9304040	Avg SpO2	EA Males	2.29e-07	Discovery/Replication	18p11:9,543,238 – 9,624,973	18	9558240	PPP4R1	Westra-Cis	PPP4R1	6.82e-45
rs9304040	Avg SpO2	EA Males	2.29e-07	Discovery/Replication	18p11:9,543,238 – 9,624,973	18	9558240	PPP4R1	Blueprint Neutrophils (CHT test)	PPP4R1	7.58e-16
rs9304040	Avg SpO2	EA Males	2.29e-07	Discovery/Replication	18p11:9,543,238 – 9,624,973	18	9558240	PPP4R1	Fairfax-Monocytes	PPP4R1	4.48e-06
rs9304040	Avg SpO2	EA Males	2.29e-07	Discovery/Replication	18p11:9,543,238 – 9,624,973	18	9558240	PPP4R1	Blueprint Monocytes (CHT test)	RAB31	2.74e-71
rs9304040	Avg SpO2	EA Males	2.29e-07	Discovery/Replication	18p11:9,543,238 – 9,624,973	18	9558240	PPP4R1	Blueprint Neutrophils (CHT test)	RALBP1	1.88e-12
rs2306134	Avg SpO2	EA Males	3.63e-07	Discovery/Replication	18p11:9,543,238 – 9,624,973	18	9562042	PPP4R1	Westra-Cis	PPP4R1	2.2e-45
rs2306134	Avg SpO2	EA Males	3.63e-07	Discovery/Replication	18p11:9,543,238 – 9,624,973	18	9562042	PPP4R1	Blueprint Neutrophils (CHT test)	PPP4R1	7.58e-16
rs2306134	Avg SpO2	EA Males	3.63e-07	Discovery/Replication	18p11:9,543,238 – 9,624,973	18	9562042	PPP4R1	Fairfax-Monocytes	PPP4R1	4.48e-06
rs2306134	Avg SpO2	EA Males	3.63e-07	Discovery/Replication	18p11:9,543,238 – 9,624,973	18	9562042	PPP4R1	Blueprint Monocytes (CHT test)	RAB31	2.74e-71
rs2306134	Avg SpO2	EA Males	3.63e-07	Discovery/Replication	18p11:9,543,238 – 9,624,973	18	9562042	PPP4R1	Blueprint Neutrophils (CHT test)	RALBP1	1.88e-12
rs3826562	Avg SpO2	EA Males	1.87e-07	Discovery/Replication	18p11:9,543,238 – 9,624,973	18	9562792	PPP4R1	Westra-Cis	PPP4R1	1.11e-39
rs3826562	Avg SpO2	EA Males	1.87e-07	Discovery/Replication	18p11:9,543,238 – 9,624,973	18	9562792	PPP4R1	Blueprint Neutrophils (CHT test)	PPP4R1	7.58e-16
rs3826562	Avg SpO2	EA Males	1.87e-07	Discovery/Replication	18p11:9,543,238 – 9,624,973	18	9562792	PPP4R1	Blueprint Monocytes (CHT test)	RAB31	2.74e-71
rs3826562	Avg SpO2	EA Males	1.87e-07	Discovery/Replication	18p11:9,543,238 – 9,624,973	18	9562792	PPP4R1	Blueprint Neutrophils (CHT test)	RALBP1	1.88e-12
rs3826562	Avg SpO2	EA Males	1.87e-07	Discovery/Replication	18p11:9,543,238 – 9,624,973	18	9562792	PPP4R1	Westra-Cis	RALBP1	2.46e-06
rs28838295	Avg SpO2	EA Males	2.08e-07	Discovery/Replication	18p11:9,543,238 – 9,624,973	18	9566306	PPP4R1	Blueprint Neutrophils (CHT test)	PPP4R1	7.58e-16
rs28838295	Avg SpO2	EA Males	2.08e-07	Discovery/Replication	18p11:9,543,238 – 9,624,973	18	9566306	PPP4R1	Blueprint Monocytes (CHT test)	RAB31	2.74e-71
rs28838295	Avg SpO2	EA Males	2.08e-07	Discovery/Replication	18p11:9,543,238 – 9,624,973	18	9566306	PPP4R1	Blueprint Neutrophils (CHT test)	RALBP1	1.88e-12
rs11081484	Avg SpO2	EA Males	2.08e-07	Discovery/Replication	18p11:9,543,238 – 9,624,973	18	9567168	PPP4R1	Blueprint Neutrophils (CHT test)	PPP4R1	7.58e-16
rs11081484	Avg SpO2	EA Males	2.08e-07	Discovery/Replication	18p11:9,543,238 – 9,624,973	18	9567168	PPP4R1	Blueprint Monocytes (CHT test)	RAB31	2.74e-71
rs11081484	Avg SpO2	EA Males	2.08e-07	Discovery/Replication	18p11:9,543,238 – 9,624,973	18	9567168	PPP4R1	Blueprint Neutrophils (CHT test)	RALBP1	1.88e-12
rs3898762	Avg SpO2	EA Males	1.72e-07	Discovery/Replication	18p11:9,543,238 – 9,624,973	18	9575419	PPP4R1	Westra-Cis	PPP4R1	6.29e-45
rs3898762	Avg SpO2	EA Males	1.72e-07	Discovery/Replication	18p11:9,543,238 – 9,624,973	18	9575419	PPP4R1	Blueprint Neutrophils (CHT test)	PPP4R1	7.58e-16
rs3898762	Avg SpO2	EA Males	1.72e-07	Discovery/Replication	18p11:9,543,238 – 9,624,973	18	9575419	PPP4R1	Blueprint Monocytes (CHT test)	RAB31	2.74e-71
rs3898762	Avg SpO2	EA Males	1.72e-07	Discovery/Replication	18p11:9,543,238 – 9,624,973	18	9575419	PPP4R1	Blueprint Neutrophils (CHT test)	RALBP1	1.88e-12
rs3898762	Avg SpO2	EA Males	1.72e-07	Discovery/Replication	18p11:9,543,238 – 9,624,973	18	9575419	PPP4R1	GTEx-Esophagus_Mucosa	RP11-881L2.1	9.48e-06
rs12458145	Avg SpO2	EA Males	2.33e-07	Discovery/Replication	18p11:9,543,238 – 9,624,973	18	9575764	PPP4R1	Westra-Cis	PPP4R1	6.29e-45
rs12458145	Avg SpO2	EA Males	2.33e-07	Discovery/Replication	18p11:9,543,238 – 9,624,973	18	9575764	PPP4R1	Blueprint Neutrophils (CHT test)	PPP4R1	7.58e-16
rs12458145	Avg SpO2	EA Males	2.33e-07	Discovery/Replication	18p11:9,543,238 – 9,624,973	18	9575764	PPP4R1	Blueprint Monocytes (CHT test)	RAB31	2.74e-71
rs12458145	Avg SpO2	EA Males	2.33e-07	Discovery/Replication	18p11:9,543,238 – 9,624,973	18	9575764	PPP4R1	Blueprint Neutrophils (CHT test)	RALBP1	1.88e-12
rs9946235	Avg SpO2	EA Males	2.43e-07	Discovery/Replication	18p11:9,543,238 – 9,624,973	18	9577556	PPP4R1	Blueprint Neutrophils (CHT test)	PPP4R1	7.58e-16
rs9946235	Avg SpO2	EA Males	2.43e-07	Discovery/Replication	18p11:9,543,238 – 9,624,973	18	9577556	PPP4R1	Blueprint Monocytes (CHT test)	RAB31	2.74e-71
rs9946235	Avg SpO2	EA Males	2.43e-07	Discovery/Replication	18p11:9,543,238 – 9,624,973	18	9577556	PPP4R1	Blueprint Neutrophils (CHT test)	RALBP1	1.88e-12
rs9946612	Avg SpO2	EA Males	1.02e-07	Discovery/Replication	18p11:9,543,238 – 9,624,973	18	9577981	PPP4R1	Westra-Cis	PPP4R1	6.34e-45
rs9946612	Avg SpO2	EA Males	1.02e-07	Discovery/Replication	18p11:9,543,238 – 9,624,973	18	9577981	PPP4R1	Blueprint Neutrophils (CHT test)	PPP4R1	7.58e-16
rs9946612	Avg SpO2	EA Males	1.02e-07	Discovery/Replication	18p11:9,543,238 – 9,624,973	18	9577981	PPP4R1	Blueprint Monocytes (CHT test)	RAB31	2.74e-71
rs9946612	Avg SpO2	EA Males	1.02e-07	Discovery/Replication	18p11:9,543,238 – 9,624,973	18	9577981	PPP4R1	Blueprint Neutrophils (CHT test)	RALBP1	1.88e-12
rs9961558	Avg SpO2	EA Males	2.58e-07	Discovery/Replication	18p11:9,543,238 – 9,624,973	18	9578049	PPP4R1	Westra-Cis	PPP4R1	6.34e-45
rs9961558	Avg SpO2	EA Males	2.58e-07	Discovery/Replication	18p11:9,543,238 – 9,624,973	18	9578049	PPP4R1	Blueprint Neutrophils (CHT test)	PPP4R1	7.58e-16
rs9961558	Avg SpO2	EA Males	2.58e-07	Discovery/Replication	18p11:9,543,238 – 9,624,973	18	9578049	PPP4R1	Blueprint Monocytes (CHT test)	RAB31	2.74e-71
rs9961558	Avg SpO2	EA Males	2.58e-07	Discovery/Replication	18p11:9,543,238 – 9,624,973	18	9578049	PPP4R1	Blueprint Neutrophils (CHT test)	RALBP1	1.88e-12
rs13381718	Avg SpO2	EA Males	2.48e-07	Discovery/Replication	18p11:9,543,238 – 9,624,973	18	9578448	PPP4R1	Blueprint Neutrophils (CHT test)	PPP4R1	4.01e-16
rs13381718	Avg SpO2	EA Males	2.48e-07	Discovery/Replication	18p11:9,543,238 – 9,624,973	18	9578448	PPP4R1	Blueprint Monocytes (CHT test)	RAB31	1.72e-70
rs13381718	Avg SpO2	EA Males	2.48e-07	Discovery/Replication	18p11:9,543,238 – 9,624,973	18	9578448	PPP4R1	Blueprint Neutrophils (CHT test)	RALBP1	1.59e-12
rs9945701	Avg SpO2	EA Males	2.12e-07	Discovery/Replication	18p11:9,543,238 – 9,624,973	18	9582286	PPP4R1	Westra-Cis	PPP4R1	6.34e-45
rs9945701	Avg SpO2	EA Males	2.12e-07	Discovery/Replication	18p11:9,543,238 – 9,624,973	18	9582286	PPP4R1	Blueprint Neutrophils (CHT test)	PPP4R1	7.58e-16
rs9945701	Avg SpO2	EA Males	2.12e-07	Discovery/Replication	18p11:9,543,238 – 9,624,973	18	9582286	PPP4R1	Blueprint Monocytes (CHT test)	RAB31	2.74e-71
rs9945701	Avg SpO2	EA Males	2.12e-07	Discovery/Replication	18p11:9,543,238 – 9,624,973	18	9582286	PPP4R1	Blueprint Neutrophils (CHT test)	RALBP1	1.88e-12
rs7231313	Avg SpO2	EA Males	1.84e-07	Discovery/Replication	18p11:9,543,238 – 9,624,973	18	9582662	PPP4R1,RP11-881L2.1	Blueprint Neutrophils (CHT test)	PPP4R1	7.58e-16
rs7231313	Avg SpO2	EA Males	1.84e-07	Discovery/Replication	18p11:9,543,238 – 9,624,973	18	9582662	PPP4R1,RP11-881L2.1	Blueprint Monocytes (CHT test)	RAB31	2.74e-71
rs7231313	Avg SpO2	EA Males	1.84e-07	Discovery/Replication	18p11:9,543,238 – 9,624,973	18	9582662	PPP4R1,RP11-881L2.1	Blueprint Neutrophils (CHT test)	RALBP1	1.88e-12
rs56817979	Avg SpO2	EA Males	2.17e-07	Discovery/Replication	18p11:9,543,238 – 9,624,973	18	9585323	PPP4R1,RP11-881L2.1	Blueprint Neutrophils (CHT test)	PPP4R1	2.05e-15
rs56817979	Avg SpO2	EA Males	2.17e-07	Discovery/Replication	18p11:9,543,238 – 9,624,973	18	9585323	PPP4R1,RP11-881L2.1	Blueprint Monocytes (CHT test)	RAB31	1.23e-67
rs56817979	Avg SpO2	EA Males	2.17e-07	Discovery/Replication	18p11:9,543,238 – 9,624,973	18	9585323	PPP4R1,RP11-881L2.1	Blueprint Neutrophils (CHT test)	RALBP1	2.29e-12
rs11874827	Avg SpO2	EA Males	2.12e-07	Discovery/Replication	18p11:9,543,238 – 9,624,973	18	9585415	PPP4R1,RP11-881L2.1	Westra-Cis	PPP4R1	6.45e-45
rs11874827	Avg SpO2	EA Males	2.12e-07	Discovery/Replication	18p11:9,543,238 – 9,624,973	18	9585415	PPP4R1,RP11-881L2.1	Blueprint Neutrophils (CHT test)	PPP4R1	2.05e-15
rs11874827	Avg SpO2	EA Males	2.12e-07	Discovery/Replication	18p11:9,543,238 – 9,624,973	18	9585415	PPP4R1,RP11-881L2.1	Blueprint Monocytes (CHT test)	RAB31	1.23e-67
rs11874827	Avg SpO2	EA Males	2.12e-07	Discovery/Replication	18p11:9,543,238 – 9,624,973	18	9585415	PPP4R1,RP11-881L2.1	Blueprint Neutrophils (CHT test)	RALBP1	2.29e-12
rs8085047	Avg SpO2	EA Males	3.17e-07	Discovery/Replication	18p11:9,543,238 – 9,624,973	18	9595628	PPP4R1	Blueprint Neutrophils (CHT test)	PPP4R1	7.58e-16
rs8085047	Avg SpO2	EA Males	3.17e-07	Discovery/Replication	18p11:9,543,238 – 9,624,973	18	9595628	PPP4R1	Blueprint Monocytes (CHT test)	RAB31	2.74e-71
rs8085047	Avg SpO2	EA Males	3.17e-07	Discovery/Replication	18p11:9,543,238 – 9,624,973	18	9595628	PPP4R1	Blueprint Neutrophils (CHT test)	RALBP1	1.88e-12
rs28879133	Avg SpO2	EA Males	2.85e-07	Discovery/Replication	18p11:9,543,238 – 9,624,973	18	9598761	PPP4R1	Blueprint Neutrophils (CHT test)	PPP4R1	2.05e-15
rs28879133	Avg SpO2	EA Males	2.85e-07	Discovery/Replication	18p11:9,543,238 – 9,624,973	18	9598761	PPP4R1	Blueprint Monocytes (CHT test)	RAB31	1.23e-67
rs28879133	Avg SpO2	EA Males	2.85e-07	Discovery/Replication	18p11:9,543,238 – 9,624,973	18	9598761	PPP4R1	Blueprint Neutrophils (CHT test)	RALBP1	2.29e-12
rs7233002	Avg SpO2	EA Males	3.94e-07	Discovery/Replication	18p11:9,543,238 – 9,624,973	18	9600558	PPP4R1	Blueprint Neutrophils (CHT test)	PPP4R1	2.05e-15
rs7233002	Avg SpO2	EA Males	3.94e-07	Discovery/Replication	18p11:9,543,238 – 9,624,973	18	9600558	PPP4R1	Blueprint Monocytes (CHT test)	RAB31	1.23e-67
rs7233002	Avg SpO2	EA Males	3.94e-07	Discovery/Replication	18p11:9,543,238 – 9,624,973	18	9600558	PPP4R1	Blueprint Neutrophils (CHT test)	RALBP1	2.29e-12
rs7233002	Avg SpO2	EA Males	3.94e-07	Discovery/Replication	18p11:9,543,238 – 9,624,973	18	9600558	PPP4R1	GTEx-Esophagus_Mucosa	RP11-881L2.1	1.09e-05
rs9951382	Avg SpO2	EA Males	2.56e-07	Discovery/Replication	18p11:9,543,238 – 9,624,973	18	9604498	PPP4R1	Blueprint Neutrophils (CHT test)	PPP4R1	2.05e-15
rs9951382	Avg SpO2	EA Males	2.56e-07	Discovery/Replication	18p11:9,543,238 – 9,624,973	18	9604498	PPP4R1	Blueprint Monocytes (CHT test)	RAB31	1.23e-67
rs9951382	Avg SpO2	EA Males	2.56e-07	Discovery/Replication	18p11:9,543,238 – 9,624,973	18	9604498	PPP4R1	Blueprint Neutrophils (CHT test)	RALBP1	2.29e-12
rs60220573	Avg SpO2	EA Males	2.48e-07	Discovery/Replication	18p11:9,543,238 – 9,624,973	18	9607055	PPP4R1	Blueprint Neutrophils (CHT test)	PPP4R1	7.58e-16
rs60220573	Avg SpO2	EA Males	2.48e-07	Discovery/Replication	18p11:9,543,238 – 9,624,973	18	9607055	PPP4R1	Blueprint Monocytes (CHT test)	RAB31	2.74e-71
rs60220573	Avg SpO2	EA Males	2.48e-07	Discovery/Replication	18p11:9,543,238 – 9,624,973	18	9607055	PPP4R1	Blueprint Neutrophils (CHT test)	RALBP1	1.88e-12
rs28366801	Avg SpO2	EA Males	2.23e-07	Discovery/Replication	18p11:9,543,238 – 9,624,973	18	9610686	PPP4R1,RP11-692N5.1	Blueprint Neutrophils (CHT test)	PPP4R1	7.58e-16
rs28366801	Avg SpO2	EA Males	2.23e-07	Discovery/Replication	18p11:9,543,238 – 9,624,973	18	9610686	PPP4R1,RP11-692N5.1	Blueprint Monocytes (CHT test)	RAB31	2.74e-71
rs28366801	Avg SpO2	EA Males	2.23e-07	Discovery/Replication	18p11:9,543,238 – 9,624,973	18	9610686	PPP4R1,RP11-692N5.1	Blueprint Neutrophils (CHT test)	RALBP1	1.88e-12
rs57356844	Avg SpO2	EA Males	2.55e-07	Discovery/Replication	18p11:9,543,238 – 9,624,973	18	9611324	PPP4R1,RP11-692N5.1	Blueprint Neutrophils (CHT test)	PPP4R1	4.01e-16
rs57356844	Avg SpO2	EA Males	2.55e-07	Discovery/Replication	18p11:9,543,238 – 9,624,973	18	9611324	PPP4R1,RP11-692N5.1	Blueprint Monocytes (CHT test)	RAB31	1.72e-70
rs57356844	Avg SpO2	EA Males	2.55e-07	Discovery/Replication	18p11:9,543,238 – 9,624,973	18	9611324	PPP4R1,RP11-692N5.1	Blueprint Neutrophils (CHT test)	RALBP1	1.59e-12
rs60571867	Avg SpO2	EA Males	8.46e-07	Discovery/Replication	18p11:9,543,238 – 9,624,973	18	9623250	RP11-692N5.1	GTEx-Whole_Blood	PPP4R1	2.13e-06
rs60571867	Avg SpO2	EA Males	8.46e-07	Discovery/Replication	18p11:9,543,238 – 9,624,973	18	9623250	RP11-692N5.1	GTEx-Cells_Transformed_fibroblasts	RP11-692N5.1	6.56e-08
rs60571867	Avg SpO2	EA Males	8.46e-07	Discovery/Replication	18p11:9,543,238 – 9,624,973	18	9623250	RP11-692N5.1	GTEx-Heart_Left_Ventricle	RP11-692N5.1	2.68e-06
rs60571867	Avg SpO2	EA Males	8.46e-07	Discovery/Replication	18p11:9,543,238 – 9,624,973	18	9623250	RP11-692N5.1	GTEx-Esophagus_Muscularis	RP11-692N5.1	1.05e-05
rs60571867	Avg SpO2	EA Males	8.46e-07	Discovery/Replication	18p11:9,543,238 – 9,624,973	18	9623250	RP11-692N5.1	GTEx-Esophagus_Mucosa	RP11-881L2.1	1.08e-05
rs28817058	Avg SpO2	EA Males	8.6e-07	Discovery/Replication	18p11:9,543,238 – 9,624,973	18	9623698	RP11-692N5.1	GTEx-Whole_Blood	PPP4R1	2.14e-06
rs28817058	Avg SpO2	EA Males	8.6e-07	Discovery/Replication	18p11:9,543,238 – 9,624,973	18	9623698	RP11-692N5.1	GTEx-Cells_Transformed_fibroblasts	RP11-692N5.1	6.69e-08
rs28817058	Avg SpO2	EA Males	8.6e-07	Discovery/Replication	18p11:9,543,238 – 9,624,973	18	9623698	RP11-692N5.1	GTEx-Heart_Left_Ventricle	RP11-692N5.1	2.75e-06
rs28817058	Avg SpO2	EA Males	8.6e-07	Discovery/Replication	18p11:9,543,238 – 9,624,973	18	9623698	RP11-692N5.1	GTEx-Esophagus_Mucosa	RP11-881L2.1	6.99e-06
rs12455573	Avg SpO2	EA Males	9.72e-07	Discovery/Replication	18p11:9,543,238 – 9,624,973	18	9624973		GTEx-Cells_Transformed_fibroblasts	RP11-692N5.1	1.63e-07
rs12455573	Avg SpO2	EA Males	9.72e-07	Discovery/Replication	18p11:9,543,238 – 9,624,973	18	9624973		GTEx-Heart_Left_Ventricle	RP11-692N5.1	2.78e-06
rs12455573	Avg SpO2	EA Males	9.72e-07	Discovery/Replication	18p11:9,543,238 – 9,624,973	18	9624973		GTEx-Esophagus_Mucosa	RP11-881L2.1	7.06e-06
rs112030014	Min SpO2	All	8.02e-07	Discovery/Replication	2q12:102,970,807 – 103,239,356	2	102970807	IL18R1,IL1RL1	GTEx-Whole_Blood	AC007278.3	4.25e-06
rs112030014	Min SpO2	All	8.02e-07	Discovery/Replication	2q12:102,970,807 – 103,239,356	2	102970807	IL18R1,IL1RL1	Raj-CD4	IL18R1	6.36e-06
rs112030014	Min SpO2	All	8.02e-07	Discovery/Replication	2q12:102,970,807 – 103,239,356	2	102970807	IL18R1,IL1RL1	GTEx-Adipose_Subcutaneous	IL18R1	6.8e-06
rs112030014	Min SpO2	All	8.02e-07	Discovery/Replication	2q12:102,970,807 – 103,239,356	2	102970807	IL18R1,IL1RL1	GTEx-Lung	IL1RL1	1.54e-05
rs11465596	Min SpO2	All	4.93e-07	Discovery/Replication	2q12:102,970,807 – 103,239,356	2	102987093	IL18R1	Blueprint Neutrophils (CHT test)	AC007278.1	9.77e-34
rs11465596	Min SpO2	All	4.93e-07	Discovery/Replication	2q12:102,970,807 – 103,239,356	2	102987093	IL18R1	Blueprint Neutrophils (CHT test)	AC007278.2	3.54e-15
rs11465596	Min SpO2	All	4.93e-07	Discovery/Replication	2q12:102,970,807 – 103,239,356	2	102987093	IL18R1	GTEx-Whole_Blood	AC007278.3	1.88e-06
rs11465596	Min SpO2	All	4.93e-07	Discovery/Replication	2q12:102,970,807 – 103,239,356	2	102987093	IL18R1	Blueprint T-cells (CHT test)	IL18R1	4.47e-17
rs11465596	Min SpO2	All	4.93e-07	Discovery/Replication	2q12:102,970,807 – 103,239,356	2	102987093	IL18R1	Westra-Cis	IL18R1	7.83e-14
rs11465596	Min SpO2	All	4.93e-07	Discovery/Replication	2q12:102,970,807 – 103,239,356	2	102987093	IL18R1	Raj-CD4	IL18R1	6.08e-12
rs11465596	Min SpO2	All	4.93e-07	Discovery/Replication	2q12:102,970,807 – 103,239,356	2	102987093	IL18R1	GTEx-Adipose_Subcutaneous	IL18R1	9.54e-07
rs11465596	Min SpO2	All	4.93e-07	Discovery/Replication	2q12:102,970,807 – 103,239,356	2	102987093	IL18R1	GTEx-Muscle_Skeletal	IL18R1	1.2e-05
rs11465596	Min SpO2	All	4.93e-07	Discovery/Replication	2q12:102,970,807 – 103,239,356	2	102987093	IL18R1	Muther-Fat	IL18R1	8.54e-05
rs11465596	Min SpO2	All	4.93e-07	Discovery/Replication	2q12:102,970,807 – 103,239,356	2	102987093	IL18R1	Blueprint Neutrophils (CHT test)	IL18RAP	3.91e-187
rs11465596	Min SpO2	All	4.93e-07	Discovery/Replication	2q12:102,970,807 – 103,239,356	2	102987093	IL18R1	Westra-Cis	IL18RAP	7.22e-69
rs11465596	Min SpO2	All	4.93e-07	Discovery/Replication	2q12:102,970,807 – 103,239,356	2	102987093	IL18R1	Blueprint T-cells (CHT test)	IL18RAP	8.05e-08
rs11465596	Min SpO2	All	4.93e-07	Discovery/Replication	2q12:102,970,807 – 103,239,356	2	102987093	IL18R1	Blueprint Neutrophils (CHT test)	IL1R1	4.55e-08
rs80256362	Min SpO2	All	1.33e-07	Discovery/Replication	2q12:102,970,807 – 103,239,356	2	103025501		Blueprint Neutrophils (CHT test)	AC007278.1	1.11e-38
rs80256362	Min SpO2	All	1.33e-07	Discovery/Replication	2q12:102,970,807 – 103,239,356	2	103025501		Blueprint Neutrophils (CHT test)	AC007278.2	5.08e-17
rs80256362	Min SpO2	All	1.33e-07	Discovery/Replication	2q12:102,970,807 – 103,239,356	2	103025501		Blueprint T-cells (CHT test)	IL18R1	3.16e-15
rs80256362	Min SpO2	All	1.33e-07	Discovery/Replication	2q12:102,970,807 – 103,239,356	2	103025501		Raj-CD4	IL18R1	1.56e-11
rs80256362	Min SpO2	All	1.33e-07	Discovery/Replication	2q12:102,970,807 – 103,239,356	2	103025501		GTEx-Muscle_Skeletal	IL18R1	1.16e-06
rs80256362	Min SpO2	All	1.33e-07	Discovery/Replication	2q12:102,970,807 – 103,239,356	2	103025501		GTEx-Adipose_Subcutaneous	IL18R1	8.64e-06
rs80256362	Min SpO2	All	1.33e-07	Discovery/Replication	2q12:102,970,807 – 103,239,356	2	103025501		Blueprint Neutrophils (CHT test)	IL18RAP	1.52e-208
rs80256362	Min SpO2	All	1.33e-07	Discovery/Replication	2q12:102,970,807 – 103,239,356	2	103025501		Blueprint T-cells (CHT test)	IL18RAP	4.03e-08
rs80256362	Min SpO2	All	1.33e-07	Discovery/Replication	2q12:102,970,807 – 103,239,356	2	103025501		Blueprint Neutrophils (CHT test)	IL1R1	1.74e-09
rs11465670	Min SpO2	All	4.78e-07	Discovery/Replication	2q12:102,970,807 – 103,239,356	2	103034440	IL18RAP	Blueprint Neutrophils (CHT test)	AC007278.1	1.11e-38
rs11465670	Min SpO2	All	4.78e-07	Discovery/Replication	2q12:102,970,807 – 103,239,356	2	103034440	IL18RAP	Blueprint Neutrophils (CHT test)	AC007278.2	5.08e-17
rs11465670	Min SpO2	All	4.78e-07	Discovery/Replication	2q12:102,970,807 – 103,239,356	2	103034440	IL18RAP	GTEx-Whole_Blood	AC007278.3	3.74e-06
rs11465670	Min SpO2	All	4.78e-07	Discovery/Replication	2q12:102,970,807 – 103,239,356	2	103034440	IL18RAP	Blueprint T-cells (CHT test)	IL18R1	3.16e-15
rs11465670	Min SpO2	All	4.78e-07	Discovery/Replication	2q12:102,970,807 – 103,239,356	2	103034440	IL18RAP	Westra-Cis	IL18R1	3.04e-14
rs11465670	Min SpO2	All	4.78e-07	Discovery/Replication	2q12:102,970,807 – 103,239,356	2	103034440	IL18RAP	Fairfax-Monocytes-LPS2-Treated	IL18R1	2.34e-08
rs11465670	Min SpO2	All	4.78e-07	Discovery/Replication	2q12:102,970,807 – 103,239,356	2	103034440	IL18RAP	Zeller-Monocytes	IL18R1	5.19e-07
rs11465670	Min SpO2	All	4.78e-07	Discovery/Replication	2q12:102,970,807 – 103,239,356	2	103034440	IL18RAP	GTEx-Muscle_Skeletal	IL18R1	1.56e-05
rs11465670	Min SpO2	All	4.78e-07	Discovery/Replication	2q12:102,970,807 – 103,239,356	2	103034440	IL18RAP	Blueprint Neutrophils (CHT test)	IL18RAP	1.52e-208
rs11465670	Min SpO2	All	4.78e-07	Discovery/Replication	2q12:102,970,807 – 103,239,356	2	103034440	IL18RAP	Westra-Cis	IL18RAP	6.49e-71
rs11465670	Min SpO2	All	4.78e-07	Discovery/Replication	2q12:102,970,807 – 103,239,356	2	103034440	IL18RAP	Blueprint T-cells (CHT test)	IL18RAP	4.03e-08
rs11465670	Min SpO2	All	4.78e-07	Discovery/Replication	2q12:102,970,807 – 103,239,356	2	103034440	IL18RAP	Fairfax-Monocytes-LPS2-Treated	IL18RAP	5.05e-07
rs11465670	Min SpO2	All	4.78e-07	Discovery/Replication	2q12:102,970,807 – 103,239,356	2	103034440	IL18RAP	Blueprint Neutrophils (CHT test)	IL1R1	1.74e-09
rs7600961	Min SpO2	All	3.89e-07	Discovery/Replication	2q12:102,970,807 – 103,239,356	2	103035455	IL18RAP	Blueprint Neutrophils (CHT test)	AC007278.1	1.11e-38
rs7600961	Min SpO2	All	3.89e-07	Discovery/Replication	2q12:102,970,807 – 103,239,356	2	103035455	IL18RAP	Blueprint Neutrophils (CHT test)	AC007278.2	5.08e-17
rs7600961	Min SpO2	All	3.89e-07	Discovery/Replication	2q12:102,970,807 – 103,239,356	2	103035455	IL18RAP	GTEx-Whole_Blood	AC007278.3	3.6e-06
rs7600961	Min SpO2	All	3.89e-07	Discovery/Replication	2q12:102,970,807 – 103,239,356	2	103035455	IL18RAP	Blueprint T-cells (CHT test)	IL18R1	3.16e-15
rs7600961	Min SpO2	All	3.89e-07	Discovery/Replication	2q12:102,970,807 – 103,239,356	2	103035455	IL18RAP	Westra-Cis	IL18R1	3.04e-14
rs7600961	Min SpO2	All	3.89e-07	Discovery/Replication	2q12:102,970,807 – 103,239,356	2	103035455	IL18RAP	Raj-CD4	IL18R1	3.65e-08
rs7600961	Min SpO2	All	3.89e-07	Discovery/Replication	2q12:102,970,807 – 103,239,356	2	103035455	IL18RAP	GTEx-Muscle_Skeletal	IL18R1	1.4e-05
rs7600961	Min SpO2	All	3.89e-07	Discovery/Replication	2q12:102,970,807 – 103,239,356	2	103035455	IL18RAP	Blueprint Neutrophils (CHT test)	IL18RAP	1.52e-208
rs7600961	Min SpO2	All	3.89e-07	Discovery/Replication	2q12:102,970,807 – 103,239,356	2	103035455	IL18RAP	Westra-Cis	IL18RAP	1.18e-70
rs7600961	Min SpO2	All	3.89e-07	Discovery/Replication	2q12:102,970,807 – 103,239,356	2	103035455	IL18RAP	Blueprint T-cells (CHT test)	IL18RAP	4.03e-08
rs7600961	Min SpO2	All	3.89e-07	Discovery/Replication	2q12:102,970,807 – 103,239,356	2	103035455	IL18RAP	Blueprint Neutrophils (CHT test)	IL1R1	1.74e-09
rs6759588	Min SpO2	All	1.82e-09	Discovery/Replication	2q12:102,970,807 – 103,239,356	2	103040159	IL18RAP	Blueprint Neutrophils (CHT test)	AC007278.1	6.57e-46
rs6759588	Min SpO2	All	1.82e-09	Discovery/Replication	2q12:102,970,807 – 103,239,356	2	103040159	IL18RAP	Blueprint Neutrophils (CHT test)	AC007278.2	9.46e-23
rs6759588	Min SpO2	All	1.82e-09	Discovery/Replication	2q12:102,970,807 – 103,239,356	2	103040159	IL18RAP	GTEx-Whole_Blood	AC007278.3	2.69e-06
rs6759588	Min SpO2	All	1.82e-09	Discovery/Replication	2q12:102,970,807 – 103,239,356	2	103040159	IL18RAP	Blueprint T-cells (CHT test)	IL18R1	3.53e-15
rs6759588	Min SpO2	All	1.82e-09	Discovery/Replication	2q12:102,970,807 – 103,239,356	2	103040159	IL18RAP	Westra-Cis	IL18R1	1.33e-14
rs6759588	Min SpO2	All	1.82e-09	Discovery/Replication	2q12:102,970,807 – 103,239,356	2	103040159	IL18RAP	Raj-CD4	IL18R1	3.47e-08
rs6759588	Min SpO2	All	1.82e-09	Discovery/Replication	2q12:102,970,807 – 103,239,356	2	103040159	IL18RAP	GTEx-Adipose_Subcutaneous	IL18R1	2.07e-06
rs6759588	Min SpO2	All	1.82e-09	Discovery/Replication	2q12:102,970,807 – 103,239,356	2	103040159	IL18RAP	GTEx-Thyroid	IL18R1	7.41e-06
rs6759588	Min SpO2	All	1.82e-09	Discovery/Replication	2q12:102,970,807 – 103,239,356	2	103040159	IL18RAP	GTEx-Muscle_Skeletal	IL18R1	1.12e-05
rs6759588	Min SpO2	All	1.82e-09	Discovery/Replication	2q12:102,970,807 – 103,239,356	2	103040159	IL18RAP	Blueprint Neutrophils (CHT test)	IL18RAP	1.77e-240
rs6759588	Min SpO2	All	1.82e-09	Discovery/Replication	2q12:102,970,807 – 103,239,356	2	103040159	IL18RAP	Westra-Cis	IL18RAP	3e-69
rs6759588	Min SpO2	All	1.82e-09	Discovery/Replication	2q12:102,970,807 – 103,239,356	2	103040159	IL18RAP	Blueprint T-cells (CHT test)	IL18RAP	3.18e-08
rs6759588	Min SpO2	All	1.82e-09	Discovery/Replication	2q12:102,970,807 – 103,239,356	2	103040159	IL18RAP	Blueprint Neutrophils (CHT test)	IL1R1	5.42e-11
rs74731686	Min SpO2	All	2.48e-07	Discovery/Replication	2q12:102,970,807 – 103,239,356	2	103043981	IL18RAP,MIR4772	Blueprint Neutrophils (CHT test)	AC007278.1	6.57e-46
rs74731686	Min SpO2	All	2.48e-07	Discovery/Replication	2q12:102,970,807 – 103,239,356	2	103043981	IL18RAP,MIR4772	Blueprint Neutrophils (CHT test)	AC007278.2	9.46e-23
rs74731686	Min SpO2	All	2.48e-07	Discovery/Replication	2q12:102,970,807 – 103,239,356	2	103043981	IL18RAP,MIR4772	GTEx-Whole_Blood	AC007278.3	2.59e-06
rs74731686	Min SpO2	All	2.48e-07	Discovery/Replication	2q12:102,970,807 – 103,239,356	2	103043981	IL18RAP,MIR4772	Blueprint T-cells (CHT test)	IL18R1	3.53e-15
rs74731686	Min SpO2	All	2.48e-07	Discovery/Replication	2q12:102,970,807 – 103,239,356	2	103043981	IL18RAP,MIR4772	Raj-CD4	IL18R1	3.37e-08
rs74731686	Min SpO2	All	2.48e-07	Discovery/Replication	2q12:102,970,807 – 103,239,356	2	103043981	IL18RAP,MIR4772	GTEx-Muscle_Skeletal	IL18R1	1.19e-05
rs74731686	Min SpO2	All	2.48e-07	Discovery/Replication	2q12:102,970,807 – 103,239,356	2	103043981	IL18RAP,MIR4772	Blueprint Neutrophils (CHT test)	IL18RAP	1.77e-240
rs74731686	Min SpO2	All	2.48e-07	Discovery/Replication	2q12:102,970,807 – 103,239,356	2	103043981	IL18RAP,MIR4772	Blueprint T-cells (CHT test)	IL18RAP	3.18e-08
rs74731686	Min SpO2	All	2.48e-07	Discovery/Replication	2q12:102,970,807 – 103,239,356	2	103043981	IL18RAP,MIR4772	Blueprint Neutrophils (CHT test)	IL1R1	5.42e-11
rs11465698	Min SpO2	All	3.03e-07	Discovery/Replication	2q12:102,970,807 – 103,239,356	2	103054577	AC007278.2,AC007278.3,IL18RAP	Blueprint Neutrophils (CHT test)	AC007278.1	6.57e-46
rs11465698	Min SpO2	All	3.03e-07	Discovery/Replication	2q12:102,970,807 – 103,239,356	2	103054577	AC007278.2,AC007278.3,IL18RAP	Blueprint Neutrophils (CHT test)	AC007278.2	9.46e-23
rs11465698	Min SpO2	All	3.03e-07	Discovery/Replication	2q12:102,970,807 – 103,239,356	2	103054577	AC007278.2,AC007278.3,IL18RAP	Blueprint T-cells (CHT test)	IL18R1	3.53e-15
rs11465698	Min SpO2	All	3.03e-07	Discovery/Replication	2q12:102,970,807 – 103,239,356	2	103054577	AC007278.2,AC007278.3,IL18RAP	Westra-Cis	IL18R1	4.85e-14
rs11465698	Min SpO2	All	3.03e-07	Discovery/Replication	2q12:102,970,807 – 103,239,356	2	103054577	AC007278.2,AC007278.3,IL18RAP	GTEx-Adipose_Subcutaneous	IL18R1	3.22e-06
rs11465698	Min SpO2	All	3.03e-07	Discovery/Replication	2q12:102,970,807 – 103,239,356	2	103054577	AC007278.2,AC007278.3,IL18RAP	GTEx-Muscle_Skeletal	IL18R1	4.77e-06
rs11465698	Min SpO2	All	3.03e-07	Discovery/Replication	2q12:102,970,807 – 103,239,356	2	103054577	AC007278.2,AC007278.3,IL18RAP	Blueprint Neutrophils (CHT test)	IL18RAP	1.77e-240
rs11465698	Min SpO2	All	3.03e-07	Discovery/Replication	2q12:102,970,807 – 103,239,356	2	103054577	AC007278.2,AC007278.3,IL18RAP	Westra-Cis	IL18RAP	9.61e-71
rs11465698	Min SpO2	All	3.03e-07	Discovery/Replication	2q12:102,970,807 – 103,239,356	2	103054577	AC007278.2,AC007278.3,IL18RAP	Blueprint T-cells (CHT test)	IL18RAP	3.18e-08
rs6741230	Min SpO2	All	4.11e-07	Discovery/Replication	2q12:102,970,807 – 103,239,356	2	103069631	IL18RAP	Blueprint Neutrophils (CHT test)	AC007278.1	6.57e-46
rs6741230	Min SpO2	All	4.11e-07	Discovery/Replication	2q12:102,970,807 – 103,239,356	2	103069631	IL18RAP	Blueprint Neutrophils (CHT test)	AC007278.2	9.46e-23
rs6741230	Min SpO2	All	4.11e-07	Discovery/Replication	2q12:102,970,807 – 103,239,356	2	103069631	IL18RAP	GTEx-Whole_Blood	AC007278.3	7.18e-07
rs6741230	Min SpO2	All	4.11e-07	Discovery/Replication	2q12:102,970,807 – 103,239,356	2	103069631	IL18RAP	Blueprint T-cells (CHT test)	IL18R1	3.53e-15
rs6741230	Min SpO2	All	4.11e-07	Discovery/Replication	2q12:102,970,807 – 103,239,356	2	103069631	IL18RAP	Westra-Cis	IL18R1	7.56e-14
rs6741230	Min SpO2	All	4.11e-07	Discovery/Replication	2q12:102,970,807 – 103,239,356	2	103069631	IL18RAP	GTEx-Muscle_Skeletal	IL18R1	8.06e-06
rs6741230	Min SpO2	All	4.11e-07	Discovery/Replication	2q12:102,970,807 – 103,239,356	2	103069631	IL18RAP	Blueprint Neutrophils (CHT test)	IL18RAP	1.77e-240
rs6741230	Min SpO2	All	4.11e-07	Discovery/Replication	2q12:102,970,807 – 103,239,356	2	103069631	IL18RAP	Westra-Cis	IL18RAP	4.86e-71
rs6741230	Min SpO2	All	4.11e-07	Discovery/Replication	2q12:102,970,807 – 103,239,356	2	103069631	IL18RAP	Blueprint T-cells (CHT test)	IL18RAP	3.18e-08
rs78123896	Min SpO2	All	5.29e-07	Discovery/Replication	2q12:102,970,807 – 103,239,356	2	103075417		Blueprint Neutrophils (CHT test)	AC007278.1	6.57e-46
rs78123896	Min SpO2	All	5.29e-07	Discovery/Replication	2q12:102,970,807 – 103,239,356	2	103075417		Blueprint Neutrophils (CHT test)	AC007278.2	9.46e-23
rs78123896	Min SpO2	All	5.29e-07	Discovery/Replication	2q12:102,970,807 – 103,239,356	2	103075417		GTEx-Whole_Blood	AC007278.3	7.14e-07
rs78123896	Min SpO2	All	5.29e-07	Discovery/Replication	2q12:102,970,807 – 103,239,356	2	103075417		Blueprint T-cells (CHT test)	IL18R1	3.53e-15
rs78123896	Min SpO2	All	5.29e-07	Discovery/Replication	2q12:102,970,807 – 103,239,356	2	103075417		GTEx-Muscle_Skeletal	IL18R1	8.02e-06
rs78123896	Min SpO2	All	5.29e-07	Discovery/Replication	2q12:102,970,807 – 103,239,356	2	103075417		Blueprint Neutrophils (CHT test)	IL18RAP	1.77e-240
rs78123896	Min SpO2	All	5.29e-07	Discovery/Replication	2q12:102,970,807 – 103,239,356	2	103075417		Blueprint T-cells (CHT test)	IL18RAP	3.18e-08
rs80277428	Min SpO2	All	2.49e-09	Discovery/Replication	2q12:102,970,807 – 103,239,356	2	103080056		GTEx-Whole_Blood	AC007278.3	2.22e-06
rs80277428	Min SpO2	All	2.49e-09	Discovery/Replication	2q12:102,970,807 – 103,239,356	2	103080056		GTEx-Adipose_Subcutaneous	IL18R1	6.17e-07
rs80277428	Min SpO2	All	2.49e-09	Discovery/Replication	2q12:102,970,807 – 103,239,356	2	103080056		GTEx-Thyroid	IL18R1	1.3e-05
rs76255660	Min SpO2	All	7.48e-08	Discovery/Replication	2q12:102,970,807 – 103,239,356	2	103091028	SLC9A4	Blueprint Neutrophils (CHT test)	AC007278.1	6.57e-46
rs76255660	Min SpO2	All	7.48e-08	Discovery/Replication	2q12:102,970,807 – 103,239,356	2	103091028	SLC9A4	Blueprint Neutrophils (CHT test)	AC007278.2	9.46e-23
rs76255660	Min SpO2	All	7.48e-08	Discovery/Replication	2q12:102,970,807 – 103,239,356	2	103091028	SLC9A4	Blueprint T-cells (CHT test)	IL18R1	3.53e-15
rs76255660	Min SpO2	All	7.48e-08	Discovery/Replication	2q12:102,970,807 – 103,239,356	2	103091028	SLC9A4	GTEx-Muscle_Skeletal	IL18R1	4.26e-06
rs76255660	Min SpO2	All	7.48e-08	Discovery/Replication	2q12:102,970,807 – 103,239,356	2	103091028	SLC9A4	GTEx-Adipose_Subcutaneous	IL18R1	8.16e-06
rs76255660	Min SpO2	All	7.48e-08	Discovery/Replication	2q12:102,970,807 – 103,239,356	2	103091028	SLC9A4	Blueprint Neutrophils (CHT test)	IL18RAP	3.25e-238
rs76255660	Min SpO2	All	7.48e-08	Discovery/Replication	2q12:102,970,807 – 103,239,356	2	103091028	SLC9A4	Blueprint T-cells (CHT test)	IL18RAP	3.18e-08
rs1880000	Min SpO2	All	6.31e-08	Discovery/Replication	2q12:102,970,807 – 103,239,356	2	103099953	SLC9A4	GTEx-Whole_Blood	AC007278.3	3e-07
rs1880000	Min SpO2	All	6.31e-08	Discovery/Replication	2q12:102,970,807 – 103,239,356	2	103099953	SLC9A4	Westra-Cis	IL18R1	4.23e-11
rs1880000	Min SpO2	All	6.31e-08	Discovery/Replication	2q12:102,970,807 – 103,239,356	2	103099953	SLC9A4	Westra-Cis	IL18RAP	3.83e-49
rs1880000	Min SpO2	All	6.31e-08	Discovery/Replication	2q12:102,970,807 – 103,239,356	2	103099953	SLC9A4	GTEx-Whole_Blood	IL18RAP	5.81e-07
rs6749440	Min SpO2	All	2.32e-08	Discovery/Replication	2q12:102,970,807 – 103,239,356	2	103101846	SLC9A4	Blueprint Neutrophils (CHT test)	AC007278.1	1.84e-23
rs6749440	Min SpO2	All	2.32e-08	Discovery/Replication	2q12:102,970,807 – 103,239,356	2	103101846	SLC9A4	Blueprint Neutrophils (CHT test)	AC007278.2	1.64e-10
rs6749440	Min SpO2	All	2.32e-08	Discovery/Replication	2q12:102,970,807 – 103,239,356	2	103101846	SLC9A4	GTEx-Whole_Blood	AC007278.3	4.35e-07
rs6749440	Min SpO2	All	2.32e-08	Discovery/Replication	2q12:102,970,807 – 103,239,356	2	103101846	SLC9A4	Westra-Cis	IL18R1	4.2e-11
rs6749440	Min SpO2	All	2.32e-08	Discovery/Replication	2q12:102,970,807 – 103,239,356	2	103101846	SLC9A4	Blueprint T-cells (CHT test)	IL18R1	9e-10
rs6749440	Min SpO2	All	2.32e-08	Discovery/Replication	2q12:102,970,807 – 103,239,356	2	103101846	SLC9A4	Blueprint Neutrophils (CHT test)	IL18R1	1.7e-09
rs6749440	Min SpO2	All	2.32e-08	Discovery/Replication	2q12:102,970,807 – 103,239,356	2	103101846	SLC9A4	Blueprint Neutrophils (CHT test)	IL18RAP	7.43e-107
rs6749440	Min SpO2	All	2.32e-08	Discovery/Replication	2q12:102,970,807 – 103,239,356	2	103101846	SLC9A4	Westra-Cis	IL18RAP	3.86e-49
rs6749440	Min SpO2	All	2.32e-08	Discovery/Replication	2q12:102,970,807 – 103,239,356	2	103101846	SLC9A4	GTEx-Whole_Blood	IL18RAP	1.14e-06
rs6749440	Min SpO2	All	2.32e-08	Discovery/Replication	2q12:102,970,807 – 103,239,356	2	103101846	SLC9A4	Blueprint Neutrophils (CHT test)	MFSD9	2.8e-10
rs78136548	Min SpO2	All	2.7e-10	Discovery/Replication	2q12:102,970,807 – 103,239,356	2	103103740	SLC9A4	Blueprint Neutrophils (CHT test)	AC007278.1	5.33e-51
rs78136548	Min SpO2	All	2.7e-10	Discovery/Replication	2q12:102,970,807 – 103,239,356	2	103103740	SLC9A4	Blueprint Neutrophils (CHT test)	AC007278.2	9.46e-23
rs78136548	Min SpO2	All	2.7e-10	Discovery/Replication	2q12:102,970,807 – 103,239,356	2	103103740	SLC9A4	GTEx-Whole_Blood	AC007278.3	8.13e-06
rs78136548	Min SpO2	All	2.7e-10	Discovery/Replication	2q12:102,970,807 – 103,239,356	2	103103740	SLC9A4	Blueprint T-cells (CHT test)	IL18R1	3.08e-14
rs78136548	Min SpO2	All	2.7e-10	Discovery/Replication	2q12:102,970,807 – 103,239,356	2	103103740	SLC9A4	GTEx-Thyroid	IL18R1	9.4e-07
rs78136548	Min SpO2	All	2.7e-10	Discovery/Replication	2q12:102,970,807 – 103,239,356	2	103103740	SLC9A4	Blueprint Neutrophils (CHT test)	IL18RAP	6.62e-246
rs78136548	Min SpO2	All	2.7e-10	Discovery/Replication	2q12:102,970,807 – 103,239,356	2	103103740	SLC9A4	Blueprint T-cells (CHT test)	IL18RAP	6.14e-05
rs78136548	Min SpO2	All	2.7e-10	Discovery/Replication	2q12:102,970,807 – 103,239,356	2	103103740	SLC9A4	Blueprint Neutrophils (CHT test)	MFSD9	5.08e-05
rs57540503	Min SpO2	All	7.03e-08	Discovery/Replication	2q12:102,970,807 – 103,239,356	2	103105168	SLC9A4	Blueprint Neutrophils (CHT test)	AC007278.1	1.84e-23
rs57540503	Min SpO2	All	7.03e-08	Discovery/Replication	2q12:102,970,807 – 103,239,356	2	103105168	SLC9A4	Blueprint Neutrophils (CHT test)	AC007278.2	1.64e-10
rs57540503	Min SpO2	All	7.03e-08	Discovery/Replication	2q12:102,970,807 – 103,239,356	2	103105168	SLC9A4	GTEx-Whole_Blood	AC007278.3	3.51e-07
rs57540503	Min SpO2	All	7.03e-08	Discovery/Replication	2q12:102,970,807 – 103,239,356	2	103105168	SLC9A4	Blueprint T-cells (CHT test)	IL18R1	9e-10
rs57540503	Min SpO2	All	7.03e-08	Discovery/Replication	2q12:102,970,807 – 103,239,356	2	103105168	SLC9A4	Blueprint Neutrophils (CHT test)	IL18R1	1.7e-09
rs57540503	Min SpO2	All	7.03e-08	Discovery/Replication	2q12:102,970,807 – 103,239,356	2	103105168	SLC9A4	Blueprint Neutrophils (CHT test)	IL18RAP	7.43e-107
rs57540503	Min SpO2	All	7.03e-08	Discovery/Replication	2q12:102,970,807 – 103,239,356	2	103105168	SLC9A4	GTEx-Whole_Blood	IL18RAP	2.14e-07
rs57540503	Min SpO2	All	7.03e-08	Discovery/Replication	2q12:102,970,807 – 103,239,356	2	103105168	SLC9A4	Blueprint Neutrophils (CHT test)	MFSD9	2.8e-10
rs111282169	Min SpO2	All	3.51e-08	Discovery/Replication	2q12:102,970,807 – 103,239,356	2	103108123	SLC9A4	Blueprint Neutrophils (CHT test)	AC007278.1	1.84e-23
rs111282169	Min SpO2	All	3.51e-08	Discovery/Replication	2q12:102,970,807 – 103,239,356	2	103108123	SLC9A4	Blueprint Neutrophils (CHT test)	AC007278.2	1.64e-10
rs111282169	Min SpO2	All	3.51e-08	Discovery/Replication	2q12:102,970,807 – 103,239,356	2	103108123	SLC9A4	GTEx-Whole_Blood	AC007278.3	2.9e-07
rs111282169	Min SpO2	All	3.51e-08	Discovery/Replication	2q12:102,970,807 – 103,239,356	2	103108123	SLC9A4	Blueprint T-cells (CHT test)	IL18R1	9e-10
rs111282169	Min SpO2	All	3.51e-08	Discovery/Replication	2q12:102,970,807 – 103,239,356	2	103108123	SLC9A4	Blueprint Neutrophils (CHT test)	IL18R1	1.7e-09
rs111282169	Min SpO2	All	3.51e-08	Discovery/Replication	2q12:102,970,807 – 103,239,356	2	103108123	SLC9A4	Blueprint Neutrophils (CHT test)	IL18RAP	7.43e-107
rs111282169	Min SpO2	All	3.51e-08	Discovery/Replication	2q12:102,970,807 – 103,239,356	2	103108123	SLC9A4	GTEx-Whole_Blood	IL18RAP	5.33e-07
rs111282169	Min SpO2	All	3.51e-08	Discovery/Replication	2q12:102,970,807 – 103,239,356	2	103108123	SLC9A4	Blueprint Neutrophils (CHT test)	MFSD9	2.8e-10
rs1403549	Min SpO2	All	3.02e-08	Discovery/Replication	2q12:102,970,807 – 103,239,356	2	103110745	SLC9A4	Blueprint Neutrophils (CHT test)	AC007278.1	1.84e-23
rs1403549	Min SpO2	All	3.02e-08	Discovery/Replication	2q12:102,970,807 – 103,239,356	2	103110745	SLC9A4	Blueprint Neutrophils (CHT test)	AC007278.2	1.64e-10
rs1403549	Min SpO2	All	3.02e-08	Discovery/Replication	2q12:102,970,807 – 103,239,356	2	103110745	SLC9A4	GTEx-Whole_Blood	AC007278.3	2.9e-07
rs1403549	Min SpO2	All	3.02e-08	Discovery/Replication	2q12:102,970,807 – 103,239,356	2	103110745	SLC9A4	Westra-Cis	IL18R1	4.88e-11
rs1403549	Min SpO2	All	3.02e-08	Discovery/Replication	2q12:102,970,807 – 103,239,356	2	103110745	SLC9A4	Blueprint T-cells (CHT test)	IL18R1	9e-10
rs1403549	Min SpO2	All	3.02e-08	Discovery/Replication	2q12:102,970,807 – 103,239,356	2	103110745	SLC9A4	Blueprint Neutrophils (CHT test)	IL18R1	1.7e-09
rs1403549	Min SpO2	All	3.02e-08	Discovery/Replication	2q12:102,970,807 – 103,239,356	2	103110745	SLC9A4	Blueprint Neutrophils (CHT test)	IL18RAP	7.43e-107
rs1403549	Min SpO2	All	3.02e-08	Discovery/Replication	2q12:102,970,807 – 103,239,356	2	103110745	SLC9A4	Westra-Cis	IL18RAP	2.03e-48
rs1403549	Min SpO2	All	3.02e-08	Discovery/Replication	2q12:102,970,807 – 103,239,356	2	103110745	SLC9A4	GTEx-Whole_Blood	IL18RAP	5.32e-07
rs1403549	Min SpO2	All	3.02e-08	Discovery/Replication	2q12:102,970,807 – 103,239,356	2	103110745	SLC9A4	Blueprint Neutrophils (CHT test)	MFSD9	2.8e-10
rs7583683	Min SpO2	All	4.02e-09	Discovery/Replication	2q12:102,970,807 – 103,239,356	2	103113763	SLC9A4	Blueprint Neutrophils (CHT test)	AC007278.1	8.06e-30
rs7583683	Min SpO2	All	4.02e-09	Discovery/Replication	2q12:102,970,807 – 103,239,356	2	103113763	SLC9A4	Blueprint Neutrophils (CHT test)	AC007278.2	4.76e-15
rs7583683	Min SpO2	All	4.02e-09	Discovery/Replication	2q12:102,970,807 – 103,239,356	2	103113763	SLC9A4	GTEx-Whole_Blood	AC007278.3	7.92e-07
rs7583683	Min SpO2	All	4.02e-09	Discovery/Replication	2q12:102,970,807 – 103,239,356	2	103113763	SLC9A4	Westra-Cis	IL18R1	4.88e-11
rs7583683	Min SpO2	All	4.02e-09	Discovery/Replication	2q12:102,970,807 – 103,239,356	2	103113763	SLC9A4	Blueprint T-cells (CHT test)	IL18R1	7.96e-11
rs7583683	Min SpO2	All	4.02e-09	Discovery/Replication	2q12:102,970,807 – 103,239,356	2	103113763	SLC9A4	Blueprint Neutrophils (CHT test)	IL18R1	9.95e-08
rs7583683	Min SpO2	All	4.02e-09	Discovery/Replication	2q12:102,970,807 – 103,239,356	2	103113763	SLC9A4	Blueprint Neutrophils (CHT test)	IL18RAP	1.77e-149
rs7583683	Min SpO2	All	4.02e-09	Discovery/Replication	2q12:102,970,807 – 103,239,356	2	103113763	SLC9A4	Westra-Cis	IL18RAP	2.42e-48
rs7583683	Min SpO2	All	4.02e-09	Discovery/Replication	2q12:102,970,807 – 103,239,356	2	103113763	SLC9A4	GTEx-Whole_Blood	IL18RAP	1.23e-06
rs7583683	Min SpO2	All	4.02e-09	Discovery/Replication	2q12:102,970,807 – 103,239,356	2	103113763	SLC9A4	Blueprint T-cells (CHT test)	IL18RAP	4.4e-05
rs7583683	Min SpO2	All	4.02e-09	Discovery/Replication	2q12:102,970,807 – 103,239,356	2	103113763	SLC9A4	Blueprint Neutrophils (CHT test)	MFSD9	3.85e-07
rs59694233	Min SpO2	All	3.46e-08	Discovery/Replication	2q12:102,970,807 – 103,239,356	2	103116521	SLC9A4	Blueprint Neutrophils (CHT test)	AC007278.1	1.84e-23
rs59694233	Min SpO2	All	3.46e-08	Discovery/Replication	2q12:102,970,807 – 103,239,356	2	103116521	SLC9A4	Blueprint Neutrophils (CHT test)	AC007278.2	1.64e-10
rs59694233	Min SpO2	All	3.46e-08	Discovery/Replication	2q12:102,970,807 – 103,239,356	2	103116521	SLC9A4	GTEx-Whole_Blood	AC007278.3	2.65e-07
rs59694233	Min SpO2	All	3.46e-08	Discovery/Replication	2q12:102,970,807 – 103,239,356	2	103116521	SLC9A4	Blueprint T-cells (CHT test)	IL18R1	9e-10
rs59694233	Min SpO2	All	3.46e-08	Discovery/Replication	2q12:102,970,807 – 103,239,356	2	103116521	SLC9A4	Blueprint Neutrophils (CHT test)	IL18R1	1.7e-09
rs59694233	Min SpO2	All	3.46e-08	Discovery/Replication	2q12:102,970,807 – 103,239,356	2	103116521	SLC9A4	Blueprint Neutrophils (CHT test)	IL18RAP	7.43e-107
rs59694233	Min SpO2	All	3.46e-08	Discovery/Replication	2q12:102,970,807 – 103,239,356	2	103116521	SLC9A4	GTEx-Whole_Blood	IL18RAP	5.26e-07
rs59694233	Min SpO2	All	3.46e-08	Discovery/Replication	2q12:102,970,807 – 103,239,356	2	103116521	SLC9A4	Blueprint Neutrophils (CHT test)	MFSD9	2.8e-10
rs7572284	Min SpO2	All	3.33e-08	Discovery/Replication	2q12:102,970,807 – 103,239,356	2	103119423	SLC9A4	Blueprint Neutrophils (CHT test)	AC007278.1	1.84e-23
rs7572284	Min SpO2	All	3.33e-08	Discovery/Replication	2q12:102,970,807 – 103,239,356	2	103119423	SLC9A4	Blueprint Neutrophils (CHT test)	AC007278.2	1.64e-10
rs7572284	Min SpO2	All	3.33e-08	Discovery/Replication	2q12:102,970,807 – 103,239,356	2	103119423	SLC9A4	GTEx-Whole_Blood	AC007278.3	2.9e-07
rs7572284	Min SpO2	All	3.33e-08	Discovery/Replication	2q12:102,970,807 – 103,239,356	2	103119423	SLC9A4	Blueprint T-cells (CHT test)	IL18R1	9e-10
rs7572284	Min SpO2	All	3.33e-08	Discovery/Replication	2q12:102,970,807 – 103,239,356	2	103119423	SLC9A4	Blueprint Neutrophils (CHT test)	IL18R1	1.7e-09
rs7572284	Min SpO2	All	3.33e-08	Discovery/Replication	2q12:102,970,807 – 103,239,356	2	103119423	SLC9A4	Blueprint Neutrophils (CHT test)	IL18RAP	7.43e-107
rs7572284	Min SpO2	All	3.33e-08	Discovery/Replication	2q12:102,970,807 – 103,239,356	2	103119423	SLC9A4	GTEx-Whole_Blood	IL18RAP	7.18e-07
rs7572284	Min SpO2	All	3.33e-08	Discovery/Replication	2q12:102,970,807 – 103,239,356	2	103119423	SLC9A4	Blueprint Neutrophils (CHT test)	MFSD9	2.8e-10
rs7575867	Min SpO2	All	3.18e-08	Discovery/Replication	2q12:102,970,807 – 103,239,356	2	103120179	SLC9A4	Blueprint Neutrophils (CHT test)	AC007278.1	1.84e-23
rs7575867	Min SpO2	All	3.18e-08	Discovery/Replication	2q12:102,970,807 – 103,239,356	2	103120179	SLC9A4	Blueprint Neutrophils (CHT test)	AC007278.2	1.64e-10
rs7575867	Min SpO2	All	3.18e-08	Discovery/Replication	2q12:102,970,807 – 103,239,356	2	103120179	SLC9A4	GTEx-Whole_Blood	AC007278.3	2.88e-07
rs7575867	Min SpO2	All	3.18e-08	Discovery/Replication	2q12:102,970,807 – 103,239,356	2	103120179	SLC9A4	Westra-Cis	IL18R1	4.62e-11
rs7575867	Min SpO2	All	3.18e-08	Discovery/Replication	2q12:102,970,807 – 103,239,356	2	103120179	SLC9A4	Blueprint T-cells (CHT test)	IL18R1	9e-10
rs7575867	Min SpO2	All	3.18e-08	Discovery/Replication	2q12:102,970,807 – 103,239,356	2	103120179	SLC9A4	Blueprint Neutrophils (CHT test)	IL18R1	1.7e-09
rs7575867	Min SpO2	All	3.18e-08	Discovery/Replication	2q12:102,970,807 – 103,239,356	2	103120179	SLC9A4	Blueprint Neutrophils (CHT test)	IL18RAP	7.43e-107
rs7575867	Min SpO2	All	3.18e-08	Discovery/Replication	2q12:102,970,807 – 103,239,356	2	103120179	SLC9A4	Westra-Cis	IL18RAP	2.25e-48
rs7575867	Min SpO2	All	3.18e-08	Discovery/Replication	2q12:102,970,807 – 103,239,356	2	103120179	SLC9A4	GTEx-Whole_Blood	IL18RAP	7.09e-07
rs7575867	Min SpO2	All	3.18e-08	Discovery/Replication	2q12:102,970,807 – 103,239,356	2	103120179	SLC9A4	Blueprint Neutrophils (CHT test)	MFSD9	2.8e-10
rs7601773	Min SpO2	All	3.15e-08	Discovery/Replication	2q12:102,970,807 – 103,239,356	2	103120483	SLC9A4	Blueprint Neutrophils (CHT test)	AC007278.1	1.84e-23
rs7601773	Min SpO2	All	3.15e-08	Discovery/Replication	2q12:102,970,807 – 103,239,356	2	103120483	SLC9A4	Blueprint Neutrophils (CHT test)	AC007278.2	1.64e-10
rs7601773	Min SpO2	All	3.15e-08	Discovery/Replication	2q12:102,970,807 – 103,239,356	2	103120483	SLC9A4	GTEx-Whole_Blood	AC007278.3	2.88e-07
rs7601773	Min SpO2	All	3.15e-08	Discovery/Replication	2q12:102,970,807 – 103,239,356	2	103120483	SLC9A4	Westra-Cis	IL18R1	4.56e-11
rs7601773	Min SpO2	All	3.15e-08	Discovery/Replication	2q12:102,970,807 – 103,239,356	2	103120483	SLC9A4	Blueprint T-cells (CHT test)	IL18R1	9e-10
rs7601773	Min SpO2	All	3.15e-08	Discovery/Replication	2q12:102,970,807 – 103,239,356	2	103120483	SLC9A4	Blueprint Neutrophils (CHT test)	IL18R1	1.7e-09
rs7601773	Min SpO2	All	3.15e-08	Discovery/Replication	2q12:102,970,807 – 103,239,356	2	103120483	SLC9A4	Blueprint Neutrophils (CHT test)	IL18RAP	7.43e-107
rs7601773	Min SpO2	All	3.15e-08	Discovery/Replication	2q12:102,970,807 – 103,239,356	2	103120483	SLC9A4	Westra-Cis	IL18RAP	2.53e-48
rs7601773	Min SpO2	All	3.15e-08	Discovery/Replication	2q12:102,970,807 – 103,239,356	2	103120483	SLC9A4	GTEx-Whole_Blood	IL18RAP	7.05e-07
rs7601773	Min SpO2	All	3.15e-08	Discovery/Replication	2q12:102,970,807 – 103,239,356	2	103120483	SLC9A4	Blueprint Neutrophils (CHT test)	MFSD9	2.8e-10
rs72993720	Min SpO2	All	3.43e-08	Discovery/Replication	2q12:102,970,807 – 103,239,356	2	103121269	SLC9A4	Blueprint Neutrophils (CHT test)	AC007278.1	1.84e-23
rs72993720	Min SpO2	All	3.43e-08	Discovery/Replication	2q12:102,970,807 – 103,239,356	2	103121269	SLC9A4	Blueprint Neutrophils (CHT test)	AC007278.2	1.64e-10
rs72993720	Min SpO2	All	3.43e-08	Discovery/Replication	2q12:102,970,807 – 103,239,356	2	103121269	SLC9A4	GTEx-Whole_Blood	AC007278.3	3.01e-07
rs72993720	Min SpO2	All	3.43e-08	Discovery/Replication	2q12:102,970,807 – 103,239,356	2	103121269	SLC9A4	Blueprint T-cells (CHT test)	IL18R1	9e-10
rs72993720	Min SpO2	All	3.43e-08	Discovery/Replication	2q12:102,970,807 – 103,239,356	2	103121269	SLC9A4	Blueprint Neutrophils (CHT test)	IL18R1	1.7e-09
rs72993720	Min SpO2	All	3.43e-08	Discovery/Replication	2q12:102,970,807 – 103,239,356	2	103121269	SLC9A4	Blueprint Neutrophils (CHT test)	IL18RAP	7.43e-107
rs72993720	Min SpO2	All	3.43e-08	Discovery/Replication	2q12:102,970,807 – 103,239,356	2	103121269	SLC9A4	GTEx-Whole_Blood	IL18RAP	5.81e-07
rs72993720	Min SpO2	All	3.43e-08	Discovery/Replication	2q12:102,970,807 – 103,239,356	2	103121269	SLC9A4	Blueprint Neutrophils (CHT test)	MFSD9	2.8e-10
rs17027327	Min SpO2	All	4.05e-08	Discovery/Replication	2q12:102,970,807 – 103,239,356	2	103122513	SLC9A4	Blueprint Neutrophils (CHT test)	AC007278.1	1.84e-23
rs17027327	Min SpO2	All	4.05e-08	Discovery/Replication	2q12:102,970,807 – 103,239,356	2	103122513	SLC9A4	Blueprint Neutrophils (CHT test)	AC007278.2	1.64e-10
rs17027327	Min SpO2	All	4.05e-08	Discovery/Replication	2q12:102,970,807 – 103,239,356	2	103122513	SLC9A4	GTEx-Whole_Blood	AC007278.3	3e-07
rs17027327	Min SpO2	All	4.05e-08	Discovery/Replication	2q12:102,970,807 – 103,239,356	2	103122513	SLC9A4	Westra-Cis	IL18R1	4.08e-11
rs17027327	Min SpO2	All	4.05e-08	Discovery/Replication	2q12:102,970,807 – 103,239,356	2	103122513	SLC9A4	Blueprint T-cells (CHT test)	IL18R1	9e-10
rs17027327	Min SpO2	All	4.05e-08	Discovery/Replication	2q12:102,970,807 – 103,239,356	2	103122513	SLC9A4	Blueprint Neutrophils (CHT test)	IL18R1	1.7e-09
rs17027327	Min SpO2	All	4.05e-08	Discovery/Replication	2q12:102,970,807 – 103,239,356	2	103122513	SLC9A4	Blueprint Neutrophils (CHT test)	IL18RAP	7.43e-107
rs17027327	Min SpO2	All	4.05e-08	Discovery/Replication	2q12:102,970,807 – 103,239,356	2	103122513	SLC9A4	Westra-Cis	IL18RAP	1.86e-48
rs17027327	Min SpO2	All	4.05e-08	Discovery/Replication	2q12:102,970,807 – 103,239,356	2	103122513	SLC9A4	GTEx-Whole_Blood	IL18RAP	5.81e-07
rs17027327	Min SpO2	All	4.05e-08	Discovery/Replication	2q12:102,970,807 – 103,239,356	2	103122513	SLC9A4	Blueprint Neutrophils (CHT test)	MFSD9	2.8e-10
rs76229479	Min SpO2	All	5.34e-09	Discovery/Replication	2q12:102,970,807 – 103,239,356	2	103123912	SLC9A4	Blueprint Neutrophils (CHT test)	AC007278.1	5.33e-51
rs76229479	Min SpO2	All	5.34e-09	Discovery/Replication	2q12:102,970,807 – 103,239,356	2	103123912	SLC9A4	Blueprint Neutrophils (CHT test)	AC007278.2	9.46e-23
rs76229479	Min SpO2	All	5.34e-09	Discovery/Replication	2q12:102,970,807 – 103,239,356	2	103123912	SLC9A4	Blueprint T-cells (CHT test)	IL18R1	3.08e-14
rs76229479	Min SpO2	All	5.34e-09	Discovery/Replication	2q12:102,970,807 – 103,239,356	2	103123912	SLC9A4	GTEx-Thyroid	IL18R1	7.68e-07
rs76229479	Min SpO2	All	5.34e-09	Discovery/Replication	2q12:102,970,807 – 103,239,356	2	103123912	SLC9A4	GTEx-Adipose_Subcutaneous	IL18R1	1.28e-05
rs76229479	Min SpO2	All	5.34e-09	Discovery/Replication	2q12:102,970,807 – 103,239,356	2	103123912	SLC9A4	Blueprint Neutrophils (CHT test)	IL18RAP	6.62e-246
rs76229479	Min SpO2	All	5.34e-09	Discovery/Replication	2q12:102,970,807 – 103,239,356	2	103123912	SLC9A4	Blueprint T-cells (CHT test)	IL18RAP	6.14e-05
rs76229479	Min SpO2	All	5.34e-09	Discovery/Replication	2q12:102,970,807 – 103,239,356	2	103123912	SLC9A4	Blueprint Neutrophils (CHT test)	MFSD9	5.08e-05
rs72993722	Min SpO2	All	2.57e-07	Discovery/Replication	2q12:102,970,807 – 103,239,356	2	103124916	SLC9A4	Blueprint Neutrophils (CHT test)	AC007278.1	1.84e-23
rs72993722	Min SpO2	All	2.57e-07	Discovery/Replication	2q12:102,970,807 – 103,239,356	2	103124916	SLC9A4	Blueprint Neutrophils (CHT test)	AC007278.2	1.64e-10
rs72993722	Min SpO2	All	2.57e-07	Discovery/Replication	2q12:102,970,807 – 103,239,356	2	103124916	SLC9A4	GTEx-Whole_Blood	AC007278.3	4.55e-07
rs72993722	Min SpO2	All	2.57e-07	Discovery/Replication	2q12:102,970,807 – 103,239,356	2	103124916	SLC9A4	Blueprint T-cells (CHT test)	IL18R1	9e-10
rs72993722	Min SpO2	All	2.57e-07	Discovery/Replication	2q12:102,970,807 – 103,239,356	2	103124916	SLC9A4	Blueprint Neutrophils (CHT test)	IL18R1	1.7e-09
rs72993722	Min SpO2	All	2.57e-07	Discovery/Replication	2q12:102,970,807 – 103,239,356	2	103124916	SLC9A4	Blueprint Neutrophils (CHT test)	IL18RAP	7.43e-107
rs72993722	Min SpO2	All	2.57e-07	Discovery/Replication	2q12:102,970,807 – 103,239,356	2	103124916	SLC9A4	GTEx-Whole_Blood	IL18RAP	4.61e-07
rs72993722	Min SpO2	All	2.57e-07	Discovery/Replication	2q12:102,970,807 – 103,239,356	2	103124916	SLC9A4	Blueprint Neutrophils (CHT test)	MFSD9	2.8e-10
rs76746266	Min SpO2	All	2.26e-07	Discovery/Replication	2q12:102,970,807 – 103,239,356	2	103124920	SLC9A4	Blueprint Neutrophils (CHT test)	AC007278.1	1.84e-23
rs76746266	Min SpO2	All	2.26e-07	Discovery/Replication	2q12:102,970,807 – 103,239,356	2	103124920	SLC9A4	Blueprint Neutrophils (CHT test)	AC007278.2	1.64e-10
rs76746266	Min SpO2	All	2.26e-07	Discovery/Replication	2q12:102,970,807 – 103,239,356	2	103124920	SLC9A4	GTEx-Whole_Blood	AC007278.3	4.55e-07
rs76746266	Min SpO2	All	2.26e-07	Discovery/Replication	2q12:102,970,807 – 103,239,356	2	103124920	SLC9A4	Blueprint T-cells (CHT test)	IL18R1	9e-10
rs76746266	Min SpO2	All	2.26e-07	Discovery/Replication	2q12:102,970,807 – 103,239,356	2	103124920	SLC9A4	Blueprint Neutrophils (CHT test)	IL18R1	1.7e-09
rs76746266	Min SpO2	All	2.26e-07	Discovery/Replication	2q12:102,970,807 – 103,239,356	2	103124920	SLC9A4	Blueprint Neutrophils (CHT test)	IL18RAP	7.43e-107
rs76746266	Min SpO2	All	2.26e-07	Discovery/Replication	2q12:102,970,807 – 103,239,356	2	103124920	SLC9A4	GTEx-Whole_Blood	IL18RAP	4.61e-07
rs76746266	Min SpO2	All	2.26e-07	Discovery/Replication	2q12:102,970,807 – 103,239,356	2	103124920	SLC9A4	Blueprint Neutrophils (CHT test)	MFSD9	2.8e-10
rs17027341	Min SpO2	All	3.11e-07	Discovery/Replication	2q12:102,970,807 – 103,239,356	2	103136559	SLC9A4	Blueprint Neutrophils (CHT test)	AC007278.1	2.54e-20
rs17027341	Min SpO2	All	3.11e-07	Discovery/Replication	2q12:102,970,807 – 103,239,356	2	103136559	SLC9A4	Blueprint Neutrophils (CHT test)	AC007278.2	7.21e-09
rs17027341	Min SpO2	All	3.11e-07	Discovery/Replication	2q12:102,970,807 – 103,239,356	2	103136559	SLC9A4	GTEx-Whole_Blood	AC007278.3	4.57e-07
rs17027341	Min SpO2	All	3.11e-07	Discovery/Replication	2q12:102,970,807 – 103,239,356	2	103136559	SLC9A4	Westra-Cis	IL18R1	2.68e-11
rs17027341	Min SpO2	All	3.11e-07	Discovery/Replication	2q12:102,970,807 – 103,239,356	2	103136559	SLC9A4	Blueprint Neutrophils (CHT test)	IL18R1	1.82e-10
rs17027341	Min SpO2	All	3.11e-07	Discovery/Replication	2q12:102,970,807 – 103,239,356	2	103136559	SLC9A4	Blueprint T-cells (CHT test)	IL18R1	6.98e-09
rs17027341	Min SpO2	All	3.11e-07	Discovery/Replication	2q12:102,970,807 – 103,239,356	2	103136559	SLC9A4	Blueprint Neutrophils (CHT test)	IL18RAP	9.32e-94
rs17027341	Min SpO2	All	3.11e-07	Discovery/Replication	2q12:102,970,807 – 103,239,356	2	103136559	SLC9A4	Westra-Cis	IL18RAP	9.68e-48
rs17027341	Min SpO2	All	3.11e-07	Discovery/Replication	2q12:102,970,807 – 103,239,356	2	103136559	SLC9A4	GTEx-Whole_Blood	IL18RAP	8.6e-07
rs17027341	Min SpO2	All	3.11e-07	Discovery/Replication	2q12:102,970,807 – 103,239,356	2	103136559	SLC9A4	Blueprint Neutrophils (CHT test)	MFSD9	3.94e-08
rs112922328	Min SpO2	All	1.43e-07	Discovery/Replication	2q12:102,970,807 – 103,239,356	2	103142495	SLC9A4	GTEx-Whole_Blood	AC007278.3	6.31e-06
rs7576324	Min SpO2	All	6.86e-08	Discovery/Replication	2q12:102,970,807 – 103,239,356	2	103142994	SLC9A4	Blueprint Neutrophils (CHT test)	AC007278.1	1.59e-26
rs7576324	Min SpO2	All	6.86e-08	Discovery/Replication	2q12:102,970,807 – 103,239,356	2	103142994	SLC9A4	Blueprint Neutrophils (CHT test)	AC007278.2	3.31e-13
rs7576324	Min SpO2	All	6.86e-08	Discovery/Replication	2q12:102,970,807 – 103,239,356	2	103142994	SLC9A4	Blueprint T-cells (CHT test)	IL18R1	6.83e-10
rs7576324	Min SpO2	All	6.86e-08	Discovery/Replication	2q12:102,970,807 – 103,239,356	2	103142994	SLC9A4	Blueprint Neutrophils (CHT test)	IL18R1	1.43e-08
rs7576324	Min SpO2	All	6.86e-08	Discovery/Replication	2q12:102,970,807 – 103,239,356	2	103142994	SLC9A4	Blueprint Neutrophils (CHT test)	IL18RAP	8.32e-136
rs7576324	Min SpO2	All	6.86e-08	Discovery/Replication	2q12:102,970,807 – 103,239,356	2	103142994	SLC9A4	Blueprint T-cells (CHT test)	IL18RAP	2.67e-05
rs7576324	Min SpO2	All	6.86e-08	Discovery/Replication	2q12:102,970,807 – 103,239,356	2	103142994	SLC9A4	Blueprint Neutrophils (CHT test)	MFSD9	2.45e-05
rs7587856	Min SpO2	All	3.89e-08	Discovery/Replication	2q12:102,970,807 – 103,239,356	2	103144305	SLC9A4	Blueprint Neutrophils (CHT test)	AC007278.1	1.59e-26
rs7587856	Min SpO2	All	3.89e-08	Discovery/Replication	2q12:102,970,807 – 103,239,356	2	103144305	SLC9A4	Blueprint Neutrophils (CHT test)	AC007278.2	3.31e-13
rs7587856	Min SpO2	All	3.89e-08	Discovery/Replication	2q12:102,970,807 – 103,239,356	2	103144305	SLC9A4	Westra-Cis	IL18R1	1.62e-11
rs7587856	Min SpO2	All	3.89e-08	Discovery/Replication	2q12:102,970,807 – 103,239,356	2	103144305	SLC9A4	Blueprint T-cells (CHT test)	IL18R1	6.83e-10
rs7587856	Min SpO2	All	3.89e-08	Discovery/Replication	2q12:102,970,807 – 103,239,356	2	103144305	SLC9A4	Blueprint Neutrophils (CHT test)	IL18R1	1.43e-08
rs7587856	Min SpO2	All	3.89e-08	Discovery/Replication	2q12:102,970,807 – 103,239,356	2	103144305	SLC9A4	GTEx-Thyroid	IL18R1	1.93e-05
rs7587856	Min SpO2	All	3.89e-08	Discovery/Replication	2q12:102,970,807 – 103,239,356	2	103144305	SLC9A4	Blueprint Neutrophils (CHT test)	IL18RAP	8.32e-136
rs7587856	Min SpO2	All	3.89e-08	Discovery/Replication	2q12:102,970,807 – 103,239,356	2	103144305	SLC9A4	Westra-Cis	IL18RAP	1.64e-46
rs7587856	Min SpO2	All	3.89e-08	Discovery/Replication	2q12:102,970,807 – 103,239,356	2	103144305	SLC9A4	Blueprint T-cells (CHT test)	IL18RAP	2.67e-05
rs7587856	Min SpO2	All	3.89e-08	Discovery/Replication	2q12:102,970,807 – 103,239,356	2	103144305	SLC9A4	Blueprint Neutrophils (CHT test)	MFSD9	2.45e-05
rs6709719	Min SpO2	All	3.13e-07	Discovery/Replication	2q12:102,970,807 – 103,239,356	2	103144953	SLC9A4	Blueprint Neutrophils (CHT test)	AC007278.1	1.59e-26
rs6709719	Min SpO2	All	3.13e-07	Discovery/Replication	2q12:102,970,807 – 103,239,356	2	103144953	SLC9A4	Blueprint Neutrophils (CHT test)	AC007278.2	3.31e-13
rs6709719	Min SpO2	All	3.13e-07	Discovery/Replication	2q12:102,970,807 – 103,239,356	2	103144953	SLC9A4	GTEx-Whole_Blood	AC007278.3	6e-06
rs6709719	Min SpO2	All	3.13e-07	Discovery/Replication	2q12:102,970,807 – 103,239,356	2	103144953	SLC9A4	Blueprint T-cells (CHT test)	IL18R1	6.83e-10
rs6709719	Min SpO2	All	3.13e-07	Discovery/Replication	2q12:102,970,807 – 103,239,356	2	103144953	SLC9A4	Blueprint Neutrophils (CHT test)	IL18R1	1.43e-08
rs6709719	Min SpO2	All	3.13e-07	Discovery/Replication	2q12:102,970,807 – 103,239,356	2	103144953	SLC9A4	Blueprint Neutrophils (CHT test)	IL18RAP	8.32e-136
rs6709719	Min SpO2	All	3.13e-07	Discovery/Replication	2q12:102,970,807 – 103,239,356	2	103144953	SLC9A4	Blueprint T-cells (CHT test)	IL18RAP	2.67e-05
rs6709719	Min SpO2	All	3.13e-07	Discovery/Replication	2q12:102,970,807 – 103,239,356	2	103144953	SLC9A4	Blueprint Neutrophils (CHT test)	MFSD9	2.45e-05
rs7571985	Min SpO2	All	3.98e-08	Discovery/Replication	2q12:102,970,807 – 103,239,356	2	103147561	SLC9A4	GTEx-Thyroid	IL18R1	1.92e-05
rs74560841	Min SpO2	All	5.58e-09	Discovery/Replication	2q12:102,970,807 – 103,239,356	2	103149210	SLC9A4	Blueprint Neutrophils (CHT test)	AC007278.1	6.3e-48
rs74560841	Min SpO2	All	5.58e-09	Discovery/Replication	2q12:102,970,807 – 103,239,356	2	103149210	SLC9A4	Blueprint Neutrophils (CHT test)	AC007278.2	7.27e-21
rs74560841	Min SpO2	All	5.58e-09	Discovery/Replication	2q12:102,970,807 – 103,239,356	2	103149210	SLC9A4	GTEx-Whole_Blood	AC007278.3	1.06e-05
rs74560841	Min SpO2	All	5.58e-09	Discovery/Replication	2q12:102,970,807 – 103,239,356	2	103149210	SLC9A4	Blueprint T-cells (CHT test)	IL18R1	3.2e-13
rs74560841	Min SpO2	All	5.58e-09	Discovery/Replication	2q12:102,970,807 – 103,239,356	2	103149210	SLC9A4	GTEx-Thyroid	IL18R1	1.05e-06
rs74560841	Min SpO2	All	5.58e-09	Discovery/Replication	2q12:102,970,807 – 103,239,356	2	103149210	SLC9A4	Blueprint Neutrophils (CHT test)	IL18RAP	8.63e-234
rs74560841	Min SpO2	All	5.58e-09	Discovery/Replication	2q12:102,970,807 – 103,239,356	2	103149210	SLC9A4	Blueprint T-cells (CHT test)	IL18RAP	3.73e-05
rs9677607	Min SpO2	All	3.38e-08	Discovery/Replication	2q12:102,970,807 – 103,239,356	2	103149520	SLC9A4	Blueprint Neutrophils (CHT test)	AC007278.1	1.59e-26
rs9677607	Min SpO2	All	3.38e-08	Discovery/Replication	2q12:102,970,807 – 103,239,356	2	103149520	SLC9A4	Blueprint Neutrophils (CHT test)	AC007278.2	3.31e-13
rs9677607	Min SpO2	All	3.38e-08	Discovery/Replication	2q12:102,970,807 – 103,239,356	2	103149520	SLC9A4	Westra-Cis	IL18R1	1.79e-11
rs9677607	Min SpO2	All	3.38e-08	Discovery/Replication	2q12:102,970,807 – 103,239,356	2	103149520	SLC9A4	Blueprint T-cells (CHT test)	IL18R1	6.83e-10
rs9677607	Min SpO2	All	3.38e-08	Discovery/Replication	2q12:102,970,807 – 103,239,356	2	103149520	SLC9A4	Blueprint Neutrophils (CHT test)	IL18R1	1.43e-08
rs9677607	Min SpO2	All	3.38e-08	Discovery/Replication	2q12:102,970,807 – 103,239,356	2	103149520	SLC9A4	GTEx-Thyroid	IL18R1	1.92e-05
rs9677607	Min SpO2	All	3.38e-08	Discovery/Replication	2q12:102,970,807 – 103,239,356	2	103149520	SLC9A4	Blueprint Neutrophils (CHT test)	IL18RAP	8.32e-136
rs9677607	Min SpO2	All	3.38e-08	Discovery/Replication	2q12:102,970,807 – 103,239,356	2	103149520	SLC9A4	Westra-Cis	IL18RAP	1.07e-46
rs9677607	Min SpO2	All	3.38e-08	Discovery/Replication	2q12:102,970,807 – 103,239,356	2	103149520	SLC9A4	Blueprint T-cells (CHT test)	IL18RAP	2.67e-05
rs9677607	Min SpO2	All	3.38e-08	Discovery/Replication	2q12:102,970,807 – 103,239,356	2	103149520	SLC9A4	Blueprint Neutrophils (CHT test)	MFSD9	2.45e-05
rs72993754	Min SpO2	All	6.93e-08	Discovery/Replication	2q12:102,970,807 – 103,239,356	2	103151136	SLC9A4	Blueprint Neutrophils (CHT test)	AC007278.1	2.54e-20
rs72993754	Min SpO2	All	6.93e-08	Discovery/Replication	2q12:102,970,807 – 103,239,356	2	103151136	SLC9A4	Blueprint Neutrophils (CHT test)	AC007278.2	7.21e-09
rs72993754	Min SpO2	All	6.93e-08	Discovery/Replication	2q12:102,970,807 – 103,239,356	2	103151136	SLC9A4	Blueprint Neutrophils (CHT test)	IL18R1	1.82e-10
rs72993754	Min SpO2	All	6.93e-08	Discovery/Replication	2q12:102,970,807 – 103,239,356	2	103151136	SLC9A4	Blueprint T-cells (CHT test)	IL18R1	6.98e-09
rs72993754	Min SpO2	All	6.93e-08	Discovery/Replication	2q12:102,970,807 – 103,239,356	2	103151136	SLC9A4	Blueprint Neutrophils (CHT test)	IL18RAP	9.32e-94
rs72993754	Min SpO2	All	6.93e-08	Discovery/Replication	2q12:102,970,807 – 103,239,356	2	103151136	SLC9A4	Blueprint Neutrophils (CHT test)	MFSD9	3.94e-08
rs75644281	Min SpO2	All	3.75e-08	Discovery/Replication	2q12:102,970,807 – 103,239,356	2	103151316	SLC9A4	Blueprint Neutrophils (CHT test)	AC007278.1	1.59e-26
rs75644281	Min SpO2	All	3.75e-08	Discovery/Replication	2q12:102,970,807 – 103,239,356	2	103151316	SLC9A4	Blueprint Neutrophils (CHT test)	AC007278.2	3.31e-13
rs75644281	Min SpO2	All	3.75e-08	Discovery/Replication	2q12:102,970,807 – 103,239,356	2	103151316	SLC9A4	Blueprint T-cells (CHT test)	IL18R1	6.83e-10
rs75644281	Min SpO2	All	3.75e-08	Discovery/Replication	2q12:102,970,807 – 103,239,356	2	103151316	SLC9A4	Blueprint Neutrophils (CHT test)	IL18R1	1.43e-08
rs75644281	Min SpO2	All	3.75e-08	Discovery/Replication	2q12:102,970,807 – 103,239,356	2	103151316	SLC9A4	GTEx-Thyroid	IL18R1	1.92e-05
rs75644281	Min SpO2	All	3.75e-08	Discovery/Replication	2q12:102,970,807 – 103,239,356	2	103151316	SLC9A4	Blueprint Neutrophils (CHT test)	IL18RAP	8.32e-136
rs75644281	Min SpO2	All	3.75e-08	Discovery/Replication	2q12:102,970,807 – 103,239,356	2	103151316	SLC9A4	Blueprint T-cells (CHT test)	IL18RAP	2.67e-05
rs75644281	Min SpO2	All	3.75e-08	Discovery/Replication	2q12:102,970,807 – 103,239,356	2	103151316	SLC9A4	Blueprint Neutrophils (CHT test)	MFSD9	2.45e-05
rs72993760	Min SpO2	All	4.24e-08	Discovery/Replication	2q12:102,970,807 – 103,239,356	2	103151704	SLC9A4	Blueprint Neutrophils (CHT test)	AC007278.1	1.59e-26
rs72993760	Min SpO2	All	4.24e-08	Discovery/Replication	2q12:102,970,807 – 103,239,356	2	103151704	SLC9A4	Blueprint Neutrophils (CHT test)	AC007278.2	3.31e-13
rs72993760	Min SpO2	All	4.24e-08	Discovery/Replication	2q12:102,970,807 – 103,239,356	2	103151704	SLC9A4	Blueprint T-cells (CHT test)	IL18R1	6.83e-10
rs72993760	Min SpO2	All	4.24e-08	Discovery/Replication	2q12:102,970,807 – 103,239,356	2	103151704	SLC9A4	Blueprint Neutrophils (CHT test)	IL18R1	1.43e-08
rs72993760	Min SpO2	All	4.24e-08	Discovery/Replication	2q12:102,970,807 – 103,239,356	2	103151704	SLC9A4	GTEx-Thyroid	IL18R1	1.92e-05
rs72993760	Min SpO2	All	4.24e-08	Discovery/Replication	2q12:102,970,807 – 103,239,356	2	103151704	SLC9A4	Blueprint Neutrophils (CHT test)	IL18RAP	8.32e-136
rs72993760	Min SpO2	All	4.24e-08	Discovery/Replication	2q12:102,970,807 – 103,239,356	2	103151704	SLC9A4	Blueprint T-cells (CHT test)	IL18RAP	2.67e-05
rs72993760	Min SpO2	All	4.24e-08	Discovery/Replication	2q12:102,970,807 – 103,239,356	2	103151704	SLC9A4	Blueprint Neutrophils (CHT test)	MFSD9	2.45e-05
rs17027413	Min SpO2	All	3.8e-08	Discovery/Replication	2q12:102,970,807 – 103,239,356	2	103153667	SLC9A4	Blueprint Neutrophils (CHT test)	AC007278.1	1.59e-26
rs17027413	Min SpO2	All	3.8e-08	Discovery/Replication	2q12:102,970,807 – 103,239,356	2	103153667	SLC9A4	Blueprint Neutrophils (CHT test)	AC007278.2	3.31e-13
rs17027413	Min SpO2	All	3.8e-08	Discovery/Replication	2q12:102,970,807 – 103,239,356	2	103153667	SLC9A4	GTEx-Whole_Blood	AC007278.3	6.79e-06
rs17027413	Min SpO2	All	3.8e-08	Discovery/Replication	2q12:102,970,807 – 103,239,356	2	103153667	SLC9A4	Westra-Cis	IL18R1	2.23e-11
rs17027413	Min SpO2	All	3.8e-08	Discovery/Replication	2q12:102,970,807 – 103,239,356	2	103153667	SLC9A4	Blueprint T-cells (CHT test)	IL18R1	6.83e-10
rs17027413	Min SpO2	All	3.8e-08	Discovery/Replication	2q12:102,970,807 – 103,239,356	2	103153667	SLC9A4	Blueprint Neutrophils (CHT test)	IL18R1	1.43e-08
rs17027413	Min SpO2	All	3.8e-08	Discovery/Replication	2q12:102,970,807 – 103,239,356	2	103153667	SLC9A4	GTEx-Thyroid	IL18R1	2.38e-05
rs17027413	Min SpO2	All	3.8e-08	Discovery/Replication	2q12:102,970,807 – 103,239,356	2	103153667	SLC9A4	Blueprint Neutrophils (CHT test)	IL18RAP	8.32e-136
rs17027413	Min SpO2	All	3.8e-08	Discovery/Replication	2q12:102,970,807 – 103,239,356	2	103153667	SLC9A4	Westra-Cis	IL18RAP	4.43e-47
rs17027413	Min SpO2	All	3.8e-08	Discovery/Replication	2q12:102,970,807 – 103,239,356	2	103153667	SLC9A4	Blueprint T-cells (CHT test)	IL18RAP	2.67e-05
rs17027413	Min SpO2	All	3.8e-08	Discovery/Replication	2q12:102,970,807 – 103,239,356	2	103153667	SLC9A4	Blueprint Neutrophils (CHT test)	MFSD9	2.45e-05
rs77375846	Min SpO2	All	3.98e-10	Discovery/Replication	2q12:102,970,807 – 103,239,356	2	103155075	SLC9A4	Blueprint Neutrophils (CHT test)	AC007278.1	6.3e-48
rs77375846	Min SpO2	All	3.98e-10	Discovery/Replication	2q12:102,970,807 – 103,239,356	2	103155075	SLC9A4	Blueprint Neutrophils (CHT test)	AC007278.2	7.27e-21
rs77375846	Min SpO2	All	3.98e-10	Discovery/Replication	2q12:102,970,807 – 103,239,356	2	103155075	SLC9A4	GTEx-Whole_Blood	AC007278.3	8.25e-06
rs77375846	Min SpO2	All	3.98e-10	Discovery/Replication	2q12:102,970,807 – 103,239,356	2	103155075	SLC9A4	Blueprint T-cells (CHT test)	IL18R1	3.2e-13
rs77375846	Min SpO2	All	3.98e-10	Discovery/Replication	2q12:102,970,807 – 103,239,356	2	103155075	SLC9A4	GTEx-Thyroid	IL18R1	1.01e-06
rs77375846	Min SpO2	All	3.98e-10	Discovery/Replication	2q12:102,970,807 – 103,239,356	2	103155075	SLC9A4	Blueprint Neutrophils (CHT test)	IL18RAP	8.63e-234
rs77375846	Min SpO2	All	3.98e-10	Discovery/Replication	2q12:102,970,807 – 103,239,356	2	103155075	SLC9A4	Blueprint T-cells (CHT test)	IL18RAP	3.73e-05
rs139178139	Min SpO2	All	7.77e-07	Discovery/Replication	2q12:102,970,807 – 103,239,356	2	103156512		GTEx-Whole_Blood	AC007278.3	6.79e-06
rs7593444	Min SpO2	All	3.39e-08	Discovery/Replication	2q12:102,970,807 – 103,239,356	2	103158561		Blueprint Neutrophils (CHT test)	AC007278.1	1.59e-26
rs7593444	Min SpO2	All	3.39e-08	Discovery/Replication	2q12:102,970,807 – 103,239,356	2	103158561		Blueprint Neutrophils (CHT test)	AC007278.2	3.31e-13
rs7593444	Min SpO2	All	3.39e-08	Discovery/Replication	2q12:102,970,807 – 103,239,356	2	103158561		GTEx-Whole_Blood	AC007278.3	6.79e-06
rs7593444	Min SpO2	All	3.39e-08	Discovery/Replication	2q12:102,970,807 – 103,239,356	2	103158561		Westra-Cis	IL18R1	2.5e-11
rs7593444	Min SpO2	All	3.39e-08	Discovery/Replication	2q12:102,970,807 – 103,239,356	2	103158561		Blueprint T-cells (CHT test)	IL18R1	6.83e-10
rs7593444	Min SpO2	All	3.39e-08	Discovery/Replication	2q12:102,970,807 – 103,239,356	2	103158561		Blueprint Neutrophils (CHT test)	IL18R1	1.43e-08
rs7593444	Min SpO2	All	3.39e-08	Discovery/Replication	2q12:102,970,807 – 103,239,356	2	103158561		Blueprint Neutrophils (CHT test)	IL18RAP	8.32e-136
rs7593444	Min SpO2	All	3.39e-08	Discovery/Replication	2q12:102,970,807 – 103,239,356	2	103158561		Westra-Cis	IL18RAP	5.2e-47
rs7593444	Min SpO2	All	3.39e-08	Discovery/Replication	2q12:102,970,807 – 103,239,356	2	103158561		Blueprint T-cells (CHT test)	IL18RAP	2.67e-05
rs7593444	Min SpO2	All	3.39e-08	Discovery/Replication	2q12:102,970,807 – 103,239,356	2	103158561		Blueprint Neutrophils (CHT test)	MFSD9	2.45e-05
rs17027421	Min SpO2	All	3.46e-08	Discovery/Replication	2q12:102,970,807 – 103,239,356	2	103159882		Blueprint Neutrophils (CHT test)	AC007278.1	1.59e-26
rs17027421	Min SpO2	All	3.46e-08	Discovery/Replication	2q12:102,970,807 – 103,239,356	2	103159882		Blueprint Neutrophils (CHT test)	AC007278.2	3.31e-13
rs17027421	Min SpO2	All	3.46e-08	Discovery/Replication	2q12:102,970,807 – 103,239,356	2	103159882		GTEx-Whole_Blood	AC007278.3	6.79e-06
rs17027421	Min SpO2	All	3.46e-08	Discovery/Replication	2q12:102,970,807 – 103,239,356	2	103159882		Westra-Cis	IL18R1	2.49e-11
rs17027421	Min SpO2	All	3.46e-08	Discovery/Replication	2q12:102,970,807 – 103,239,356	2	103159882		Blueprint T-cells (CHT test)	IL18R1	6.83e-10
rs17027421	Min SpO2	All	3.46e-08	Discovery/Replication	2q12:102,970,807 – 103,239,356	2	103159882		Blueprint Neutrophils (CHT test)	IL18R1	1.43e-08
rs17027421	Min SpO2	All	3.46e-08	Discovery/Replication	2q12:102,970,807 – 103,239,356	2	103159882		Blueprint Neutrophils (CHT test)	IL18RAP	8.32e-136
rs17027421	Min SpO2	All	3.46e-08	Discovery/Replication	2q12:102,970,807 – 103,239,356	2	103159882		Westra-Cis	IL18RAP	5.11e-47
rs17027421	Min SpO2	All	3.46e-08	Discovery/Replication	2q12:102,970,807 – 103,239,356	2	103159882		Blueprint T-cells (CHT test)	IL18RAP	2.67e-05
rs17027421	Min SpO2	All	3.46e-08	Discovery/Replication	2q12:102,970,807 – 103,239,356	2	103159882		Blueprint Neutrophils (CHT test)	MFSD9	2.45e-05
rs7582378	Min SpO2	All	5.43e-08	Discovery/Replication	2q12:102,970,807 – 103,239,356	2	103162263		Blueprint Neutrophils (CHT test)	AC007278.1	1.59e-26
rs7582378	Min SpO2	All	5.43e-08	Discovery/Replication	2q12:102,970,807 – 103,239,356	2	103162263		Blueprint Neutrophils (CHT test)	AC007278.2	3.31e-13
rs7582378	Min SpO2	All	5.43e-08	Discovery/Replication	2q12:102,970,807 – 103,239,356	2	103162263		GTEx-Whole_Blood	AC007278.3	7.77e-06
rs7582378	Min SpO2	All	5.43e-08	Discovery/Replication	2q12:102,970,807 – 103,239,356	2	103162263		Westra-Cis	IL18R1	2.66e-11
rs7582378	Min SpO2	All	5.43e-08	Discovery/Replication	2q12:102,970,807 – 103,239,356	2	103162263		Blueprint T-cells (CHT test)	IL18R1	6.83e-10
rs7582378	Min SpO2	All	5.43e-08	Discovery/Replication	2q12:102,970,807 – 103,239,356	2	103162263		Blueprint Neutrophils (CHT test)	IL18R1	1.43e-08
rs7582378	Min SpO2	All	5.43e-08	Discovery/Replication	2q12:102,970,807 – 103,239,356	2	103162263		Raj-CD4	IL18R1	1.6e-06
rs7582378	Min SpO2	All	5.43e-08	Discovery/Replication	2q12:102,970,807 – 103,239,356	2	103162263		Blueprint Neutrophils (CHT test)	IL18RAP	8.32e-136
rs7582378	Min SpO2	All	5.43e-08	Discovery/Replication	2q12:102,970,807 – 103,239,356	2	103162263		Westra-Cis	IL18RAP	4.86e-47
rs7582378	Min SpO2	All	5.43e-08	Discovery/Replication	2q12:102,970,807 – 103,239,356	2	103162263		Blueprint T-cells (CHT test)	IL18RAP	2.67e-05
rs7582378	Min SpO2	All	5.43e-08	Discovery/Replication	2q12:102,970,807 – 103,239,356	2	103162263		Blueprint Neutrophils (CHT test)	MFSD9	2.45e-05
rs72995626	Min SpO2	All	1.44e-07	Discovery/Replication	2q12:102,970,807 – 103,239,356	2	103162580		Blueprint Neutrophils (CHT test)	AC007278.1	1.59e-26
rs72995626	Min SpO2	All	1.44e-07	Discovery/Replication	2q12:102,970,807 – 103,239,356	2	103162580		Blueprint Neutrophils (CHT test)	AC007278.2	3.31e-13
rs72995626	Min SpO2	All	1.44e-07	Discovery/Replication	2q12:102,970,807 – 103,239,356	2	103162580		GTEx-Whole_Blood	AC007278.3	6.79e-06
rs72995626	Min SpO2	All	1.44e-07	Discovery/Replication	2q12:102,970,807 – 103,239,356	2	103162580		Blueprint T-cells (CHT test)	IL18R1	6.83e-10
rs72995626	Min SpO2	All	1.44e-07	Discovery/Replication	2q12:102,970,807 – 103,239,356	2	103162580		Blueprint Neutrophils (CHT test)	IL18R1	1.43e-08
rs72995626	Min SpO2	All	1.44e-07	Discovery/Replication	2q12:102,970,807 – 103,239,356	2	103162580		Blueprint Neutrophils (CHT test)	IL18RAP	8.32e-136
rs72995626	Min SpO2	All	1.44e-07	Discovery/Replication	2q12:102,970,807 – 103,239,356	2	103162580		Blueprint T-cells (CHT test)	IL18RAP	2.67e-05
rs72995626	Min SpO2	All	1.44e-07	Discovery/Replication	2q12:102,970,807 – 103,239,356	2	103162580		Blueprint Neutrophils (CHT test)	MFSD9	2.45e-05
rs76720903	Min SpO2	All	9.09e-08	Discovery/Replication	2q12:102,970,807 – 103,239,356	2	103162826		Blueprint Neutrophils (CHT test)	AC007278.1	1.59e-26
rs76720903	Min SpO2	All	9.09e-08	Discovery/Replication	2q12:102,970,807 – 103,239,356	2	103162826		Blueprint Neutrophils (CHT test)	AC007278.2	3.31e-13
rs76720903	Min SpO2	All	9.09e-08	Discovery/Replication	2q12:102,970,807 – 103,239,356	2	103162826		GTEx-Whole_Blood	AC007278.3	7.48e-06
rs76720903	Min SpO2	All	9.09e-08	Discovery/Replication	2q12:102,970,807 – 103,239,356	2	103162826		Blueprint T-cells (CHT test)	IL18R1	6.83e-10
rs76720903	Min SpO2	All	9.09e-08	Discovery/Replication	2q12:102,970,807 – 103,239,356	2	103162826		Blueprint Neutrophils (CHT test)	IL18R1	1.43e-08
rs76720903	Min SpO2	All	9.09e-08	Discovery/Replication	2q12:102,970,807 – 103,239,356	2	103162826		Blueprint Neutrophils (CHT test)	IL18RAP	8.32e-136
rs76720903	Min SpO2	All	9.09e-08	Discovery/Replication	2q12:102,970,807 – 103,239,356	2	103162826		GTEx-Whole_Blood	IL18RAP	2.01e-06
rs76720903	Min SpO2	All	9.09e-08	Discovery/Replication	2q12:102,970,807 – 103,239,356	2	103162826		Blueprint T-cells (CHT test)	IL18RAP	2.67e-05
rs76720903	Min SpO2	All	9.09e-08	Discovery/Replication	2q12:102,970,807 – 103,239,356	2	103162826		Blueprint Neutrophils (CHT test)	MFSD9	2.45e-05
rs17027428	Min SpO2	All	1.47e-07	Discovery/Replication	2q12:102,970,807 – 103,239,356	2	103163175		Blueprint Neutrophils (CHT test)	AC007278.1	1.59e-26
rs17027428	Min SpO2	All	1.47e-07	Discovery/Replication	2q12:102,970,807 – 103,239,356	2	103163175		Blueprint Neutrophils (CHT test)	AC007278.2	3.31e-13
rs17027428	Min SpO2	All	1.47e-07	Discovery/Replication	2q12:102,970,807 – 103,239,356	2	103163175		GTEx-Whole_Blood	AC007278.3	6.79e-06
rs17027428	Min SpO2	All	1.47e-07	Discovery/Replication	2q12:102,970,807 – 103,239,356	2	103163175		Westra-Cis	IL18R1	2.66e-11
rs17027428	Min SpO2	All	1.47e-07	Discovery/Replication	2q12:102,970,807 – 103,239,356	2	103163175		Blueprint T-cells (CHT test)	IL18R1	6.83e-10
rs17027428	Min SpO2	All	1.47e-07	Discovery/Replication	2q12:102,970,807 – 103,239,356	2	103163175		Blueprint Neutrophils (CHT test)	IL18R1	1.43e-08
rs17027428	Min SpO2	All	1.47e-07	Discovery/Replication	2q12:102,970,807 – 103,239,356	2	103163175		Blueprint Neutrophils (CHT test)	IL18RAP	8.32e-136
rs17027428	Min SpO2	All	1.47e-07	Discovery/Replication	2q12:102,970,807 – 103,239,356	2	103163175		Westra-Cis	IL18RAP	4.9e-47
rs17027428	Min SpO2	All	1.47e-07	Discovery/Replication	2q12:102,970,807 – 103,239,356	2	103163175		Blueprint T-cells (CHT test)	IL18RAP	2.67e-05
rs17027428	Min SpO2	All	1.47e-07	Discovery/Replication	2q12:102,970,807 – 103,239,356	2	103163175		Blueprint Neutrophils (CHT test)	MFSD9	2.45e-05
rs17027430	Min SpO2	All	1.47e-07	Discovery/Replication	2q12:102,970,807 – 103,239,356	2	103163237		Blueprint Neutrophils (CHT test)	AC007278.1	1.59e-26
rs17027430	Min SpO2	All	1.47e-07	Discovery/Replication	2q12:102,970,807 – 103,239,356	2	103163237		Blueprint Neutrophils (CHT test)	AC007278.2	3.31e-13
rs17027430	Min SpO2	All	1.47e-07	Discovery/Replication	2q12:102,970,807 – 103,239,356	2	103163237		GTEx-Whole_Blood	AC007278.3	6.79e-06
rs17027430	Min SpO2	All	1.47e-07	Discovery/Replication	2q12:102,970,807 – 103,239,356	2	103163237		Westra-Cis	IL18R1	2.69e-11
rs17027430	Min SpO2	All	1.47e-07	Discovery/Replication	2q12:102,970,807 – 103,239,356	2	103163237		Blueprint T-cells (CHT test)	IL18R1	6.83e-10
rs17027430	Min SpO2	All	1.47e-07	Discovery/Replication	2q12:102,970,807 – 103,239,356	2	103163237		Blueprint Neutrophils (CHT test)	IL18R1	1.43e-08
rs17027430	Min SpO2	All	1.47e-07	Discovery/Replication	2q12:102,970,807 – 103,239,356	2	103163237		Blueprint Neutrophils (CHT test)	IL18RAP	8.32e-136
rs17027430	Min SpO2	All	1.47e-07	Discovery/Replication	2q12:102,970,807 – 103,239,356	2	103163237		Westra-Cis	IL18RAP	4.86e-47
rs17027430	Min SpO2	All	1.47e-07	Discovery/Replication	2q12:102,970,807 – 103,239,356	2	103163237		Blueprint T-cells (CHT test)	IL18RAP	2.67e-05
rs17027430	Min SpO2	All	1.47e-07	Discovery/Replication	2q12:102,970,807 – 103,239,356	2	103163237		Blueprint Neutrophils (CHT test)	MFSD9	2.45e-05
rs1523196	Min SpO2	All	1.47e-07	Discovery/Replication	2q12:102,970,807 – 103,239,356	2	103163700		Blueprint Neutrophils (CHT test)	AC007278.1	1.59e-26
rs1523196	Min SpO2	All	1.47e-07	Discovery/Replication	2q12:102,970,807 – 103,239,356	2	103163700		Blueprint Neutrophils (CHT test)	AC007278.2	3.31e-13
rs1523196	Min SpO2	All	1.47e-07	Discovery/Replication	2q12:102,970,807 – 103,239,356	2	103163700		GTEx-Whole_Blood	AC007278.3	3.31e-06
rs1523196	Min SpO2	All	1.47e-07	Discovery/Replication	2q12:102,970,807 – 103,239,356	2	103163700		Westra-Cis	IL18R1	2.71e-11
rs1523196	Min SpO2	All	1.47e-07	Discovery/Replication	2q12:102,970,807 – 103,239,356	2	103163700		Blueprint T-cells (CHT test)	IL18R1	6.83e-10
rs1523196	Min SpO2	All	1.47e-07	Discovery/Replication	2q12:102,970,807 – 103,239,356	2	103163700		Blueprint Neutrophils (CHT test)	IL18R1	1.43e-08
rs1523196	Min SpO2	All	1.47e-07	Discovery/Replication	2q12:102,970,807 – 103,239,356	2	103163700		Blueprint Neutrophils (CHT test)	IL18RAP	8.32e-136
rs1523196	Min SpO2	All	1.47e-07	Discovery/Replication	2q12:102,970,807 – 103,239,356	2	103163700		Westra-Cis	IL18RAP	4.73e-47
rs1523196	Min SpO2	All	1.47e-07	Discovery/Replication	2q12:102,970,807 – 103,239,356	2	103163700		Blueprint T-cells (CHT test)	IL18RAP	2.67e-05
rs1523196	Min SpO2	All	1.47e-07	Discovery/Replication	2q12:102,970,807 – 103,239,356	2	103163700		Blueprint Neutrophils (CHT test)	MFSD9	2.45e-05
rs1523197	Min SpO2	All	1.49e-07	Discovery/Replication	2q12:102,970,807 – 103,239,356	2	103163732		Blueprint Neutrophils (CHT test)	AC007278.1	1.59e-26
rs1523197	Min SpO2	All	1.49e-07	Discovery/Replication	2q12:102,970,807 – 103,239,356	2	103163732		Blueprint Neutrophils (CHT test)	AC007278.2	3.31e-13
rs1523197	Min SpO2	All	1.49e-07	Discovery/Replication	2q12:102,970,807 – 103,239,356	2	103163732		GTEx-Whole_Blood	AC007278.3	6.79e-06
rs1523197	Min SpO2	All	1.49e-07	Discovery/Replication	2q12:102,970,807 – 103,239,356	2	103163732		Westra-Cis	IL18R1	2.63e-11
rs1523197	Min SpO2	All	1.49e-07	Discovery/Replication	2q12:102,970,807 – 103,239,356	2	103163732		Blueprint T-cells (CHT test)	IL18R1	6.83e-10
rs1523197	Min SpO2	All	1.49e-07	Discovery/Replication	2q12:102,970,807 – 103,239,356	2	103163732		Blueprint Neutrophils (CHT test)	IL18R1	1.43e-08
rs1523197	Min SpO2	All	1.49e-07	Discovery/Replication	2q12:102,970,807 – 103,239,356	2	103163732		Blueprint Neutrophils (CHT test)	IL18RAP	8.32e-136
rs1523197	Min SpO2	All	1.49e-07	Discovery/Replication	2q12:102,970,807 – 103,239,356	2	103163732		Westra-Cis	IL18RAP	3.46e-47
rs1523197	Min SpO2	All	1.49e-07	Discovery/Replication	2q12:102,970,807 – 103,239,356	2	103163732		Blueprint T-cells (CHT test)	IL18RAP	2.67e-05
rs1523197	Min SpO2	All	1.49e-07	Discovery/Replication	2q12:102,970,807 – 103,239,356	2	103163732		Blueprint Neutrophils (CHT test)	MFSD9	2.45e-05
rs79107058	Min SpO2	All	2.23e-08	Discovery/Replication	2q12:102,970,807 – 103,239,356	2	103164257		Blueprint Neutrophils (CHT test)	AC007278.1	1.59e-26
rs79107058	Min SpO2	All	2.23e-08	Discovery/Replication	2q12:102,970,807 – 103,239,356	2	103164257		Blueprint Neutrophils (CHT test)	AC007278.2	3.31e-13
rs79107058	Min SpO2	All	2.23e-08	Discovery/Replication	2q12:102,970,807 – 103,239,356	2	103164257		GTEx-Whole_Blood	AC007278.3	6.79e-06
rs79107058	Min SpO2	All	2.23e-08	Discovery/Replication	2q12:102,970,807 – 103,239,356	2	103164257		Blueprint T-cells (CHT test)	IL18R1	6.83e-10
rs79107058	Min SpO2	All	2.23e-08	Discovery/Replication	2q12:102,970,807 – 103,239,356	2	103164257		Blueprint Neutrophils (CHT test)	IL18R1	1.43e-08
rs79107058	Min SpO2	All	2.23e-08	Discovery/Replication	2q12:102,970,807 – 103,239,356	2	103164257		Blueprint Neutrophils (CHT test)	IL18RAP	8.32e-136
rs79107058	Min SpO2	All	2.23e-08	Discovery/Replication	2q12:102,970,807 – 103,239,356	2	103164257		Blueprint T-cells (CHT test)	IL18RAP	2.67e-05
rs79107058	Min SpO2	All	2.23e-08	Discovery/Replication	2q12:102,970,807 – 103,239,356	2	103164257		Blueprint Neutrophils (CHT test)	MFSD9	2.45e-05
rs17027442	Min SpO2	All	1.59e-07	Discovery/Replication	2q12:102,970,807 – 103,239,356	2	103164948		Blueprint Neutrophils (CHT test)	AC007278.1	1.59e-26
rs17027442	Min SpO2	All	1.59e-07	Discovery/Replication	2q12:102,970,807 – 103,239,356	2	103164948		Blueprint Neutrophils (CHT test)	AC007278.2	3.31e-13
rs17027442	Min SpO2	All	1.59e-07	Discovery/Replication	2q12:102,970,807 – 103,239,356	2	103164948		GTEx-Whole_Blood	AC007278.3	6.79e-06
rs17027442	Min SpO2	All	1.59e-07	Discovery/Replication	2q12:102,970,807 – 103,239,356	2	103164948		Westra-Cis	IL18R1	2.63e-11
rs17027442	Min SpO2	All	1.59e-07	Discovery/Replication	2q12:102,970,807 – 103,239,356	2	103164948		Blueprint T-cells (CHT test)	IL18R1	6.83e-10
rs17027442	Min SpO2	All	1.59e-07	Discovery/Replication	2q12:102,970,807 – 103,239,356	2	103164948		Blueprint Neutrophils (CHT test)	IL18R1	1.43e-08
rs17027442	Min SpO2	All	1.59e-07	Discovery/Replication	2q12:102,970,807 – 103,239,356	2	103164948		Blueprint Neutrophils (CHT test)	IL18RAP	8.32e-136
rs17027442	Min SpO2	All	1.59e-07	Discovery/Replication	2q12:102,970,807 – 103,239,356	2	103164948		Westra-Cis	IL18RAP	3.43e-47
rs17027442	Min SpO2	All	1.59e-07	Discovery/Replication	2q12:102,970,807 – 103,239,356	2	103164948		Blueprint T-cells (CHT test)	IL18RAP	2.67e-05
rs17027442	Min SpO2	All	1.59e-07	Discovery/Replication	2q12:102,970,807 – 103,239,356	2	103164948		Blueprint Neutrophils (CHT test)	MFSD9	2.45e-05
rs59126438	Min SpO2	All	8.16e-08	Discovery/Replication	2q12:102,970,807 – 103,239,356	2	103165142		Blueprint Neutrophils (CHT test)	AC007278.1	1.59e-26
rs59126438	Min SpO2	All	8.16e-08	Discovery/Replication	2q12:102,970,807 – 103,239,356	2	103165142		Blueprint Neutrophils (CHT test)	AC007278.2	3.31e-13
rs59126438	Min SpO2	All	8.16e-08	Discovery/Replication	2q12:102,970,807 – 103,239,356	2	103165142		GTEx-Whole_Blood	AC007278.3	6.79e-06
rs59126438	Min SpO2	All	8.16e-08	Discovery/Replication	2q12:102,970,807 – 103,239,356	2	103165142		Blueprint T-cells (CHT test)	IL18R1	6.83e-10
rs59126438	Min SpO2	All	8.16e-08	Discovery/Replication	2q12:102,970,807 – 103,239,356	2	103165142		Blueprint Neutrophils (CHT test)	IL18R1	1.43e-08
rs59126438	Min SpO2	All	8.16e-08	Discovery/Replication	2q12:102,970,807 – 103,239,356	2	103165142		Blueprint Neutrophils (CHT test)	IL18RAP	8.32e-136
rs59126438	Min SpO2	All	8.16e-08	Discovery/Replication	2q12:102,970,807 – 103,239,356	2	103165142		Blueprint T-cells (CHT test)	IL18RAP	2.67e-05
rs59126438	Min SpO2	All	8.16e-08	Discovery/Replication	2q12:102,970,807 – 103,239,356	2	103165142		Blueprint Neutrophils (CHT test)	MFSD9	2.45e-05
rs2310294	Min SpO2	All	1.52e-07	Discovery/Replication	2q12:102,970,807 – 103,239,356	2	103165706		Blueprint Neutrophils (CHT test)	AC007278.1	1.59e-26
rs2310294	Min SpO2	All	1.52e-07	Discovery/Replication	2q12:102,970,807 – 103,239,356	2	103165706		Blueprint Neutrophils (CHT test)	AC007278.2	3.31e-13
rs2310294	Min SpO2	All	1.52e-07	Discovery/Replication	2q12:102,970,807 – 103,239,356	2	103165706		GTEx-Whole_Blood	AC007278.3	6.79e-06
rs2310294	Min SpO2	All	1.52e-07	Discovery/Replication	2q12:102,970,807 – 103,239,356	2	103165706		Westra-Cis	IL18R1	2.75e-11
rs2310294	Min SpO2	All	1.52e-07	Discovery/Replication	2q12:102,970,807 – 103,239,356	2	103165706		Blueprint T-cells (CHT test)	IL18R1	6.83e-10
rs2310294	Min SpO2	All	1.52e-07	Discovery/Replication	2q12:102,970,807 – 103,239,356	2	103165706		Blueprint Neutrophils (CHT test)	IL18R1	1.43e-08
rs2310294	Min SpO2	All	1.52e-07	Discovery/Replication	2q12:102,970,807 – 103,239,356	2	103165706		Blueprint Neutrophils (CHT test)	IL18RAP	8.32e-136
rs2310294	Min SpO2	All	1.52e-07	Discovery/Replication	2q12:102,970,807 – 103,239,356	2	103165706		Westra-Cis	IL18RAP	2.49e-47
rs2310294	Min SpO2	All	1.52e-07	Discovery/Replication	2q12:102,970,807 – 103,239,356	2	103165706		Blueprint T-cells (CHT test)	IL18RAP	2.67e-05
rs2310294	Min SpO2	All	1.52e-07	Discovery/Replication	2q12:102,970,807 – 103,239,356	2	103165706		Blueprint Neutrophils (CHT test)	MFSD9	2.45e-05
rs1989399	Min SpO2	All	1.74e-07	Discovery/Replication	2q12:102,970,807 – 103,239,356	2	103166742		Blueprint Neutrophils (CHT test)	AC007278.1	1.59e-26
rs1989399	Min SpO2	All	1.74e-07	Discovery/Replication	2q12:102,970,807 – 103,239,356	2	103166742		Blueprint Neutrophils (CHT test)	AC007278.2	3.31e-13
rs1989399	Min SpO2	All	1.74e-07	Discovery/Replication	2q12:102,970,807 – 103,239,356	2	103166742		GTEx-Whole_Blood	AC007278.3	6.79e-06
rs1989399	Min SpO2	All	1.74e-07	Discovery/Replication	2q12:102,970,807 – 103,239,356	2	103166742		Westra-Cis	IL18R1	2.76e-11
rs1989399	Min SpO2	All	1.74e-07	Discovery/Replication	2q12:102,970,807 – 103,239,356	2	103166742		Blueprint T-cells (CHT test)	IL18R1	6.83e-10
rs1989399	Min SpO2	All	1.74e-07	Discovery/Replication	2q12:102,970,807 – 103,239,356	2	103166742		Blueprint Neutrophils (CHT test)	IL18R1	1.43e-08
rs1989399	Min SpO2	All	1.74e-07	Discovery/Replication	2q12:102,970,807 – 103,239,356	2	103166742		Blueprint Neutrophils (CHT test)	IL18RAP	8.32e-136
rs1989399	Min SpO2	All	1.74e-07	Discovery/Replication	2q12:102,970,807 – 103,239,356	2	103166742		Westra-Cis	IL18RAP	1.95e-47
rs1989399	Min SpO2	All	1.74e-07	Discovery/Replication	2q12:102,970,807 – 103,239,356	2	103166742		Blueprint T-cells (CHT test)	IL18RAP	2.67e-05
rs1989399	Min SpO2	All	1.74e-07	Discovery/Replication	2q12:102,970,807 – 103,239,356	2	103166742		Blueprint Neutrophils (CHT test)	MFSD9	2.45e-05
rs723292	Min SpO2	All	7.17e-08	Discovery/Replication	2q12:102,970,807 – 103,239,356	2	103166804		Blueprint Neutrophils (CHT test)	AC007278.1	1.59e-26
rs723292	Min SpO2	All	7.17e-08	Discovery/Replication	2q12:102,970,807 – 103,239,356	2	103166804		Blueprint Neutrophils (CHT test)	AC007278.2	3.31e-13
rs723292	Min SpO2	All	7.17e-08	Discovery/Replication	2q12:102,970,807 – 103,239,356	2	103166804		Westra-Cis	IL18R1	2.86e-11
rs723292	Min SpO2	All	7.17e-08	Discovery/Replication	2q12:102,970,807 – 103,239,356	2	103166804		Blueprint T-cells (CHT test)	IL18R1	6.83e-10
rs723292	Min SpO2	All	7.17e-08	Discovery/Replication	2q12:102,970,807 – 103,239,356	2	103166804		Blueprint Neutrophils (CHT test)	IL18R1	1.43e-08
rs723292	Min SpO2	All	7.17e-08	Discovery/Replication	2q12:102,970,807 – 103,239,356	2	103166804		Blueprint Neutrophils (CHT test)	IL18RAP	8.32e-136
rs723292	Min SpO2	All	7.17e-08	Discovery/Replication	2q12:102,970,807 – 103,239,356	2	103166804		Westra-Cis	IL18RAP	2.03e-47
rs723292	Min SpO2	All	7.17e-08	Discovery/Replication	2q12:102,970,807 – 103,239,356	2	103166804		Blueprint T-cells (CHT test)	IL18RAP	2.67e-05
rs723292	Min SpO2	All	7.17e-08	Discovery/Replication	2q12:102,970,807 – 103,239,356	2	103166804		Blueprint Neutrophils (CHT test)	MFSD9	2.45e-05
rs1159509	Min SpO2	All	1.66e-07	Discovery/Replication	2q12:102,970,807 – 103,239,356	2	103169073		Blueprint Neutrophils (CHT test)	AC007278.1	1.59e-26
rs1159509	Min SpO2	All	1.66e-07	Discovery/Replication	2q12:102,970,807 – 103,239,356	2	103169073		Blueprint Neutrophils (CHT test)	AC007278.2	3.31e-13
rs1159509	Min SpO2	All	1.66e-07	Discovery/Replication	2q12:102,970,807 – 103,239,356	2	103169073		GTEx-Whole_Blood	AC007278.3	6.79e-06
rs1159509	Min SpO2	All	1.66e-07	Discovery/Replication	2q12:102,970,807 – 103,239,356	2	103169073		Westra-Cis	IL18R1	3.11e-11
rs1159509	Min SpO2	All	1.66e-07	Discovery/Replication	2q12:102,970,807 – 103,239,356	2	103169073		Blueprint T-cells (CHT test)	IL18R1	6.83e-10
rs1159509	Min SpO2	All	1.66e-07	Discovery/Replication	2q12:102,970,807 – 103,239,356	2	103169073		Blueprint Neutrophils (CHT test)	IL18R1	1.43e-08
rs1159509	Min SpO2	All	1.66e-07	Discovery/Replication	2q12:102,970,807 – 103,239,356	2	103169073		Blueprint Neutrophils (CHT test)	IL18RAP	8.32e-136
rs1159509	Min SpO2	All	1.66e-07	Discovery/Replication	2q12:102,970,807 – 103,239,356	2	103169073		Westra-Cis	IL18RAP	1.8e-47
rs1159509	Min SpO2	All	1.66e-07	Discovery/Replication	2q12:102,970,807 – 103,239,356	2	103169073		Blueprint T-cells (CHT test)	IL18RAP	2.67e-05
rs1159509	Min SpO2	All	1.66e-07	Discovery/Replication	2q12:102,970,807 – 103,239,356	2	103169073		Blueprint Neutrophils (CHT test)	MFSD9	2.45e-05
rs138895820	Min SpO2	All	2.31e-09	Discovery/Replication	2q12:102,970,807 – 103,239,356	2	103169814		GTEx-Whole_Blood	AC007278.3	8e-06
rs138895820	Min SpO2	All	2.31e-09	Discovery/Replication	2q12:102,970,807 – 103,239,356	2	103169814		GTEx-Thyroid	IL18R1	1.06e-06
rs72995652	Min SpO2	All	1.59e-07	Discovery/Replication	2q12:102,970,807 – 103,239,356	2	103171651		Blueprint Neutrophils (CHT test)	AC007278.1	1.59e-26
rs72995652	Min SpO2	All	1.59e-07	Discovery/Replication	2q12:102,970,807 – 103,239,356	2	103171651		Blueprint Neutrophils (CHT test)	AC007278.2	3.31e-13
rs72995652	Min SpO2	All	1.59e-07	Discovery/Replication	2q12:102,970,807 – 103,239,356	2	103171651		GTEx-Whole_Blood	AC007278.3	6.79e-06
rs72995652	Min SpO2	All	1.59e-07	Discovery/Replication	2q12:102,970,807 – 103,239,356	2	103171651		Blueprint T-cells (CHT test)	IL18R1	6.83e-10
rs72995652	Min SpO2	All	1.59e-07	Discovery/Replication	2q12:102,970,807 – 103,239,356	2	103171651		Blueprint Neutrophils (CHT test)	IL18R1	1.43e-08
rs72995652	Min SpO2	All	1.59e-07	Discovery/Replication	2q12:102,970,807 – 103,239,356	2	103171651		Blueprint Neutrophils (CHT test)	IL18RAP	8.32e-136
rs72995652	Min SpO2	All	1.59e-07	Discovery/Replication	2q12:102,970,807 – 103,239,356	2	103171651		Blueprint T-cells (CHT test)	IL18RAP	2.67e-05
rs72995652	Min SpO2	All	1.59e-07	Discovery/Replication	2q12:102,970,807 – 103,239,356	2	103171651		Blueprint Neutrophils (CHT test)	MFSD9	2.45e-05
rs6742433	Min SpO2	All	1.15e-07	Discovery/Replication	2q12:102,970,807 – 103,239,356	2	103175360		Blueprint Neutrophils (CHT test)	AC007278.1	1.59e-26
rs6742433	Min SpO2	All	1.15e-07	Discovery/Replication	2q12:102,970,807 – 103,239,356	2	103175360		Blueprint Neutrophils (CHT test)	AC007278.2	3.31e-13
rs6742433	Min SpO2	All	1.15e-07	Discovery/Replication	2q12:102,970,807 – 103,239,356	2	103175360		Westra-Cis	IL18R1	3.18e-11
rs6742433	Min SpO2	All	1.15e-07	Discovery/Replication	2q12:102,970,807 – 103,239,356	2	103175360		Blueprint T-cells (CHT test)	IL18R1	6.83e-10
rs6742433	Min SpO2	All	1.15e-07	Discovery/Replication	2q12:102,970,807 – 103,239,356	2	103175360		Blueprint Neutrophils (CHT test)	IL18R1	1.43e-08
rs6742433	Min SpO2	All	1.15e-07	Discovery/Replication	2q12:102,970,807 – 103,239,356	2	103175360		Blueprint Neutrophils (CHT test)	IL18RAP	8.32e-136
rs6742433	Min SpO2	All	1.15e-07	Discovery/Replication	2q12:102,970,807 – 103,239,356	2	103175360		Westra-Cis	IL18RAP	1.19e-47
rs6742433	Min SpO2	All	1.15e-07	Discovery/Replication	2q12:102,970,807 – 103,239,356	2	103175360		Blueprint T-cells (CHT test)	IL18RAP	2.67e-05
rs6742433	Min SpO2	All	1.15e-07	Discovery/Replication	2q12:102,970,807 – 103,239,356	2	103175360		Blueprint Neutrophils (CHT test)	MFSD9	2.45e-05
rs72995658	Min SpO2	All	8.86e-08	Discovery/Replication	2q12:102,970,807 – 103,239,356	2	103176773		Blueprint Neutrophils (CHT test)	AC007278.1	1.59e-26
rs72995658	Min SpO2	All	8.86e-08	Discovery/Replication	2q12:102,970,807 – 103,239,356	2	103176773		Blueprint Neutrophils (CHT test)	AC007278.2	3.31e-13
rs72995658	Min SpO2	All	8.86e-08	Discovery/Replication	2q12:102,970,807 – 103,239,356	2	103176773		Blueprint T-cells (CHT test)	IL18R1	6.83e-10
rs72995658	Min SpO2	All	8.86e-08	Discovery/Replication	2q12:102,970,807 – 103,239,356	2	103176773		Blueprint Neutrophils (CHT test)	IL18R1	1.43e-08
rs72995658	Min SpO2	All	8.86e-08	Discovery/Replication	2q12:102,970,807 – 103,239,356	2	103176773		Blueprint Neutrophils (CHT test)	IL18RAP	8.32e-136
rs72995658	Min SpO2	All	8.86e-08	Discovery/Replication	2q12:102,970,807 – 103,239,356	2	103176773		Blueprint T-cells (CHT test)	IL18RAP	2.67e-05
rs72995658	Min SpO2	All	8.86e-08	Discovery/Replication	2q12:102,970,807 – 103,239,356	2	103176773		Blueprint Neutrophils (CHT test)	MFSD9	2.45e-05
rs17027496	Min SpO2	All	3.47e-08	Discovery/Replication	2q12:102,970,807 – 103,239,356	2	103178223		Blueprint Neutrophils (CHT test)	AC007278.1	1.59e-26
rs17027496	Min SpO2	All	3.47e-08	Discovery/Replication	2q12:102,970,807 – 103,239,356	2	103178223		Blueprint Neutrophils (CHT test)	AC007278.2	3.31e-13
rs17027496	Min SpO2	All	3.47e-08	Discovery/Replication	2q12:102,970,807 – 103,239,356	2	103178223		Westra-Cis	IL18R1	2.82e-11
rs17027496	Min SpO2	All	3.47e-08	Discovery/Replication	2q12:102,970,807 – 103,239,356	2	103178223		Blueprint T-cells (CHT test)	IL18R1	6.83e-10
rs17027496	Min SpO2	All	3.47e-08	Discovery/Replication	2q12:102,970,807 – 103,239,356	2	103178223		Blueprint Neutrophils (CHT test)	IL18R1	1.43e-08
rs17027496	Min SpO2	All	3.47e-08	Discovery/Replication	2q12:102,970,807 – 103,239,356	2	103178223		Blueprint Neutrophils (CHT test)	IL18RAP	8.32e-136
rs17027496	Min SpO2	All	3.47e-08	Discovery/Replication	2q12:102,970,807 – 103,239,356	2	103178223		Westra-Cis	IL18RAP	1.15e-47
rs17027496	Min SpO2	All	3.47e-08	Discovery/Replication	2q12:102,970,807 – 103,239,356	2	103178223		Blueprint T-cells (CHT test)	IL18RAP	2.67e-05
rs17027496	Min SpO2	All	3.47e-08	Discovery/Replication	2q12:102,970,807 – 103,239,356	2	103178223		Blueprint Neutrophils (CHT test)	MFSD9	2.45e-05
rs138102684	Min SpO2	All	1.54e-07	Discovery/Replication	2q12:102,970,807 – 103,239,356	2	103189194		GTEx-Whole_Blood	AC007278.3	9.35e-06
rs138102684	Min SpO2	All	1.54e-07	Discovery/Replication	2q12:102,970,807 – 103,239,356	2	103189194		GTEx-Muscle_Skeletal	IL18R1	7.22e-06
rs138102684	Min SpO2	All	1.54e-07	Discovery/Replication	2q12:102,970,807 – 103,239,356	2	103189194		GTEx-Adipose_Subcutaneous	IL18R1	8.73e-06
rs138102684	Min SpO2	All	1.54e-07	Discovery/Replication	2q12:102,970,807 – 103,239,356	2	103189194		GTEx-Thyroid	IL18R1	2.12e-05
rs79387448	Min SpO2	All	8.61e-08	Discovery/Replication	2q12:102,970,807 – 103,239,356	2	103215410		Blueprint Neutrophils (CHT test)	AC007278.1	1.7e-34
rs79387448	Min SpO2	All	8.61e-08	Discovery/Replication	2q12:102,970,807 – 103,239,356	2	103215410		Blueprint Neutrophils (CHT test)	AC007278.2	8.34e-16
rs79387448	Min SpO2	All	8.61e-08	Discovery/Replication	2q12:102,970,807 – 103,239,356	2	103215410		Blueprint T-cells (CHT test)	IL18R1	2.06e-08
rs79387448	Min SpO2	All	8.61e-08	Discovery/Replication	2q12:102,970,807 – 103,239,356	2	103215410		GTEx-Adipose_Subcutaneous	IL18R1	1.89e-05
rs79387448	Min SpO2	All	8.61e-08	Discovery/Replication	2q12:102,970,807 – 103,239,356	2	103215410		Blueprint Neutrophils (CHT test)	IL18RAP	3.41e-171
rs79387448	Min SpO2	All	8.61e-08	Discovery/Replication	2q12:102,970,807 – 103,239,356	2	103215410		Blueprint Neutrophils (CHT test)	MFSD9	1.33e-10
rs75218113	Min SpO2	All	5.61e-07	Discovery/Replication	2q12:102,970,807 – 103,239,356	2	103239356	SLC9A2	Blueprint Neutrophils (CHT test)	AC007278.1	1.26e-28
rs75218113	Min SpO2	All	5.61e-07	Discovery/Replication	2q12:102,970,807 – 103,239,356	2	103239356	SLC9A2	Blueprint Neutrophils (CHT test)	AC007278.2	1.55e-10
rs75218113	Min SpO2	All	5.61e-07	Discovery/Replication	2q12:102,970,807 – 103,239,356	2	103239356	SLC9A2	Blueprint T-cells (CHT test)	IL18R1	4.32e-13
rs75218113	Min SpO2	All	5.61e-07	Discovery/Replication	2q12:102,970,807 – 103,239,356	2	103239356	SLC9A2	GTEx-Adipose_Subcutaneous	IL18R1	6.59e-06
rs75218113	Min SpO2	All	5.61e-07	Discovery/Replication	2q12:102,970,807 – 103,239,356	2	103239356	SLC9A2	GTEx-Muscle_Skeletal	IL18R1	1.32e-05
rs75218113	Min SpO2	All	5.61e-07	Discovery/Replication	2q12:102,970,807 – 103,239,356	2	103239356	SLC9A2	Blueprint Neutrophils (CHT test)	IL18RAP	2.64e-150
rs75218113	Min SpO2	All	5.61e-07	Discovery/Replication	2q12:102,970,807 – 103,239,356	2	103239356	SLC9A2	Blueprint Neutrophils (CHT test)	MFSD9	9.44e-17
rs1880000	Min SpO2	EA	1.47e-07	Combined meta-analysis	2q12:103,099,953 – 103,215,410	2	103099953	SLC9A4	GTEx-Whole_Blood	AC007278.3	3e-07
rs1880000	Min SpO2	EA	1.47e-07	Combined meta-analysis	2q12:103,099,953 – 103,215,410	2	103099953	SLC9A4	Westra-Cis	IL18R1	4.23e-11
rs1880000	Min SpO2	EA	1.47e-07	Combined meta-analysis	2q12:103,099,953 – 103,215,410	2	103099953	SLC9A4	Westra-Cis	IL18RAP	3.83e-49
rs1880000	Min SpO2	EA	1.47e-07	Combined meta-analysis	2q12:103,099,953 – 103,215,410	2	103099953	SLC9A4	GTEx-Whole_Blood	IL18RAP	5.81e-07
rs6749440	Min SpO2	EA	9.02e-08	Combined meta-analysis	2q12:103,099,953 – 103,215,410	2	103101846	SLC9A4	Blueprint Neutrophils (CHT test)	AC007278.1	1.84e-23
rs6749440	Min SpO2	EA	9.02e-08	Combined meta-analysis	2q12:103,099,953 – 103,215,410	2	103101846	SLC9A4	Blueprint Neutrophils (CHT test)	AC007278.2	1.64e-10
rs6749440	Min SpO2	EA	9.02e-08	Combined meta-analysis	2q12:103,099,953 – 103,215,410	2	103101846	SLC9A4	GTEx-Whole_Blood	AC007278.3	4.35e-07
rs6749440	Min SpO2	EA	9.02e-08	Combined meta-analysis	2q12:103,099,953 – 103,215,410	2	103101846	SLC9A4	Westra-Cis	IL18R1	4.2e-11
rs6749440	Min SpO2	EA	9.02e-08	Combined meta-analysis	2q12:103,099,953 – 103,215,410	2	103101846	SLC9A4	Blueprint T-cells (CHT test)	IL18R1	9e-10
rs6749440	Min SpO2	EA	9.02e-08	Combined meta-analysis	2q12:103,099,953 – 103,215,410	2	103101846	SLC9A4	Blueprint Neutrophils (CHT test)	IL18R1	1.7e-09
rs6749440	Min SpO2	EA	9.02e-08	Combined meta-analysis	2q12:103,099,953 – 103,215,410	2	103101846	SLC9A4	Blueprint Neutrophils (CHT test)	IL18RAP	7.43e-107
rs6749440	Min SpO2	EA	9.02e-08	Combined meta-analysis	2q12:103,099,953 – 103,215,410	2	103101846	SLC9A4	Westra-Cis	IL18RAP	3.86e-49
rs6749440	Min SpO2	EA	9.02e-08	Combined meta-analysis	2q12:103,099,953 – 103,215,410	2	103101846	SLC9A4	GTEx-Whole_Blood	IL18RAP	1.14e-06
rs6749440	Min SpO2	EA	9.02e-08	Combined meta-analysis	2q12:103,099,953 – 103,215,410	2	103101846	SLC9A4	Blueprint Neutrophils (CHT test)	MFSD9	2.8e-10
rs78136548	Min SpO2	EA	2.1e-07	Combined meta-analysis	2q12:103,099,953 – 103,215,410	2	103103740	SLC9A4	Blueprint Neutrophils (CHT test)	AC007278.1	5.33e-51
rs78136548	Min SpO2	EA	2.1e-07	Combined meta-analysis	2q12:103,099,953 – 103,215,410	2	103103740	SLC9A4	Blueprint Neutrophils (CHT test)	AC007278.2	9.46e-23
rs78136548	Min SpO2	EA	2.1e-07	Combined meta-analysis	2q12:103,099,953 – 103,215,410	2	103103740	SLC9A4	GTEx-Whole_Blood	AC007278.3	8.13e-06
rs78136548	Min SpO2	EA	2.1e-07	Combined meta-analysis	2q12:103,099,953 – 103,215,410	2	103103740	SLC9A4	Blueprint T-cells (CHT test)	IL18R1	3.08e-14
rs78136548	Min SpO2	EA	2.1e-07	Combined meta-analysis	2q12:103,099,953 – 103,215,410	2	103103740	SLC9A4	GTEx-Thyroid	IL18R1	9.4e-07
rs78136548	Min SpO2	EA	2.1e-07	Combined meta-analysis	2q12:103,099,953 – 103,215,410	2	103103740	SLC9A4	Blueprint Neutrophils (CHT test)	IL18RAP	6.62e-246
rs78136548	Min SpO2	EA	2.1e-07	Combined meta-analysis	2q12:103,099,953 – 103,215,410	2	103103740	SLC9A4	Blueprint T-cells (CHT test)	IL18RAP	6.14e-05
rs78136548	Min SpO2	EA	2.1e-07	Combined meta-analysis	2q12:103,099,953 – 103,215,410	2	103103740	SLC9A4	Blueprint Neutrophils (CHT test)	MFSD9	5.08e-05
rs57540503	Min SpO2	EA	1.34e-07	Combined meta-analysis	2q12:103,099,953 – 103,215,410	2	103105168	SLC9A4	Blueprint Neutrophils (CHT test)	AC007278.1	1.84e-23
rs57540503	Min SpO2	EA	1.34e-07	Combined meta-analysis	2q12:103,099,953 – 103,215,410	2	103105168	SLC9A4	Blueprint Neutrophils (CHT test)	AC007278.2	1.64e-10
rs57540503	Min SpO2	EA	1.34e-07	Combined meta-analysis	2q12:103,099,953 – 103,215,410	2	103105168	SLC9A4	GTEx-Whole_Blood	AC007278.3	3.51e-07
rs57540503	Min SpO2	EA	1.34e-07	Combined meta-analysis	2q12:103,099,953 – 103,215,410	2	103105168	SLC9A4	Blueprint T-cells (CHT test)	IL18R1	9e-10
rs57540503	Min SpO2	EA	1.34e-07	Combined meta-analysis	2q12:103,099,953 – 103,215,410	2	103105168	SLC9A4	Blueprint Neutrophils (CHT test)	IL18R1	1.7e-09
rs57540503	Min SpO2	EA	1.34e-07	Combined meta-analysis	2q12:103,099,953 – 103,215,410	2	103105168	SLC9A4	Blueprint Neutrophils (CHT test)	IL18RAP	7.43e-107
rs57540503	Min SpO2	EA	1.34e-07	Combined meta-analysis	2q12:103,099,953 – 103,215,410	2	103105168	SLC9A4	GTEx-Whole_Blood	IL18RAP	2.14e-07
rs57540503	Min SpO2	EA	1.34e-07	Combined meta-analysis	2q12:103,099,953 – 103,215,410	2	103105168	SLC9A4	Blueprint Neutrophils (CHT test)	MFSD9	2.8e-10
rs111282169	Min SpO2	EA	1.27e-07	Combined meta-analysis	2q12:103,099,953 – 103,215,410	2	103108123	SLC9A4	Blueprint Neutrophils (CHT test)	AC007278.1	1.84e-23
rs111282169	Min SpO2	EA	1.27e-07	Combined meta-analysis	2q12:103,099,953 – 103,215,410	2	103108123	SLC9A4	Blueprint Neutrophils (CHT test)	AC007278.2	1.64e-10
rs111282169	Min SpO2	EA	1.27e-07	Combined meta-analysis	2q12:103,099,953 – 103,215,410	2	103108123	SLC9A4	GTEx-Whole_Blood	AC007278.3	2.9e-07
rs111282169	Min SpO2	EA	1.27e-07	Combined meta-analysis	2q12:103,099,953 – 103,215,410	2	103108123	SLC9A4	Blueprint T-cells (CHT test)	IL18R1	9e-10
rs111282169	Min SpO2	EA	1.27e-07	Combined meta-analysis	2q12:103,099,953 – 103,215,410	2	103108123	SLC9A4	Blueprint Neutrophils (CHT test)	IL18R1	1.7e-09
rs111282169	Min SpO2	EA	1.27e-07	Combined meta-analysis	2q12:103,099,953 – 103,215,410	2	103108123	SLC9A4	Blueprint Neutrophils (CHT test)	IL18RAP	7.43e-107
rs111282169	Min SpO2	EA	1.27e-07	Combined meta-analysis	2q12:103,099,953 – 103,215,410	2	103108123	SLC9A4	GTEx-Whole_Blood	IL18RAP	5.33e-07
rs111282169	Min SpO2	EA	1.27e-07	Combined meta-analysis	2q12:103,099,953 – 103,215,410	2	103108123	SLC9A4	Blueprint Neutrophils (CHT test)	MFSD9	2.8e-10
rs1403549	Min SpO2	EA	1.2e-07	Combined meta-analysis	2q12:103,099,953 – 103,215,410	2	103110745	SLC9A4	Blueprint Neutrophils (CHT test)	AC007278.1	1.84e-23
rs1403549	Min SpO2	EA	1.2e-07	Combined meta-analysis	2q12:103,099,953 – 103,215,410	2	103110745	SLC9A4	Blueprint Neutrophils (CHT test)	AC007278.2	1.64e-10
rs1403549	Min SpO2	EA	1.2e-07	Combined meta-analysis	2q12:103,099,953 – 103,215,410	2	103110745	SLC9A4	GTEx-Whole_Blood	AC007278.3	2.9e-07
rs1403549	Min SpO2	EA	1.2e-07	Combined meta-analysis	2q12:103,099,953 – 103,215,410	2	103110745	SLC9A4	Westra-Cis	IL18R1	4.88e-11
rs1403549	Min SpO2	EA	1.2e-07	Combined meta-analysis	2q12:103,099,953 – 103,215,410	2	103110745	SLC9A4	Blueprint T-cells (CHT test)	IL18R1	9e-10
rs1403549	Min SpO2	EA	1.2e-07	Combined meta-analysis	2q12:103,099,953 – 103,215,410	2	103110745	SLC9A4	Blueprint Neutrophils (CHT test)	IL18R1	1.7e-09
rs1403549	Min SpO2	EA	1.2e-07	Combined meta-analysis	2q12:103,099,953 – 103,215,410	2	103110745	SLC9A4	Blueprint Neutrophils (CHT test)	IL18RAP	7.43e-107
rs1403549	Min SpO2	EA	1.2e-07	Combined meta-analysis	2q12:103,099,953 – 103,215,410	2	103110745	SLC9A4	Westra-Cis	IL18RAP	2.03e-48
rs1403549	Min SpO2	EA	1.2e-07	Combined meta-analysis	2q12:103,099,953 – 103,215,410	2	103110745	SLC9A4	GTEx-Whole_Blood	IL18RAP	5.32e-07
rs1403549	Min SpO2	EA	1.2e-07	Combined meta-analysis	2q12:103,099,953 – 103,215,410	2	103110745	SLC9A4	Blueprint Neutrophils (CHT test)	MFSD9	2.8e-10
rs7583683	Min SpO2	EA	9.37e-08	Combined meta-analysis	2q12:103,099,953 – 103,215,410	2	103113763	SLC9A4	Blueprint Neutrophils (CHT test)	AC007278.1	8.06e-30
rs7583683	Min SpO2	EA	9.37e-08	Combined meta-analysis	2q12:103,099,953 – 103,215,410	2	103113763	SLC9A4	Blueprint Neutrophils (CHT test)	AC007278.2	4.76e-15
rs7583683	Min SpO2	EA	9.37e-08	Combined meta-analysis	2q12:103,099,953 – 103,215,410	2	103113763	SLC9A4	GTEx-Whole_Blood	AC007278.3	7.92e-07
rs7583683	Min SpO2	EA	9.37e-08	Combined meta-analysis	2q12:103,099,953 – 103,215,410	2	103113763	SLC9A4	Westra-Cis	IL18R1	4.88e-11
rs7583683	Min SpO2	EA	9.37e-08	Combined meta-analysis	2q12:103,099,953 – 103,215,410	2	103113763	SLC9A4	Blueprint T-cells (CHT test)	IL18R1	7.96e-11
rs7583683	Min SpO2	EA	9.37e-08	Combined meta-analysis	2q12:103,099,953 – 103,215,410	2	103113763	SLC9A4	Blueprint Neutrophils (CHT test)	IL18R1	9.95e-08
rs7583683	Min SpO2	EA	9.37e-08	Combined meta-analysis	2q12:103,099,953 – 103,215,410	2	103113763	SLC9A4	Blueprint Neutrophils (CHT test)	IL18RAP	1.77e-149
rs7583683	Min SpO2	EA	9.37e-08	Combined meta-analysis	2q12:103,099,953 – 103,215,410	2	103113763	SLC9A4	Westra-Cis	IL18RAP	2.42e-48
rs7583683	Min SpO2	EA	9.37e-08	Combined meta-analysis	2q12:103,099,953 – 103,215,410	2	103113763	SLC9A4	GTEx-Whole_Blood	IL18RAP	1.23e-06
rs7583683	Min SpO2	EA	9.37e-08	Combined meta-analysis	2q12:103,099,953 – 103,215,410	2	103113763	SLC9A4	Blueprint T-cells (CHT test)	IL18RAP	4.4e-05
rs7583683	Min SpO2	EA	9.37e-08	Combined meta-analysis	2q12:103,099,953 – 103,215,410	2	103113763	SLC9A4	Blueprint Neutrophils (CHT test)	MFSD9	3.85e-07
rs59694233	Min SpO2	EA	1.06e-07	Combined meta-analysis	2q12:103,099,953 – 103,215,410	2	103116521	SLC9A4	Blueprint Neutrophils (CHT test)	AC007278.1	1.84e-23
rs59694233	Min SpO2	EA	1.06e-07	Combined meta-analysis	2q12:103,099,953 – 103,215,410	2	103116521	SLC9A4	Blueprint Neutrophils (CHT test)	AC007278.2	1.64e-10
rs59694233	Min SpO2	EA	1.06e-07	Combined meta-analysis	2q12:103,099,953 – 103,215,410	2	103116521	SLC9A4	GTEx-Whole_Blood	AC007278.3	2.65e-07
rs59694233	Min SpO2	EA	1.06e-07	Combined meta-analysis	2q12:103,099,953 – 103,215,410	2	103116521	SLC9A4	Blueprint T-cells (CHT test)	IL18R1	9e-10
rs59694233	Min SpO2	EA	1.06e-07	Combined meta-analysis	2q12:103,099,953 – 103,215,410	2	103116521	SLC9A4	Blueprint Neutrophils (CHT test)	IL18R1	1.7e-09
rs59694233	Min SpO2	EA	1.06e-07	Combined meta-analysis	2q12:103,099,953 – 103,215,410	2	103116521	SLC9A4	Blueprint Neutrophils (CHT test)	IL18RAP	7.43e-107
rs59694233	Min SpO2	EA	1.06e-07	Combined meta-analysis	2q12:103,099,953 – 103,215,410	2	103116521	SLC9A4	GTEx-Whole_Blood	IL18RAP	5.26e-07
rs59694233	Min SpO2	EA	1.06e-07	Combined meta-analysis	2q12:103,099,953 – 103,215,410	2	103116521	SLC9A4	Blueprint Neutrophils (CHT test)	MFSD9	2.8e-10
rs7572284	Min SpO2	EA	1.01e-07	Combined meta-analysis	2q12:103,099,953 – 103,215,410	2	103119423	SLC9A4	Blueprint Neutrophils (CHT test)	AC007278.1	1.84e-23
rs7572284	Min SpO2	EA	1.01e-07	Combined meta-analysis	2q12:103,099,953 – 103,215,410	2	103119423	SLC9A4	Blueprint Neutrophils (CHT test)	AC007278.2	1.64e-10
rs7572284	Min SpO2	EA	1.01e-07	Combined meta-analysis	2q12:103,099,953 – 103,215,410	2	103119423	SLC9A4	GTEx-Whole_Blood	AC007278.3	2.9e-07
rs7572284	Min SpO2	EA	1.01e-07	Combined meta-analysis	2q12:103,099,953 – 103,215,410	2	103119423	SLC9A4	Blueprint T-cells (CHT test)	IL18R1	9e-10
rs7572284	Min SpO2	EA	1.01e-07	Combined meta-analysis	2q12:103,099,953 – 103,215,410	2	103119423	SLC9A4	Blueprint Neutrophils (CHT test)	IL18R1	1.7e-09
rs7572284	Min SpO2	EA	1.01e-07	Combined meta-analysis	2q12:103,099,953 – 103,215,410	2	103119423	SLC9A4	Blueprint Neutrophils (CHT test)	IL18RAP	7.43e-107
rs7572284	Min SpO2	EA	1.01e-07	Combined meta-analysis	2q12:103,099,953 – 103,215,410	2	103119423	SLC9A4	GTEx-Whole_Blood	IL18RAP	7.18e-07
rs7572284	Min SpO2	EA	1.01e-07	Combined meta-analysis	2q12:103,099,953 – 103,215,410	2	103119423	SLC9A4	Blueprint Neutrophils (CHT test)	MFSD9	2.8e-10
rs7575867	Min SpO2	EA	8.65e-08	Combined meta-analysis	2q12:103,099,953 – 103,215,410	2	103120179	SLC9A4	Blueprint Neutrophils (CHT test)	AC007278.1	1.84e-23
rs7575867	Min SpO2	EA	8.65e-08	Combined meta-analysis	2q12:103,099,953 – 103,215,410	2	103120179	SLC9A4	Blueprint Neutrophils (CHT test)	AC007278.2	1.64e-10
rs7575867	Min SpO2	EA	8.65e-08	Combined meta-analysis	2q12:103,099,953 – 103,215,410	2	103120179	SLC9A4	GTEx-Whole_Blood	AC007278.3	2.88e-07
rs7575867	Min SpO2	EA	8.65e-08	Combined meta-analysis	2q12:103,099,953 – 103,215,410	2	103120179	SLC9A4	Westra-Cis	IL18R1	4.62e-11
rs7575867	Min SpO2	EA	8.65e-08	Combined meta-analysis	2q12:103,099,953 – 103,215,410	2	103120179	SLC9A4	Blueprint T-cells (CHT test)	IL18R1	9e-10
rs7575867	Min SpO2	EA	8.65e-08	Combined meta-analysis	2q12:103,099,953 – 103,215,410	2	103120179	SLC9A4	Blueprint Neutrophils (CHT test)	IL18R1	1.7e-09
rs7575867	Min SpO2	EA	8.65e-08	Combined meta-analysis	2q12:103,099,953 – 103,215,410	2	103120179	SLC9A4	Blueprint Neutrophils (CHT test)	IL18RAP	7.43e-107
rs7575867	Min SpO2	EA	8.65e-08	Combined meta-analysis	2q12:103,099,953 – 103,215,410	2	103120179	SLC9A4	Westra-Cis	IL18RAP	2.25e-48
rs7575867	Min SpO2	EA	8.65e-08	Combined meta-analysis	2q12:103,099,953 – 103,215,410	2	103120179	SLC9A4	GTEx-Whole_Blood	IL18RAP	7.09e-07
rs7575867	Min SpO2	EA	8.65e-08	Combined meta-analysis	2q12:103,099,953 – 103,215,410	2	103120179	SLC9A4	Blueprint Neutrophils (CHT test)	MFSD9	2.8e-10
rs7601773	Min SpO2	EA	9.3e-08	Combined meta-analysis	2q12:103,099,953 – 103,215,410	2	103120483	SLC9A4	Blueprint Neutrophils (CHT test)	AC007278.1	1.84e-23
rs7601773	Min SpO2	EA	9.3e-08	Combined meta-analysis	2q12:103,099,953 – 103,215,410	2	103120483	SLC9A4	Blueprint Neutrophils (CHT test)	AC007278.2	1.64e-10
rs7601773	Min SpO2	EA	9.3e-08	Combined meta-analysis	2q12:103,099,953 – 103,215,410	2	103120483	SLC9A4	GTEx-Whole_Blood	AC007278.3	2.88e-07
rs7601773	Min SpO2	EA	9.3e-08	Combined meta-analysis	2q12:103,099,953 – 103,215,410	2	103120483	SLC9A4	Westra-Cis	IL18R1	4.56e-11
rs7601773	Min SpO2	EA	9.3e-08	Combined meta-analysis	2q12:103,099,953 – 103,215,410	2	103120483	SLC9A4	Blueprint T-cells (CHT test)	IL18R1	9e-10
rs7601773	Min SpO2	EA	9.3e-08	Combined meta-analysis	2q12:103,099,953 – 103,215,410	2	103120483	SLC9A4	Blueprint Neutrophils (CHT test)	IL18R1	1.7e-09
rs7601773	Min SpO2	EA	9.3e-08	Combined meta-analysis	2q12:103,099,953 – 103,215,410	2	103120483	SLC9A4	Blueprint Neutrophils (CHT test)	IL18RAP	7.43e-107
rs7601773	Min SpO2	EA	9.3e-08	Combined meta-analysis	2q12:103,099,953 – 103,215,410	2	103120483	SLC9A4	Westra-Cis	IL18RAP	2.53e-48
rs7601773	Min SpO2	EA	9.3e-08	Combined meta-analysis	2q12:103,099,953 – 103,215,410	2	103120483	SLC9A4	GTEx-Whole_Blood	IL18RAP	7.05e-07
rs7601773	Min SpO2	EA	9.3e-08	Combined meta-analysis	2q12:103,099,953 – 103,215,410	2	103120483	SLC9A4	Blueprint Neutrophils (CHT test)	MFSD9	2.8e-10
rs72993720	Min SpO2	EA	9.86e-08	Combined meta-analysis	2q12:103,099,953 – 103,215,410	2	103121269	SLC9A4	Blueprint Neutrophils (CHT test)	AC007278.1	1.84e-23
rs72993720	Min SpO2	EA	9.86e-08	Combined meta-analysis	2q12:103,099,953 – 103,215,410	2	103121269	SLC9A4	Blueprint Neutrophils (CHT test)	AC007278.2	1.64e-10
rs72993720	Min SpO2	EA	9.86e-08	Combined meta-analysis	2q12:103,099,953 – 103,215,410	2	103121269	SLC9A4	GTEx-Whole_Blood	AC007278.3	3.01e-07
rs72993720	Min SpO2	EA	9.86e-08	Combined meta-analysis	2q12:103,099,953 – 103,215,410	2	103121269	SLC9A4	Blueprint T-cells (CHT test)	IL18R1	9e-10
rs72993720	Min SpO2	EA	9.86e-08	Combined meta-analysis	2q12:103,099,953 – 103,215,410	2	103121269	SLC9A4	Blueprint Neutrophils (CHT test)	IL18R1	1.7e-09
rs72993720	Min SpO2	EA	9.86e-08	Combined meta-analysis	2q12:103,099,953 – 103,215,410	2	103121269	SLC9A4	Blueprint Neutrophils (CHT test)	IL18RAP	7.43e-107
rs72993720	Min SpO2	EA	9.86e-08	Combined meta-analysis	2q12:103,099,953 – 103,215,410	2	103121269	SLC9A4	GTEx-Whole_Blood	IL18RAP	5.81e-07
rs72993720	Min SpO2	EA	9.86e-08	Combined meta-analysis	2q12:103,099,953 – 103,215,410	2	103121269	SLC9A4	Blueprint Neutrophils (CHT test)	MFSD9	2.8e-10
rs17027327	Min SpO2	EA	1.23e-07	Combined meta-analysis	2q12:103,099,953 – 103,215,410	2	103122513	SLC9A4	Blueprint Neutrophils (CHT test)	AC007278.1	1.84e-23
rs17027327	Min SpO2	EA	1.23e-07	Combined meta-analysis	2q12:103,099,953 – 103,215,410	2	103122513	SLC9A4	Blueprint Neutrophils (CHT test)	AC007278.2	1.64e-10
rs17027327	Min SpO2	EA	1.23e-07	Combined meta-analysis	2q12:103,099,953 – 103,215,410	2	103122513	SLC9A4	GTEx-Whole_Blood	AC007278.3	3e-07
rs17027327	Min SpO2	EA	1.23e-07	Combined meta-analysis	2q12:103,099,953 – 103,215,410	2	103122513	SLC9A4	Westra-Cis	IL18R1	4.08e-11
rs17027327	Min SpO2	EA	1.23e-07	Combined meta-analysis	2q12:103,099,953 – 103,215,410	2	103122513	SLC9A4	Blueprint T-cells (CHT test)	IL18R1	9e-10
rs17027327	Min SpO2	EA	1.23e-07	Combined meta-analysis	2q12:103,099,953 – 103,215,410	2	103122513	SLC9A4	Blueprint Neutrophils (CHT test)	IL18R1	1.7e-09
rs17027327	Min SpO2	EA	1.23e-07	Combined meta-analysis	2q12:103,099,953 – 103,215,410	2	103122513	SLC9A4	Blueprint Neutrophils (CHT test)	IL18RAP	7.43e-107
rs17027327	Min SpO2	EA	1.23e-07	Combined meta-analysis	2q12:103,099,953 – 103,215,410	2	103122513	SLC9A4	Westra-Cis	IL18RAP	1.86e-48
rs17027327	Min SpO2	EA	1.23e-07	Combined meta-analysis	2q12:103,099,953 – 103,215,410	2	103122513	SLC9A4	GTEx-Whole_Blood	IL18RAP	5.81e-07
rs17027327	Min SpO2	EA	1.23e-07	Combined meta-analysis	2q12:103,099,953 – 103,215,410	2	103122513	SLC9A4	Blueprint Neutrophils (CHT test)	MFSD9	2.8e-10
rs76229479	Min SpO2	EA	7.43e-07	Combined meta-analysis	2q12:103,099,953 – 103,215,410	2	103123912	SLC9A4	Blueprint Neutrophils (CHT test)	AC007278.1	5.33e-51
rs76229479	Min SpO2	EA	7.43e-07	Combined meta-analysis	2q12:103,099,953 – 103,215,410	2	103123912	SLC9A4	Blueprint Neutrophils (CHT test)	AC007278.2	9.46e-23
rs76229479	Min SpO2	EA	7.43e-07	Combined meta-analysis	2q12:103,099,953 – 103,215,410	2	103123912	SLC9A4	Blueprint T-cells (CHT test)	IL18R1	3.08e-14
rs76229479	Min SpO2	EA	7.43e-07	Combined meta-analysis	2q12:103,099,953 – 103,215,410	2	103123912	SLC9A4	GTEx-Thyroid	IL18R1	7.68e-07
rs76229479	Min SpO2	EA	7.43e-07	Combined meta-analysis	2q12:103,099,953 – 103,215,410	2	103123912	SLC9A4	GTEx-Adipose_Subcutaneous	IL18R1	1.28e-05
rs76229479	Min SpO2	EA	7.43e-07	Combined meta-analysis	2q12:103,099,953 – 103,215,410	2	103123912	SLC9A4	Blueprint Neutrophils (CHT test)	IL18RAP	6.62e-246
rs76229479	Min SpO2	EA	7.43e-07	Combined meta-analysis	2q12:103,099,953 – 103,215,410	2	103123912	SLC9A4	Blueprint T-cells (CHT test)	IL18RAP	6.14e-05
rs76229479	Min SpO2	EA	7.43e-07	Combined meta-analysis	2q12:103,099,953 – 103,215,410	2	103123912	SLC9A4	Blueprint Neutrophils (CHT test)	MFSD9	5.08e-05
rs72993722	Min SpO2	EA	1.75e-07	Combined meta-analysis	2q12:103,099,953 – 103,215,410	2	103124916	SLC9A4	Blueprint Neutrophils (CHT test)	AC007278.1	1.84e-23
rs72993722	Min SpO2	EA	1.75e-07	Combined meta-analysis	2q12:103,099,953 – 103,215,410	2	103124916	SLC9A4	Blueprint Neutrophils (CHT test)	AC007278.2	1.64e-10
rs72993722	Min SpO2	EA	1.75e-07	Combined meta-analysis	2q12:103,099,953 – 103,215,410	2	103124916	SLC9A4	GTEx-Whole_Blood	AC007278.3	4.55e-07
rs72993722	Min SpO2	EA	1.75e-07	Combined meta-analysis	2q12:103,099,953 – 103,215,410	2	103124916	SLC9A4	Blueprint T-cells (CHT test)	IL18R1	9e-10
rs72993722	Min SpO2	EA	1.75e-07	Combined meta-analysis	2q12:103,099,953 – 103,215,410	2	103124916	SLC9A4	Blueprint Neutrophils (CHT test)	IL18R1	1.7e-09
rs72993722	Min SpO2	EA	1.75e-07	Combined meta-analysis	2q12:103,099,953 – 103,215,410	2	103124916	SLC9A4	Blueprint Neutrophils (CHT test)	IL18RAP	7.43e-107
rs72993722	Min SpO2	EA	1.75e-07	Combined meta-analysis	2q12:103,099,953 – 103,215,410	2	103124916	SLC9A4	GTEx-Whole_Blood	IL18RAP	4.61e-07
rs72993722	Min SpO2	EA	1.75e-07	Combined meta-analysis	2q12:103,099,953 – 103,215,410	2	103124916	SLC9A4	Blueprint Neutrophils (CHT test)	MFSD9	2.8e-10
rs76746266	Min SpO2	EA	1.42e-07	Combined meta-analysis	2q12:103,099,953 – 103,215,410	2	103124920	SLC9A4	Blueprint Neutrophils (CHT test)	AC007278.1	1.84e-23
rs76746266	Min SpO2	EA	1.42e-07	Combined meta-analysis	2q12:103,099,953 – 103,215,410	2	103124920	SLC9A4	Blueprint Neutrophils (CHT test)	AC007278.2	1.64e-10
rs76746266	Min SpO2	EA	1.42e-07	Combined meta-analysis	2q12:103,099,953 – 103,215,410	2	103124920	SLC9A4	GTEx-Whole_Blood	AC007278.3	4.55e-07
rs76746266	Min SpO2	EA	1.42e-07	Combined meta-analysis	2q12:103,099,953 – 103,215,410	2	103124920	SLC9A4	Blueprint T-cells (CHT test)	IL18R1	9e-10
rs76746266	Min SpO2	EA	1.42e-07	Combined meta-analysis	2q12:103,099,953 – 103,215,410	2	103124920	SLC9A4	Blueprint Neutrophils (CHT test)	IL18R1	1.7e-09
rs76746266	Min SpO2	EA	1.42e-07	Combined meta-analysis	2q12:103,099,953 – 103,215,410	2	103124920	SLC9A4	Blueprint Neutrophils (CHT test)	IL18RAP	7.43e-107
rs76746266	Min SpO2	EA	1.42e-07	Combined meta-analysis	2q12:103,099,953 – 103,215,410	2	103124920	SLC9A4	GTEx-Whole_Blood	IL18RAP	4.61e-07
rs76746266	Min SpO2	EA	1.42e-07	Combined meta-analysis	2q12:103,099,953 – 103,215,410	2	103124920	SLC9A4	Blueprint Neutrophils (CHT test)	MFSD9	2.8e-10
rs17027341	Min SpO2	EA	8.22e-08	Combined meta-analysis	2q12:103,099,953 – 103,215,410	2	103136559	SLC9A4	Blueprint Neutrophils (CHT test)	AC007278.1	2.54e-20
rs17027341	Min SpO2	EA	8.22e-08	Combined meta-analysis	2q12:103,099,953 – 103,215,410	2	103136559	SLC9A4	Blueprint Neutrophils (CHT test)	AC007278.2	7.21e-09
rs17027341	Min SpO2	EA	8.22e-08	Combined meta-analysis	2q12:103,099,953 – 103,215,410	2	103136559	SLC9A4	GTEx-Whole_Blood	AC007278.3	4.57e-07
rs17027341	Min SpO2	EA	8.22e-08	Combined meta-analysis	2q12:103,099,953 – 103,215,410	2	103136559	SLC9A4	Westra-Cis	IL18R1	2.68e-11
rs17027341	Min SpO2	EA	8.22e-08	Combined meta-analysis	2q12:103,099,953 – 103,215,410	2	103136559	SLC9A4	Blueprint Neutrophils (CHT test)	IL18R1	1.82e-10
rs17027341	Min SpO2	EA	8.22e-08	Combined meta-analysis	2q12:103,099,953 – 103,215,410	2	103136559	SLC9A4	Blueprint T-cells (CHT test)	IL18R1	6.98e-09
rs17027341	Min SpO2	EA	8.22e-08	Combined meta-analysis	2q12:103,099,953 – 103,215,410	2	103136559	SLC9A4	Blueprint Neutrophils (CHT test)	IL18RAP	9.32e-94
rs17027341	Min SpO2	EA	8.22e-08	Combined meta-analysis	2q12:103,099,953 – 103,215,410	2	103136559	SLC9A4	Westra-Cis	IL18RAP	9.68e-48
rs17027341	Min SpO2	EA	8.22e-08	Combined meta-analysis	2q12:103,099,953 – 103,215,410	2	103136559	SLC9A4	GTEx-Whole_Blood	IL18RAP	8.6e-07
rs17027341	Min SpO2	EA	8.22e-08	Combined meta-analysis	2q12:103,099,953 – 103,215,410	2	103136559	SLC9A4	Blueprint Neutrophils (CHT test)	MFSD9	3.94e-08
rs57942521	Min SpO2	EA	1.57e-07	Combined meta-analysis	2q12:103,099,953 – 103,215,410	2	103139849	SLC9A4	Blueprint Neutrophils (CHT test)	AC007278.1	2.54e-20
rs57942521	Min SpO2	EA	1.57e-07	Combined meta-analysis	2q12:103,099,953 – 103,215,410	2	103139849	SLC9A4	Blueprint Neutrophils (CHT test)	AC007278.2	7.21e-09
rs57942521	Min SpO2	EA	1.57e-07	Combined meta-analysis	2q12:103,099,953 – 103,215,410	2	103139849	SLC9A4	GTEx-Whole_Blood	AC007278.3	3.83e-06
rs57942521	Min SpO2	EA	1.57e-07	Combined meta-analysis	2q12:103,099,953 – 103,215,410	2	103139849	SLC9A4	Blueprint Neutrophils (CHT test)	IL18R1	1.82e-10
rs57942521	Min SpO2	EA	1.57e-07	Combined meta-analysis	2q12:103,099,953 – 103,215,410	2	103139849	SLC9A4	Blueprint T-cells (CHT test)	IL18R1	6.98e-09
rs57942521	Min SpO2	EA	1.57e-07	Combined meta-analysis	2q12:103,099,953 – 103,215,410	2	103139849	SLC9A4	Blueprint Neutrophils (CHT test)	IL18RAP	9.32e-94
rs57942521	Min SpO2	EA	1.57e-07	Combined meta-analysis	2q12:103,099,953 – 103,215,410	2	103139849	SLC9A4	GTEx-Whole_Blood	IL18RAP	3.72e-06
rs57942521	Min SpO2	EA	1.57e-07	Combined meta-analysis	2q12:103,099,953 – 103,215,410	2	103139849	SLC9A4	Blueprint Neutrophils (CHT test)	MFSD9	3.94e-08
rs112922328	Min SpO2	EA	1.18e-07	Combined meta-analysis	2q12:103,099,953 – 103,215,410	2	103142495	SLC9A4	GTEx-Whole_Blood	AC007278.3	6.31e-06
rs7576324	Min SpO2	EA	1.04e-07	Combined meta-analysis	2q12:103,099,953 – 103,215,410	2	103142994	SLC9A4	Blueprint Neutrophils (CHT test)	AC007278.1	1.59e-26
rs7576324	Min SpO2	EA	1.04e-07	Combined meta-analysis	2q12:103,099,953 – 103,215,410	2	103142994	SLC9A4	Blueprint Neutrophils (CHT test)	AC007278.2	3.31e-13
rs7576324	Min SpO2	EA	1.04e-07	Combined meta-analysis	2q12:103,099,953 – 103,215,410	2	103142994	SLC9A4	Blueprint T-cells (CHT test)	IL18R1	6.83e-10
rs7576324	Min SpO2	EA	1.04e-07	Combined meta-analysis	2q12:103,099,953 – 103,215,410	2	103142994	SLC9A4	Blueprint Neutrophils (CHT test)	IL18R1	1.43e-08
rs7576324	Min SpO2	EA	1.04e-07	Combined meta-analysis	2q12:103,099,953 – 103,215,410	2	103142994	SLC9A4	Blueprint Neutrophils (CHT test)	IL18RAP	8.32e-136
rs7576324	Min SpO2	EA	1.04e-07	Combined meta-analysis	2q12:103,099,953 – 103,215,410	2	103142994	SLC9A4	Blueprint T-cells (CHT test)	IL18RAP	2.67e-05
rs7576324	Min SpO2	EA	1.04e-07	Combined meta-analysis	2q12:103,099,953 – 103,215,410	2	103142994	SLC9A4	Blueprint Neutrophils (CHT test)	MFSD9	2.45e-05
rs7587856	Min SpO2	EA	1.57e-07	Combined meta-analysis	2q12:103,099,953 – 103,215,410	2	103144305	SLC9A4	Blueprint Neutrophils (CHT test)	AC007278.1	1.59e-26
rs7587856	Min SpO2	EA	1.57e-07	Combined meta-analysis	2q12:103,099,953 – 103,215,410	2	103144305	SLC9A4	Blueprint Neutrophils (CHT test)	AC007278.2	3.31e-13
rs7587856	Min SpO2	EA	1.57e-07	Combined meta-analysis	2q12:103,099,953 – 103,215,410	2	103144305	SLC9A4	Westra-Cis	IL18R1	1.62e-11
rs7587856	Min SpO2	EA	1.57e-07	Combined meta-analysis	2q12:103,099,953 – 103,215,410	2	103144305	SLC9A4	Blueprint T-cells (CHT test)	IL18R1	6.83e-10
rs7587856	Min SpO2	EA	1.57e-07	Combined meta-analysis	2q12:103,099,953 – 103,215,410	2	103144305	SLC9A4	Blueprint Neutrophils (CHT test)	IL18R1	1.43e-08
rs7587856	Min SpO2	EA	1.57e-07	Combined meta-analysis	2q12:103,099,953 – 103,215,410	2	103144305	SLC9A4	GTEx-Thyroid	IL18R1	1.93e-05
rs7587856	Min SpO2	EA	1.57e-07	Combined meta-analysis	2q12:103,099,953 – 103,215,410	2	103144305	SLC9A4	Blueprint Neutrophils (CHT test)	IL18RAP	8.32e-136
rs7587856	Min SpO2	EA	1.57e-07	Combined meta-analysis	2q12:103,099,953 – 103,215,410	2	103144305	SLC9A4	Westra-Cis	IL18RAP	1.64e-46
rs7587856	Min SpO2	EA	1.57e-07	Combined meta-analysis	2q12:103,099,953 – 103,215,410	2	103144305	SLC9A4	Blueprint T-cells (CHT test)	IL18RAP	2.67e-05
rs7587856	Min SpO2	EA	1.57e-07	Combined meta-analysis	2q12:103,099,953 – 103,215,410	2	103144305	SLC9A4	Blueprint Neutrophils (CHT test)	MFSD9	2.45e-05
rs6709719	Min SpO2	EA	1.13e-07	Combined meta-analysis	2q12:103,099,953 – 103,215,410	2	103144953	SLC9A4	Blueprint Neutrophils (CHT test)	AC007278.1	1.59e-26
rs6709719	Min SpO2	EA	1.13e-07	Combined meta-analysis	2q12:103,099,953 – 103,215,410	2	103144953	SLC9A4	Blueprint Neutrophils (CHT test)	AC007278.2	3.31e-13
rs6709719	Min SpO2	EA	1.13e-07	Combined meta-analysis	2q12:103,099,953 – 103,215,410	2	103144953	SLC9A4	GTEx-Whole_Blood	AC007278.3	6e-06
rs6709719	Min SpO2	EA	1.13e-07	Combined meta-analysis	2q12:103,099,953 – 103,215,410	2	103144953	SLC9A4	Blueprint T-cells (CHT test)	IL18R1	6.83e-10
rs6709719	Min SpO2	EA	1.13e-07	Combined meta-analysis	2q12:103,099,953 – 103,215,410	2	103144953	SLC9A4	Blueprint Neutrophils (CHT test)	IL18R1	1.43e-08
rs6709719	Min SpO2	EA	1.13e-07	Combined meta-analysis	2q12:103,099,953 – 103,215,410	2	103144953	SLC9A4	Blueprint Neutrophils (CHT test)	IL18RAP	8.32e-136
rs6709719	Min SpO2	EA	1.13e-07	Combined meta-analysis	2q12:103,099,953 – 103,215,410	2	103144953	SLC9A4	Blueprint T-cells (CHT test)	IL18RAP	2.67e-05
rs6709719	Min SpO2	EA	1.13e-07	Combined meta-analysis	2q12:103,099,953 – 103,215,410	2	103144953	SLC9A4	Blueprint Neutrophils (CHT test)	MFSD9	2.45e-05
rs7571985	Min SpO2	EA	1.51e-07	Combined meta-analysis	2q12:103,099,953 – 103,215,410	2	103147561	SLC9A4	GTEx-Thyroid	IL18R1	1.92e-05
rs74560841	Min SpO2	EA	3.09e-07	Combined meta-analysis	2q12:103,099,953 – 103,215,410	2	103149210	SLC9A4	Blueprint Neutrophils (CHT test)	AC007278.1	6.3e-48
rs74560841	Min SpO2	EA	3.09e-07	Combined meta-analysis	2q12:103,099,953 – 103,215,410	2	103149210	SLC9A4	Blueprint Neutrophils (CHT test)	AC007278.2	7.27e-21
rs74560841	Min SpO2	EA	3.09e-07	Combined meta-analysis	2q12:103,099,953 – 103,215,410	2	103149210	SLC9A4	GTEx-Whole_Blood	AC007278.3	1.06e-05
rs74560841	Min SpO2	EA	3.09e-07	Combined meta-analysis	2q12:103,099,953 – 103,215,410	2	103149210	SLC9A4	Blueprint T-cells (CHT test)	IL18R1	3.2e-13
rs74560841	Min SpO2	EA	3.09e-07	Combined meta-analysis	2q12:103,099,953 – 103,215,410	2	103149210	SLC9A4	GTEx-Thyroid	IL18R1	1.05e-06
rs74560841	Min SpO2	EA	3.09e-07	Combined meta-analysis	2q12:103,099,953 – 103,215,410	2	103149210	SLC9A4	Blueprint Neutrophils (CHT test)	IL18RAP	8.63e-234
rs74560841	Min SpO2	EA	3.09e-07	Combined meta-analysis	2q12:103,099,953 – 103,215,410	2	103149210	SLC9A4	Blueprint T-cells (CHT test)	IL18RAP	3.73e-05
rs9677607	Min SpO2	EA	1.05e-07	Combined meta-analysis	2q12:103,099,953 – 103,215,410	2	103149520	SLC9A4	Blueprint Neutrophils (CHT test)	AC007278.1	1.59e-26
rs9677607	Min SpO2	EA	1.05e-07	Combined meta-analysis	2q12:103,099,953 – 103,215,410	2	103149520	SLC9A4	Blueprint Neutrophils (CHT test)	AC007278.2	3.31e-13
rs9677607	Min SpO2	EA	1.05e-07	Combined meta-analysis	2q12:103,099,953 – 103,215,410	2	103149520	SLC9A4	Westra-Cis	IL18R1	1.79e-11
rs9677607	Min SpO2	EA	1.05e-07	Combined meta-analysis	2q12:103,099,953 – 103,215,410	2	103149520	SLC9A4	Blueprint T-cells (CHT test)	IL18R1	6.83e-10
rs9677607	Min SpO2	EA	1.05e-07	Combined meta-analysis	2q12:103,099,953 – 103,215,410	2	103149520	SLC9A4	Blueprint Neutrophils (CHT test)	IL18R1	1.43e-08
rs9677607	Min SpO2	EA	1.05e-07	Combined meta-analysis	2q12:103,099,953 – 103,215,410	2	103149520	SLC9A4	GTEx-Thyroid	IL18R1	1.92e-05
rs9677607	Min SpO2	EA	1.05e-07	Combined meta-analysis	2q12:103,099,953 – 103,215,410	2	103149520	SLC9A4	Blueprint Neutrophils (CHT test)	IL18RAP	8.32e-136
rs9677607	Min SpO2	EA	1.05e-07	Combined meta-analysis	2q12:103,099,953 – 103,215,410	2	103149520	SLC9A4	Westra-Cis	IL18RAP	1.07e-46
rs9677607	Min SpO2	EA	1.05e-07	Combined meta-analysis	2q12:103,099,953 – 103,215,410	2	103149520	SLC9A4	Blueprint T-cells (CHT test)	IL18RAP	2.67e-05
rs9677607	Min SpO2	EA	1.05e-07	Combined meta-analysis	2q12:103,099,953 – 103,215,410	2	103149520	SLC9A4	Blueprint Neutrophils (CHT test)	MFSD9	2.45e-05
rs72993754	Min SpO2	EA	1.24e-07	Combined meta-analysis	2q12:103,099,953 – 103,215,410	2	103151136	SLC9A4	Blueprint Neutrophils (CHT test)	AC007278.1	2.54e-20
rs72993754	Min SpO2	EA	1.24e-07	Combined meta-analysis	2q12:103,099,953 – 103,215,410	2	103151136	SLC9A4	Blueprint Neutrophils (CHT test)	AC007278.2	7.21e-09
rs72993754	Min SpO2	EA	1.24e-07	Combined meta-analysis	2q12:103,099,953 – 103,215,410	2	103151136	SLC9A4	Blueprint Neutrophils (CHT test)	IL18R1	1.82e-10
rs72993754	Min SpO2	EA	1.24e-07	Combined meta-analysis	2q12:103,099,953 – 103,215,410	2	103151136	SLC9A4	Blueprint T-cells (CHT test)	IL18R1	6.98e-09
rs72993754	Min SpO2	EA	1.24e-07	Combined meta-analysis	2q12:103,099,953 – 103,215,410	2	103151136	SLC9A4	Blueprint Neutrophils (CHT test)	IL18RAP	9.32e-94
rs72993754	Min SpO2	EA	1.24e-07	Combined meta-analysis	2q12:103,099,953 – 103,215,410	2	103151136	SLC9A4	Blueprint Neutrophils (CHT test)	MFSD9	3.94e-08
rs75644281	Min SpO2	EA	1.01e-07	Combined meta-analysis	2q12:103,099,953 – 103,215,410	2	103151316	SLC9A4	Blueprint Neutrophils (CHT test)	AC007278.1	1.59e-26
rs75644281	Min SpO2	EA	1.01e-07	Combined meta-analysis	2q12:103,099,953 – 103,215,410	2	103151316	SLC9A4	Blueprint Neutrophils (CHT test)	AC007278.2	3.31e-13
rs75644281	Min SpO2	EA	1.01e-07	Combined meta-analysis	2q12:103,099,953 – 103,215,410	2	103151316	SLC9A4	Blueprint T-cells (CHT test)	IL18R1	6.83e-10
rs75644281	Min SpO2	EA	1.01e-07	Combined meta-analysis	2q12:103,099,953 – 103,215,410	2	103151316	SLC9A4	Blueprint Neutrophils (CHT test)	IL18R1	1.43e-08
rs75644281	Min SpO2	EA	1.01e-07	Combined meta-analysis	2q12:103,099,953 – 103,215,410	2	103151316	SLC9A4	GTEx-Thyroid	IL18R1	1.92e-05
rs75644281	Min SpO2	EA	1.01e-07	Combined meta-analysis	2q12:103,099,953 – 103,215,410	2	103151316	SLC9A4	Blueprint Neutrophils (CHT test)	IL18RAP	8.32e-136
rs75644281	Min SpO2	EA	1.01e-07	Combined meta-analysis	2q12:103,099,953 – 103,215,410	2	103151316	SLC9A4	Blueprint T-cells (CHT test)	IL18RAP	2.67e-05
rs75644281	Min SpO2	EA	1.01e-07	Combined meta-analysis	2q12:103,099,953 – 103,215,410	2	103151316	SLC9A4	Blueprint Neutrophils (CHT test)	MFSD9	2.45e-05
rs72993760	Min SpO2	EA	1.05e-07	Combined meta-analysis	2q12:103,099,953 – 103,215,410	2	103151704	SLC9A4	Blueprint Neutrophils (CHT test)	AC007278.1	1.59e-26
rs72993760	Min SpO2	EA	1.05e-07	Combined meta-analysis	2q12:103,099,953 – 103,215,410	2	103151704	SLC9A4	Blueprint Neutrophils (CHT test)	AC007278.2	3.31e-13
rs72993760	Min SpO2	EA	1.05e-07	Combined meta-analysis	2q12:103,099,953 – 103,215,410	2	103151704	SLC9A4	Blueprint T-cells (CHT test)	IL18R1	6.83e-10
rs72993760	Min SpO2	EA	1.05e-07	Combined meta-analysis	2q12:103,099,953 – 103,215,410	2	103151704	SLC9A4	Blueprint Neutrophils (CHT test)	IL18R1	1.43e-08
rs72993760	Min SpO2	EA	1.05e-07	Combined meta-analysis	2q12:103,099,953 – 103,215,410	2	103151704	SLC9A4	GTEx-Thyroid	IL18R1	1.92e-05
rs72993760	Min SpO2	EA	1.05e-07	Combined meta-analysis	2q12:103,099,953 – 103,215,410	2	103151704	SLC9A4	Blueprint Neutrophils (CHT test)	IL18RAP	8.32e-136
rs72993760	Min SpO2	EA	1.05e-07	Combined meta-analysis	2q12:103,099,953 – 103,215,410	2	103151704	SLC9A4	Blueprint T-cells (CHT test)	IL18RAP	2.67e-05
rs72993760	Min SpO2	EA	1.05e-07	Combined meta-analysis	2q12:103,099,953 – 103,215,410	2	103151704	SLC9A4	Blueprint Neutrophils (CHT test)	MFSD9	2.45e-05
rs17027413	Min SpO2	EA	1.18e-07	Combined meta-analysis	2q12:103,099,953 – 103,215,410	2	103153667	SLC9A4	Blueprint Neutrophils (CHT test)	AC007278.1	1.59e-26
rs17027413	Min SpO2	EA	1.18e-07	Combined meta-analysis	2q12:103,099,953 – 103,215,410	2	103153667	SLC9A4	Blueprint Neutrophils (CHT test)	AC007278.2	3.31e-13
rs17027413	Min SpO2	EA	1.18e-07	Combined meta-analysis	2q12:103,099,953 – 103,215,410	2	103153667	SLC9A4	GTEx-Whole_Blood	AC007278.3	6.79e-06
rs17027413	Min SpO2	EA	1.18e-07	Combined meta-analysis	2q12:103,099,953 – 103,215,410	2	103153667	SLC9A4	Westra-Cis	IL18R1	2.23e-11
rs17027413	Min SpO2	EA	1.18e-07	Combined meta-analysis	2q12:103,099,953 – 103,215,410	2	103153667	SLC9A4	Blueprint T-cells (CHT test)	IL18R1	6.83e-10
rs17027413	Min SpO2	EA	1.18e-07	Combined meta-analysis	2q12:103,099,953 – 103,215,410	2	103153667	SLC9A4	Blueprint Neutrophils (CHT test)	IL18R1	1.43e-08
rs17027413	Min SpO2	EA	1.18e-07	Combined meta-analysis	2q12:103,099,953 – 103,215,410	2	103153667	SLC9A4	GTEx-Thyroid	IL18R1	2.38e-05
rs17027413	Min SpO2	EA	1.18e-07	Combined meta-analysis	2q12:103,099,953 – 103,215,410	2	103153667	SLC9A4	Blueprint Neutrophils (CHT test)	IL18RAP	8.32e-136
rs17027413	Min SpO2	EA	1.18e-07	Combined meta-analysis	2q12:103,099,953 – 103,215,410	2	103153667	SLC9A4	Westra-Cis	IL18RAP	4.43e-47
rs17027413	Min SpO2	EA	1.18e-07	Combined meta-analysis	2q12:103,099,953 – 103,215,410	2	103153667	SLC9A4	Blueprint T-cells (CHT test)	IL18RAP	2.67e-05
rs17027413	Min SpO2	EA	1.18e-07	Combined meta-analysis	2q12:103,099,953 – 103,215,410	2	103153667	SLC9A4	Blueprint Neutrophils (CHT test)	MFSD9	2.45e-05
rs77375846	Min SpO2	EA	1.4e-07	Combined meta-analysis	2q12:103,099,953 – 103,215,410	2	103155075	SLC9A4	Blueprint Neutrophils (CHT test)	AC007278.1	6.3e-48
rs77375846	Min SpO2	EA	1.4e-07	Combined meta-analysis	2q12:103,099,953 – 103,215,410	2	103155075	SLC9A4	Blueprint Neutrophils (CHT test)	AC007278.2	7.27e-21
rs77375846	Min SpO2	EA	1.4e-07	Combined meta-analysis	2q12:103,099,953 – 103,215,410	2	103155075	SLC9A4	GTEx-Whole_Blood	AC007278.3	8.25e-06
rs77375846	Min SpO2	EA	1.4e-07	Combined meta-analysis	2q12:103,099,953 – 103,215,410	2	103155075	SLC9A4	Blueprint T-cells (CHT test)	IL18R1	3.2e-13
rs77375846	Min SpO2	EA	1.4e-07	Combined meta-analysis	2q12:103,099,953 – 103,215,410	2	103155075	SLC9A4	GTEx-Thyroid	IL18R1	1.01e-06
rs77375846	Min SpO2	EA	1.4e-07	Combined meta-analysis	2q12:103,099,953 – 103,215,410	2	103155075	SLC9A4	Blueprint Neutrophils (CHT test)	IL18RAP	8.63e-234
rs77375846	Min SpO2	EA	1.4e-07	Combined meta-analysis	2q12:103,099,953 – 103,215,410	2	103155075	SLC9A4	Blueprint T-cells (CHT test)	IL18RAP	3.73e-05
rs7593444	Min SpO2	EA	7.24e-08	Combined meta-analysis	2q12:103,099,953 – 103,215,410	2	103158561		Blueprint Neutrophils (CHT test)	AC007278.1	1.59e-26
rs7593444	Min SpO2	EA	7.24e-08	Combined meta-analysis	2q12:103,099,953 – 103,215,410	2	103158561		Blueprint Neutrophils (CHT test)	AC007278.2	3.31e-13
rs7593444	Min SpO2	EA	7.24e-08	Combined meta-analysis	2q12:103,099,953 – 103,215,410	2	103158561		GTEx-Whole_Blood	AC007278.3	6.79e-06
rs7593444	Min SpO2	EA	7.24e-08	Combined meta-analysis	2q12:103,099,953 – 103,215,410	2	103158561		Westra-Cis	IL18R1	2.5e-11
rs7593444	Min SpO2	EA	7.24e-08	Combined meta-analysis	2q12:103,099,953 – 103,215,410	2	103158561		Blueprint T-cells (CHT test)	IL18R1	6.83e-10
rs7593444	Min SpO2	EA	7.24e-08	Combined meta-analysis	2q12:103,099,953 – 103,215,410	2	103158561		Blueprint Neutrophils (CHT test)	IL18R1	1.43e-08
rs7593444	Min SpO2	EA	7.24e-08	Combined meta-analysis	2q12:103,099,953 – 103,215,410	2	103158561		Blueprint Neutrophils (CHT test)	IL18RAP	8.32e-136
rs7593444	Min SpO2	EA	7.24e-08	Combined meta-analysis	2q12:103,099,953 – 103,215,410	2	103158561		Westra-Cis	IL18RAP	5.2e-47
rs7593444	Min SpO2	EA	7.24e-08	Combined meta-analysis	2q12:103,099,953 – 103,215,410	2	103158561		Blueprint T-cells (CHT test)	IL18RAP	2.67e-05
rs7593444	Min SpO2	EA	7.24e-08	Combined meta-analysis	2q12:103,099,953 – 103,215,410	2	103158561		Blueprint Neutrophils (CHT test)	MFSD9	2.45e-05
rs17027421	Min SpO2	EA	7.45e-08	Combined meta-analysis	2q12:103,099,953 – 103,215,410	2	103159882		Blueprint Neutrophils (CHT test)	AC007278.1	1.59e-26
rs17027421	Min SpO2	EA	7.45e-08	Combined meta-analysis	2q12:103,099,953 – 103,215,410	2	103159882		Blueprint Neutrophils (CHT test)	AC007278.2	3.31e-13
rs17027421	Min SpO2	EA	7.45e-08	Combined meta-analysis	2q12:103,099,953 – 103,215,410	2	103159882		GTEx-Whole_Blood	AC007278.3	6.79e-06
rs17027421	Min SpO2	EA	7.45e-08	Combined meta-analysis	2q12:103,099,953 – 103,215,410	2	103159882		Westra-Cis	IL18R1	2.49e-11
rs17027421	Min SpO2	EA	7.45e-08	Combined meta-analysis	2q12:103,099,953 – 103,215,410	2	103159882		Blueprint T-cells (CHT test)	IL18R1	6.83e-10
rs17027421	Min SpO2	EA	7.45e-08	Combined meta-analysis	2q12:103,099,953 – 103,215,410	2	103159882		Blueprint Neutrophils (CHT test)	IL18R1	1.43e-08
rs17027421	Min SpO2	EA	7.45e-08	Combined meta-analysis	2q12:103,099,953 – 103,215,410	2	103159882		Blueprint Neutrophils (CHT test)	IL18RAP	8.32e-136
rs17027421	Min SpO2	EA	7.45e-08	Combined meta-analysis	2q12:103,099,953 – 103,215,410	2	103159882		Westra-Cis	IL18RAP	5.11e-47
rs17027421	Min SpO2	EA	7.45e-08	Combined meta-analysis	2q12:103,099,953 – 103,215,410	2	103159882		Blueprint T-cells (CHT test)	IL18RAP	2.67e-05
rs17027421	Min SpO2	EA	7.45e-08	Combined meta-analysis	2q12:103,099,953 – 103,215,410	2	103159882		Blueprint Neutrophils (CHT test)	MFSD9	2.45e-05
rs7582378	Min SpO2	EA	6.48e-08	Combined meta-analysis	2q12:103,099,953 – 103,215,410	2	103162263		Blueprint Neutrophils (CHT test)	AC007278.1	1.59e-26
rs7582378	Min SpO2	EA	6.48e-08	Combined meta-analysis	2q12:103,099,953 – 103,215,410	2	103162263		Blueprint Neutrophils (CHT test)	AC007278.2	3.31e-13
rs7582378	Min SpO2	EA	6.48e-08	Combined meta-analysis	2q12:103,099,953 – 103,215,410	2	103162263		GTEx-Whole_Blood	AC007278.3	7.77e-06
rs7582378	Min SpO2	EA	6.48e-08	Combined meta-analysis	2q12:103,099,953 – 103,215,410	2	103162263		Westra-Cis	IL18R1	2.66e-11
rs7582378	Min SpO2	EA	6.48e-08	Combined meta-analysis	2q12:103,099,953 – 103,215,410	2	103162263		Blueprint T-cells (CHT test)	IL18R1	6.83e-10
rs7582378	Min SpO2	EA	6.48e-08	Combined meta-analysis	2q12:103,099,953 – 103,215,410	2	103162263		Blueprint Neutrophils (CHT test)	IL18R1	1.43e-08
rs7582378	Min SpO2	EA	6.48e-08	Combined meta-analysis	2q12:103,099,953 – 103,215,410	2	103162263		Raj-CD4	IL18R1	1.6e-06
rs7582378	Min SpO2	EA	6.48e-08	Combined meta-analysis	2q12:103,099,953 – 103,215,410	2	103162263		Blueprint Neutrophils (CHT test)	IL18RAP	8.32e-136
rs7582378	Min SpO2	EA	6.48e-08	Combined meta-analysis	2q12:103,099,953 – 103,215,410	2	103162263		Westra-Cis	IL18RAP	4.86e-47
rs7582378	Min SpO2	EA	6.48e-08	Combined meta-analysis	2q12:103,099,953 – 103,215,410	2	103162263		Blueprint T-cells (CHT test)	IL18RAP	2.67e-05
rs7582378	Min SpO2	EA	6.48e-08	Combined meta-analysis	2q12:103,099,953 – 103,215,410	2	103162263		Blueprint Neutrophils (CHT test)	MFSD9	2.45e-05
rs72995626	Min SpO2	EA	7.36e-08	Combined meta-analysis	2q12:103,099,953 – 103,215,410	2	103162580		Blueprint Neutrophils (CHT test)	AC007278.1	1.59e-26
rs72995626	Min SpO2	EA	7.36e-08	Combined meta-analysis	2q12:103,099,953 – 103,215,410	2	103162580		Blueprint Neutrophils (CHT test)	AC007278.2	3.31e-13
rs72995626	Min SpO2	EA	7.36e-08	Combined meta-analysis	2q12:103,099,953 – 103,215,410	2	103162580		GTEx-Whole_Blood	AC007278.3	6.79e-06
rs72995626	Min SpO2	EA	7.36e-08	Combined meta-analysis	2q12:103,099,953 – 103,215,410	2	103162580		Blueprint T-cells (CHT test)	IL18R1	6.83e-10
rs72995626	Min SpO2	EA	7.36e-08	Combined meta-analysis	2q12:103,099,953 – 103,215,410	2	103162580		Blueprint Neutrophils (CHT test)	IL18R1	1.43e-08
rs72995626	Min SpO2	EA	7.36e-08	Combined meta-analysis	2q12:103,099,953 – 103,215,410	2	103162580		Blueprint Neutrophils (CHT test)	IL18RAP	8.32e-136
rs72995626	Min SpO2	EA	7.36e-08	Combined meta-analysis	2q12:103,099,953 – 103,215,410	2	103162580		Blueprint T-cells (CHT test)	IL18RAP	2.67e-05
rs72995626	Min SpO2	EA	7.36e-08	Combined meta-analysis	2q12:103,099,953 – 103,215,410	2	103162580		Blueprint Neutrophils (CHT test)	MFSD9	2.45e-05
rs76720903	Min SpO2	EA	4.62e-08	Combined meta-analysis	2q12:103,099,953 – 103,215,410	2	103162826		Blueprint Neutrophils (CHT test)	AC007278.1	1.59e-26
rs76720903	Min SpO2	EA	4.62e-08	Combined meta-analysis	2q12:103,099,953 – 103,215,410	2	103162826		Blueprint Neutrophils (CHT test)	AC007278.2	3.31e-13
rs76720903	Min SpO2	EA	4.62e-08	Combined meta-analysis	2q12:103,099,953 – 103,215,410	2	103162826		GTEx-Whole_Blood	AC007278.3	7.48e-06
rs76720903	Min SpO2	EA	4.62e-08	Combined meta-analysis	2q12:103,099,953 – 103,215,410	2	103162826		Blueprint T-cells (CHT test)	IL18R1	6.83e-10
rs76720903	Min SpO2	EA	4.62e-08	Combined meta-analysis	2q12:103,099,953 – 103,215,410	2	103162826		Blueprint Neutrophils (CHT test)	IL18R1	1.43e-08
rs76720903	Min SpO2	EA	4.62e-08	Combined meta-analysis	2q12:103,099,953 – 103,215,410	2	103162826		Blueprint Neutrophils (CHT test)	IL18RAP	8.32e-136
rs76720903	Min SpO2	EA	4.62e-08	Combined meta-analysis	2q12:103,099,953 – 103,215,410	2	103162826		GTEx-Whole_Blood	IL18RAP	2.01e-06
rs76720903	Min SpO2	EA	4.62e-08	Combined meta-analysis	2q12:103,099,953 – 103,215,410	2	103162826		Blueprint T-cells (CHT test)	IL18RAP	2.67e-05
rs76720903	Min SpO2	EA	4.62e-08	Combined meta-analysis	2q12:103,099,953 – 103,215,410	2	103162826		Blueprint Neutrophils (CHT test)	MFSD9	2.45e-05
rs17027428	Min SpO2	EA	7.28e-08	Combined meta-analysis	2q12:103,099,953 – 103,215,410	2	103163175		Blueprint Neutrophils (CHT test)	AC007278.1	1.59e-26
rs17027428	Min SpO2	EA	7.28e-08	Combined meta-analysis	2q12:103,099,953 – 103,215,410	2	103163175		Blueprint Neutrophils (CHT test)	AC007278.2	3.31e-13
rs17027428	Min SpO2	EA	7.28e-08	Combined meta-analysis	2q12:103,099,953 – 103,215,410	2	103163175		GTEx-Whole_Blood	AC007278.3	6.79e-06
rs17027428	Min SpO2	EA	7.28e-08	Combined meta-analysis	2q12:103,099,953 – 103,215,410	2	103163175		Westra-Cis	IL18R1	2.66e-11
rs17027428	Min SpO2	EA	7.28e-08	Combined meta-analysis	2q12:103,099,953 – 103,215,410	2	103163175		Blueprint T-cells (CHT test)	IL18R1	6.83e-10
rs17027428	Min SpO2	EA	7.28e-08	Combined meta-analysis	2q12:103,099,953 – 103,215,410	2	103163175		Blueprint Neutrophils (CHT test)	IL18R1	1.43e-08
rs17027428	Min SpO2	EA	7.28e-08	Combined meta-analysis	2q12:103,099,953 – 103,215,410	2	103163175		Blueprint Neutrophils (CHT test)	IL18RAP	8.32e-136
rs17027428	Min SpO2	EA	7.28e-08	Combined meta-analysis	2q12:103,099,953 – 103,215,410	2	103163175		Westra-Cis	IL18RAP	4.9e-47
rs17027428	Min SpO2	EA	7.28e-08	Combined meta-analysis	2q12:103,099,953 – 103,215,410	2	103163175		Blueprint T-cells (CHT test)	IL18RAP	2.67e-05
rs17027428	Min SpO2	EA	7.28e-08	Combined meta-analysis	2q12:103,099,953 – 103,215,410	2	103163175		Blueprint Neutrophils (CHT test)	MFSD9	2.45e-05
rs17027430	Min SpO2	EA	7.38e-08	Combined meta-analysis	2q12:103,099,953 – 103,215,410	2	103163237		Blueprint Neutrophils (CHT test)	AC007278.1	1.59e-26
rs17027430	Min SpO2	EA	7.38e-08	Combined meta-analysis	2q12:103,099,953 – 103,215,410	2	103163237		Blueprint Neutrophils (CHT test)	AC007278.2	3.31e-13
rs17027430	Min SpO2	EA	7.38e-08	Combined meta-analysis	2q12:103,099,953 – 103,215,410	2	103163237		GTEx-Whole_Blood	AC007278.3	6.79e-06
rs17027430	Min SpO2	EA	7.38e-08	Combined meta-analysis	2q12:103,099,953 – 103,215,410	2	103163237		Westra-Cis	IL18R1	2.69e-11
rs17027430	Min SpO2	EA	7.38e-08	Combined meta-analysis	2q12:103,099,953 – 103,215,410	2	103163237		Blueprint T-cells (CHT test)	IL18R1	6.83e-10
rs17027430	Min SpO2	EA	7.38e-08	Combined meta-analysis	2q12:103,099,953 – 103,215,410	2	103163237		Blueprint Neutrophils (CHT test)	IL18R1	1.43e-08
rs17027430	Min SpO2	EA	7.38e-08	Combined meta-analysis	2q12:103,099,953 – 103,215,410	2	103163237		Blueprint Neutrophils (CHT test)	IL18RAP	8.32e-136
rs17027430	Min SpO2	EA	7.38e-08	Combined meta-analysis	2q12:103,099,953 – 103,215,410	2	103163237		Westra-Cis	IL18RAP	4.86e-47
rs17027430	Min SpO2	EA	7.38e-08	Combined meta-analysis	2q12:103,099,953 – 103,215,410	2	103163237		Blueprint T-cells (CHT test)	IL18RAP	2.67e-05
rs17027430	Min SpO2	EA	7.38e-08	Combined meta-analysis	2q12:103,099,953 – 103,215,410	2	103163237		Blueprint Neutrophils (CHT test)	MFSD9	2.45e-05
rs1523196	Min SpO2	EA	7.41e-08	Combined meta-analysis	2q12:103,099,953 – 103,215,410	2	103163700		Blueprint Neutrophils (CHT test)	AC007278.1	1.59e-26
rs1523196	Min SpO2	EA	7.41e-08	Combined meta-analysis	2q12:103,099,953 – 103,215,410	2	103163700		Blueprint Neutrophils (CHT test)	AC007278.2	3.31e-13
rs1523196	Min SpO2	EA	7.41e-08	Combined meta-analysis	2q12:103,099,953 – 103,215,410	2	103163700		GTEx-Whole_Blood	AC007278.3	3.31e-06
rs1523196	Min SpO2	EA	7.41e-08	Combined meta-analysis	2q12:103,099,953 – 103,215,410	2	103163700		Westra-Cis	IL18R1	2.71e-11
rs1523196	Min SpO2	EA	7.41e-08	Combined meta-analysis	2q12:103,099,953 – 103,215,410	2	103163700		Blueprint T-cells (CHT test)	IL18R1	6.83e-10
rs1523196	Min SpO2	EA	7.41e-08	Combined meta-analysis	2q12:103,099,953 – 103,215,410	2	103163700		Blueprint Neutrophils (CHT test)	IL18R1	1.43e-08
rs1523196	Min SpO2	EA	7.41e-08	Combined meta-analysis	2q12:103,099,953 – 103,215,410	2	103163700		Blueprint Neutrophils (CHT test)	IL18RAP	8.32e-136
rs1523196	Min SpO2	EA	7.41e-08	Combined meta-analysis	2q12:103,099,953 – 103,215,410	2	103163700		Westra-Cis	IL18RAP	4.73e-47
rs1523196	Min SpO2	EA	7.41e-08	Combined meta-analysis	2q12:103,099,953 – 103,215,410	2	103163700		Blueprint T-cells (CHT test)	IL18RAP	2.67e-05
rs1523196	Min SpO2	EA	7.41e-08	Combined meta-analysis	2q12:103,099,953 – 103,215,410	2	103163700		Blueprint Neutrophils (CHT test)	MFSD9	2.45e-05
rs1523197	Min SpO2	EA	7.35e-08	Combined meta-analysis	2q12:103,099,953 – 103,215,410	2	103163732		Blueprint Neutrophils (CHT test)	AC007278.1	1.59e-26
rs1523197	Min SpO2	EA	7.35e-08	Combined meta-analysis	2q12:103,099,953 – 103,215,410	2	103163732		Blueprint Neutrophils (CHT test)	AC007278.2	3.31e-13
rs1523197	Min SpO2	EA	7.35e-08	Combined meta-analysis	2q12:103,099,953 – 103,215,410	2	103163732		GTEx-Whole_Blood	AC007278.3	6.79e-06
rs1523197	Min SpO2	EA	7.35e-08	Combined meta-analysis	2q12:103,099,953 – 103,215,410	2	103163732		Westra-Cis	IL18R1	2.63e-11
rs1523197	Min SpO2	EA	7.35e-08	Combined meta-analysis	2q12:103,099,953 – 103,215,410	2	103163732		Blueprint T-cells (CHT test)	IL18R1	6.83e-10
rs1523197	Min SpO2	EA	7.35e-08	Combined meta-analysis	2q12:103,099,953 – 103,215,410	2	103163732		Blueprint Neutrophils (CHT test)	IL18R1	1.43e-08
rs1523197	Min SpO2	EA	7.35e-08	Combined meta-analysis	2q12:103,099,953 – 103,215,410	2	103163732		Blueprint Neutrophils (CHT test)	IL18RAP	8.32e-136
rs1523197	Min SpO2	EA	7.35e-08	Combined meta-analysis	2q12:103,099,953 – 103,215,410	2	103163732		Westra-Cis	IL18RAP	3.46e-47
rs1523197	Min SpO2	EA	7.35e-08	Combined meta-analysis	2q12:103,099,953 – 103,215,410	2	103163732		Blueprint T-cells (CHT test)	IL18RAP	2.67e-05
rs1523197	Min SpO2	EA	7.35e-08	Combined meta-analysis	2q12:103,099,953 – 103,215,410	2	103163732		Blueprint Neutrophils (CHT test)	MFSD9	2.45e-05
rs79107058	Min SpO2	EA	4.94e-08	Combined meta-analysis	2q12:103,099,953 – 103,215,410	2	103164257		Blueprint Neutrophils (CHT test)	AC007278.1	1.59e-26
rs79107058	Min SpO2	EA	4.94e-08	Combined meta-analysis	2q12:103,099,953 – 103,215,410	2	103164257		Blueprint Neutrophils (CHT test)	AC007278.2	3.31e-13
rs79107058	Min SpO2	EA	4.94e-08	Combined meta-analysis	2q12:103,099,953 – 103,215,410	2	103164257		GTEx-Whole_Blood	AC007278.3	6.79e-06
rs79107058	Min SpO2	EA	4.94e-08	Combined meta-analysis	2q12:103,099,953 – 103,215,410	2	103164257		Blueprint T-cells (CHT test)	IL18R1	6.83e-10
rs79107058	Min SpO2	EA	4.94e-08	Combined meta-analysis	2q12:103,099,953 – 103,215,410	2	103164257		Blueprint Neutrophils (CHT test)	IL18R1	1.43e-08
rs79107058	Min SpO2	EA	4.94e-08	Combined meta-analysis	2q12:103,099,953 – 103,215,410	2	103164257		Blueprint Neutrophils (CHT test)	IL18RAP	8.32e-136
rs79107058	Min SpO2	EA	4.94e-08	Combined meta-analysis	2q12:103,099,953 – 103,215,410	2	103164257		Blueprint T-cells (CHT test)	IL18RAP	2.67e-05
rs79107058	Min SpO2	EA	4.94e-08	Combined meta-analysis	2q12:103,099,953 – 103,215,410	2	103164257		Blueprint Neutrophils (CHT test)	MFSD9	2.45e-05
rs17027442	Min SpO2	EA	8.86e-08	Combined meta-analysis	2q12:103,099,953 – 103,215,410	2	103164948		Blueprint Neutrophils (CHT test)	AC007278.1	1.59e-26
rs17027442	Min SpO2	EA	8.86e-08	Combined meta-analysis	2q12:103,099,953 – 103,215,410	2	103164948		Blueprint Neutrophils (CHT test)	AC007278.2	3.31e-13
rs17027442	Min SpO2	EA	8.86e-08	Combined meta-analysis	2q12:103,099,953 – 103,215,410	2	103164948		GTEx-Whole_Blood	AC007278.3	6.79e-06
rs17027442	Min SpO2	EA	8.86e-08	Combined meta-analysis	2q12:103,099,953 – 103,215,410	2	103164948		Westra-Cis	IL18R1	2.63e-11
rs17027442	Min SpO2	EA	8.86e-08	Combined meta-analysis	2q12:103,099,953 – 103,215,410	2	103164948		Blueprint T-cells (CHT test)	IL18R1	6.83e-10
rs17027442	Min SpO2	EA	8.86e-08	Combined meta-analysis	2q12:103,099,953 – 103,215,410	2	103164948		Blueprint Neutrophils (CHT test)	IL18R1	1.43e-08
rs17027442	Min SpO2	EA	8.86e-08	Combined meta-analysis	2q12:103,099,953 – 103,215,410	2	103164948		Blueprint Neutrophils (CHT test)	IL18RAP	8.32e-136
rs17027442	Min SpO2	EA	8.86e-08	Combined meta-analysis	2q12:103,099,953 – 103,215,410	2	103164948		Westra-Cis	IL18RAP	3.43e-47
rs17027442	Min SpO2	EA	8.86e-08	Combined meta-analysis	2q12:103,099,953 – 103,215,410	2	103164948		Blueprint T-cells (CHT test)	IL18RAP	2.67e-05
rs17027442	Min SpO2	EA	8.86e-08	Combined meta-analysis	2q12:103,099,953 – 103,215,410	2	103164948		Blueprint Neutrophils (CHT test)	MFSD9	2.45e-05
rs59126438	Min SpO2	EA	7.46e-08	Combined meta-analysis	2q12:103,099,953 – 103,215,410	2	103165142		Blueprint Neutrophils (CHT test)	AC007278.1	1.59e-26
rs59126438	Min SpO2	EA	7.46e-08	Combined meta-analysis	2q12:103,099,953 – 103,215,410	2	103165142		Blueprint Neutrophils (CHT test)	AC007278.2	3.31e-13
rs59126438	Min SpO2	EA	7.46e-08	Combined meta-analysis	2q12:103,099,953 – 103,215,410	2	103165142		GTEx-Whole_Blood	AC007278.3	6.79e-06
rs59126438	Min SpO2	EA	7.46e-08	Combined meta-analysis	2q12:103,099,953 – 103,215,410	2	103165142		Blueprint T-cells (CHT test)	IL18R1	6.83e-10
rs59126438	Min SpO2	EA	7.46e-08	Combined meta-analysis	2q12:103,099,953 – 103,215,410	2	103165142		Blueprint Neutrophils (CHT test)	IL18R1	1.43e-08
rs59126438	Min SpO2	EA	7.46e-08	Combined meta-analysis	2q12:103,099,953 – 103,215,410	2	103165142		Blueprint Neutrophils (CHT test)	IL18RAP	8.32e-136
rs59126438	Min SpO2	EA	7.46e-08	Combined meta-analysis	2q12:103,099,953 – 103,215,410	2	103165142		Blueprint T-cells (CHT test)	IL18RAP	2.67e-05
rs59126438	Min SpO2	EA	7.46e-08	Combined meta-analysis	2q12:103,099,953 – 103,215,410	2	103165142		Blueprint Neutrophils (CHT test)	MFSD9	2.45e-05
rs2310294	Min SpO2	EA	7.32e-08	Combined meta-analysis	2q12:103,099,953 – 103,215,410	2	103165706		Blueprint Neutrophils (CHT test)	AC007278.1	1.59e-26
rs2310294	Min SpO2	EA	7.32e-08	Combined meta-analysis	2q12:103,099,953 – 103,215,410	2	103165706		Blueprint Neutrophils (CHT test)	AC007278.2	3.31e-13
rs2310294	Min SpO2	EA	7.32e-08	Combined meta-analysis	2q12:103,099,953 – 103,215,410	2	103165706		GTEx-Whole_Blood	AC007278.3	6.79e-06
rs2310294	Min SpO2	EA	7.32e-08	Combined meta-analysis	2q12:103,099,953 – 103,215,410	2	103165706		Westra-Cis	IL18R1	2.75e-11
rs2310294	Min SpO2	EA	7.32e-08	Combined meta-analysis	2q12:103,099,953 – 103,215,410	2	103165706		Blueprint T-cells (CHT test)	IL18R1	6.83e-10
rs2310294	Min SpO2	EA	7.32e-08	Combined meta-analysis	2q12:103,099,953 – 103,215,410	2	103165706		Blueprint Neutrophils (CHT test)	IL18R1	1.43e-08
rs2310294	Min SpO2	EA	7.32e-08	Combined meta-analysis	2q12:103,099,953 – 103,215,410	2	103165706		Blueprint Neutrophils (CHT test)	IL18RAP	8.32e-136
rs2310294	Min SpO2	EA	7.32e-08	Combined meta-analysis	2q12:103,099,953 – 103,215,410	2	103165706		Westra-Cis	IL18RAP	2.49e-47
rs2310294	Min SpO2	EA	7.32e-08	Combined meta-analysis	2q12:103,099,953 – 103,215,410	2	103165706		Blueprint T-cells (CHT test)	IL18RAP	2.67e-05
rs2310294	Min SpO2	EA	7.32e-08	Combined meta-analysis	2q12:103,099,953 – 103,215,410	2	103165706		Blueprint Neutrophils (CHT test)	MFSD9	2.45e-05
rs1989399	Min SpO2	EA	1e-07	Combined meta-analysis	2q12:103,099,953 – 103,215,410	2	103166742		Blueprint Neutrophils (CHT test)	AC007278.1	1.59e-26
rs1989399	Min SpO2	EA	1e-07	Combined meta-analysis	2q12:103,099,953 – 103,215,410	2	103166742		Blueprint Neutrophils (CHT test)	AC007278.2	3.31e-13
rs1989399	Min SpO2	EA	1e-07	Combined meta-analysis	2q12:103,099,953 – 103,215,410	2	103166742		GTEx-Whole_Blood	AC007278.3	6.79e-06
rs1989399	Min SpO2	EA	1e-07	Combined meta-analysis	2q12:103,099,953 – 103,215,410	2	103166742		Westra-Cis	IL18R1	2.76e-11
rs1989399	Min SpO2	EA	1e-07	Combined meta-analysis	2q12:103,099,953 – 103,215,410	2	103166742		Blueprint T-cells (CHT test)	IL18R1	6.83e-10
rs1989399	Min SpO2	EA	1e-07	Combined meta-analysis	2q12:103,099,953 – 103,215,410	2	103166742		Blueprint Neutrophils (CHT test)	IL18R1	1.43e-08
rs1989399	Min SpO2	EA	1e-07	Combined meta-analysis	2q12:103,099,953 – 103,215,410	2	103166742		Blueprint Neutrophils (CHT test)	IL18RAP	8.32e-136
rs1989399	Min SpO2	EA	1e-07	Combined meta-analysis	2q12:103,099,953 – 103,215,410	2	103166742		Westra-Cis	IL18RAP	1.95e-47
rs1989399	Min SpO2	EA	1e-07	Combined meta-analysis	2q12:103,099,953 – 103,215,410	2	103166742		Blueprint T-cells (CHT test)	IL18RAP	2.67e-05
rs1989399	Min SpO2	EA	1e-07	Combined meta-analysis	2q12:103,099,953 – 103,215,410	2	103166742		Blueprint Neutrophils (CHT test)	MFSD9	2.45e-05
rs723292	Min SpO2	EA	7.58e-08	Combined meta-analysis	2q12:103,099,953 – 103,215,410	2	103166804		Blueprint Neutrophils (CHT test)	AC007278.1	1.59e-26
rs723292	Min SpO2	EA	7.58e-08	Combined meta-analysis	2q12:103,099,953 – 103,215,410	2	103166804		Blueprint Neutrophils (CHT test)	AC007278.2	3.31e-13
rs723292	Min SpO2	EA	7.58e-08	Combined meta-analysis	2q12:103,099,953 – 103,215,410	2	103166804		Westra-Cis	IL18R1	2.86e-11
rs723292	Min SpO2	EA	7.58e-08	Combined meta-analysis	2q12:103,099,953 – 103,215,410	2	103166804		Blueprint T-cells (CHT test)	IL18R1	6.83e-10
rs723292	Min SpO2	EA	7.58e-08	Combined meta-analysis	2q12:103,099,953 – 103,215,410	2	103166804		Blueprint Neutrophils (CHT test)	IL18R1	1.43e-08
rs723292	Min SpO2	EA	7.58e-08	Combined meta-analysis	2q12:103,099,953 – 103,215,410	2	103166804		Blueprint Neutrophils (CHT test)	IL18RAP	8.32e-136
rs723292	Min SpO2	EA	7.58e-08	Combined meta-analysis	2q12:103,099,953 – 103,215,410	2	103166804		Westra-Cis	IL18RAP	2.03e-47
rs723292	Min SpO2	EA	7.58e-08	Combined meta-analysis	2q12:103,099,953 – 103,215,410	2	103166804		Blueprint T-cells (CHT test)	IL18RAP	2.67e-05
rs723292	Min SpO2	EA	7.58e-08	Combined meta-analysis	2q12:103,099,953 – 103,215,410	2	103166804		Blueprint Neutrophils (CHT test)	MFSD9	2.45e-05
rs1159509	Min SpO2	EA	6.99e-08	Combined meta-analysis	2q12:103,099,953 – 103,215,410	2	103169073		Blueprint Neutrophils (CHT test)	AC007278.1	1.59e-26
rs1159509	Min SpO2	EA	6.99e-08	Combined meta-analysis	2q12:103,099,953 – 103,215,410	2	103169073		Blueprint Neutrophils (CHT test)	AC007278.2	3.31e-13
rs1159509	Min SpO2	EA	6.99e-08	Combined meta-analysis	2q12:103,099,953 – 103,215,410	2	103169073		GTEx-Whole_Blood	AC007278.3	6.79e-06
rs1159509	Min SpO2	EA	6.99e-08	Combined meta-analysis	2q12:103,099,953 – 103,215,410	2	103169073		Westra-Cis	IL18R1	3.11e-11
rs1159509	Min SpO2	EA	6.99e-08	Combined meta-analysis	2q12:103,099,953 – 103,215,410	2	103169073		Blueprint T-cells (CHT test)	IL18R1	6.83e-10
rs1159509	Min SpO2	EA	6.99e-08	Combined meta-analysis	2q12:103,099,953 – 103,215,410	2	103169073		Blueprint Neutrophils (CHT test)	IL18R1	1.43e-08
rs1159509	Min SpO2	EA	6.99e-08	Combined meta-analysis	2q12:103,099,953 – 103,215,410	2	103169073		Blueprint Neutrophils (CHT test)	IL18RAP	8.32e-136
rs1159509	Min SpO2	EA	6.99e-08	Combined meta-analysis	2q12:103,099,953 – 103,215,410	2	103169073		Westra-Cis	IL18RAP	1.8e-47
rs1159509	Min SpO2	EA	6.99e-08	Combined meta-analysis	2q12:103,099,953 – 103,215,410	2	103169073		Blueprint T-cells (CHT test)	IL18RAP	2.67e-05
rs1159509	Min SpO2	EA	6.99e-08	Combined meta-analysis	2q12:103,099,953 – 103,215,410	2	103169073		Blueprint Neutrophils (CHT test)	MFSD9	2.45e-05
rs72995652	Min SpO2	EA	6.92e-08	Combined meta-analysis	2q12:103,099,953 – 103,215,410	2	103171651		Blueprint Neutrophils (CHT test)	AC007278.1	1.59e-26
rs72995652	Min SpO2	EA	6.92e-08	Combined meta-analysis	2q12:103,099,953 – 103,215,410	2	103171651		Blueprint Neutrophils (CHT test)	AC007278.2	3.31e-13
rs72995652	Min SpO2	EA	6.92e-08	Combined meta-analysis	2q12:103,099,953 – 103,215,410	2	103171651		GTEx-Whole_Blood	AC007278.3	6.79e-06
rs72995652	Min SpO2	EA	6.92e-08	Combined meta-analysis	2q12:103,099,953 – 103,215,410	2	103171651		Blueprint T-cells (CHT test)	IL18R1	6.83e-10
rs72995652	Min SpO2	EA	6.92e-08	Combined meta-analysis	2q12:103,099,953 – 103,215,410	2	103171651		Blueprint Neutrophils (CHT test)	IL18R1	1.43e-08
rs72995652	Min SpO2	EA	6.92e-08	Combined meta-analysis	2q12:103,099,953 – 103,215,410	2	103171651		Blueprint Neutrophils (CHT test)	IL18RAP	8.32e-136
rs72995652	Min SpO2	EA	6.92e-08	Combined meta-analysis	2q12:103,099,953 – 103,215,410	2	103171651		Blueprint T-cells (CHT test)	IL18RAP	2.67e-05
rs72995652	Min SpO2	EA	6.92e-08	Combined meta-analysis	2q12:103,099,953 – 103,215,410	2	103171651		Blueprint Neutrophils (CHT test)	MFSD9	2.45e-05
rs6742433	Min SpO2	EA	7.18e-08	Combined meta-analysis	2q12:103,099,953 – 103,215,410	2	103175360		Blueprint Neutrophils (CHT test)	AC007278.1	1.59e-26
rs6742433	Min SpO2	EA	7.18e-08	Combined meta-analysis	2q12:103,099,953 – 103,215,410	2	103175360		Blueprint Neutrophils (CHT test)	AC007278.2	3.31e-13
rs6742433	Min SpO2	EA	7.18e-08	Combined meta-analysis	2q12:103,099,953 – 103,215,410	2	103175360		Westra-Cis	IL18R1	3.18e-11
rs6742433	Min SpO2	EA	7.18e-08	Combined meta-analysis	2q12:103,099,953 – 103,215,410	2	103175360		Blueprint T-cells (CHT test)	IL18R1	6.83e-10
rs6742433	Min SpO2	EA	7.18e-08	Combined meta-analysis	2q12:103,099,953 – 103,215,410	2	103175360		Blueprint Neutrophils (CHT test)	IL18R1	1.43e-08
rs6742433	Min SpO2	EA	7.18e-08	Combined meta-analysis	2q12:103,099,953 – 103,215,410	2	103175360		Blueprint Neutrophils (CHT test)	IL18RAP	8.32e-136
rs6742433	Min SpO2	EA	7.18e-08	Combined meta-analysis	2q12:103,099,953 – 103,215,410	2	103175360		Westra-Cis	IL18RAP	1.19e-47
rs6742433	Min SpO2	EA	7.18e-08	Combined meta-analysis	2q12:103,099,953 – 103,215,410	2	103175360		Blueprint T-cells (CHT test)	IL18RAP	2.67e-05
rs6742433	Min SpO2	EA	7.18e-08	Combined meta-analysis	2q12:103,099,953 – 103,215,410	2	103175360		Blueprint Neutrophils (CHT test)	MFSD9	2.45e-05
rs72995658	Min SpO2	EA	7.7e-08	Combined meta-analysis	2q12:103,099,953 – 103,215,410	2	103176773		Blueprint Neutrophils (CHT test)	AC007278.1	1.59e-26
rs72995658	Min SpO2	EA	7.7e-08	Combined meta-analysis	2q12:103,099,953 – 103,215,410	2	103176773		Blueprint Neutrophils (CHT test)	AC007278.2	3.31e-13
rs72995658	Min SpO2	EA	7.7e-08	Combined meta-analysis	2q12:103,099,953 – 103,215,410	2	103176773		Blueprint T-cells (CHT test)	IL18R1	6.83e-10
rs72995658	Min SpO2	EA	7.7e-08	Combined meta-analysis	2q12:103,099,953 – 103,215,410	2	103176773		Blueprint Neutrophils (CHT test)	IL18R1	1.43e-08
rs72995658	Min SpO2	EA	7.7e-08	Combined meta-analysis	2q12:103,099,953 – 103,215,410	2	103176773		Blueprint Neutrophils (CHT test)	IL18RAP	8.32e-136
rs72995658	Min SpO2	EA	7.7e-08	Combined meta-analysis	2q12:103,099,953 – 103,215,410	2	103176773		Blueprint T-cells (CHT test)	IL18RAP	2.67e-05
rs72995658	Min SpO2	EA	7.7e-08	Combined meta-analysis	2q12:103,099,953 – 103,215,410	2	103176773		Blueprint Neutrophils (CHT test)	MFSD9	2.45e-05
rs17027496	Min SpO2	EA	6.69e-08	Combined meta-analysis	2q12:103,099,953 – 103,215,410	2	103178223		Blueprint Neutrophils (CHT test)	AC007278.1	1.59e-26
rs17027496	Min SpO2	EA	6.69e-08	Combined meta-analysis	2q12:103,099,953 – 103,215,410	2	103178223		Blueprint Neutrophils (CHT test)	AC007278.2	3.31e-13
rs17027496	Min SpO2	EA	6.69e-08	Combined meta-analysis	2q12:103,099,953 – 103,215,410	2	103178223		Westra-Cis	IL18R1	2.82e-11
rs17027496	Min SpO2	EA	6.69e-08	Combined meta-analysis	2q12:103,099,953 – 103,215,410	2	103178223		Blueprint T-cells (CHT test)	IL18R1	6.83e-10
rs17027496	Min SpO2	EA	6.69e-08	Combined meta-analysis	2q12:103,099,953 – 103,215,410	2	103178223		Blueprint Neutrophils (CHT test)	IL18R1	1.43e-08
rs17027496	Min SpO2	EA	6.69e-08	Combined meta-analysis	2q12:103,099,953 – 103,215,410	2	103178223		Blueprint Neutrophils (CHT test)	IL18RAP	8.32e-136
rs17027496	Min SpO2	EA	6.69e-08	Combined meta-analysis	2q12:103,099,953 – 103,215,410	2	103178223		Westra-Cis	IL18RAP	1.15e-47
rs17027496	Min SpO2	EA	6.69e-08	Combined meta-analysis	2q12:103,099,953 – 103,215,410	2	103178223		Blueprint T-cells (CHT test)	IL18RAP	2.67e-05
rs17027496	Min SpO2	EA	6.69e-08	Combined meta-analysis	2q12:103,099,953 – 103,215,410	2	103178223		Blueprint Neutrophils (CHT test)	MFSD9	2.45e-05
rs79387448	Min SpO2	EA	6.94e-07	Combined meta-analysis	2q12:103,099,953 – 103,215,410	2	103215410		Blueprint Neutrophils (CHT test)	AC007278.1	1.7e-34
rs79387448	Min SpO2	EA	6.94e-07	Combined meta-analysis	2q12:103,099,953 – 103,215,410	2	103215410		Blueprint Neutrophils (CHT test)	AC007278.2	8.34e-16
rs79387448	Min SpO2	EA	6.94e-07	Combined meta-analysis	2q12:103,099,953 – 103,215,410	2	103215410		Blueprint T-cells (CHT test)	IL18R1	2.06e-08
rs79387448	Min SpO2	EA	6.94e-07	Combined meta-analysis	2q12:103,099,953 – 103,215,410	2	103215410		GTEx-Adipose_Subcutaneous	IL18R1	1.89e-05
rs79387448	Min SpO2	EA	6.94e-07	Combined meta-analysis	2q12:103,099,953 – 103,215,410	2	103215410		Blueprint Neutrophils (CHT test)	IL18RAP	3.41e-171
rs79387448	Min SpO2	EA	6.94e-07	Combined meta-analysis	2q12:103,099,953 – 103,215,410	2	103215410		Blueprint Neutrophils (CHT test)	MFSD9	1.33e-10
rs7225684	Min SpO2	EA	4.2e-08	Combined meta-analysis	17p13:4,741,718 – 4,813,078	17	4741718	MINK1	GTEx-Esophagus_Muscularis	AC012146.7	6.61e-08
rs7225684	Min SpO2	EA	4.2e-08	Combined meta-analysis	17p13:4,741,718 – 4,813,078	17	4741718	MINK1	GTEx-Skin_Sun_Exposed_Lower_leg	AC012146.7	1.05e-07
rs7225684	Min SpO2	EA	4.2e-08	Combined meta-analysis	17p13:4,741,718 – 4,813,078	17	4741718	MINK1	GTEx-Adipose_Subcutaneous	AC012146.7	4.32e-07
rs7225684	Min SpO2	EA	4.2e-08	Combined meta-analysis	17p13:4,741,718 – 4,813,078	17	4741718	MINK1	GTEx-Esophagus_Mucosa	AC012146.7	2.95e-06
rs7225684	Min SpO2	EA	4.2e-08	Combined meta-analysis	17p13:4,741,718 – 4,813,078	17	4741718	MINK1	Geuvadis-Cis-EUR	C17orf107	5.94e-13
rs7225684	Min SpO2	EA	4.2e-08	Combined meta-analysis	17p13:4,741,718 – 4,813,078	17	4741718	MINK1	Blueprint Neutrophils (CHT test)	C17orf107	7.25e-09
rs7225684	Min SpO2	EA	4.2e-08	Combined meta-analysis	17p13:4,741,718 – 4,813,078	17	4741718	MINK1	Blueprint Monocytes (CHT test)	C17orf107	1.61e-05
rs7225684	Min SpO2	EA	4.2e-08	Combined meta-analysis	17p13:4,741,718 – 4,813,078	17	4741718	MINK1	GTEx-Thyroid	CAMTA2	2.69e-11
rs7225684	Min SpO2	EA	4.2e-08	Combined meta-analysis	17p13:4,741,718 – 4,813,078	17	4741718	MINK1	GTEx-Cells_Transformed_fibroblasts	CAMTA2	8.06e-06
rs7225684	Min SpO2	EA	4.2e-08	Combined meta-analysis	17p13:4,741,718 – 4,813,078	17	4741718	MINK1	Blueprint Neutrophils (CHT test)	CAMTA2	5.44e-05
rs7225684	Min SpO2	EA	4.2e-08	Combined meta-analysis	17p13:4,741,718 – 4,813,078	17	4741718	MINK1	GTEx-Thyroid	CHRNE	5.75e-24
rs7225684	Min SpO2	EA	4.2e-08	Combined meta-analysis	17p13:4,741,718 – 4,813,078	17	4741718	MINK1	GTEx-Cells_Transformed_fibroblasts	CHRNE	1.29e-23
rs7225684	Min SpO2	EA	4.2e-08	Combined meta-analysis	17p13:4,741,718 – 4,813,078	17	4741718	MINK1	GTEx-Skin_Sun_Exposed_Lower_leg	CHRNE	3.02e-23
rs7225684	Min SpO2	EA	4.2e-08	Combined meta-analysis	17p13:4,741,718 – 4,813,078	17	4741718	MINK1	GTEx-Artery_Tibial	CHRNE	1.32e-22
rs7225684	Min SpO2	EA	4.2e-08	Combined meta-analysis	17p13:4,741,718 – 4,813,078	17	4741718	MINK1	GTEx-Adipose_Subcutaneous	CHRNE	1.29e-21
rs7225684	Min SpO2	EA	4.2e-08	Combined meta-analysis	17p13:4,741,718 – 4,813,078	17	4741718	MINK1	GTEx-Lung	CHRNE	3.85e-20
rs7225684	Min SpO2	EA	4.2e-08	Combined meta-analysis	17p13:4,741,718 – 4,813,078	17	4741718	MINK1	GTEx-Breast_Mammary_Tissue	CHRNE	6.31e-15
rs7225684	Min SpO2	EA	4.2e-08	Combined meta-analysis	17p13:4,741,718 – 4,813,078	17	4741718	MINK1	GTEx-Esophagus_Muscularis	CHRNE	7.76e-15
rs7225684	Min SpO2	EA	4.2e-08	Combined meta-analysis	17p13:4,741,718 – 4,813,078	17	4741718	MINK1	GTEx-Nerve_Tibial	CHRNE	2.87e-14
rs7225684	Min SpO2	EA	4.2e-08	Combined meta-analysis	17p13:4,741,718 – 4,813,078	17	4741718	MINK1	GTEx-Adipose_Visceral_Omentum	CHRNE	5.27e-12
rs7225684	Min SpO2	EA	4.2e-08	Combined meta-analysis	17p13:4,741,718 – 4,813,078	17	4741718	MINK1	Blueprint Monocytes (CHT test)	CHRNE	7.73e-12
rs7225684	Min SpO2	EA	4.2e-08	Combined meta-analysis	17p13:4,741,718 – 4,813,078	17	4741718	MINK1	GTEx-Artery_Aorta	CHRNE	1.53e-11
rs7225684	Min SpO2	EA	4.2e-08	Combined meta-analysis	17p13:4,741,718 – 4,813,078	17	4741718	MINK1	GTEx-Artery_Coronary	CHRNE	7.96e-11
rs7225684	Min SpO2	EA	4.2e-08	Combined meta-analysis	17p13:4,741,718 – 4,813,078	17	4741718	MINK1	GTEx-Skin_Not_Sun_Exposed_Suprapubic	CHRNE	1.96e-10
rs7225684	Min SpO2	EA	4.2e-08	Combined meta-analysis	17p13:4,741,718 – 4,813,078	17	4741718	MINK1	GTEx-Cells_EBV-transformed_lymphocytes	CHRNE	2.64e-09
rs7225684	Min SpO2	EA	4.2e-08	Combined meta-analysis	17p13:4,741,718 – 4,813,078	17	4741718	MINK1	GTEx-Esophagus_Mucosa	CHRNE	4.92e-09
rs7225684	Min SpO2	EA	4.2e-08	Combined meta-analysis	17p13:4,741,718 – 4,813,078	17	4741718	MINK1	Blueprint Neutrophils (CHT test)	CHRNE	2.56e-08
rs7225684	Min SpO2	EA	4.2e-08	Combined meta-analysis	17p13:4,741,718 – 4,813,078	17	4741718	MINK1	GTEx-Stomach	CHRNE	1.95e-07
rs7225684	Min SpO2	EA	4.2e-08	Combined meta-analysis	17p13:4,741,718 – 4,813,078	17	4741718	MINK1	GTEx-Colon_Transverse	CHRNE	2.14e-07
rs7225684	Min SpO2	EA	4.2e-08	Combined meta-analysis	17p13:4,741,718 – 4,813,078	17	4741718	MINK1	GTEx-Adrenal_Gland	CHRNE	5.77e-07
rs7225684	Min SpO2	EA	4.2e-08	Combined meta-analysis	17p13:4,741,718 – 4,813,078	17	4741718	MINK1	GTEx-Heart_Left_Ventricle	CHRNE	6.61e-07
rs7225684	Min SpO2	EA	4.2e-08	Combined meta-analysis	17p13:4,741,718 – 4,813,078	17	4741718	MINK1	GTEx-Whole_Blood	CHRNE	6.73e-07
rs7225684	Min SpO2	EA	4.2e-08	Combined meta-analysis	17p13:4,741,718 – 4,813,078	17	4741718	MINK1	GTEx-Colon_Sigmoid	CHRNE	1.28e-06
rs7225684	Min SpO2	EA	4.2e-08	Combined meta-analysis	17p13:4,741,718 – 4,813,078	17	4741718	MINK1	Geuvadis-Cis-EUR	CHRNE	8.07e-06
rs7225684	Min SpO2	EA	4.2e-08	Combined meta-analysis	17p13:4,741,718 – 4,813,078	17	4741718	MINK1	Muther-Skin	GPR172B	6.91e-10
rs7225684	Min SpO2	EA	4.2e-08	Combined meta-analysis	17p13:4,741,718 – 4,813,078	17	4741718	MINK1	Westra-Cis	PLD2	4.77e-10
rs7225684	Min SpO2	EA	4.2e-08	Combined meta-analysis	17p13:4,741,718 – 4,813,078	17	4741718	MINK1	GTEx-Cells_Transformed_fibroblasts	PLD2	4.64e-07
rs7225684	Min SpO2	EA	4.2e-08	Combined meta-analysis	17p13:4,741,718 – 4,813,078	17	4741718	MINK1	GTEx-Whole_Blood	PLD2	1.88e-06
rs7225684	Min SpO2	EA	4.2e-08	Combined meta-analysis	17p13:4,741,718 – 4,813,078	17	4741718	MINK1	Blueprint Neutrophils (CHT test)	PLD2	2.46e-06
rs7225684	Min SpO2	EA	4.2e-08	Combined meta-analysis	17p13:4,741,718 – 4,813,078	17	4741718	MINK1	Blueprint T-cells (CHT test)	PLD2	4.87e-06
rs7225684	Min SpO2	EA	4.2e-08	Combined meta-analysis	17p13:4,741,718 – 4,813,078	17	4741718	MINK1	Geuvadis-Cis-EUR	RABEP1	1.78e-08
rs7225684	Min SpO2	EA	4.2e-08	Combined meta-analysis	17p13:4,741,718 – 4,813,078	17	4741718	MINK1	Blueprint Monocytes (CHT test)	RNF167	8.5e-18
rs7225684	Min SpO2	EA	4.2e-08	Combined meta-analysis	17p13:4,741,718 – 4,813,078	17	4741718	MINK1	Blueprint Neutrophils (CHT test)	RNF167	4.02e-14
rs7225684	Min SpO2	EA	4.2e-08	Combined meta-analysis	17p13:4,741,718 – 4,813,078	17	4741718	MINK1	Blueprint T-cells (CHT test)	RNF167	1.9e-10
rs7225684	Min SpO2	EA	4.2e-08	Combined meta-analysis	17p13:4,741,718 – 4,813,078	17	4741718	MINK1	GTEx-Thyroid	RP5-1050D4.2	3.05e-09
rs7225684	Min SpO2	EA	4.2e-08	Combined meta-analysis	17p13:4,741,718 – 4,813,078	17	4741718	MINK1	GTEx-Esophagus_Mucosa	SLC52A1	7.82e-06
rs7225684	Min SpO2	EA	4.2e-08	Combined meta-analysis	17p13:4,741,718 – 4,813,078	17	4741718	MINK1	Geuvadis-Cis-EUR	ZNF232	4.4e-13
rs7225684	Min SpO2	EA	4.2e-08	Combined meta-analysis	17p13:4,741,718 – 4,813,078	17	4741718	MINK1	GTEx-Testis	ZNF232	3.76e-08
rs72835012	Min SpO2	EA	1.6e-07	Combined meta-analysis	17p13:4,741,718 – 4,813,078	17	4742944	MINK1	GTEx-Skin_Sun_Exposed_Lower_leg	AC012146.7	2.76e-08
rs72835012	Min SpO2	EA	1.6e-07	Combined meta-analysis	17p13:4,741,718 – 4,813,078	17	4742944	MINK1	GTEx-Esophagus_Muscularis	AC012146.7	5.31e-08
rs72835012	Min SpO2	EA	1.6e-07	Combined meta-analysis	17p13:4,741,718 – 4,813,078	17	4742944	MINK1	GTEx-Stomach	AC012146.7	1.92e-07
rs72835012	Min SpO2	EA	1.6e-07	Combined meta-analysis	17p13:4,741,718 – 4,813,078	17	4742944	MINK1	GTEx-Adipose_Subcutaneous	AC012146.7	1.89e-06
rs72835012	Min SpO2	EA	1.6e-07	Combined meta-analysis	17p13:4,741,718 – 4,813,078	17	4742944	MINK1	GTEx-Skin_Not_Sun_Exposed_Suprapubic	AC012146.7	2.29e-06
rs72835012	Min SpO2	EA	1.6e-07	Combined meta-analysis	17p13:4,741,718 – 4,813,078	17	4742944	MINK1	GTEx-Esophagus_Mucosa	AC012146.7	6.05e-06
rs72835012	Min SpO2	EA	1.6e-07	Combined meta-analysis	17p13:4,741,718 – 4,813,078	17	4742944	MINK1	Geuvadis-Cis-EUR	C17orf107	3.48e-14
rs72835012	Min SpO2	EA	1.6e-07	Combined meta-analysis	17p13:4,741,718 – 4,813,078	17	4742944	MINK1	Blueprint Neutrophils (CHT test)	C17orf107	7.25e-09
rs72835012	Min SpO2	EA	1.6e-07	Combined meta-analysis	17p13:4,741,718 – 4,813,078	17	4742944	MINK1	Blueprint Monocytes (CHT test)	C17orf107	1.61e-05
rs72835012	Min SpO2	EA	1.6e-07	Combined meta-analysis	17p13:4,741,718 – 4,813,078	17	4742944	MINK1	GTEx-Thyroid	CAMTA2	8.31e-11
rs72835012	Min SpO2	EA	1.6e-07	Combined meta-analysis	17p13:4,741,718 – 4,813,078	17	4742944	MINK1	GTEx-Cells_Transformed_fibroblasts	CAMTA2	4.33e-06
rs72835012	Min SpO2	EA	1.6e-07	Combined meta-analysis	17p13:4,741,718 – 4,813,078	17	4742944	MINK1	GTEx-Adipose_Subcutaneous	CHRNE	9.83e-25
rs72835012	Min SpO2	EA	1.6e-07	Combined meta-analysis	17p13:4,741,718 – 4,813,078	17	4742944	MINK1	GTEx-Skin_Sun_Exposed_Lower_leg	CHRNE	2.18e-24
rs72835012	Min SpO2	EA	1.6e-07	Combined meta-analysis	17p13:4,741,718 – 4,813,078	17	4742944	MINK1	GTEx-Thyroid	CHRNE	9.47e-23
rs72835012	Min SpO2	EA	1.6e-07	Combined meta-analysis	17p13:4,741,718 – 4,813,078	17	4742944	MINK1	GTEx-Artery_Tibial	CHRNE	1.31e-22
rs72835012	Min SpO2	EA	1.6e-07	Combined meta-analysis	17p13:4,741,718 – 4,813,078	17	4742944	MINK1	GTEx-Cells_Transformed_fibroblasts	CHRNE	1.49e-22
rs72835012	Min SpO2	EA	1.6e-07	Combined meta-analysis	17p13:4,741,718 – 4,813,078	17	4742944	MINK1	GTEx-Lung	CHRNE	5.74e-20
rs72835012	Min SpO2	EA	1.6e-07	Combined meta-analysis	17p13:4,741,718 – 4,813,078	17	4742944	MINK1	GTEx-Esophagus_Muscularis	CHRNE	3.57e-16
rs72835012	Min SpO2	EA	1.6e-07	Combined meta-analysis	17p13:4,741,718 – 4,813,078	17	4742944	MINK1	GTEx-Nerve_Tibial	CHRNE	8.23e-16
rs72835012	Min SpO2	EA	1.6e-07	Combined meta-analysis	17p13:4,741,718 – 4,813,078	17	4742944	MINK1	GTEx-Breast_Mammary_Tissue	CHRNE	1.76e-14
rs72835012	Min SpO2	EA	1.6e-07	Combined meta-analysis	17p13:4,741,718 – 4,813,078	17	4742944	MINK1	GTEx-Artery_Aorta	CHRNE	5e-13
rs72835012	Min SpO2	EA	1.6e-07	Combined meta-analysis	17p13:4,741,718 – 4,813,078	17	4742944	MINK1	GTEx-Skin_Not_Sun_Exposed_Suprapubic	CHRNE	2.71e-12
rs72835012	Min SpO2	EA	1.6e-07	Combined meta-analysis	17p13:4,741,718 – 4,813,078	17	4742944	MINK1	GTEx-Adipose_Visceral_Omentum	CHRNE	7.43e-12
rs72835012	Min SpO2	EA	1.6e-07	Combined meta-analysis	17p13:4,741,718 – 4,813,078	17	4742944	MINK1	Blueprint Monocytes (CHT test)	CHRNE	1.74e-11
rs72835012	Min SpO2	EA	1.6e-07	Combined meta-analysis	17p13:4,741,718 – 4,813,078	17	4742944	MINK1	GTEx-Artery_Coronary	CHRNE	1.65e-10
rs72835012	Min SpO2	EA	1.6e-07	Combined meta-analysis	17p13:4,741,718 – 4,813,078	17	4742944	MINK1	GTEx-Cells_EBV-transformed_lymphocytes	CHRNE	1.48e-09
rs72835012	Min SpO2	EA	1.6e-07	Combined meta-analysis	17p13:4,741,718 – 4,813,078	17	4742944	MINK1	GTEx-Esophagus_Mucosa	CHRNE	5.6e-09
rs72835012	Min SpO2	EA	1.6e-07	Combined meta-analysis	17p13:4,741,718 – 4,813,078	17	4742944	MINK1	Blueprint Neutrophils (CHT test)	CHRNE	1.49e-08
rs72835012	Min SpO2	EA	1.6e-07	Combined meta-analysis	17p13:4,741,718 – 4,813,078	17	4742944	MINK1	GTEx-Stomach	CHRNE	2.91e-08
rs72835012	Min SpO2	EA	1.6e-07	Combined meta-analysis	17p13:4,741,718 – 4,813,078	17	4742944	MINK1	GTEx-Adrenal_Gland	CHRNE	3.1e-08
rs72835012	Min SpO2	EA	1.6e-07	Combined meta-analysis	17p13:4,741,718 – 4,813,078	17	4742944	MINK1	GTEx-Whole_Blood	CHRNE	1.76e-07
rs72835012	Min SpO2	EA	1.6e-07	Combined meta-analysis	17p13:4,741,718 – 4,813,078	17	4742944	MINK1	GTEx-Esophagus_Gastroesophageal_Junction	CHRNE	6.95e-07
rs72835012	Min SpO2	EA	1.6e-07	Combined meta-analysis	17p13:4,741,718 – 4,813,078	17	4742944	MINK1	GTEx-Colon_Sigmoid	CHRNE	2.72e-06
rs72835012	Min SpO2	EA	1.6e-07	Combined meta-analysis	17p13:4,741,718 – 4,813,078	17	4742944	MINK1	GTEx-Heart_Left_Ventricle	CHRNE	3.52e-06
rs72835012	Min SpO2	EA	1.6e-07	Combined meta-analysis	17p13:4,741,718 – 4,813,078	17	4742944	MINK1	Geuvadis-Cis-EUR	CHRNE	4.51e-06
rs72835012	Min SpO2	EA	1.6e-07	Combined meta-analysis	17p13:4,741,718 – 4,813,078	17	4742944	MINK1	Blueprint Neutrophils (CHT test)	KIF1C	8.61e-05
rs72835012	Min SpO2	EA	1.6e-07	Combined meta-analysis	17p13:4,741,718 – 4,813,078	17	4742944	MINK1	GTEx-Whole_Blood	PLD2	9.62e-07
rs72835012	Min SpO2	EA	1.6e-07	Combined meta-analysis	17p13:4,741,718 – 4,813,078	17	4742944	MINK1	GTEx-Cells_Transformed_fibroblasts	PLD2	2.94e-06
rs72835012	Min SpO2	EA	1.6e-07	Combined meta-analysis	17p13:4,741,718 – 4,813,078	17	4742944	MINK1	Blueprint T-cells (CHT test)	PLD2	1.53e-05
rs72835012	Min SpO2	EA	1.6e-07	Combined meta-analysis	17p13:4,741,718 – 4,813,078	17	4742944	MINK1	Blueprint Neutrophils (CHT test)	PLD2	1.59e-05
rs72835012	Min SpO2	EA	1.6e-07	Combined meta-analysis	17p13:4,741,718 – 4,813,078	17	4742944	MINK1	Geuvadis-Cis-EUR	RABEP1	5.73e-08
rs72835012	Min SpO2	EA	1.6e-07	Combined meta-analysis	17p13:4,741,718 – 4,813,078	17	4742944	MINK1	Blueprint Monocytes (CHT test)	RNF167	5.41e-18
rs72835012	Min SpO2	EA	1.6e-07	Combined meta-analysis	17p13:4,741,718 – 4,813,078	17	4742944	MINK1	Blueprint Neutrophils (CHT test)	RNF167	2.64e-14
rs72835012	Min SpO2	EA	1.6e-07	Combined meta-analysis	17p13:4,741,718 – 4,813,078	17	4742944	MINK1	Blueprint T-cells (CHT test)	RNF167	1.9e-10
rs72835012	Min SpO2	EA	1.6e-07	Combined meta-analysis	17p13:4,741,718 – 4,813,078	17	4742944	MINK1	GTEx-Thyroid	RP5-1050D4.2	1.02e-09
rs72835012	Min SpO2	EA	1.6e-07	Combined meta-analysis	17p13:4,741,718 – 4,813,078	17	4742944	MINK1	GTEx-Whole_Blood	RP5-1050D4.3	3.8e-06
rs72835012	Min SpO2	EA	1.6e-07	Combined meta-analysis	17p13:4,741,718 – 4,813,078	17	4742944	MINK1	GTEx-Esophagus_Mucosa	SLC52A1	8.72e-07
rs72835012	Min SpO2	EA	1.6e-07	Combined meta-analysis	17p13:4,741,718 – 4,813,078	17	4742944	MINK1	Geuvadis-Cis-EUR	ZNF232	1.65e-12
rs72835012	Min SpO2	EA	1.6e-07	Combined meta-analysis	17p13:4,741,718 – 4,813,078	17	4742944	MINK1	GTEx-Testis	ZNF232	1.87e-07
rs72835013	Min SpO2	EA	2.76e-07	Combined meta-analysis	17p13:4,741,718 – 4,813,078	17	4743519	MINK1	GTEx-Skin_Sun_Exposed_Lower_leg	AC012146.7	9.48e-09
rs72835013	Min SpO2	EA	2.76e-07	Combined meta-analysis	17p13:4,741,718 – 4,813,078	17	4743519	MINK1	GTEx-Esophagus_Muscularis	AC012146.7	5.31e-08
rs72835013	Min SpO2	EA	2.76e-07	Combined meta-analysis	17p13:4,741,718 – 4,813,078	17	4743519	MINK1	GTEx-Stomach	AC012146.7	1.9e-07
rs72835013	Min SpO2	EA	2.76e-07	Combined meta-analysis	17p13:4,741,718 – 4,813,078	17	4743519	MINK1	GTEx-Adipose_Subcutaneous	AC012146.7	1.89e-06
rs72835013	Min SpO2	EA	2.76e-07	Combined meta-analysis	17p13:4,741,718 – 4,813,078	17	4743519	MINK1	GTEx-Skin_Not_Sun_Exposed_Suprapubic	AC012146.7	2.3e-06
rs72835013	Min SpO2	EA	2.76e-07	Combined meta-analysis	17p13:4,741,718 – 4,813,078	17	4743519	MINK1	GTEx-Esophagus_Mucosa	AC012146.7	5.73e-06
rs72835013	Min SpO2	EA	2.76e-07	Combined meta-analysis	17p13:4,741,718 – 4,813,078	17	4743519	MINK1	Geuvadis-Cis-EUR	C17orf107	5.36e-14
rs72835013	Min SpO2	EA	2.76e-07	Combined meta-analysis	17p13:4,741,718 – 4,813,078	17	4743519	MINK1	Blueprint Neutrophils (CHT test)	C17orf107	7.25e-09
rs72835013	Min SpO2	EA	2.76e-07	Combined meta-analysis	17p13:4,741,718 – 4,813,078	17	4743519	MINK1	Blueprint Monocytes (CHT test)	C17orf107	1.61e-05
rs72835013	Min SpO2	EA	2.76e-07	Combined meta-analysis	17p13:4,741,718 – 4,813,078	17	4743519	MINK1	GTEx-Thyroid	CAMTA2	1.27e-11
rs72835013	Min SpO2	EA	2.76e-07	Combined meta-analysis	17p13:4,741,718 – 4,813,078	17	4743519	MINK1	GTEx-Whole_Blood	CAMTA2	1.56e-06
rs72835013	Min SpO2	EA	2.76e-07	Combined meta-analysis	17p13:4,741,718 – 4,813,078	17	4743519	MINK1	GTEx-Cells_Transformed_fibroblasts	CAMTA2	8.06e-06
rs72835013	Min SpO2	EA	2.76e-07	Combined meta-analysis	17p13:4,741,718 – 4,813,078	17	4743519	MINK1	Blueprint Neutrophils (CHT test)	CAMTA2	3.11e-05
rs72835013	Min SpO2	EA	2.76e-07	Combined meta-analysis	17p13:4,741,718 – 4,813,078	17	4743519	MINK1	GTEx-Adipose_Subcutaneous	CHRNE	1.09e-24
rs72835013	Min SpO2	EA	2.76e-07	Combined meta-analysis	17p13:4,741,718 – 4,813,078	17	4743519	MINK1	GTEx-Skin_Sun_Exposed_Lower_leg	CHRNE	1.15e-24
rs72835013	Min SpO2	EA	2.76e-07	Combined meta-analysis	17p13:4,741,718 – 4,813,078	17	4743519	MINK1	GTEx-Cells_Transformed_fibroblasts	CHRNE	4.68e-24
rs72835013	Min SpO2	EA	2.76e-07	Combined meta-analysis	17p13:4,741,718 – 4,813,078	17	4743519	MINK1	GTEx-Thyroid	CHRNE	1.15e-23
rs72835013	Min SpO2	EA	2.76e-07	Combined meta-analysis	17p13:4,741,718 – 4,813,078	17	4743519	MINK1	GTEx-Artery_Tibial	CHRNE	8.53e-23
rs72835013	Min SpO2	EA	2.76e-07	Combined meta-analysis	17p13:4,741,718 – 4,813,078	17	4743519	MINK1	GTEx-Lung	CHRNE	2.47e-20
rs72835013	Min SpO2	EA	2.76e-07	Combined meta-analysis	17p13:4,741,718 – 4,813,078	17	4743519	MINK1	GTEx-Esophagus_Muscularis	CHRNE	3.57e-16
rs72835013	Min SpO2	EA	2.76e-07	Combined meta-analysis	17p13:4,741,718 – 4,813,078	17	4743519	MINK1	GTEx-Nerve_Tibial	CHRNE	7.35e-16
rs72835013	Min SpO2	EA	2.76e-07	Combined meta-analysis	17p13:4,741,718 – 4,813,078	17	4743519	MINK1	GTEx-Breast_Mammary_Tissue	CHRNE	1.25e-14
rs72835013	Min SpO2	EA	2.76e-07	Combined meta-analysis	17p13:4,741,718 – 4,813,078	17	4743519	MINK1	GTEx-Artery_Aorta	CHRNE	5e-13
rs72835013	Min SpO2	EA	2.76e-07	Combined meta-analysis	17p13:4,741,718 – 4,813,078	17	4743519	MINK1	GTEx-Skin_Not_Sun_Exposed_Suprapubic	CHRNE	2.7e-12
rs72835013	Min SpO2	EA	2.76e-07	Combined meta-analysis	17p13:4,741,718 – 4,813,078	17	4743519	MINK1	GTEx-Adipose_Visceral_Omentum	CHRNE	7.17e-12
rs72835013	Min SpO2	EA	2.76e-07	Combined meta-analysis	17p13:4,741,718 – 4,813,078	17	4743519	MINK1	Blueprint Monocytes (CHT test)	CHRNE	1.17e-11
rs72835013	Min SpO2	EA	2.76e-07	Combined meta-analysis	17p13:4,741,718 – 4,813,078	17	4743519	MINK1	GTEx-Artery_Coronary	CHRNE	1.64e-10
rs72835013	Min SpO2	EA	2.76e-07	Combined meta-analysis	17p13:4,741,718 – 4,813,078	17	4743519	MINK1	GTEx-Cells_EBV-transformed_lymphocytes	CHRNE	1.38e-09
rs72835013	Min SpO2	EA	2.76e-07	Combined meta-analysis	17p13:4,741,718 – 4,813,078	17	4743519	MINK1	GTEx-Esophagus_Mucosa	CHRNE	5.43e-09
rs72835013	Min SpO2	EA	2.76e-07	Combined meta-analysis	17p13:4,741,718 – 4,813,078	17	4743519	MINK1	Blueprint Neutrophils (CHT test)	CHRNE	2.81e-08
rs72835013	Min SpO2	EA	2.76e-07	Combined meta-analysis	17p13:4,741,718 – 4,813,078	17	4743519	MINK1	GTEx-Stomach	CHRNE	2.86e-08
rs72835013	Min SpO2	EA	2.76e-07	Combined meta-analysis	17p13:4,741,718 – 4,813,078	17	4743519	MINK1	GTEx-Adrenal_Gland	CHRNE	3.1e-08
rs72835013	Min SpO2	EA	2.76e-07	Combined meta-analysis	17p13:4,741,718 – 4,813,078	17	4743519	MINK1	GTEx-Whole_Blood	CHRNE	9.13e-08
rs72835013	Min SpO2	EA	2.76e-07	Combined meta-analysis	17p13:4,741,718 – 4,813,078	17	4743519	MINK1	GTEx-Esophagus_Gastroesophageal_Junction	CHRNE	6.94e-07
rs72835013	Min SpO2	EA	2.76e-07	Combined meta-analysis	17p13:4,741,718 – 4,813,078	17	4743519	MINK1	GTEx-Colon_Sigmoid	CHRNE	2.72e-06
rs72835013	Min SpO2	EA	2.76e-07	Combined meta-analysis	17p13:4,741,718 – 4,813,078	17	4743519	MINK1	GTEx-Heart_Left_Ventricle	CHRNE	3.46e-06
rs72835013	Min SpO2	EA	2.76e-07	Combined meta-analysis	17p13:4,741,718 – 4,813,078	17	4743519	MINK1	Geuvadis-Cis-EUR	CHRNE	3.57e-06
rs72835013	Min SpO2	EA	2.76e-07	Combined meta-analysis	17p13:4,741,718 – 4,813,078	17	4743519	MINK1	GTEx-Whole_Blood	PLD2	7.44e-07
rs72835013	Min SpO2	EA	2.76e-07	Combined meta-analysis	17p13:4,741,718 – 4,813,078	17	4743519	MINK1	GTEx-Cells_Transformed_fibroblasts	PLD2	9.55e-07
rs72835013	Min SpO2	EA	2.76e-07	Combined meta-analysis	17p13:4,741,718 – 4,813,078	17	4743519	MINK1	Blueprint Neutrophils (CHT test)	PLD2	3.51e-06
rs72835013	Min SpO2	EA	2.76e-07	Combined meta-analysis	17p13:4,741,718 – 4,813,078	17	4743519	MINK1	Blueprint T-cells (CHT test)	PLD2	4.87e-06
rs72835013	Min SpO2	EA	2.76e-07	Combined meta-analysis	17p13:4,741,718 – 4,813,078	17	4743519	MINK1	Geuvadis-Cis-EUR	RABEP1	4.1e-08
rs72835013	Min SpO2	EA	2.76e-07	Combined meta-analysis	17p13:4,741,718 – 4,813,078	17	4743519	MINK1	Blueprint Monocytes (CHT test)	RNF167	1.18e-17
rs72835013	Min SpO2	EA	2.76e-07	Combined meta-analysis	17p13:4,741,718 – 4,813,078	17	4743519	MINK1	Blueprint Neutrophils (CHT test)	RNF167	3.43e-14
rs72835013	Min SpO2	EA	2.76e-07	Combined meta-analysis	17p13:4,741,718 – 4,813,078	17	4743519	MINK1	Blueprint T-cells (CHT test)	RNF167	1.9e-10
rs72835013	Min SpO2	EA	2.76e-07	Combined meta-analysis	17p13:4,741,718 – 4,813,078	17	4743519	MINK1	GTEx-Thyroid	RP5-1050D4.2	2.24e-09
rs72835013	Min SpO2	EA	2.76e-07	Combined meta-analysis	17p13:4,741,718 – 4,813,078	17	4743519	MINK1	GTEx-Whole_Blood	RP5-1050D4.3	1.66e-06
rs72835013	Min SpO2	EA	2.76e-07	Combined meta-analysis	17p13:4,741,718 – 4,813,078	17	4743519	MINK1	GTEx-Esophagus_Mucosa	SLC52A1	8.26e-07
rs72835013	Min SpO2	EA	2.76e-07	Combined meta-analysis	17p13:4,741,718 – 4,813,078	17	4743519	MINK1	Geuvadis-Cis-EUR	ZNF232	1.38e-12
rs72835013	Min SpO2	EA	2.76e-07	Combined meta-analysis	17p13:4,741,718 – 4,813,078	17	4743519	MINK1	GTEx-Testis	ZNF232	1.13e-07
rs72835014	Min SpO2	EA	2.68e-07	Combined meta-analysis	17p13:4,741,718 – 4,813,078	17	4744304	MINK1	GTEx-Esophagus_Muscularis	AC012146.7	6.6e-08
rs72835014	Min SpO2	EA	2.68e-07	Combined meta-analysis	17p13:4,741,718 – 4,813,078	17	4744304	MINK1	GTEx-Skin_Sun_Exposed_Lower_leg	AC012146.7	1.07e-07
rs72835014	Min SpO2	EA	2.68e-07	Combined meta-analysis	17p13:4,741,718 – 4,813,078	17	4744304	MINK1	GTEx-Adipose_Subcutaneous	AC012146.7	4.68e-07
rs72835014	Min SpO2	EA	2.68e-07	Combined meta-analysis	17p13:4,741,718 – 4,813,078	17	4744304	MINK1	GTEx-Esophagus_Mucosa	AC012146.7	2.4e-06
rs72835014	Min SpO2	EA	2.68e-07	Combined meta-analysis	17p13:4,741,718 – 4,813,078	17	4744304	MINK1	Geuvadis-Cis-EUR	C17orf107	6.58e-14
rs72835014	Min SpO2	EA	2.68e-07	Combined meta-analysis	17p13:4,741,718 – 4,813,078	17	4744304	MINK1	Blueprint Neutrophils (CHT test)	C17orf107	7.25e-09
rs72835014	Min SpO2	EA	2.68e-07	Combined meta-analysis	17p13:4,741,718 – 4,813,078	17	4744304	MINK1	Blueprint Monocytes (CHT test)	C17orf107	1.61e-05
rs72835014	Min SpO2	EA	2.68e-07	Combined meta-analysis	17p13:4,741,718 – 4,813,078	17	4744304	MINK1	GTEx-Thyroid	CAMTA2	2.54e-11
rs72835014	Min SpO2	EA	2.68e-07	Combined meta-analysis	17p13:4,741,718 – 4,813,078	17	4744304	MINK1	GTEx-Cells_Transformed_fibroblasts	CAMTA2	8.05e-06
rs72835014	Min SpO2	EA	2.68e-07	Combined meta-analysis	17p13:4,741,718 – 4,813,078	17	4744304	MINK1	Blueprint Neutrophils (CHT test)	CAMTA2	3.11e-05
rs72835014	Min SpO2	EA	2.68e-07	Combined meta-analysis	17p13:4,741,718 – 4,813,078	17	4744304	MINK1	GTEx-Thyroid	CHRNE	5.41e-24
rs72835014	Min SpO2	EA	2.68e-07	Combined meta-analysis	17p13:4,741,718 – 4,813,078	17	4744304	MINK1	GTEx-Cells_Transformed_fibroblasts	CHRNE	6.34e-24
rs72835014	Min SpO2	EA	2.68e-07	Combined meta-analysis	17p13:4,741,718 – 4,813,078	17	4744304	MINK1	GTEx-Skin_Sun_Exposed_Lower_leg	CHRNE	2.64e-23
rs72835014	Min SpO2	EA	2.68e-07	Combined meta-analysis	17p13:4,741,718 – 4,813,078	17	4744304	MINK1	GTEx-Artery_Tibial	CHRNE	5.27e-23
rs72835014	Min SpO2	EA	2.68e-07	Combined meta-analysis	17p13:4,741,718 – 4,813,078	17	4744304	MINK1	GTEx-Adipose_Subcutaneous	CHRNE	1.34e-21
rs72835014	Min SpO2	EA	2.68e-07	Combined meta-analysis	17p13:4,741,718 – 4,813,078	17	4744304	MINK1	GTEx-Lung	CHRNE	1.85e-20
rs72835014	Min SpO2	EA	2.68e-07	Combined meta-analysis	17p13:4,741,718 – 4,813,078	17	4744304	MINK1	GTEx-Breast_Mammary_Tissue	CHRNE	6.3e-15
rs72835014	Min SpO2	EA	2.68e-07	Combined meta-analysis	17p13:4,741,718 – 4,813,078	17	4744304	MINK1	GTEx-Esophagus_Muscularis	CHRNE	7.75e-15
rs72835014	Min SpO2	EA	2.68e-07	Combined meta-analysis	17p13:4,741,718 – 4,813,078	17	4744304	MINK1	GTEx-Nerve_Tibial	CHRNE	2.51e-14
rs72835014	Min SpO2	EA	2.68e-07	Combined meta-analysis	17p13:4,741,718 – 4,813,078	17	4744304	MINK1	GTEx-Adipose_Visceral_Omentum	CHRNE	4.42e-12
rs72835014	Min SpO2	EA	2.68e-07	Combined meta-analysis	17p13:4,741,718 – 4,813,078	17	4744304	MINK1	Blueprint Monocytes (CHT test)	CHRNE	1.17e-11
rs72835014	Min SpO2	EA	2.68e-07	Combined meta-analysis	17p13:4,741,718 – 4,813,078	17	4744304	MINK1	GTEx-Artery_Aorta	CHRNE	1.53e-11
rs72835014	Min SpO2	EA	2.68e-07	Combined meta-analysis	17p13:4,741,718 – 4,813,078	17	4744304	MINK1	GTEx-Artery_Coronary	CHRNE	7.96e-11
rs72835014	Min SpO2	EA	2.68e-07	Combined meta-analysis	17p13:4,741,718 – 4,813,078	17	4744304	MINK1	GTEx-Skin_Not_Sun_Exposed_Suprapubic	CHRNE	1.96e-10
rs72835014	Min SpO2	EA	2.68e-07	Combined meta-analysis	17p13:4,741,718 – 4,813,078	17	4744304	MINK1	GTEx-Cells_EBV-transformed_lymphocytes	CHRNE	2.82e-09
rs72835014	Min SpO2	EA	2.68e-07	Combined meta-analysis	17p13:4,741,718 – 4,813,078	17	4744304	MINK1	GTEx-Esophagus_Mucosa	CHRNE	4.41e-09
rs72835014	Min SpO2	EA	2.68e-07	Combined meta-analysis	17p13:4,741,718 – 4,813,078	17	4744304	MINK1	Blueprint Neutrophils (CHT test)	CHRNE	2.81e-08
rs72835014	Min SpO2	EA	2.68e-07	Combined meta-analysis	17p13:4,741,718 – 4,813,078	17	4744304	MINK1	GTEx-Stomach	CHRNE	1.84e-07
rs72835014	Min SpO2	EA	2.68e-07	Combined meta-analysis	17p13:4,741,718 – 4,813,078	17	4744304	MINK1	GTEx-Colon_Transverse	CHRNE	2.02e-07
rs72835014	Min SpO2	EA	2.68e-07	Combined meta-analysis	17p13:4,741,718 – 4,813,078	17	4744304	MINK1	GTEx-Whole_Blood	CHRNE	3.86e-07
rs72835014	Min SpO2	EA	2.68e-07	Combined meta-analysis	17p13:4,741,718 – 4,813,078	17	4744304	MINK1	GTEx-Adrenal_Gland	CHRNE	5.81e-07
rs72835014	Min SpO2	EA	2.68e-07	Combined meta-analysis	17p13:4,741,718 – 4,813,078	17	4744304	MINK1	GTEx-Heart_Left_Ventricle	CHRNE	6.05e-07
rs72835014	Min SpO2	EA	2.68e-07	Combined meta-analysis	17p13:4,741,718 – 4,813,078	17	4744304	MINK1	GTEx-Colon_Sigmoid	CHRNE	1.28e-06
rs72835014	Min SpO2	EA	2.68e-07	Combined meta-analysis	17p13:4,741,718 – 4,813,078	17	4744304	MINK1	Geuvadis-Cis-EUR	CHRNE	3.36e-06
rs72835014	Min SpO2	EA	2.68e-07	Combined meta-analysis	17p13:4,741,718 – 4,813,078	17	4744304	MINK1	GTEx-Cells_Transformed_fibroblasts	PLD2	4.12e-07
rs72835014	Min SpO2	EA	2.68e-07	Combined meta-analysis	17p13:4,741,718 – 4,813,078	17	4744304	MINK1	GTEx-Whole_Blood	PLD2	2.37e-06
rs72835014	Min SpO2	EA	2.68e-07	Combined meta-analysis	17p13:4,741,718 – 4,813,078	17	4744304	MINK1	Blueprint Neutrophils (CHT test)	PLD2	3.51e-06
rs72835014	Min SpO2	EA	2.68e-07	Combined meta-analysis	17p13:4,741,718 – 4,813,078	17	4744304	MINK1	Blueprint T-cells (CHT test)	PLD2	4.87e-06
rs72835014	Min SpO2	EA	2.68e-07	Combined meta-analysis	17p13:4,741,718 – 4,813,078	17	4744304	MINK1	Geuvadis-Cis-EUR	RABEP1	2.39e-08
rs72835014	Min SpO2	EA	2.68e-07	Combined meta-analysis	17p13:4,741,718 – 4,813,078	17	4744304	MINK1	Blueprint Monocytes (CHT test)	RNF167	1.18e-17
rs72835014	Min SpO2	EA	2.68e-07	Combined meta-analysis	17p13:4,741,718 – 4,813,078	17	4744304	MINK1	Blueprint Neutrophils (CHT test)	RNF167	3.43e-14
rs72835014	Min SpO2	EA	2.68e-07	Combined meta-analysis	17p13:4,741,718 – 4,813,078	17	4744304	MINK1	Blueprint T-cells (CHT test)	RNF167	1.9e-10
rs72835014	Min SpO2	EA	2.68e-07	Combined meta-analysis	17p13:4,741,718 – 4,813,078	17	4744304	MINK1	GTEx-Thyroid	RP5-1050D4.2	2.75e-09
rs72835014	Min SpO2	EA	2.68e-07	Combined meta-analysis	17p13:4,741,718 – 4,813,078	17	4744304	MINK1	GTEx-Esophagus_Mucosa	SLC52A1	6.62e-06
rs72835014	Min SpO2	EA	2.68e-07	Combined meta-analysis	17p13:4,741,718 – 4,813,078	17	4744304	MINK1	Geuvadis-Cis-EUR	ZNF232	8.94e-13
rs72835014	Min SpO2	EA	2.68e-07	Combined meta-analysis	17p13:4,741,718 – 4,813,078	17	4744304	MINK1	GTEx-Testis	ZNF232	3.76e-08
rs72835015	Min SpO2	EA	2.78e-07	Combined meta-analysis	17p13:4,741,718 – 4,813,078	17	4744423	MINK1	GTEx-Esophagus_Muscularis	AC012146.7	6.58e-08
rs72835015	Min SpO2	EA	2.78e-07	Combined meta-analysis	17p13:4,741,718 – 4,813,078	17	4744423	MINK1	GTEx-Skin_Sun_Exposed_Lower_leg	AC012146.7	1.08e-07
rs72835015	Min SpO2	EA	2.78e-07	Combined meta-analysis	17p13:4,741,718 – 4,813,078	17	4744423	MINK1	GTEx-Adipose_Subcutaneous	AC012146.7	4.68e-07
rs72835015	Min SpO2	EA	2.78e-07	Combined meta-analysis	17p13:4,741,718 – 4,813,078	17	4744423	MINK1	GTEx-Esophagus_Mucosa	AC012146.7	2.36e-06
rs72835015	Min SpO2	EA	2.78e-07	Combined meta-analysis	17p13:4,741,718 – 4,813,078	17	4744423	MINK1	Geuvadis-Cis-EUR	C17orf107	6.78e-14
rs72835015	Min SpO2	EA	2.78e-07	Combined meta-analysis	17p13:4,741,718 – 4,813,078	17	4744423	MINK1	Blueprint Neutrophils (CHT test)	C17orf107	7.25e-09
rs72835015	Min SpO2	EA	2.78e-07	Combined meta-analysis	17p13:4,741,718 – 4,813,078	17	4744423	MINK1	Blueprint Monocytes (CHT test)	C17orf107	1.61e-05
rs72835015	Min SpO2	EA	2.78e-07	Combined meta-analysis	17p13:4,741,718 – 4,813,078	17	4744423	MINK1	GTEx-Thyroid	CAMTA2	2.53e-11
rs72835015	Min SpO2	EA	2.78e-07	Combined meta-analysis	17p13:4,741,718 – 4,813,078	17	4744423	MINK1	GTEx-Cells_Transformed_fibroblasts	CAMTA2	8.06e-06
rs72835015	Min SpO2	EA	2.78e-07	Combined meta-analysis	17p13:4,741,718 – 4,813,078	17	4744423	MINK1	Blueprint Neutrophils (CHT test)	CAMTA2	3.11e-05
rs72835015	Min SpO2	EA	2.78e-07	Combined meta-analysis	17p13:4,741,718 – 4,813,078	17	4744423	MINK1	GTEx-Thyroid	CHRNE	5.39e-24
rs72835015	Min SpO2	EA	2.78e-07	Combined meta-analysis	17p13:4,741,718 – 4,813,078	17	4744423	MINK1	GTEx-Cells_Transformed_fibroblasts	CHRNE	6.14e-24
rs72835015	Min SpO2	EA	2.78e-07	Combined meta-analysis	17p13:4,741,718 – 4,813,078	17	4744423	MINK1	GTEx-Skin_Sun_Exposed_Lower_leg	CHRNE	2.65e-23
rs72835015	Min SpO2	EA	2.78e-07	Combined meta-analysis	17p13:4,741,718 – 4,813,078	17	4744423	MINK1	GTEx-Artery_Tibial	CHRNE	5.01e-23
rs72835015	Min SpO2	EA	2.78e-07	Combined meta-analysis	17p13:4,741,718 – 4,813,078	17	4744423	MINK1	GTEx-Adipose_Subcutaneous	CHRNE	1.34e-21
rs72835015	Min SpO2	EA	2.78e-07	Combined meta-analysis	17p13:4,741,718 – 4,813,078	17	4744423	MINK1	GTEx-Lung	CHRNE	1.79e-20
rs72835015	Min SpO2	EA	2.78e-07	Combined meta-analysis	17p13:4,741,718 – 4,813,078	17	4744423	MINK1	GTEx-Breast_Mammary_Tissue	CHRNE	6.31e-15
rs72835015	Min SpO2	EA	2.78e-07	Combined meta-analysis	17p13:4,741,718 – 4,813,078	17	4744423	MINK1	GTEx-Esophagus_Muscularis	CHRNE	7.76e-15
rs72835015	Min SpO2	EA	2.78e-07	Combined meta-analysis	17p13:4,741,718 – 4,813,078	17	4744423	MINK1	GTEx-Nerve_Tibial	CHRNE	2.5e-14
rs72835015	Min SpO2	EA	2.78e-07	Combined meta-analysis	17p13:4,741,718 – 4,813,078	17	4744423	MINK1	GTEx-Adipose_Visceral_Omentum	CHRNE	4.38e-12
rs72835015	Min SpO2	EA	2.78e-07	Combined meta-analysis	17p13:4,741,718 – 4,813,078	17	4744423	MINK1	Blueprint Monocytes (CHT test)	CHRNE	1.17e-11
rs72835015	Min SpO2	EA	2.78e-07	Combined meta-analysis	17p13:4,741,718 – 4,813,078	17	4744423	MINK1	GTEx-Artery_Aorta	CHRNE	1.53e-11
rs72835015	Min SpO2	EA	2.78e-07	Combined meta-analysis	17p13:4,741,718 – 4,813,078	17	4744423	MINK1	GTEx-Artery_Coronary	CHRNE	7.94e-11
rs72835015	Min SpO2	EA	2.78e-07	Combined meta-analysis	17p13:4,741,718 – 4,813,078	17	4744423	MINK1	GTEx-Skin_Not_Sun_Exposed_Suprapubic	CHRNE	1.96e-10
rs72835015	Min SpO2	EA	2.78e-07	Combined meta-analysis	17p13:4,741,718 – 4,813,078	17	4744423	MINK1	GTEx-Cells_EBV-transformed_lymphocytes	CHRNE	2.84e-09
rs72835015	Min SpO2	EA	2.78e-07	Combined meta-analysis	17p13:4,741,718 – 4,813,078	17	4744423	MINK1	GTEx-Esophagus_Mucosa	CHRNE	4.38e-09
rs72835015	Min SpO2	EA	2.78e-07	Combined meta-analysis	17p13:4,741,718 – 4,813,078	17	4744423	MINK1	Blueprint Neutrophils (CHT test)	CHRNE	2.81e-08
rs72835015	Min SpO2	EA	2.78e-07	Combined meta-analysis	17p13:4,741,718 – 4,813,078	17	4744423	MINK1	GTEx-Stomach	CHRNE	1.83e-07
rs72835015	Min SpO2	EA	2.78e-07	Combined meta-analysis	17p13:4,741,718 – 4,813,078	17	4744423	MINK1	GTEx-Colon_Transverse	CHRNE	2e-07
rs72835015	Min SpO2	EA	2.78e-07	Combined meta-analysis	17p13:4,741,718 – 4,813,078	17	4744423	MINK1	GTEx-Whole_Blood	CHRNE	3.77e-07
rs72835015	Min SpO2	EA	2.78e-07	Combined meta-analysis	17p13:4,741,718 – 4,813,078	17	4744423	MINK1	GTEx-Adrenal_Gland	CHRNE	5.82e-07
rs72835015	Min SpO2	EA	2.78e-07	Combined meta-analysis	17p13:4,741,718 – 4,813,078	17	4744423	MINK1	GTEx-Heart_Left_Ventricle	CHRNE	6.04e-07
rs72835015	Min SpO2	EA	2.78e-07	Combined meta-analysis	17p13:4,741,718 – 4,813,078	17	4744423	MINK1	GTEx-Colon_Sigmoid	CHRNE	1.28e-06
rs72835015	Min SpO2	EA	2.78e-07	Combined meta-analysis	17p13:4,741,718 – 4,813,078	17	4744423	MINK1	Geuvadis-Cis-EUR	CHRNE	2.48e-06
rs72835015	Min SpO2	EA	2.78e-07	Combined meta-analysis	17p13:4,741,718 – 4,813,078	17	4744423	MINK1	GTEx-Cells_Transformed_fibroblasts	PLD2	4.09e-07
rs72835015	Min SpO2	EA	2.78e-07	Combined meta-analysis	17p13:4,741,718 – 4,813,078	17	4744423	MINK1	GTEx-Whole_Blood	PLD2	2.41e-06
rs72835015	Min SpO2	EA	2.78e-07	Combined meta-analysis	17p13:4,741,718 – 4,813,078	17	4744423	MINK1	Blueprint Neutrophils (CHT test)	PLD2	3.51e-06
rs72835015	Min SpO2	EA	2.78e-07	Combined meta-analysis	17p13:4,741,718 – 4,813,078	17	4744423	MINK1	Blueprint T-cells (CHT test)	PLD2	4.87e-06
rs72835015	Min SpO2	EA	2.78e-07	Combined meta-analysis	17p13:4,741,718 – 4,813,078	17	4744423	MINK1	Geuvadis-Cis-EUR	RABEP1	5.86e-08
rs72835015	Min SpO2	EA	2.78e-07	Combined meta-analysis	17p13:4,741,718 – 4,813,078	17	4744423	MINK1	Blueprint Monocytes (CHT test)	RNF167	1.18e-17
rs72835015	Min SpO2	EA	2.78e-07	Combined meta-analysis	17p13:4,741,718 – 4,813,078	17	4744423	MINK1	Blueprint Neutrophils (CHT test)	RNF167	3.43e-14
rs72835015	Min SpO2	EA	2.78e-07	Combined meta-analysis	17p13:4,741,718 – 4,813,078	17	4744423	MINK1	Blueprint T-cells (CHT test)	RNF167	1.9e-10
rs72835015	Min SpO2	EA	2.78e-07	Combined meta-analysis	17p13:4,741,718 – 4,813,078	17	4744423	MINK1	GTEx-Thyroid	RP5-1050D4.2	2.73e-09
rs72835015	Min SpO2	EA	2.78e-07	Combined meta-analysis	17p13:4,741,718 – 4,813,078	17	4744423	MINK1	GTEx-Esophagus_Mucosa	SLC52A1	6.58e-06
rs72835015	Min SpO2	EA	2.78e-07	Combined meta-analysis	17p13:4,741,718 – 4,813,078	17	4744423	MINK1	Geuvadis-Cis-EUR	ZNF232	1.99e-13
rs72835015	Min SpO2	EA	2.78e-07	Combined meta-analysis	17p13:4,741,718 – 4,813,078	17	4744423	MINK1	GTEx-Testis	ZNF232	3.77e-08
rs7218130	Min SpO2	EA	2.44e-07	Combined meta-analysis	17p13:4,741,718 – 4,813,078	17	4745499	MINK1	GTEx-Skin_Sun_Exposed_Lower_leg	AC012146.7	9.94e-09
rs7218130	Min SpO2	EA	2.44e-07	Combined meta-analysis	17p13:4,741,718 – 4,813,078	17	4745499	MINK1	GTEx-Esophagus_Muscularis	AC012146.7	5.31e-08
rs7218130	Min SpO2	EA	2.44e-07	Combined meta-analysis	17p13:4,741,718 – 4,813,078	17	4745499	MINK1	GTEx-Stomach	AC012146.7	1.83e-07
rs7218130	Min SpO2	EA	2.44e-07	Combined meta-analysis	17p13:4,741,718 – 4,813,078	17	4745499	MINK1	GTEx-Adipose_Subcutaneous	AC012146.7	1.88e-06
rs7218130	Min SpO2	EA	2.44e-07	Combined meta-analysis	17p13:4,741,718 – 4,813,078	17	4745499	MINK1	GTEx-Skin_Not_Sun_Exposed_Suprapubic	AC012146.7	2.31e-06
rs7218130	Min SpO2	EA	2.44e-07	Combined meta-analysis	17p13:4,741,718 – 4,813,078	17	4745499	MINK1	GTEx-Esophagus_Mucosa	AC012146.7	4.89e-06
rs7218130	Min SpO2	EA	2.44e-07	Combined meta-analysis	17p13:4,741,718 – 4,813,078	17	4745499	MINK1	Geuvadis-Cis-EUR	C17orf107	4.81e-14
rs7218130	Min SpO2	EA	2.44e-07	Combined meta-analysis	17p13:4,741,718 – 4,813,078	17	4745499	MINK1	GTEx-Thyroid	CAMTA2	1.05e-11
rs7218130	Min SpO2	EA	2.44e-07	Combined meta-analysis	17p13:4,741,718 – 4,813,078	17	4745499	MINK1	GTEx-Whole_Blood	CAMTA2	1.25e-06
rs7218130	Min SpO2	EA	2.44e-07	Combined meta-analysis	17p13:4,741,718 – 4,813,078	17	4745499	MINK1	GTEx-Cells_Transformed_fibroblasts	CAMTA2	8.1e-06
rs7218130	Min SpO2	EA	2.44e-07	Combined meta-analysis	17p13:4,741,718 – 4,813,078	17	4745499	MINK1	GTEx-Adipose_Subcutaneous	CHRNE	9.78e-25
rs7218130	Min SpO2	EA	2.44e-07	Combined meta-analysis	17p13:4,741,718 – 4,813,078	17	4745499	MINK1	GTEx-Skin_Sun_Exposed_Lower_leg	CHRNE	1.12e-24
rs7218130	Min SpO2	EA	2.44e-07	Combined meta-analysis	17p13:4,741,718 – 4,813,078	17	4745499	MINK1	GTEx-Cells_Transformed_fibroblasts	CHRNE	3.08e-24
rs7218130	Min SpO2	EA	2.44e-07	Combined meta-analysis	17p13:4,741,718 – 4,813,078	17	4745499	MINK1	GTEx-Thyroid	CHRNE	8.89e-24
rs7218130	Min SpO2	EA	2.44e-07	Combined meta-analysis	17p13:4,741,718 – 4,813,078	17	4745499	MINK1	GTEx-Artery_Tibial	CHRNE	3.44e-23
rs7218130	Min SpO2	EA	2.44e-07	Combined meta-analysis	17p13:4,741,718 – 4,813,078	17	4745499	MINK1	GTEx-Lung	CHRNE	9.6e-21
rs7218130	Min SpO2	EA	2.44e-07	Combined meta-analysis	17p13:4,741,718 – 4,813,078	17	4745499	MINK1	GTEx-Esophagus_Muscularis	CHRNE	3.57e-16
rs7218130	Min SpO2	EA	2.44e-07	Combined meta-analysis	17p13:4,741,718 – 4,813,078	17	4745499	MINK1	GTEx-Nerve_Tibial	CHRNE	6.5e-16
rs7218130	Min SpO2	EA	2.44e-07	Combined meta-analysis	17p13:4,741,718 – 4,813,078	17	4745499	MINK1	GTEx-Breast_Mammary_Tissue	CHRNE	1.24e-14
rs7218130	Min SpO2	EA	2.44e-07	Combined meta-analysis	17p13:4,741,718 – 4,813,078	17	4745499	MINK1	GTEx-Artery_Aorta	CHRNE	5.01e-13
rs7218130	Min SpO2	EA	2.44e-07	Combined meta-analysis	17p13:4,741,718 – 4,813,078	17	4745499	MINK1	GTEx-Skin_Not_Sun_Exposed_Suprapubic	CHRNE	2.7e-12
rs7218130	Min SpO2	EA	2.44e-07	Combined meta-analysis	17p13:4,741,718 – 4,813,078	17	4745499	MINK1	GTEx-Adipose_Visceral_Omentum	CHRNE	6.32e-12
rs7218130	Min SpO2	EA	2.44e-07	Combined meta-analysis	17p13:4,741,718 – 4,813,078	17	4745499	MINK1	GTEx-Artery_Coronary	CHRNE	1.65e-10
rs7218130	Min SpO2	EA	2.44e-07	Combined meta-analysis	17p13:4,741,718 – 4,813,078	17	4745499	MINK1	GTEx-Cells_EBV-transformed_lymphocytes	CHRNE	1.52e-09
rs7218130	Min SpO2	EA	2.44e-07	Combined meta-analysis	17p13:4,741,718 – 4,813,078	17	4745499	MINK1	GTEx-Esophagus_Mucosa	CHRNE	5.05e-09
rs7218130	Min SpO2	EA	2.44e-07	Combined meta-analysis	17p13:4,741,718 – 4,813,078	17	4745499	MINK1	GTEx-Stomach	CHRNE	2.7e-08
rs7218130	Min SpO2	EA	2.44e-07	Combined meta-analysis	17p13:4,741,718 – 4,813,078	17	4745499	MINK1	GTEx-Adrenal_Gland	CHRNE	3.12e-08
rs7218130	Min SpO2	EA	2.44e-07	Combined meta-analysis	17p13:4,741,718 – 4,813,078	17	4745499	MINK1	GTEx-Whole_Blood	CHRNE	5.39e-08
rs7218130	Min SpO2	EA	2.44e-07	Combined meta-analysis	17p13:4,741,718 – 4,813,078	17	4745499	MINK1	GTEx-Esophagus_Gastroesophageal_Junction	CHRNE	6.9e-07
rs7218130	Min SpO2	EA	2.44e-07	Combined meta-analysis	17p13:4,741,718 – 4,813,078	17	4745499	MINK1	Geuvadis-Cis-EUR	CHRNE	2.23e-06
rs7218130	Min SpO2	EA	2.44e-07	Combined meta-analysis	17p13:4,741,718 – 4,813,078	17	4745499	MINK1	GTEx-Heart_Left_Ventricle	CHRNE	2.45e-06
rs7218130	Min SpO2	EA	2.44e-07	Combined meta-analysis	17p13:4,741,718 – 4,813,078	17	4745499	MINK1	GTEx-Colon_Sigmoid	CHRNE	2.71e-06
rs7218130	Min SpO2	EA	2.44e-07	Combined meta-analysis	17p13:4,741,718 – 4,813,078	17	4745499	MINK1	GTEx-Cells_Transformed_fibroblasts	PLD2	8.18e-07
rs7218130	Min SpO2	EA	2.44e-07	Combined meta-analysis	17p13:4,741,718 – 4,813,078	17	4745499	MINK1	GTEx-Whole_Blood	PLD2	9.51e-07
rs7218130	Min SpO2	EA	2.44e-07	Combined meta-analysis	17p13:4,741,718 – 4,813,078	17	4745499	MINK1	Geuvadis-Cis-EUR	RABEP1	3.36e-08
rs7218130	Min SpO2	EA	2.44e-07	Combined meta-analysis	17p13:4,741,718 – 4,813,078	17	4745499	MINK1	GTEx-Thyroid	RP5-1050D4.2	1.83e-09
rs7218130	Min SpO2	EA	2.44e-07	Combined meta-analysis	17p13:4,741,718 – 4,813,078	17	4745499	MINK1	GTEx-Whole_Blood	RP5-1050D4.3	1.41e-06
rs7218130	Min SpO2	EA	2.44e-07	Combined meta-analysis	17p13:4,741,718 – 4,813,078	17	4745499	MINK1	GTEx-Esophagus_Mucosa	SLC52A1	7.06e-07
rs7218130	Min SpO2	EA	2.44e-07	Combined meta-analysis	17p13:4,741,718 – 4,813,078	17	4745499	MINK1	Geuvadis-Cis-EUR	ZNF232	1.71e-12
rs7218130	Min SpO2	EA	2.44e-07	Combined meta-analysis	17p13:4,741,718 – 4,813,078	17	4745499	MINK1	GTEx-Testis	ZNF232	1.15e-07
rs72835016	Min SpO2	EA	2.55e-07	Combined meta-analysis	17p13:4,741,718 – 4,813,078	17	4745987	MINK1	GTEx-Skin_Sun_Exposed_Lower_leg	AC012146.7	1.01e-08
rs72835016	Min SpO2	EA	2.55e-07	Combined meta-analysis	17p13:4,741,718 – 4,813,078	17	4745987	MINK1	GTEx-Esophagus_Muscularis	AC012146.7	5.31e-08
rs72835016	Min SpO2	EA	2.55e-07	Combined meta-analysis	17p13:4,741,718 – 4,813,078	17	4745987	MINK1	GTEx-Stomach	AC012146.7	1.82e-07
rs72835016	Min SpO2	EA	2.55e-07	Combined meta-analysis	17p13:4,741,718 – 4,813,078	17	4745987	MINK1	GTEx-Adipose_Subcutaneous	AC012146.7	1.9e-06
rs72835016	Min SpO2	EA	2.55e-07	Combined meta-analysis	17p13:4,741,718 – 4,813,078	17	4745987	MINK1	GTEx-Skin_Not_Sun_Exposed_Suprapubic	AC012146.7	2.31e-06
rs72835016	Min SpO2	EA	2.55e-07	Combined meta-analysis	17p13:4,741,718 – 4,813,078	17	4745987	MINK1	GTEx-Esophagus_Mucosa	AC012146.7	4.74e-06
rs72835016	Min SpO2	EA	2.55e-07	Combined meta-analysis	17p13:4,741,718 – 4,813,078	17	4745987	MINK1	Geuvadis-Cis-EUR	C17orf107	4.87e-14
rs72835016	Min SpO2	EA	2.55e-07	Combined meta-analysis	17p13:4,741,718 – 4,813,078	17	4745987	MINK1	Blueprint Neutrophils (CHT test)	C17orf107	7.25e-09
rs72835016	Min SpO2	EA	2.55e-07	Combined meta-analysis	17p13:4,741,718 – 4,813,078	17	4745987	MINK1	Blueprint Monocytes (CHT test)	C17orf107	1.61e-05
rs72835016	Min SpO2	EA	2.55e-07	Combined meta-analysis	17p13:4,741,718 – 4,813,078	17	4745987	MINK1	GTEx-Thyroid	CAMTA2	1.05e-11
rs72835016	Min SpO2	EA	2.55e-07	Combined meta-analysis	17p13:4,741,718 – 4,813,078	17	4745987	MINK1	GTEx-Whole_Blood	CAMTA2	1.21e-06
rs72835016	Min SpO2	EA	2.55e-07	Combined meta-analysis	17p13:4,741,718 – 4,813,078	17	4745987	MINK1	GTEx-Cells_Transformed_fibroblasts	CAMTA2	8.2e-06
rs72835016	Min SpO2	EA	2.55e-07	Combined meta-analysis	17p13:4,741,718 – 4,813,078	17	4745987	MINK1	Blueprint Neutrophils (CHT test)	CAMTA2	3.11e-05
rs72835016	Min SpO2	EA	2.55e-07	Combined meta-analysis	17p13:4,741,718 – 4,813,078	17	4745987	MINK1	GTEx-Adipose_Subcutaneous	CHRNE	1e-24
rs72835016	Min SpO2	EA	2.55e-07	Combined meta-analysis	17p13:4,741,718 – 4,813,078	17	4745987	MINK1	GTEx-Skin_Sun_Exposed_Lower_leg	CHRNE	1.14e-24
rs72835016	Min SpO2	EA	2.55e-07	Combined meta-analysis	17p13:4,741,718 – 4,813,078	17	4745987	MINK1	GTEx-Cells_Transformed_fibroblasts	CHRNE	2.84e-24
rs72835016	Min SpO2	EA	2.55e-07	Combined meta-analysis	17p13:4,741,718 – 4,813,078	17	4745987	MINK1	GTEx-Thyroid	CHRNE	8.94e-24
rs72835016	Min SpO2	EA	2.55e-07	Combined meta-analysis	17p13:4,741,718 – 4,813,078	17	4745987	MINK1	GTEx-Artery_Tibial	CHRNE	3.11e-23
rs72835016	Min SpO2	EA	2.55e-07	Combined meta-analysis	17p13:4,741,718 – 4,813,078	17	4745987	MINK1	GTEx-Lung	CHRNE	8.73e-21
rs72835016	Min SpO2	EA	2.55e-07	Combined meta-analysis	17p13:4,741,718 – 4,813,078	17	4745987	MINK1	GTEx-Esophagus_Muscularis	CHRNE	3.57e-16
rs72835016	Min SpO2	EA	2.55e-07	Combined meta-analysis	17p13:4,741,718 – 4,813,078	17	4745987	MINK1	GTEx-Nerve_Tibial	CHRNE	6.54e-16
rs72835016	Min SpO2	EA	2.55e-07	Combined meta-analysis	17p13:4,741,718 – 4,813,078	17	4745987	MINK1	GTEx-Breast_Mammary_Tissue	CHRNE	1.24e-14
rs72835016	Min SpO2	EA	2.55e-07	Combined meta-analysis	17p13:4,741,718 – 4,813,078	17	4745987	MINK1	GTEx-Artery_Aorta	CHRNE	5.01e-13
rs72835016	Min SpO2	EA	2.55e-07	Combined meta-analysis	17p13:4,741,718 – 4,813,078	17	4745987	MINK1	GTEx-Skin_Not_Sun_Exposed_Suprapubic	CHRNE	2.69e-12
rs72835016	Min SpO2	EA	2.55e-07	Combined meta-analysis	17p13:4,741,718 – 4,813,078	17	4745987	MINK1	GTEx-Adipose_Visceral_Omentum	CHRNE	6.15e-12
rs72835016	Min SpO2	EA	2.55e-07	Combined meta-analysis	17p13:4,741,718 – 4,813,078	17	4745987	MINK1	Blueprint Monocytes (CHT test)	CHRNE	1.17e-11
rs72835016	Min SpO2	EA	2.55e-07	Combined meta-analysis	17p13:4,741,718 – 4,813,078	17	4745987	MINK1	GTEx-Artery_Coronary	CHRNE	1.65e-10
rs72835016	Min SpO2	EA	2.55e-07	Combined meta-analysis	17p13:4,741,718 – 4,813,078	17	4745987	MINK1	GTEx-Cells_EBV-transformed_lymphocytes	CHRNE	1.53e-09
rs72835016	Min SpO2	EA	2.55e-07	Combined meta-analysis	17p13:4,741,718 – 4,813,078	17	4745987	MINK1	GTEx-Esophagus_Mucosa	CHRNE	4.99e-09
rs72835016	Min SpO2	EA	2.55e-07	Combined meta-analysis	17p13:4,741,718 – 4,813,078	17	4745987	MINK1	GTEx-Stomach	CHRNE	2.66e-08
rs72835016	Min SpO2	EA	2.55e-07	Combined meta-analysis	17p13:4,741,718 – 4,813,078	17	4745987	MINK1	Blueprint Neutrophils (CHT test)	CHRNE	2.81e-08
rs72835016	Min SpO2	EA	2.55e-07	Combined meta-analysis	17p13:4,741,718 – 4,813,078	17	4745987	MINK1	GTEx-Adrenal_Gland	CHRNE	3.13e-08
rs72835016	Min SpO2	EA	2.55e-07	Combined meta-analysis	17p13:4,741,718 – 4,813,078	17	4745987	MINK1	GTEx-Whole_Blood	CHRNE	4.9e-08
rs72835016	Min SpO2	EA	2.55e-07	Combined meta-analysis	17p13:4,741,718 – 4,813,078	17	4745987	MINK1	GTEx-Esophagus_Gastroesophageal_Junction	CHRNE	6.88e-07
rs72835016	Min SpO2	EA	2.55e-07	Combined meta-analysis	17p13:4,741,718 – 4,813,078	17	4745987	MINK1	GTEx-Heart_Left_Ventricle	CHRNE	2.52e-06
rs72835016	Min SpO2	EA	2.55e-07	Combined meta-analysis	17p13:4,741,718 – 4,813,078	17	4745987	MINK1	Geuvadis-Cis-EUR	CHRNE	2.52e-06
rs72835016	Min SpO2	EA	2.55e-07	Combined meta-analysis	17p13:4,741,718 – 4,813,078	17	4745987	MINK1	GTEx-Colon_Sigmoid	CHRNE	2.71e-06
rs72835016	Min SpO2	EA	2.55e-07	Combined meta-analysis	17p13:4,741,718 – 4,813,078	17	4745987	MINK1	GTEx-Cells_Transformed_fibroblasts	PLD2	8.05e-07
rs72835016	Min SpO2	EA	2.55e-07	Combined meta-analysis	17p13:4,741,718 – 4,813,078	17	4745987	MINK1	GTEx-Whole_Blood	PLD2	1e-06
rs72835016	Min SpO2	EA	2.55e-07	Combined meta-analysis	17p13:4,741,718 – 4,813,078	17	4745987	MINK1	Blueprint Neutrophils (CHT test)	PLD2	3.51e-06
rs72835016	Min SpO2	EA	2.55e-07	Combined meta-analysis	17p13:4,741,718 – 4,813,078	17	4745987	MINK1	Blueprint T-cells (CHT test)	PLD2	4.87e-06
rs72835016	Min SpO2	EA	2.55e-07	Combined meta-analysis	17p13:4,741,718 – 4,813,078	17	4745987	MINK1	Geuvadis-Cis-EUR	RABEP1	3.76e-08
rs72835016	Min SpO2	EA	2.55e-07	Combined meta-analysis	17p13:4,741,718 – 4,813,078	17	4745987	MINK1	Blueprint Monocytes (CHT test)	RNF167	1.18e-17
rs72835016	Min SpO2	EA	2.55e-07	Combined meta-analysis	17p13:4,741,718 – 4,813,078	17	4745987	MINK1	Blueprint Neutrophils (CHT test)	RNF167	3.43e-14
rs72835016	Min SpO2	EA	2.55e-07	Combined meta-analysis	17p13:4,741,718 – 4,813,078	17	4745987	MINK1	Blueprint T-cells (CHT test)	RNF167	1.9e-10
rs72835016	Min SpO2	EA	2.55e-07	Combined meta-analysis	17p13:4,741,718 – 4,813,078	17	4745987	MINK1	GTEx-Thyroid	RP5-1050D4.2	1.81e-09
rs72835016	Min SpO2	EA	2.55e-07	Combined meta-analysis	17p13:4,741,718 – 4,813,078	17	4745987	MINK1	GTEx-Whole_Blood	RP5-1050D4.3	1.37e-06
rs72835016	Min SpO2	EA	2.55e-07	Combined meta-analysis	17p13:4,741,718 – 4,813,078	17	4745987	MINK1	GTEx-Esophagus_Mucosa	SLC52A1	6.85e-07
rs72835016	Min SpO2	EA	2.55e-07	Combined meta-analysis	17p13:4,741,718 – 4,813,078	17	4745987	MINK1	Geuvadis-Cis-EUR	ZNF232	1.91e-12
rs72835016	Min SpO2	EA	2.55e-07	Combined meta-analysis	17p13:4,741,718 – 4,813,078	17	4745987	MINK1	GTEx-Testis	ZNF232	1.15e-07
rs72835017	Min SpO2	EA	1.17e-07	Combined meta-analysis	17p13:4,741,718 – 4,813,078	17	4746294	MINK1	GTEx-Esophagus_Muscularis	AC012146.7	6.6e-08
rs72835017	Min SpO2	EA	1.17e-07	Combined meta-analysis	17p13:4,741,718 – 4,813,078	17	4746294	MINK1	GTEx-Skin_Sun_Exposed_Lower_leg	AC012146.7	1.13e-07
rs72835017	Min SpO2	EA	1.17e-07	Combined meta-analysis	17p13:4,741,718 – 4,813,078	17	4746294	MINK1	GTEx-Adipose_Subcutaneous	AC012146.7	4.59e-07
rs72835017	Min SpO2	EA	1.17e-07	Combined meta-analysis	17p13:4,741,718 – 4,813,078	17	4746294	MINK1	GTEx-Esophagus_Mucosa	AC012146.7	2.08e-06
rs72835017	Min SpO2	EA	1.17e-07	Combined meta-analysis	17p13:4,741,718 – 4,813,078	17	4746294	MINK1	Geuvadis-Cis-EUR	C17orf107	1.08e-13
rs72835017	Min SpO2	EA	1.17e-07	Combined meta-analysis	17p13:4,741,718 – 4,813,078	17	4746294	MINK1	Blueprint Neutrophils (CHT test)	C17orf107	7.25e-09
rs72835017	Min SpO2	EA	1.17e-07	Combined meta-analysis	17p13:4,741,718 – 4,813,078	17	4746294	MINK1	Blueprint Monocytes (CHT test)	C17orf107	1.61e-05
rs72835017	Min SpO2	EA	1.17e-07	Combined meta-analysis	17p13:4,741,718 – 4,813,078	17	4746294	MINK1	GTEx-Thyroid	CAMTA2	2.21e-11
rs72835017	Min SpO2	EA	1.17e-07	Combined meta-analysis	17p13:4,741,718 – 4,813,078	17	4746294	MINK1	GTEx-Cells_Transformed_fibroblasts	CAMTA2	8.14e-06
rs72835017	Min SpO2	EA	1.17e-07	Combined meta-analysis	17p13:4,741,718 – 4,813,078	17	4746294	MINK1	Blueprint Neutrophils (CHT test)	CAMTA2	5.44e-05
rs72835017	Min SpO2	EA	1.17e-07	Combined meta-analysis	17p13:4,741,718 – 4,813,078	17	4746294	MINK1	GTEx-Thyroid	CHRNE	4.46e-24
rs72835017	Min SpO2	EA	1.17e-07	Combined meta-analysis	17p13:4,741,718 – 4,813,078	17	4746294	MINK1	GTEx-Cells_Transformed_fibroblasts	CHRNE	4.56e-24
rs72835017	Min SpO2	EA	1.17e-07	Combined meta-analysis	17p13:4,741,718 – 4,813,078	17	4746294	MINK1	GTEx-Artery_Tibial	CHRNE	2.37e-23
rs72835017	Min SpO2	EA	1.17e-07	Combined meta-analysis	17p13:4,741,718 – 4,813,078	17	4746294	MINK1	GTEx-Skin_Sun_Exposed_Lower_leg	CHRNE	2.7e-23
rs72835017	Min SpO2	EA	1.17e-07	Combined meta-analysis	17p13:4,741,718 – 4,813,078	17	4746294	MINK1	GTEx-Adipose_Subcutaneous	CHRNE	1.18e-21
rs72835017	Min SpO2	EA	1.17e-07	Combined meta-analysis	17p13:4,741,718 – 4,813,078	17	4746294	MINK1	GTEx-Lung	CHRNE	8.93e-21
rs72835017	Min SpO2	EA	1.17e-07	Combined meta-analysis	17p13:4,741,718 – 4,813,078	17	4746294	MINK1	GTEx-Breast_Mammary_Tissue	CHRNE	6.29e-15
rs72835017	Min SpO2	EA	1.17e-07	Combined meta-analysis	17p13:4,741,718 – 4,813,078	17	4746294	MINK1	GTEx-Esophagus_Muscularis	CHRNE	7.75e-15
rs72835017	Min SpO2	EA	1.17e-07	Combined meta-analysis	17p13:4,741,718 – 4,813,078	17	4746294	MINK1	GTEx-Nerve_Tibial	CHRNE	2.36e-14
rs72835017	Min SpO2	EA	1.17e-07	Combined meta-analysis	17p13:4,741,718 – 4,813,078	17	4746294	MINK1	GTEx-Adipose_Visceral_Omentum	CHRNE	3.96e-12
rs72835017	Min SpO2	EA	1.17e-07	Combined meta-analysis	17p13:4,741,718 – 4,813,078	17	4746294	MINK1	Blueprint Monocytes (CHT test)	CHRNE	7.73e-12
rs72835017	Min SpO2	EA	1.17e-07	Combined meta-analysis	17p13:4,741,718 – 4,813,078	17	4746294	MINK1	GTEx-Artery_Aorta	CHRNE	1.53e-11
rs72835017	Min SpO2	EA	1.17e-07	Combined meta-analysis	17p13:4,741,718 – 4,813,078	17	4746294	MINK1	GTEx-Artery_Coronary	CHRNE	7.96e-11
rs72835017	Min SpO2	EA	1.17e-07	Combined meta-analysis	17p13:4,741,718 – 4,813,078	17	4746294	MINK1	GTEx-Skin_Not_Sun_Exposed_Suprapubic	CHRNE	1.95e-10
rs72835017	Min SpO2	EA	1.17e-07	Combined meta-analysis	17p13:4,741,718 – 4,813,078	17	4746294	MINK1	GTEx-Cells_EBV-transformed_lymphocytes	CHRNE	2.93e-09
rs72835017	Min SpO2	EA	1.17e-07	Combined meta-analysis	17p13:4,741,718 – 4,813,078	17	4746294	MINK1	GTEx-Esophagus_Mucosa	CHRNE	4.19e-09
rs72835017	Min SpO2	EA	1.17e-07	Combined meta-analysis	17p13:4,741,718 – 4,813,078	17	4746294	MINK1	Blueprint Neutrophils (CHT test)	CHRNE	2.56e-08
rs72835017	Min SpO2	EA	1.17e-07	Combined meta-analysis	17p13:4,741,718 – 4,813,078	17	4746294	MINK1	GTEx-Stomach	CHRNE	1.76e-07
rs72835017	Min SpO2	EA	1.17e-07	Combined meta-analysis	17p13:4,741,718 – 4,813,078	17	4746294	MINK1	GTEx-Colon_Transverse	CHRNE	1.93e-07
rs72835017	Min SpO2	EA	1.17e-07	Combined meta-analysis	17p13:4,741,718 – 4,813,078	17	4746294	MINK1	GTEx-Whole_Blood	CHRNE	2.55e-07
rs72835017	Min SpO2	EA	1.17e-07	Combined meta-analysis	17p13:4,741,718 – 4,813,078	17	4746294	MINK1	GTEx-Heart_Left_Ventricle	CHRNE	4.45e-07
rs72835017	Min SpO2	EA	1.17e-07	Combined meta-analysis	17p13:4,741,718 – 4,813,078	17	4746294	MINK1	GTEx-Adrenal_Gland	CHRNE	5.84e-07
rs72835017	Min SpO2	EA	1.17e-07	Combined meta-analysis	17p13:4,741,718 – 4,813,078	17	4746294	MINK1	GTEx-Colon_Sigmoid	CHRNE	1.27e-06
rs72835017	Min SpO2	EA	1.17e-07	Combined meta-analysis	17p13:4,741,718 – 4,813,078	17	4746294	MINK1	Geuvadis-Cis-EUR	CHRNE	2.81e-06
rs72835017	Min SpO2	EA	1.17e-07	Combined meta-analysis	17p13:4,741,718 – 4,813,078	17	4746294	MINK1	GTEx-Cells_Transformed_fibroblasts	PLD2	3.55e-07
rs72835017	Min SpO2	EA	1.17e-07	Combined meta-analysis	17p13:4,741,718 – 4,813,078	17	4746294	MINK1	Blueprint Neutrophils (CHT test)	PLD2	2.46e-06
rs72835017	Min SpO2	EA	1.17e-07	Combined meta-analysis	17p13:4,741,718 – 4,813,078	17	4746294	MINK1	GTEx-Whole_Blood	PLD2	2.91e-06
rs72835017	Min SpO2	EA	1.17e-07	Combined meta-analysis	17p13:4,741,718 – 4,813,078	17	4746294	MINK1	Blueprint T-cells (CHT test)	PLD2	4.87e-06
rs72835017	Min SpO2	EA	1.17e-07	Combined meta-analysis	17p13:4,741,718 – 4,813,078	17	4746294	MINK1	Geuvadis-Cis-EUR	RABEP1	2.29e-08
rs72835017	Min SpO2	EA	1.17e-07	Combined meta-analysis	17p13:4,741,718 – 4,813,078	17	4746294	MINK1	Blueprint Monocytes (CHT test)	RNF167	8.5e-18
rs72835017	Min SpO2	EA	1.17e-07	Combined meta-analysis	17p13:4,741,718 – 4,813,078	17	4746294	MINK1	Blueprint Neutrophils (CHT test)	RNF167	4.02e-14
rs72835017	Min SpO2	EA	1.17e-07	Combined meta-analysis	17p13:4,741,718 – 4,813,078	17	4746294	MINK1	Blueprint T-cells (CHT test)	RNF167	1.9e-10
rs72835017	Min SpO2	EA	1.17e-07	Combined meta-analysis	17p13:4,741,718 – 4,813,078	17	4746294	MINK1	GTEx-Thyroid	RP5-1050D4.2	2.34e-09
rs72835017	Min SpO2	EA	1.17e-07	Combined meta-analysis	17p13:4,741,718 – 4,813,078	17	4746294	MINK1	GTEx-Whole_Blood	RP5-1050D4.3	6.29e-06
rs72835017	Min SpO2	EA	1.17e-07	Combined meta-analysis	17p13:4,741,718 – 4,813,078	17	4746294	MINK1	GTEx-Esophagus_Mucosa	SLC52A1	5.91e-06
rs72835017	Min SpO2	EA	1.17e-07	Combined meta-analysis	17p13:4,741,718 – 4,813,078	17	4746294	MINK1	Geuvadis-Cis-EUR	ZNF232	9.29e-13
rs72835017	Min SpO2	EA	1.17e-07	Combined meta-analysis	17p13:4,741,718 – 4,813,078	17	4746294	MINK1	GTEx-Testis	ZNF232	3.83e-08
rs72835018	Min SpO2	EA	2.53e-07	Combined meta-analysis	17p13:4,741,718 – 4,813,078	17	4747023	MINK1	GTEx-Esophagus_Muscularis	AC012146.7	6.6e-08
rs72835018	Min SpO2	EA	2.53e-07	Combined meta-analysis	17p13:4,741,718 – 4,813,078	17	4747023	MINK1	GTEx-Skin_Sun_Exposed_Lower_leg	AC012146.7	1.16e-07
rs72835018	Min SpO2	EA	2.53e-07	Combined meta-analysis	17p13:4,741,718 – 4,813,078	17	4747023	MINK1	GTEx-Adipose_Subcutaneous	AC012146.7	4.67e-07
rs72835018	Min SpO2	EA	2.53e-07	Combined meta-analysis	17p13:4,741,718 – 4,813,078	17	4747023	MINK1	GTEx-Esophagus_Mucosa	AC012146.7	1.99e-06
rs72835018	Min SpO2	EA	2.53e-07	Combined meta-analysis	17p13:4,741,718 – 4,813,078	17	4747023	MINK1	Geuvadis-Cis-EUR	C17orf107	6.7e-14
rs72835018	Min SpO2	EA	2.53e-07	Combined meta-analysis	17p13:4,741,718 – 4,813,078	17	4747023	MINK1	Blueprint Neutrophils (CHT test)	C17orf107	7.25e-09
rs72835018	Min SpO2	EA	2.53e-07	Combined meta-analysis	17p13:4,741,718 – 4,813,078	17	4747023	MINK1	Blueprint Monocytes (CHT test)	C17orf107	1.61e-05
rs72835018	Min SpO2	EA	2.53e-07	Combined meta-analysis	17p13:4,741,718 – 4,813,078	17	4747023	MINK1	GTEx-Thyroid	CAMTA2	2.21e-11
rs72835018	Min SpO2	EA	2.53e-07	Combined meta-analysis	17p13:4,741,718 – 4,813,078	17	4747023	MINK1	GTEx-Cells_Transformed_fibroblasts	CAMTA2	8.36e-06
rs72835018	Min SpO2	EA	2.53e-07	Combined meta-analysis	17p13:4,741,718 – 4,813,078	17	4747023	MINK1	Blueprint Neutrophils (CHT test)	CAMTA2	3.11e-05
rs72835018	Min SpO2	EA	2.53e-07	Combined meta-analysis	17p13:4,741,718 – 4,813,078	17	4747023	MINK1	GTEx-Cells_Transformed_fibroblasts	CHRNE	4.11e-24
rs72835018	Min SpO2	EA	2.53e-07	Combined meta-analysis	17p13:4,741,718 – 4,813,078	17	4747023	MINK1	GTEx-Thyroid	CHRNE	4.48e-24
rs72835018	Min SpO2	EA	2.53e-07	Combined meta-analysis	17p13:4,741,718 – 4,813,078	17	4747023	MINK1	GTEx-Artery_Tibial	CHRNE	2.07e-23
rs72835018	Min SpO2	EA	2.53e-07	Combined meta-analysis	17p13:4,741,718 – 4,813,078	17	4747023	MINK1	GTEx-Skin_Sun_Exposed_Lower_leg	CHRNE	2.79e-23
rs72835018	Min SpO2	EA	2.53e-07	Combined meta-analysis	17p13:4,741,718 – 4,813,078	17	4747023	MINK1	GTEx-Adipose_Subcutaneous	CHRNE	1.21e-21
rs72835018	Min SpO2	EA	2.53e-07	Combined meta-analysis	17p13:4,741,718 – 4,813,078	17	4747023	MINK1	GTEx-Lung	CHRNE	8.09e-21
rs72835018	Min SpO2	EA	2.53e-07	Combined meta-analysis	17p13:4,741,718 – 4,813,078	17	4747023	MINK1	GTEx-Breast_Mammary_Tissue	CHRNE	6.28e-15
rs72835018	Min SpO2	EA	2.53e-07	Combined meta-analysis	17p13:4,741,718 – 4,813,078	17	4747023	MINK1	GTEx-Esophagus_Muscularis	CHRNE	7.74e-15
rs72835018	Min SpO2	EA	2.53e-07	Combined meta-analysis	17p13:4,741,718 – 4,813,078	17	4747023	MINK1	GTEx-Nerve_Tibial	CHRNE	2.4e-14
rs72835018	Min SpO2	EA	2.53e-07	Combined meta-analysis	17p13:4,741,718 – 4,813,078	17	4747023	MINK1	GTEx-Adipose_Visceral_Omentum	CHRNE	3.78e-12
rs72835018	Min SpO2	EA	2.53e-07	Combined meta-analysis	17p13:4,741,718 – 4,813,078	17	4747023	MINK1	Blueprint Monocytes (CHT test)	CHRNE	1.17e-11
rs72835018	Min SpO2	EA	2.53e-07	Combined meta-analysis	17p13:4,741,718 – 4,813,078	17	4747023	MINK1	GTEx-Artery_Aorta	CHRNE	1.53e-11
rs72835018	Min SpO2	EA	2.53e-07	Combined meta-analysis	17p13:4,741,718 – 4,813,078	17	4747023	MINK1	GTEx-Artery_Coronary	CHRNE	7.96e-11
rs72835018	Min SpO2	EA	2.53e-07	Combined meta-analysis	17p13:4,741,718 – 4,813,078	17	4747023	MINK1	GTEx-Skin_Not_Sun_Exposed_Suprapubic	CHRNE	1.93e-10
rs72835018	Min SpO2	EA	2.53e-07	Combined meta-analysis	17p13:4,741,718 – 4,813,078	17	4747023	MINK1	GTEx-Cells_EBV-transformed_lymphocytes	CHRNE	2.95e-09
rs72835018	Min SpO2	EA	2.53e-07	Combined meta-analysis	17p13:4,741,718 – 4,813,078	17	4747023	MINK1	GTEx-Esophagus_Mucosa	CHRNE	4.14e-09
rs72835018	Min SpO2	EA	2.53e-07	Combined meta-analysis	17p13:4,741,718 – 4,813,078	17	4747023	MINK1	Blueprint Neutrophils (CHT test)	CHRNE	2.81e-08
rs72835018	Min SpO2	EA	2.53e-07	Combined meta-analysis	17p13:4,741,718 – 4,813,078	17	4747023	MINK1	GTEx-Stomach	CHRNE	1.73e-07
rs72835018	Min SpO2	EA	2.53e-07	Combined meta-analysis	17p13:4,741,718 – 4,813,078	17	4747023	MINK1	GTEx-Colon_Transverse	CHRNE	1.9e-07
rs72835018	Min SpO2	EA	2.53e-07	Combined meta-analysis	17p13:4,741,718 – 4,813,078	17	4747023	MINK1	GTEx-Whole_Blood	CHRNE	2.27e-07
rs72835018	Min SpO2	EA	2.53e-07	Combined meta-analysis	17p13:4,741,718 – 4,813,078	17	4747023	MINK1	GTEx-Heart_Left_Ventricle	CHRNE	4.68e-07
rs72835018	Min SpO2	EA	2.53e-07	Combined meta-analysis	17p13:4,741,718 – 4,813,078	17	4747023	MINK1	GTEx-Adrenal_Gland	CHRNE	5.85e-07
rs72835018	Min SpO2	EA	2.53e-07	Combined meta-analysis	17p13:4,741,718 – 4,813,078	17	4747023	MINK1	GTEx-Colon_Sigmoid	CHRNE	1.27e-06
rs72835018	Min SpO2	EA	2.53e-07	Combined meta-analysis	17p13:4,741,718 – 4,813,078	17	4747023	MINK1	Geuvadis-Cis-EUR	CHRNE	2.79e-06
rs72835018	Min SpO2	EA	2.53e-07	Combined meta-analysis	17p13:4,741,718 – 4,813,078	17	4747023	MINK1	GTEx-Cells_Transformed_fibroblasts	PLD2	3.48e-07
rs72835018	Min SpO2	EA	2.53e-07	Combined meta-analysis	17p13:4,741,718 – 4,813,078	17	4747023	MINK1	GTEx-Whole_Blood	PLD2	3.12e-06
rs72835018	Min SpO2	EA	2.53e-07	Combined meta-analysis	17p13:4,741,718 – 4,813,078	17	4747023	MINK1	Blueprint Neutrophils (CHT test)	PLD2	3.51e-06
rs72835018	Min SpO2	EA	2.53e-07	Combined meta-analysis	17p13:4,741,718 – 4,813,078	17	4747023	MINK1	Blueprint T-cells (CHT test)	PLD2	4.87e-06
rs72835018	Min SpO2	EA	2.53e-07	Combined meta-analysis	17p13:4,741,718 – 4,813,078	17	4747023	MINK1	Geuvadis-Cis-EUR	RABEP1	2.71e-08
rs72835018	Min SpO2	EA	2.53e-07	Combined meta-analysis	17p13:4,741,718 – 4,813,078	17	4747023	MINK1	Blueprint Monocytes (CHT test)	RNF167	1.18e-17
rs72835018	Min SpO2	EA	2.53e-07	Combined meta-analysis	17p13:4,741,718 – 4,813,078	17	4747023	MINK1	Blueprint Neutrophils (CHT test)	RNF167	3.43e-14
rs72835018	Min SpO2	EA	2.53e-07	Combined meta-analysis	17p13:4,741,718 – 4,813,078	17	4747023	MINK1	Blueprint T-cells (CHT test)	RNF167	1.9e-10
rs72835018	Min SpO2	EA	2.53e-07	Combined meta-analysis	17p13:4,741,718 – 4,813,078	17	4747023	MINK1	GTEx-Thyroid	RP5-1050D4.2	2.31e-09
rs72835018	Min SpO2	EA	2.53e-07	Combined meta-analysis	17p13:4,741,718 – 4,813,078	17	4747023	MINK1	GTEx-Whole_Blood	RP5-1050D4.3	6.11e-06
rs72835018	Min SpO2	EA	2.53e-07	Combined meta-analysis	17p13:4,741,718 – 4,813,078	17	4747023	MINK1	GTEx-Esophagus_Mucosa	SLC52A1	5.71e-06
rs72835018	Min SpO2	EA	2.53e-07	Combined meta-analysis	17p13:4,741,718 – 4,813,078	17	4747023	MINK1	Geuvadis-Cis-EUR	ZNF232	1.02e-12
rs72835018	Min SpO2	EA	2.53e-07	Combined meta-analysis	17p13:4,741,718 – 4,813,078	17	4747023	MINK1	GTEx-Testis	ZNF232	3.81e-08
rs72835021	Min SpO2	EA	2.33e-07	Combined meta-analysis	17p13:4,741,718 – 4,813,078	17	4753734	MINK1	GTEx-Skin_Sun_Exposed_Lower_leg	AC012146.7	1.55e-08
rs72835021	Min SpO2	EA	2.33e-07	Combined meta-analysis	17p13:4,741,718 – 4,813,078	17	4753734	MINK1	GTEx-Esophagus_Muscularis	AC012146.7	7.45e-08
rs72835021	Min SpO2	EA	2.33e-07	Combined meta-analysis	17p13:4,741,718 – 4,813,078	17	4753734	MINK1	GTEx-Stomach	AC012146.7	1.43e-07
rs72835021	Min SpO2	EA	2.33e-07	Combined meta-analysis	17p13:4,741,718 – 4,813,078	17	4753734	MINK1	GTEx-Adipose_Subcutaneous	AC012146.7	2.03e-06
rs72835021	Min SpO2	EA	2.33e-07	Combined meta-analysis	17p13:4,741,718 – 4,813,078	17	4753734	MINK1	GTEx-Skin_Not_Sun_Exposed_Suprapubic	AC012146.7	3.56e-06
rs72835021	Min SpO2	EA	2.33e-07	Combined meta-analysis	17p13:4,741,718 – 4,813,078	17	4753734	MINK1	GTEx-Esophagus_Mucosa	AC012146.7	5.21e-06
rs72835021	Min SpO2	EA	2.33e-07	Combined meta-analysis	17p13:4,741,718 – 4,813,078	17	4753734	MINK1	Geuvadis-Cis-EUR	C17orf107	3.47e-14
rs72835021	Min SpO2	EA	2.33e-07	Combined meta-analysis	17p13:4,741,718 – 4,813,078	17	4753734	MINK1	Blueprint Neutrophils (CHT test)	C17orf107	7.25e-09
rs72835021	Min SpO2	EA	2.33e-07	Combined meta-analysis	17p13:4,741,718 – 4,813,078	17	4753734	MINK1	Blueprint Monocytes (CHT test)	C17orf107	1.61e-05
rs72835021	Min SpO2	EA	2.33e-07	Combined meta-analysis	17p13:4,741,718 – 4,813,078	17	4753734	MINK1	GTEx-Thyroid	CAMTA2	1.06e-11
rs72835021	Min SpO2	EA	2.33e-07	Combined meta-analysis	17p13:4,741,718 – 4,813,078	17	4753734	MINK1	GTEx-Whole_Blood	CAMTA2	1.15e-06
rs72835021	Min SpO2	EA	2.33e-07	Combined meta-analysis	17p13:4,741,718 – 4,813,078	17	4753734	MINK1	GTEx-Cells_Transformed_fibroblasts	CAMTA2	1.48e-05
rs72835021	Min SpO2	EA	2.33e-07	Combined meta-analysis	17p13:4,741,718 – 4,813,078	17	4753734	MINK1	GTEx-Adipose_Subcutaneous	CHRNE	3.82e-25
rs72835021	Min SpO2	EA	2.33e-07	Combined meta-analysis	17p13:4,741,718 – 4,813,078	17	4753734	MINK1	GTEx-Skin_Sun_Exposed_Lower_leg	CHRNE	1.21e-24
rs72835021	Min SpO2	EA	2.33e-07	Combined meta-analysis	17p13:4,741,718 – 4,813,078	17	4753734	MINK1	GTEx-Thyroid	CHRNE	9.22e-24
rs72835021	Min SpO2	EA	2.33e-07	Combined meta-analysis	17p13:4,741,718 – 4,813,078	17	4753734	MINK1	GTEx-Artery_Tibial	CHRNE	1.27e-23
rs72835021	Min SpO2	EA	2.33e-07	Combined meta-analysis	17p13:4,741,718 – 4,813,078	17	4753734	MINK1	GTEx-Cells_Transformed_fibroblasts	CHRNE	1.02e-22
rs72835021	Min SpO2	EA	2.33e-07	Combined meta-analysis	17p13:4,741,718 – 4,813,078	17	4753734	MINK1	GTEx-Lung	CHRNE	5.13e-20
rs72835021	Min SpO2	EA	2.33e-07	Combined meta-analysis	17p13:4,741,718 – 4,813,078	17	4753734	MINK1	GTEx-Esophagus_Muscularis	CHRNE	4.76e-16
rs72835021	Min SpO2	EA	2.33e-07	Combined meta-analysis	17p13:4,741,718 – 4,813,078	17	4753734	MINK1	GTEx-Breast_Mammary_Tissue	CHRNE	1.12e-14
rs72835021	Min SpO2	EA	2.33e-07	Combined meta-analysis	17p13:4,741,718 – 4,813,078	17	4753734	MINK1	GTEx-Nerve_Tibial	CHRNE	2.54e-14
rs72835021	Min SpO2	EA	2.33e-07	Combined meta-analysis	17p13:4,741,718 – 4,813,078	17	4753734	MINK1	GTEx-Artery_Aorta	CHRNE	1.27e-11
rs72835021	Min SpO2	EA	2.33e-07	Combined meta-analysis	17p13:4,741,718 – 4,813,078	17	4753734	MINK1	GTEx-Skin_Not_Sun_Exposed_Suprapubic	CHRNE	1.36e-11
rs72835021	Min SpO2	EA	2.33e-07	Combined meta-analysis	17p13:4,741,718 – 4,813,078	17	4753734	MINK1	Blueprint Monocytes (CHT test)	CHRNE	1.74e-11
rs72835021	Min SpO2	EA	2.33e-07	Combined meta-analysis	17p13:4,741,718 – 4,813,078	17	4753734	MINK1	GTEx-Adipose_Visceral_Omentum	CHRNE	1.87e-11
rs72835021	Min SpO2	EA	2.33e-07	Combined meta-analysis	17p13:4,741,718 – 4,813,078	17	4753734	MINK1	GTEx-Artery_Coronary	CHRNE	1.63e-10
rs72835021	Min SpO2	EA	2.33e-07	Combined meta-analysis	17p13:4,741,718 – 4,813,078	17	4753734	MINK1	GTEx-Esophagus_Mucosa	CHRNE	5.75e-09
rs72835021	Min SpO2	EA	2.33e-07	Combined meta-analysis	17p13:4,741,718 – 4,813,078	17	4753734	MINK1	GTEx-Cells_EBV-transformed_lymphocytes	CHRNE	1.2e-08
rs72835021	Min SpO2	EA	2.33e-07	Combined meta-analysis	17p13:4,741,718 – 4,813,078	17	4753734	MINK1	Blueprint Neutrophils (CHT test)	CHRNE	1.84e-08
rs72835021	Min SpO2	EA	2.33e-07	Combined meta-analysis	17p13:4,741,718 – 4,813,078	17	4753734	MINK1	GTEx-Stomach	CHRNE	1.89e-08
rs72835021	Min SpO2	EA	2.33e-07	Combined meta-analysis	17p13:4,741,718 – 4,813,078	17	4753734	MINK1	GTEx-Whole_Blood	CHRNE	2.09e-08
rs72835021	Min SpO2	EA	2.33e-07	Combined meta-analysis	17p13:4,741,718 – 4,813,078	17	4753734	MINK1	GTEx-Adrenal_Gland	CHRNE	3.14e-08
rs72835021	Min SpO2	EA	2.33e-07	Combined meta-analysis	17p13:4,741,718 – 4,813,078	17	4753734	MINK1	GTEx-Colon_Sigmoid	CHRNE	2.55e-06
rs72835021	Min SpO2	EA	2.33e-07	Combined meta-analysis	17p13:4,741,718 – 4,813,078	17	4753734	MINK1	Geuvadis-Cis-EUR	CHRNE	3.27e-06
rs72835021	Min SpO2	EA	2.33e-07	Combined meta-analysis	17p13:4,741,718 – 4,813,078	17	4753734	MINK1	GTEx-Heart_Left_Ventricle	CHRNE	4.23e-06
rs72835021	Min SpO2	EA	2.33e-07	Combined meta-analysis	17p13:4,741,718 – 4,813,078	17	4753734	MINK1	GTEx-Cells_Transformed_fibroblasts	PLD2	4.64e-07
rs72835021	Min SpO2	EA	2.33e-07	Combined meta-analysis	17p13:4,741,718 – 4,813,078	17	4753734	MINK1	GTEx-Whole_Blood	PLD2	1.54e-06
rs72835021	Min SpO2	EA	2.33e-07	Combined meta-analysis	17p13:4,741,718 – 4,813,078	17	4753734	MINK1	Blueprint T-cells (CHT test)	PLD2	1.87e-05
rs72835021	Min SpO2	EA	2.33e-07	Combined meta-analysis	17p13:4,741,718 – 4,813,078	17	4753734	MINK1	Blueprint Neutrophils (CHT test)	PLD2	5.18e-05
rs72835021	Min SpO2	EA	2.33e-07	Combined meta-analysis	17p13:4,741,718 – 4,813,078	17	4753734	MINK1	Geuvadis-Cis-EUR	RABEP1	2.93e-08
rs72835021	Min SpO2	EA	2.33e-07	Combined meta-analysis	17p13:4,741,718 – 4,813,078	17	4753734	MINK1	Blueprint Monocytes (CHT test)	RNF167	5.69e-13
rs72835021	Min SpO2	EA	2.33e-07	Combined meta-analysis	17p13:4,741,718 – 4,813,078	17	4753734	MINK1	Blueprint Neutrophils (CHT test)	RNF167	3.11e-12
rs72835021	Min SpO2	EA	2.33e-07	Combined meta-analysis	17p13:4,741,718 – 4,813,078	17	4753734	MINK1	Blueprint T-cells (CHT test)	RNF167	1.86e-08
rs72835021	Min SpO2	EA	2.33e-07	Combined meta-analysis	17p13:4,741,718 – 4,813,078	17	4753734	MINK1	GTEx-Thyroid	RP5-1050D4.2	2.24e-09
rs72835021	Min SpO2	EA	2.33e-07	Combined meta-analysis	17p13:4,741,718 – 4,813,078	17	4753734	MINK1	GTEx-Whole_Blood	RP5-1050D4.3	1.75e-06
rs72835021	Min SpO2	EA	2.33e-07	Combined meta-analysis	17p13:4,741,718 – 4,813,078	17	4753734	MINK1	GTEx-Esophagus_Mucosa	SLC52A1	6.28e-07
rs72835021	Min SpO2	EA	2.33e-07	Combined meta-analysis	17p13:4,741,718 – 4,813,078	17	4753734	MINK1	Geuvadis-Cis-EUR	ZNF232	1.58e-12
rs72835021	Min SpO2	EA	2.33e-07	Combined meta-analysis	17p13:4,741,718 – 4,813,078	17	4753734	MINK1	GTEx-Testis	ZNF232	5.16e-08
rs72835022	Min SpO2	EA	2.91e-07	Combined meta-analysis	17p13:4,741,718 – 4,813,078	17	4757729	MINK1	GTEx-Skin_Sun_Exposed_Lower_leg	AC012146.7	1.3e-08
rs72835022	Min SpO2	EA	2.91e-07	Combined meta-analysis	17p13:4,741,718 – 4,813,078	17	4757729	MINK1	GTEx-Esophagus_Muscularis	AC012146.7	5.31e-08
rs72835022	Min SpO2	EA	2.91e-07	Combined meta-analysis	17p13:4,741,718 – 4,813,078	17	4757729	MINK1	GTEx-Stomach	AC012146.7	1.67e-07
rs72835022	Min SpO2	EA	2.91e-07	Combined meta-analysis	17p13:4,741,718 – 4,813,078	17	4757729	MINK1	GTEx-Adipose_Subcutaneous	AC012146.7	1.88e-06
rs72835022	Min SpO2	EA	2.91e-07	Combined meta-analysis	17p13:4,741,718 – 4,813,078	17	4757729	MINK1	GTEx-Skin_Not_Sun_Exposed_Suprapubic	AC012146.7	2.34e-06
rs72835022	Min SpO2	EA	2.91e-07	Combined meta-analysis	17p13:4,741,718 – 4,813,078	17	4757729	MINK1	GTEx-Esophagus_Mucosa	AC012146.7	3.57e-06
rs72835022	Min SpO2	EA	2.91e-07	Combined meta-analysis	17p13:4,741,718 – 4,813,078	17	4757729	MINK1	Geuvadis-Cis-EUR	C17orf107	5.12e-14
rs72835022	Min SpO2	EA	2.91e-07	Combined meta-analysis	17p13:4,741,718 – 4,813,078	17	4757729	MINK1	Blueprint Neutrophils (CHT test)	C17orf107	7.25e-09
rs72835022	Min SpO2	EA	2.91e-07	Combined meta-analysis	17p13:4,741,718 – 4,813,078	17	4757729	MINK1	Blueprint Monocytes (CHT test)	C17orf107	1.61e-05
rs72835022	Min SpO2	EA	2.91e-07	Combined meta-analysis	17p13:4,741,718 – 4,813,078	17	4757729	MINK1	GTEx-Thyroid	CAMTA2	1.12e-11
rs72835022	Min SpO2	EA	2.91e-07	Combined meta-analysis	17p13:4,741,718 – 4,813,078	17	4757729	MINK1	GTEx-Whole_Blood	CAMTA2	9.04e-07
rs72835022	Min SpO2	EA	2.91e-07	Combined meta-analysis	17p13:4,741,718 – 4,813,078	17	4757729	MINK1	GTEx-Cells_Transformed_fibroblasts	CAMTA2	1.04e-05
rs72835022	Min SpO2	EA	2.91e-07	Combined meta-analysis	17p13:4,741,718 – 4,813,078	17	4757729	MINK1	Blueprint Neutrophils (CHT test)	CAMTA2	3.11e-05
rs72835022	Min SpO2	EA	2.91e-07	Combined meta-analysis	17p13:4,741,718 – 4,813,078	17	4757729	MINK1	GTEx-Adipose_Subcutaneous	CHRNE	7.75e-25
rs72835022	Min SpO2	EA	2.91e-07	Combined meta-analysis	17p13:4,741,718 – 4,813,078	17	4757729	MINK1	GTEx-Cells_Transformed_fibroblasts	CHRNE	1.54e-24
rs72835022	Min SpO2	EA	2.91e-07	Combined meta-analysis	17p13:4,741,718 – 4,813,078	17	4757729	MINK1	GTEx-Skin_Sun_Exposed_Lower_leg	CHRNE	1.65e-24
rs72835022	Min SpO2	EA	2.91e-07	Combined meta-analysis	17p13:4,741,718 – 4,813,078	17	4757729	MINK1	GTEx-Thyroid	CHRNE	1e-23
rs72835022	Min SpO2	EA	2.91e-07	Combined meta-analysis	17p13:4,741,718 – 4,813,078	17	4757729	MINK1	GTEx-Artery_Tibial	CHRNE	1.61e-23
rs72835022	Min SpO2	EA	2.91e-07	Combined meta-analysis	17p13:4,741,718 – 4,813,078	17	4757729	MINK1	GTEx-Lung	CHRNE	4.52e-21
rs72835022	Min SpO2	EA	2.91e-07	Combined meta-analysis	17p13:4,741,718 – 4,813,078	17	4757729	MINK1	GTEx-Esophagus_Muscularis	CHRNE	3.68e-16
rs72835022	Min SpO2	EA	2.91e-07	Combined meta-analysis	17p13:4,741,718 – 4,813,078	17	4757729	MINK1	GTEx-Nerve_Tibial	CHRNE	1.09e-15
rs72835022	Min SpO2	EA	2.91e-07	Combined meta-analysis	17p13:4,741,718 – 4,813,078	17	4757729	MINK1	GTEx-Breast_Mammary_Tissue	CHRNE	1.25e-14
rs72835022	Min SpO2	EA	2.91e-07	Combined meta-analysis	17p13:4,741,718 – 4,813,078	17	4757729	MINK1	GTEx-Artery_Aorta	CHRNE	4.86e-13
rs72835022	Min SpO2	EA	2.91e-07	Combined meta-analysis	17p13:4,741,718 – 4,813,078	17	4757729	MINK1	GTEx-Skin_Not_Sun_Exposed_Suprapubic	CHRNE	2.67e-12
rs72835022	Min SpO2	EA	2.91e-07	Combined meta-analysis	17p13:4,741,718 – 4,813,078	17	4757729	MINK1	GTEx-Adipose_Visceral_Omentum	CHRNE	5.14e-12
rs72835022	Min SpO2	EA	2.91e-07	Combined meta-analysis	17p13:4,741,718 – 4,813,078	17	4757729	MINK1	Blueprint Monocytes (CHT test)	CHRNE	1.17e-11
rs72835022	Min SpO2	EA	2.91e-07	Combined meta-analysis	17p13:4,741,718 – 4,813,078	17	4757729	MINK1	GTEx-Artery_Coronary	CHRNE	1.65e-10
rs72835022	Min SpO2	EA	2.91e-07	Combined meta-analysis	17p13:4,741,718 – 4,813,078	17	4757729	MINK1	GTEx-Cells_EBV-transformed_lymphocytes	CHRNE	1.2e-09
rs72835022	Min SpO2	EA	2.91e-07	Combined meta-analysis	17p13:4,741,718 – 4,813,078	17	4757729	MINK1	GTEx-Esophagus_Mucosa	CHRNE	5e-09
rs72835022	Min SpO2	EA	2.91e-07	Combined meta-analysis	17p13:4,741,718 – 4,813,078	17	4757729	MINK1	GTEx-Whole_Blood	CHRNE	2.03e-08
rs72835022	Min SpO2	EA	2.91e-07	Combined meta-analysis	17p13:4,741,718 – 4,813,078	17	4757729	MINK1	GTEx-Stomach	CHRNE	2.38e-08
rs72835022	Min SpO2	EA	2.91e-07	Combined meta-analysis	17p13:4,741,718 – 4,813,078	17	4757729	MINK1	Blueprint Neutrophils (CHT test)	CHRNE	2.81e-08
rs72835022	Min SpO2	EA	2.91e-07	Combined meta-analysis	17p13:4,741,718 – 4,813,078	17	4757729	MINK1	GTEx-Adrenal_Gland	CHRNE	3.13e-08
rs72835022	Min SpO2	EA	2.91e-07	Combined meta-analysis	17p13:4,741,718 – 4,813,078	17	4757729	MINK1	GTEx-Esophagus_Gastroesophageal_Junction	CHRNE	6.73e-07
rs72835022	Min SpO2	EA	2.91e-07	Combined meta-analysis	17p13:4,741,718 – 4,813,078	17	4757729	MINK1	GTEx-Colon_Sigmoid	CHRNE	2.71e-06
rs72835022	Min SpO2	EA	2.91e-07	Combined meta-analysis	17p13:4,741,718 – 4,813,078	17	4757729	MINK1	Geuvadis-Cis-EUR	CHRNE	3.12e-06
rs72835022	Min SpO2	EA	2.91e-07	Combined meta-analysis	17p13:4,741,718 – 4,813,078	17	4757729	MINK1	GTEx-Heart_Left_Ventricle	CHRNE	3.85e-06
rs72835022	Min SpO2	EA	2.91e-07	Combined meta-analysis	17p13:4,741,718 – 4,813,078	17	4757729	MINK1	GTEx-Cells_Transformed_fibroblasts	PLD2	6.2e-07
rs72835022	Min SpO2	EA	2.91e-07	Combined meta-analysis	17p13:4,741,718 – 4,813,078	17	4757729	MINK1	GTEx-Whole_Blood	PLD2	1.59e-06
rs72835022	Min SpO2	EA	2.91e-07	Combined meta-analysis	17p13:4,741,718 – 4,813,078	17	4757729	MINK1	Blueprint Neutrophils (CHT test)	PLD2	3.51e-06
rs72835022	Min SpO2	EA	2.91e-07	Combined meta-analysis	17p13:4,741,718 – 4,813,078	17	4757729	MINK1	Blueprint T-cells (CHT test)	PLD2	4.87e-06
rs72835022	Min SpO2	EA	2.91e-07	Combined meta-analysis	17p13:4,741,718 – 4,813,078	17	4757729	MINK1	Geuvadis-Cis-EUR	RABEP1	3.84e-08
rs72835022	Min SpO2	EA	2.91e-07	Combined meta-analysis	17p13:4,741,718 – 4,813,078	17	4757729	MINK1	Blueprint Monocytes (CHT test)	RNF167	1.18e-17
rs72835022	Min SpO2	EA	2.91e-07	Combined meta-analysis	17p13:4,741,718 – 4,813,078	17	4757729	MINK1	Blueprint Neutrophils (CHT test)	RNF167	3.43e-14
rs72835022	Min SpO2	EA	2.91e-07	Combined meta-analysis	17p13:4,741,718 – 4,813,078	17	4757729	MINK1	Blueprint T-cells (CHT test)	RNF167	1.9e-10
rs72835022	Min SpO2	EA	2.91e-07	Combined meta-analysis	17p13:4,741,718 – 4,813,078	17	4757729	MINK1	GTEx-Thyroid	RP5-1050D4.2	1.8e-09
rs72835022	Min SpO2	EA	2.91e-07	Combined meta-analysis	17p13:4,741,718 – 4,813,078	17	4757729	MINK1	GTEx-Whole_Blood	RP5-1050D4.3	9.74e-07
rs72835022	Min SpO2	EA	2.91e-07	Combined meta-analysis	17p13:4,741,718 – 4,813,078	17	4757729	MINK1	GTEx-Esophagus_Mucosa	SLC52A1	5.29e-07
rs72835022	Min SpO2	EA	2.91e-07	Combined meta-analysis	17p13:4,741,718 – 4,813,078	17	4757729	MINK1	Geuvadis-Cis-EUR	ZNF232	1.84e-12
rs72835022	Min SpO2	EA	2.91e-07	Combined meta-analysis	17p13:4,741,718 – 4,813,078	17	4757729	MINK1	GTEx-Testis	ZNF232	1.13e-07
rs72835023	Min SpO2	EA	3.4e-07	Combined meta-analysis	17p13:4,741,718 – 4,813,078	17	4759343	MINK1	GTEx-Skin_Sun_Exposed_Lower_leg	AC012146.7	1.42e-08
rs72835023	Min SpO2	EA	3.4e-07	Combined meta-analysis	17p13:4,741,718 – 4,813,078	17	4759343	MINK1	GTEx-Esophagus_Muscularis	AC012146.7	5.31e-08
rs72835023	Min SpO2	EA	3.4e-07	Combined meta-analysis	17p13:4,741,718 – 4,813,078	17	4759343	MINK1	GTEx-Stomach	AC012146.7	1.68e-07
rs72835023	Min SpO2	EA	3.4e-07	Combined meta-analysis	17p13:4,741,718 – 4,813,078	17	4759343	MINK1	GTEx-Adipose_Subcutaneous	AC012146.7	1.95e-06
rs72835023	Min SpO2	EA	3.4e-07	Combined meta-analysis	17p13:4,741,718 – 4,813,078	17	4759343	MINK1	GTEx-Skin_Not_Sun_Exposed_Suprapubic	AC012146.7	2.33e-06
rs72835023	Min SpO2	EA	3.4e-07	Combined meta-analysis	17p13:4,741,718 – 4,813,078	17	4759343	MINK1	GTEx-Esophagus_Mucosa	AC012146.7	3.58e-06
rs72835023	Min SpO2	EA	3.4e-07	Combined meta-analysis	17p13:4,741,718 – 4,813,078	17	4759343	MINK1	Geuvadis-Cis-EUR	C17orf107	4.75e-14
rs72835023	Min SpO2	EA	3.4e-07	Combined meta-analysis	17p13:4,741,718 – 4,813,078	17	4759343	MINK1	Blueprint Neutrophils (CHT test)	C17orf107	7.25e-09
rs72835023	Min SpO2	EA	3.4e-07	Combined meta-analysis	17p13:4,741,718 – 4,813,078	17	4759343	MINK1	Blueprint Monocytes (CHT test)	C17orf107	1.61e-05
rs72835023	Min SpO2	EA	3.4e-07	Combined meta-analysis	17p13:4,741,718 – 4,813,078	17	4759343	MINK1	GTEx-Thyroid	CAMTA2	1.12e-11
rs72835023	Min SpO2	EA	3.4e-07	Combined meta-analysis	17p13:4,741,718 – 4,813,078	17	4759343	MINK1	GTEx-Whole_Blood	CAMTA2	9.16e-07
rs72835023	Min SpO2	EA	3.4e-07	Combined meta-analysis	17p13:4,741,718 – 4,813,078	17	4759343	MINK1	GTEx-Cells_Transformed_fibroblasts	CAMTA2	1.12e-05
rs72835023	Min SpO2	EA	3.4e-07	Combined meta-analysis	17p13:4,741,718 – 4,813,078	17	4759343	MINK1	GTEx-Adipose_Subcutaneous	CHRNE	2.28e-24
rs72835023	Min SpO2	EA	3.4e-07	Combined meta-analysis	17p13:4,741,718 – 4,813,078	17	4759343	MINK1	GTEx-Skin_Sun_Exposed_Lower_leg	CHRNE	2.48e-24
rs72835023	Min SpO2	EA	3.4e-07	Combined meta-analysis	17p13:4,741,718 – 4,813,078	17	4759343	MINK1	GTEx-Cells_Transformed_fibroblasts	CHRNE	3.45e-24
rs72835023	Min SpO2	EA	3.4e-07	Combined meta-analysis	17p13:4,741,718 – 4,813,078	17	4759343	MINK1	GTEx-Thyroid	CHRNE	1.01e-23
rs72835023	Min SpO2	EA	3.4e-07	Combined meta-analysis	17p13:4,741,718 – 4,813,078	17	4759343	MINK1	GTEx-Artery_Tibial	CHRNE	2.01e-23
rs72835023	Min SpO2	EA	3.4e-07	Combined meta-analysis	17p13:4,741,718 – 4,813,078	17	4759343	MINK1	GTEx-Lung	CHRNE	4.54e-21
rs72835023	Min SpO2	EA	3.4e-07	Combined meta-analysis	17p13:4,741,718 – 4,813,078	17	4759343	MINK1	GTEx-Esophagus_Muscularis	CHRNE	3.63e-16
rs72835023	Min SpO2	EA	3.4e-07	Combined meta-analysis	17p13:4,741,718 – 4,813,078	17	4759343	MINK1	GTEx-Nerve_Tibial	CHRNE	9.97e-16
rs72835023	Min SpO2	EA	3.4e-07	Combined meta-analysis	17p13:4,741,718 – 4,813,078	17	4759343	MINK1	GTEx-Breast_Mammary_Tissue	CHRNE	1.25e-14
rs72835023	Min SpO2	EA	3.4e-07	Combined meta-analysis	17p13:4,741,718 – 4,813,078	17	4759343	MINK1	GTEx-Artery_Aorta	CHRNE	4.92e-13
rs72835023	Min SpO2	EA	3.4e-07	Combined meta-analysis	17p13:4,741,718 – 4,813,078	17	4759343	MINK1	GTEx-Skin_Not_Sun_Exposed_Suprapubic	CHRNE	2.67e-12
rs72835023	Min SpO2	EA	3.4e-07	Combined meta-analysis	17p13:4,741,718 – 4,813,078	17	4759343	MINK1	GTEx-Adipose_Visceral_Omentum	CHRNE	5.13e-12
rs72835023	Min SpO2	EA	3.4e-07	Combined meta-analysis	17p13:4,741,718 – 4,813,078	17	4759343	MINK1	Blueprint Monocytes (CHT test)	CHRNE	1.74e-11
rs72835023	Min SpO2	EA	3.4e-07	Combined meta-analysis	17p13:4,741,718 – 4,813,078	17	4759343	MINK1	GTEx-Artery_Coronary	CHRNE	1.66e-10
rs72835023	Min SpO2	EA	3.4e-07	Combined meta-analysis	17p13:4,741,718 – 4,813,078	17	4759343	MINK1	GTEx-Cells_EBV-transformed_lymphocytes	CHRNE	2e-09
rs72835023	Min SpO2	EA	3.4e-07	Combined meta-analysis	17p13:4,741,718 – 4,813,078	17	4759343	MINK1	GTEx-Esophagus_Mucosa	CHRNE	4.98e-09
rs72835023	Min SpO2	EA	3.4e-07	Combined meta-analysis	17p13:4,741,718 – 4,813,078	17	4759343	MINK1	Blueprint Neutrophils (CHT test)	CHRNE	1.49e-08
rs72835023	Min SpO2	EA	3.4e-07	Combined meta-analysis	17p13:4,741,718 – 4,813,078	17	4759343	MINK1	GTEx-Whole_Blood	CHRNE	2.26e-08
rs72835023	Min SpO2	EA	3.4e-07	Combined meta-analysis	17p13:4,741,718 – 4,813,078	17	4759343	MINK1	GTEx-Stomach	CHRNE	2.37e-08
rs72835023	Min SpO2	EA	3.4e-07	Combined meta-analysis	17p13:4,741,718 – 4,813,078	17	4759343	MINK1	GTEx-Adrenal_Gland	CHRNE	3.15e-08
rs72835023	Min SpO2	EA	3.4e-07	Combined meta-analysis	17p13:4,741,718 – 4,813,078	17	4759343	MINK1	GTEx-Esophagus_Gastroesophageal_Junction	CHRNE	6.74e-07
rs72835023	Min SpO2	EA	3.4e-07	Combined meta-analysis	17p13:4,741,718 – 4,813,078	17	4759343	MINK1	GTEx-Colon_Sigmoid	CHRNE	2.7e-06
rs72835023	Min SpO2	EA	3.4e-07	Combined meta-analysis	17p13:4,741,718 – 4,813,078	17	4759343	MINK1	Geuvadis-Cis-EUR	CHRNE	3.19e-06
rs72835023	Min SpO2	EA	3.4e-07	Combined meta-analysis	17p13:4,741,718 – 4,813,078	17	4759343	MINK1	GTEx-Heart_Left_Ventricle	CHRNE	3.86e-06
rs72835023	Min SpO2	EA	3.4e-07	Combined meta-analysis	17p13:4,741,718 – 4,813,078	17	4759343	MINK1	Blueprint Neutrophils (CHT test)	KIF1C	8.61e-05
rs72835023	Min SpO2	EA	3.4e-07	Combined meta-analysis	17p13:4,741,718 – 4,813,078	17	4759343	MINK1	GTEx-Cells_Transformed_fibroblasts	PLD2	7.86e-07
rs72835023	Min SpO2	EA	3.4e-07	Combined meta-analysis	17p13:4,741,718 – 4,813,078	17	4759343	MINK1	GTEx-Whole_Blood	PLD2	2.23e-06
rs72835023	Min SpO2	EA	3.4e-07	Combined meta-analysis	17p13:4,741,718 – 4,813,078	17	4759343	MINK1	Blueprint T-cells (CHT test)	PLD2	1.53e-05
rs72835023	Min SpO2	EA	3.4e-07	Combined meta-analysis	17p13:4,741,718 – 4,813,078	17	4759343	MINK1	Blueprint Neutrophils (CHT test)	PLD2	1.59e-05
rs72835023	Min SpO2	EA	3.4e-07	Combined meta-analysis	17p13:4,741,718 – 4,813,078	17	4759343	MINK1	Geuvadis-Cis-EUR	RABEP1	3.84e-08
rs72835023	Min SpO2	EA	3.4e-07	Combined meta-analysis	17p13:4,741,718 – 4,813,078	17	4759343	MINK1	Blueprint Monocytes (CHT test)	RNF167	5.41e-18
rs72835023	Min SpO2	EA	3.4e-07	Combined meta-analysis	17p13:4,741,718 – 4,813,078	17	4759343	MINK1	Blueprint Neutrophils (CHT test)	RNF167	2.64e-14
rs72835023	Min SpO2	EA	3.4e-07	Combined meta-analysis	17p13:4,741,718 – 4,813,078	17	4759343	MINK1	Blueprint T-cells (CHT test)	RNF167	1.9e-10
rs72835023	Min SpO2	EA	3.4e-07	Combined meta-analysis	17p13:4,741,718 – 4,813,078	17	4759343	MINK1	GTEx-Thyroid	RP5-1050D4.2	1.8e-09
rs72835023	Min SpO2	EA	3.4e-07	Combined meta-analysis	17p13:4,741,718 – 4,813,078	17	4759343	MINK1	GTEx-Whole_Blood	RP5-1050D4.3	1.21e-06
rs72835023	Min SpO2	EA	3.4e-07	Combined meta-analysis	17p13:4,741,718 – 4,813,078	17	4759343	MINK1	GTEx-Esophagus_Mucosa	SLC52A1	5.3e-07
rs72835023	Min SpO2	EA	3.4e-07	Combined meta-analysis	17p13:4,741,718 – 4,813,078	17	4759343	MINK1	Geuvadis-Cis-EUR	ZNF232	1.95e-12
rs72835023	Min SpO2	EA	3.4e-07	Combined meta-analysis	17p13:4,741,718 – 4,813,078	17	4759343	MINK1	GTEx-Testis	ZNF232	1.13e-07
rs72835024	Min SpO2	EA	3.26e-07	Combined meta-analysis	17p13:4,741,718 – 4,813,078	17	4761340	MINK1	GTEx-Skin_Sun_Exposed_Lower_leg	AC012146.7	1.18e-08
rs72835024	Min SpO2	EA	3.26e-07	Combined meta-analysis	17p13:4,741,718 – 4,813,078	17	4761340	MINK1	GTEx-Stomach	AC012146.7	5.25e-08
rs72835024	Min SpO2	EA	3.26e-07	Combined meta-analysis	17p13:4,741,718 – 4,813,078	17	4761340	MINK1	GTEx-Esophagus_Muscularis	AC012146.7	5.47e-08
rs72835024	Min SpO2	EA	3.26e-07	Combined meta-analysis	17p13:4,741,718 – 4,813,078	17	4761340	MINK1	GTEx-Adipose_Subcutaneous	AC012146.7	2.02e-06
rs72835024	Min SpO2	EA	3.26e-07	Combined meta-analysis	17p13:4,741,718 – 4,813,078	17	4761340	MINK1	GTEx-Skin_Not_Sun_Exposed_Suprapubic	AC012146.7	2.03e-06
rs72835024	Min SpO2	EA	3.26e-07	Combined meta-analysis	17p13:4,741,718 – 4,813,078	17	4761340	MINK1	GTEx-Esophagus_Mucosa	AC012146.7	3.76e-06
rs72835024	Min SpO2	EA	3.26e-07	Combined meta-analysis	17p13:4,741,718 – 4,813,078	17	4761340	MINK1	Geuvadis-Cis-EUR	C17orf107	3.7e-14
rs72835024	Min SpO2	EA	3.26e-07	Combined meta-analysis	17p13:4,741,718 – 4,813,078	17	4761340	MINK1	Blueprint Neutrophils (CHT test)	C17orf107	7.25e-09
rs72835024	Min SpO2	EA	3.26e-07	Combined meta-analysis	17p13:4,741,718 – 4,813,078	17	4761340	MINK1	Blueprint Monocytes (CHT test)	C17orf107	1.61e-05
rs72835024	Min SpO2	EA	3.26e-07	Combined meta-analysis	17p13:4,741,718 – 4,813,078	17	4761340	MINK1	GTEx-Thyroid	CAMTA2	1.15e-11
rs72835024	Min SpO2	EA	3.26e-07	Combined meta-analysis	17p13:4,741,718 – 4,813,078	17	4761340	MINK1	GTEx-Whole_Blood	CAMTA2	4.28e-07
rs72835024	Min SpO2	EA	3.26e-07	Combined meta-analysis	17p13:4,741,718 – 4,813,078	17	4761340	MINK1	GTEx-Cells_Transformed_fibroblasts	CAMTA2	1.08e-05
rs72835024	Min SpO2	EA	3.26e-07	Combined meta-analysis	17p13:4,741,718 – 4,813,078	17	4761340	MINK1	GTEx-Skin_Sun_Exposed_Lower_leg	CHRNE	1.87e-24
rs72835024	Min SpO2	EA	3.26e-07	Combined meta-analysis	17p13:4,741,718 – 4,813,078	17	4761340	MINK1	GTEx-Adipose_Subcutaneous	CHRNE	2.21e-24
rs72835024	Min SpO2	EA	3.26e-07	Combined meta-analysis	17p13:4,741,718 – 4,813,078	17	4761340	MINK1	GTEx-Cells_Transformed_fibroblasts	CHRNE	3.75e-24
rs72835024	Min SpO2	EA	3.26e-07	Combined meta-analysis	17p13:4,741,718 – 4,813,078	17	4761340	MINK1	GTEx-Artery_Tibial	CHRNE	4.94e-24
rs72835024	Min SpO2	EA	3.26e-07	Combined meta-analysis	17p13:4,741,718 – 4,813,078	17	4761340	MINK1	GTEx-Thyroid	CHRNE	1.15e-23
rs72835024	Min SpO2	EA	3.26e-07	Combined meta-analysis	17p13:4,741,718 – 4,813,078	17	4761340	MINK1	GTEx-Lung	CHRNE	2.6e-21
rs72835024	Min SpO2	EA	3.26e-07	Combined meta-analysis	17p13:4,741,718 – 4,813,078	17	4761340	MINK1	GTEx-Esophagus_Muscularis	CHRNE	3.27e-16
rs72835024	Min SpO2	EA	3.26e-07	Combined meta-analysis	17p13:4,741,718 – 4,813,078	17	4761340	MINK1	GTEx-Nerve_Tibial	CHRNE	1.13e-15
rs72835024	Min SpO2	EA	3.26e-07	Combined meta-analysis	17p13:4,741,718 – 4,813,078	17	4761340	MINK1	GTEx-Breast_Mammary_Tissue	CHRNE	9.33e-15
rs72835024	Min SpO2	EA	3.26e-07	Combined meta-analysis	17p13:4,741,718 – 4,813,078	17	4761340	MINK1	GTEx-Artery_Aorta	CHRNE	1.17e-12
rs72835024	Min SpO2	EA	3.26e-07	Combined meta-analysis	17p13:4,741,718 – 4,813,078	17	4761340	MINK1	GTEx-Skin_Not_Sun_Exposed_Suprapubic	CHRNE	1.84e-12
rs72835024	Min SpO2	EA	3.26e-07	Combined meta-analysis	17p13:4,741,718 – 4,813,078	17	4761340	MINK1	GTEx-Adipose_Visceral_Omentum	CHRNE	5.15e-12
rs72835024	Min SpO2	EA	3.26e-07	Combined meta-analysis	17p13:4,741,718 – 4,813,078	17	4761340	MINK1	Blueprint Monocytes (CHT test)	CHRNE	1.74e-11
rs72835024	Min SpO2	EA	3.26e-07	Combined meta-analysis	17p13:4,741,718 – 4,813,078	17	4761340	MINK1	GTEx-Artery_Coronary	CHRNE	1.66e-10
rs72835024	Min SpO2	EA	3.26e-07	Combined meta-analysis	17p13:4,741,718 – 4,813,078	17	4761340	MINK1	GTEx-Cells_EBV-transformed_lymphocytes	CHRNE	1.51e-09
rs72835024	Min SpO2	EA	3.26e-07	Combined meta-analysis	17p13:4,741,718 – 4,813,078	17	4761340	MINK1	GTEx-Esophagus_Mucosa	CHRNE	5.02e-09
rs72835024	Min SpO2	EA	3.26e-07	Combined meta-analysis	17p13:4,741,718 – 4,813,078	17	4761340	MINK1	Blueprint Neutrophils (CHT test)	CHRNE	1.49e-08
rs72835024	Min SpO2	EA	3.26e-07	Combined meta-analysis	17p13:4,741,718 – 4,813,078	17	4761340	MINK1	GTEx-Whole_Blood	CHRNE	1.99e-08
rs72835024	Min SpO2	EA	3.26e-07	Combined meta-analysis	17p13:4,741,718 – 4,813,078	17	4761340	MINK1	GTEx-Stomach	CHRNE	2.48e-08
rs72835024	Min SpO2	EA	3.26e-07	Combined meta-analysis	17p13:4,741,718 – 4,813,078	17	4761340	MINK1	GTEx-Adrenal_Gland	CHRNE	4.72e-08
rs72835024	Min SpO2	EA	3.26e-07	Combined meta-analysis	17p13:4,741,718 – 4,813,078	17	4761340	MINK1	GTEx-Esophagus_Gastroesophageal_Junction	CHRNE	6.8e-07
rs72835024	Min SpO2	EA	3.26e-07	Combined meta-analysis	17p13:4,741,718 – 4,813,078	17	4761340	MINK1	GTEx-Colon_Sigmoid	CHRNE	2.7e-06
rs72835024	Min SpO2	EA	3.26e-07	Combined meta-analysis	17p13:4,741,718 – 4,813,078	17	4761340	MINK1	GTEx-Heart_Left_Ventricle	CHRNE	3.89e-06
rs72835024	Min SpO2	EA	3.26e-07	Combined meta-analysis	17p13:4,741,718 – 4,813,078	17	4761340	MINK1	Geuvadis-Cis-EUR	CHRNE	4.56e-06
rs72835024	Min SpO2	EA	3.26e-07	Combined meta-analysis	17p13:4,741,718 – 4,813,078	17	4761340	MINK1	Blueprint Neutrophils (CHT test)	KIF1C	8.61e-05
rs72835024	Min SpO2	EA	3.26e-07	Combined meta-analysis	17p13:4,741,718 – 4,813,078	17	4761340	MINK1	GTEx-Cells_Transformed_fibroblasts	PLD2	7.18e-07
rs72835024	Min SpO2	EA	3.26e-07	Combined meta-analysis	17p13:4,741,718 – 4,813,078	17	4761340	MINK1	GTEx-Whole_Blood	PLD2	2.65e-06
rs72835024	Min SpO2	EA	3.26e-07	Combined meta-analysis	17p13:4,741,718 – 4,813,078	17	4761340	MINK1	Blueprint T-cells (CHT test)	PLD2	1.53e-05
rs72835024	Min SpO2	EA	3.26e-07	Combined meta-analysis	17p13:4,741,718 – 4,813,078	17	4761340	MINK1	Blueprint Neutrophils (CHT test)	PLD2	1.59e-05
rs72835024	Min SpO2	EA	3.26e-07	Combined meta-analysis	17p13:4,741,718 – 4,813,078	17	4761340	MINK1	Geuvadis-Cis-EUR	RABEP1	3.78e-08
rs72835024	Min SpO2	EA	3.26e-07	Combined meta-analysis	17p13:4,741,718 – 4,813,078	17	4761340	MINK1	Blueprint Monocytes (CHT test)	RNF167	5.41e-18
rs72835024	Min SpO2	EA	3.26e-07	Combined meta-analysis	17p13:4,741,718 – 4,813,078	17	4761340	MINK1	Blueprint Neutrophils (CHT test)	RNF167	2.64e-14
rs72835024	Min SpO2	EA	3.26e-07	Combined meta-analysis	17p13:4,741,718 – 4,813,078	17	4761340	MINK1	Blueprint T-cells (CHT test)	RNF167	1.9e-10
rs72835024	Min SpO2	EA	3.26e-07	Combined meta-analysis	17p13:4,741,718 – 4,813,078	17	4761340	MINK1	GTEx-Thyroid	RP5-1050D4.2	1.82e-09
rs72835024	Min SpO2	EA	3.26e-07	Combined meta-analysis	17p13:4,741,718 – 4,813,078	17	4761340	MINK1	GTEx-Whole_Blood	RP5-1050D4.3	4.95e-07
rs72835024	Min SpO2	EA	3.26e-07	Combined meta-analysis	17p13:4,741,718 – 4,813,078	17	4761340	MINK1	GTEx-Esophagus_Mucosa	SLC52A1	5.34e-07
rs72835024	Min SpO2	EA	3.26e-07	Combined meta-analysis	17p13:4,741,718 – 4,813,078	17	4761340	MINK1	Geuvadis-Cis-EUR	ZNF232	1.77e-12
rs72835024	Min SpO2	EA	3.26e-07	Combined meta-analysis	17p13:4,741,718 – 4,813,078	17	4761340	MINK1	GTEx-Testis	ZNF232	1.01e-07
rs8067447	Min SpO2	EA	1.72e-07	Combined meta-analysis	17p13:4,741,718 – 4,813,078	17	4761912	MINK1	GTEx-Skin_Sun_Exposed_Lower_leg	AC012146.7	4.23e-08
rs8067447	Min SpO2	EA	1.72e-07	Combined meta-analysis	17p13:4,741,718 – 4,813,078	17	4761912	MINK1	GTEx-Esophagus_Muscularis	AC012146.7	6.72e-08
rs8067447	Min SpO2	EA	1.72e-07	Combined meta-analysis	17p13:4,741,718 – 4,813,078	17	4761912	MINK1	GTEx-Cells_Transformed_fibroblasts	AC012146.7	1.13e-07
rs8067447	Min SpO2	EA	1.72e-07	Combined meta-analysis	17p13:4,741,718 – 4,813,078	17	4761912	MINK1	GTEx-Stomach	AC012146.7	2.7e-06
rs8067447	Min SpO2	EA	1.72e-07	Combined meta-analysis	17p13:4,741,718 – 4,813,078	17	4761912	MINK1	Geuvadis-Cis-EUR	C17orf107	2.74e-14
rs8067447	Min SpO2	EA	1.72e-07	Combined meta-analysis	17p13:4,741,718 – 4,813,078	17	4761912	MINK1	Blueprint Neutrophils (CHT test)	C17orf107	7.25e-09
rs8067447	Min SpO2	EA	1.72e-07	Combined meta-analysis	17p13:4,741,718 – 4,813,078	17	4761912	MINK1	Blueprint Monocytes (CHT test)	C17orf107	1.61e-05
rs8067447	Min SpO2	EA	1.72e-07	Combined meta-analysis	17p13:4,741,718 – 4,813,078	17	4761912	MINK1	GTEx-Thyroid	CAMTA2	1.93e-07
rs8067447	Min SpO2	EA	1.72e-07	Combined meta-analysis	17p13:4,741,718 – 4,813,078	17	4761912	MINK1	GTEx-Cells_Transformed_fibroblasts	CAMTA2	4.72e-06
rs8067447	Min SpO2	EA	1.72e-07	Combined meta-analysis	17p13:4,741,718 – 4,813,078	17	4761912	MINK1	GTEx-Adipose_Subcutaneous	CHRNE	3.76e-19
rs8067447	Min SpO2	EA	1.72e-07	Combined meta-analysis	17p13:4,741,718 – 4,813,078	17	4761912	MINK1	GTEx-Cells_Transformed_fibroblasts	CHRNE	4.55e-19
rs8067447	Min SpO2	EA	1.72e-07	Combined meta-analysis	17p13:4,741,718 – 4,813,078	17	4761912	MINK1	GTEx-Skin_Sun_Exposed_Lower_leg	CHRNE	1.25e-18
rs8067447	Min SpO2	EA	1.72e-07	Combined meta-analysis	17p13:4,741,718 – 4,813,078	17	4761912	MINK1	GTEx-Lung	CHRNE	6.43e-18
rs8067447	Min SpO2	EA	1.72e-07	Combined meta-analysis	17p13:4,741,718 – 4,813,078	17	4761912	MINK1	GTEx-Thyroid	CHRNE	9.08e-18
rs8067447	Min SpO2	EA	1.72e-07	Combined meta-analysis	17p13:4,741,718 – 4,813,078	17	4761912	MINK1	GTEx-Esophagus_Muscularis	CHRNE	5.25e-16
rs8067447	Min SpO2	EA	1.72e-07	Combined meta-analysis	17p13:4,741,718 – 4,813,078	17	4761912	MINK1	GTEx-Artery_Tibial	CHRNE	1.51e-14
rs8067447	Min SpO2	EA	1.72e-07	Combined meta-analysis	17p13:4,741,718 – 4,813,078	17	4761912	MINK1	GTEx-Breast_Mammary_Tissue	CHRNE	2.93e-13
rs8067447	Min SpO2	EA	1.72e-07	Combined meta-analysis	17p13:4,741,718 – 4,813,078	17	4761912	MINK1	Blueprint Monocytes (CHT test)	CHRNE	1.74e-11
rs8067447	Min SpO2	EA	1.72e-07	Combined meta-analysis	17p13:4,741,718 – 4,813,078	17	4761912	MINK1	GTEx-Nerve_Tibial	CHRNE	6.72e-11
rs8067447	Min SpO2	EA	1.72e-07	Combined meta-analysis	17p13:4,741,718 – 4,813,078	17	4761912	MINK1	GTEx-Skin_Not_Sun_Exposed_Suprapubic	CHRNE	5.14e-09
rs8067447	Min SpO2	EA	1.72e-07	Combined meta-analysis	17p13:4,741,718 – 4,813,078	17	4761912	MINK1	GTEx-Esophagus_Mucosa	CHRNE	8.71e-09
rs8067447	Min SpO2	EA	1.72e-07	Combined meta-analysis	17p13:4,741,718 – 4,813,078	17	4761912	MINK1	Blueprint Neutrophils (CHT test)	CHRNE	1.49e-08
rs8067447	Min SpO2	EA	1.72e-07	Combined meta-analysis	17p13:4,741,718 – 4,813,078	17	4761912	MINK1	GTEx-Adipose_Visceral_Omentum	CHRNE	1.69e-08
rs8067447	Min SpO2	EA	1.72e-07	Combined meta-analysis	17p13:4,741,718 – 4,813,078	17	4761912	MINK1	GTEx-Artery_Aorta	CHRNE	7.09e-08
rs8067447	Min SpO2	EA	1.72e-07	Combined meta-analysis	17p13:4,741,718 – 4,813,078	17	4761912	MINK1	GTEx-Adrenal_Gland	CHRNE	8.35e-08
rs8067447	Min SpO2	EA	1.72e-07	Combined meta-analysis	17p13:4,741,718 – 4,813,078	17	4761912	MINK1	GTEx-Cells_EBV-transformed_lymphocytes	CHRNE	1.11e-07
rs8067447	Min SpO2	EA	1.72e-07	Combined meta-analysis	17p13:4,741,718 – 4,813,078	17	4761912	MINK1	GTEx-Stomach	CHRNE	2.22e-07
rs8067447	Min SpO2	EA	1.72e-07	Combined meta-analysis	17p13:4,741,718 – 4,813,078	17	4761912	MINK1	GTEx-Whole_Blood	CHRNE	2.67e-07
rs8067447	Min SpO2	EA	1.72e-07	Combined meta-analysis	17p13:4,741,718 – 4,813,078	17	4761912	MINK1	Geuvadis-Cis-EUR	CHRNE	1.76e-06
rs8067447	Min SpO2	EA	1.72e-07	Combined meta-analysis	17p13:4,741,718 – 4,813,078	17	4761912	MINK1	Blueprint Neutrophils (CHT test)	KIF1C	8.61e-05
rs8067447	Min SpO2	EA	1.72e-07	Combined meta-analysis	17p13:4,741,718 – 4,813,078	17	4761912	MINK1	Blueprint T-cells (CHT test)	PLD2	1.53e-05
rs8067447	Min SpO2	EA	1.72e-07	Combined meta-analysis	17p13:4,741,718 – 4,813,078	17	4761912	MINK1	Blueprint Neutrophils (CHT test)	PLD2	1.59e-05
rs8067447	Min SpO2	EA	1.72e-07	Combined meta-analysis	17p13:4,741,718 – 4,813,078	17	4761912	MINK1	Geuvadis-Cis-EUR	RABEP1	3.69e-08
rs8067447	Min SpO2	EA	1.72e-07	Combined meta-analysis	17p13:4,741,718 – 4,813,078	17	4761912	MINK1	Blueprint Monocytes (CHT test)	RNF167	5.41e-18
rs8067447	Min SpO2	EA	1.72e-07	Combined meta-analysis	17p13:4,741,718 – 4,813,078	17	4761912	MINK1	Blueprint Neutrophils (CHT test)	RNF167	2.64e-14
rs8067447	Min SpO2	EA	1.72e-07	Combined meta-analysis	17p13:4,741,718 – 4,813,078	17	4761912	MINK1	Blueprint T-cells (CHT test)	RNF167	1.9e-10
rs8067447	Min SpO2	EA	1.72e-07	Combined meta-analysis	17p13:4,741,718 – 4,813,078	17	4761912	MINK1	GTEx-Thyroid	RP5-1050D4.2	9.34e-06
rs8067447	Min SpO2	EA	1.72e-07	Combined meta-analysis	17p13:4,741,718 – 4,813,078	17	4761912	MINK1	GTEx-Esophagus_Mucosa	SLC52A1	6.34e-06
rs8067447	Min SpO2	EA	1.72e-07	Combined meta-analysis	17p13:4,741,718 – 4,813,078	17	4761912	MINK1	Geuvadis-Cis-EUR	ZNF232	2e-11
rs8067447	Min SpO2	EA	1.72e-07	Combined meta-analysis	17p13:4,741,718 – 4,813,078	17	4761912	MINK1	GTEx-Testis	ZNF232	9.38e-08
rs111985639	Min SpO2	EA	1.72e-07	Combined meta-analysis	17p13:4,741,718 – 4,813,078	17	4761960	MINK1	GTEx-Skin_Sun_Exposed_Lower_leg	AC012146.7	4.23e-08
rs111985639	Min SpO2	EA	1.72e-07	Combined meta-analysis	17p13:4,741,718 – 4,813,078	17	4761960	MINK1	GTEx-Esophagus_Muscularis	AC012146.7	6.72e-08
rs111985639	Min SpO2	EA	1.72e-07	Combined meta-analysis	17p13:4,741,718 – 4,813,078	17	4761960	MINK1	GTEx-Cells_Transformed_fibroblasts	AC012146.7	1.13e-07
rs111985639	Min SpO2	EA	1.72e-07	Combined meta-analysis	17p13:4,741,718 – 4,813,078	17	4761960	MINK1	GTEx-Stomach	AC012146.7	2.7e-06
rs111985639	Min SpO2	EA	1.72e-07	Combined meta-analysis	17p13:4,741,718 – 4,813,078	17	4761960	MINK1	Geuvadis-Cis-EUR	C17orf107	2.94e-14
rs111985639	Min SpO2	EA	1.72e-07	Combined meta-analysis	17p13:4,741,718 – 4,813,078	17	4761960	MINK1	Blueprint Neutrophils (CHT test)	C17orf107	7.25e-09
rs111985639	Min SpO2	EA	1.72e-07	Combined meta-analysis	17p13:4,741,718 – 4,813,078	17	4761960	MINK1	Blueprint Monocytes (CHT test)	C17orf107	1.61e-05
rs111985639	Min SpO2	EA	1.72e-07	Combined meta-analysis	17p13:4,741,718 – 4,813,078	17	4761960	MINK1	GTEx-Thyroid	CAMTA2	1.93e-07
rs111985639	Min SpO2	EA	1.72e-07	Combined meta-analysis	17p13:4,741,718 – 4,813,078	17	4761960	MINK1	GTEx-Cells_Transformed_fibroblasts	CAMTA2	4.72e-06
rs111985639	Min SpO2	EA	1.72e-07	Combined meta-analysis	17p13:4,741,718 – 4,813,078	17	4761960	MINK1	GTEx-Adipose_Subcutaneous	CHRNE	3.76e-19
rs111985639	Min SpO2	EA	1.72e-07	Combined meta-analysis	17p13:4,741,718 – 4,813,078	17	4761960	MINK1	GTEx-Cells_Transformed_fibroblasts	CHRNE	4.55e-19
rs111985639	Min SpO2	EA	1.72e-07	Combined meta-analysis	17p13:4,741,718 – 4,813,078	17	4761960	MINK1	GTEx-Skin_Sun_Exposed_Lower_leg	CHRNE	1.25e-18
rs111985639	Min SpO2	EA	1.72e-07	Combined meta-analysis	17p13:4,741,718 – 4,813,078	17	4761960	MINK1	GTEx-Lung	CHRNE	6.43e-18
rs111985639	Min SpO2	EA	1.72e-07	Combined meta-analysis	17p13:4,741,718 – 4,813,078	17	4761960	MINK1	GTEx-Thyroid	CHRNE	9.08e-18
rs111985639	Min SpO2	EA	1.72e-07	Combined meta-analysis	17p13:4,741,718 – 4,813,078	17	4761960	MINK1	GTEx-Esophagus_Muscularis	CHRNE	5.25e-16
rs111985639	Min SpO2	EA	1.72e-07	Combined meta-analysis	17p13:4,741,718 – 4,813,078	17	4761960	MINK1	GTEx-Artery_Tibial	CHRNE	1.51e-14
rs111985639	Min SpO2	EA	1.72e-07	Combined meta-analysis	17p13:4,741,718 – 4,813,078	17	4761960	MINK1	GTEx-Breast_Mammary_Tissue	CHRNE	2.93e-13
rs111985639	Min SpO2	EA	1.72e-07	Combined meta-analysis	17p13:4,741,718 – 4,813,078	17	4761960	MINK1	Blueprint Monocytes (CHT test)	CHRNE	1.74e-11
rs111985639	Min SpO2	EA	1.72e-07	Combined meta-analysis	17p13:4,741,718 – 4,813,078	17	4761960	MINK1	GTEx-Nerve_Tibial	CHRNE	6.72e-11
rs111985639	Min SpO2	EA	1.72e-07	Combined meta-analysis	17p13:4,741,718 – 4,813,078	17	4761960	MINK1	GTEx-Skin_Not_Sun_Exposed_Suprapubic	CHRNE	5.14e-09
rs111985639	Min SpO2	EA	1.72e-07	Combined meta-analysis	17p13:4,741,718 – 4,813,078	17	4761960	MINK1	GTEx-Esophagus_Mucosa	CHRNE	8.71e-09
rs111985639	Min SpO2	EA	1.72e-07	Combined meta-analysis	17p13:4,741,718 – 4,813,078	17	4761960	MINK1	Blueprint Neutrophils (CHT test)	CHRNE	1.49e-08
rs111985639	Min SpO2	EA	1.72e-07	Combined meta-analysis	17p13:4,741,718 – 4,813,078	17	4761960	MINK1	GTEx-Adipose_Visceral_Omentum	CHRNE	1.69e-08
rs111985639	Min SpO2	EA	1.72e-07	Combined meta-analysis	17p13:4,741,718 – 4,813,078	17	4761960	MINK1	Raj-Monocytes	CHRNE	2.53e-08
rs111985639	Min SpO2	EA	1.72e-07	Combined meta-analysis	17p13:4,741,718 – 4,813,078	17	4761960	MINK1	GTEx-Artery_Aorta	CHRNE	7.09e-08
rs111985639	Min SpO2	EA	1.72e-07	Combined meta-analysis	17p13:4,741,718 – 4,813,078	17	4761960	MINK1	GTEx-Adrenal_Gland	CHRNE	8.35e-08
rs111985639	Min SpO2	EA	1.72e-07	Combined meta-analysis	17p13:4,741,718 – 4,813,078	17	4761960	MINK1	GTEx-Cells_EBV-transformed_lymphocytes	CHRNE	1.11e-07
rs111985639	Min SpO2	EA	1.72e-07	Combined meta-analysis	17p13:4,741,718 – 4,813,078	17	4761960	MINK1	GTEx-Stomach	CHRNE	2.22e-07
rs111985639	Min SpO2	EA	1.72e-07	Combined meta-analysis	17p13:4,741,718 – 4,813,078	17	4761960	MINK1	GTEx-Whole_Blood	CHRNE	2.67e-07
rs111985639	Min SpO2	EA	1.72e-07	Combined meta-analysis	17p13:4,741,718 – 4,813,078	17	4761960	MINK1	Geuvadis-Cis-EUR	CHRNE	1.83e-06
rs111985639	Min SpO2	EA	1.72e-07	Combined meta-analysis	17p13:4,741,718 – 4,813,078	17	4761960	MINK1	Blueprint Neutrophils (CHT test)	KIF1C	8.61e-05
rs111985639	Min SpO2	EA	1.72e-07	Combined meta-analysis	17p13:4,741,718 – 4,813,078	17	4761960	MINK1	Blueprint T-cells (CHT test)	PLD2	1.53e-05
rs111985639	Min SpO2	EA	1.72e-07	Combined meta-analysis	17p13:4,741,718 – 4,813,078	17	4761960	MINK1	Blueprint Neutrophils (CHT test)	PLD2	1.59e-05
rs111985639	Min SpO2	EA	1.72e-07	Combined meta-analysis	17p13:4,741,718 – 4,813,078	17	4761960	MINK1	Geuvadis-Cis-EUR	RABEP1	3.92e-08
rs111985639	Min SpO2	EA	1.72e-07	Combined meta-analysis	17p13:4,741,718 – 4,813,078	17	4761960	MINK1	Blueprint Monocytes (CHT test)	RNF167	5.41e-18
rs111985639	Min SpO2	EA	1.72e-07	Combined meta-analysis	17p13:4,741,718 – 4,813,078	17	4761960	MINK1	Blueprint Neutrophils (CHT test)	RNF167	2.64e-14
rs111985639	Min SpO2	EA	1.72e-07	Combined meta-analysis	17p13:4,741,718 – 4,813,078	17	4761960	MINK1	Blueprint T-cells (CHT test)	RNF167	1.9e-10
rs111985639	Min SpO2	EA	1.72e-07	Combined meta-analysis	17p13:4,741,718 – 4,813,078	17	4761960	MINK1	GTEx-Thyroid	RP5-1050D4.2	9.34e-06
rs111985639	Min SpO2	EA	1.72e-07	Combined meta-analysis	17p13:4,741,718 – 4,813,078	17	4761960	MINK1	GTEx-Esophagus_Mucosa	SLC52A1	6.34e-06
rs111985639	Min SpO2	EA	1.72e-07	Combined meta-analysis	17p13:4,741,718 – 4,813,078	17	4761960	MINK1	Geuvadis-Cis-EUR	ZNF232	1.54e-11
rs111985639	Min SpO2	EA	1.72e-07	Combined meta-analysis	17p13:4,741,718 – 4,813,078	17	4761960	MINK1	GTEx-Testis	ZNF232	9.38e-08
rs16954223	Min SpO2	EA	2e-07	Combined meta-analysis	17p13:4,741,718 – 4,813,078	17	4762035	MINK1	GTEx-Skin_Sun_Exposed_Lower_leg	AC012146.7	4.23e-08
rs16954223	Min SpO2	EA	2e-07	Combined meta-analysis	17p13:4,741,718 – 4,813,078	17	4762035	MINK1	GTEx-Esophagus_Muscularis	AC012146.7	6.72e-08
rs16954223	Min SpO2	EA	2e-07	Combined meta-analysis	17p13:4,741,718 – 4,813,078	17	4762035	MINK1	GTEx-Cells_Transformed_fibroblasts	AC012146.7	1.13e-07
rs16954223	Min SpO2	EA	2e-07	Combined meta-analysis	17p13:4,741,718 – 4,813,078	17	4762035	MINK1	GTEx-Stomach	AC012146.7	2.7e-06
rs16954223	Min SpO2	EA	2e-07	Combined meta-analysis	17p13:4,741,718 – 4,813,078	17	4762035	MINK1	Fairfax-Monocytes	ATP2A3	0.00022966
rs16954223	Min SpO2	EA	2e-07	Combined meta-analysis	17p13:4,741,718 – 4,813,078	17	4762035	MINK1	Geuvadis-Cis-EUR	C17orf107	3.12e-14
rs16954223	Min SpO2	EA	2e-07	Combined meta-analysis	17p13:4,741,718 – 4,813,078	17	4762035	MINK1	Blueprint Neutrophils (CHT test)	C17orf107	7.25e-09
rs16954223	Min SpO2	EA	2e-07	Combined meta-analysis	17p13:4,741,718 – 4,813,078	17	4762035	MINK1	Blueprint Monocytes (CHT test)	C17orf107	1.61e-05
rs16954223	Min SpO2	EA	2e-07	Combined meta-analysis	17p13:4,741,718 – 4,813,078	17	4762035	MINK1	Fairfax-Monocytes-IFN-Treated	C17ORF87	9.11e-05
rs16954223	Min SpO2	EA	2e-07	Combined meta-analysis	17p13:4,741,718 – 4,813,078	17	4762035	MINK1	GTEx-Thyroid	CAMTA2	1.93e-07
rs16954223	Min SpO2	EA	2e-07	Combined meta-analysis	17p13:4,741,718 – 4,813,078	17	4762035	MINK1	GTEx-Cells_Transformed_fibroblasts	CAMTA2	4.72e-06
rs16954223	Min SpO2	EA	2e-07	Combined meta-analysis	17p13:4,741,718 – 4,813,078	17	4762035	MINK1	GTEx-Adipose_Subcutaneous	CHRNE	3.76e-19
rs16954223	Min SpO2	EA	2e-07	Combined meta-analysis	17p13:4,741,718 – 4,813,078	17	4762035	MINK1	GTEx-Cells_Transformed_fibroblasts	CHRNE	4.55e-19
rs16954223	Min SpO2	EA	2e-07	Combined meta-analysis	17p13:4,741,718 – 4,813,078	17	4762035	MINK1	GTEx-Skin_Sun_Exposed_Lower_leg	CHRNE	1.25e-18
rs16954223	Min SpO2	EA	2e-07	Combined meta-analysis	17p13:4,741,718 – 4,813,078	17	4762035	MINK1	GTEx-Lung	CHRNE	6.43e-18
rs16954223	Min SpO2	EA	2e-07	Combined meta-analysis	17p13:4,741,718 – 4,813,078	17	4762035	MINK1	GTEx-Thyroid	CHRNE	9.08e-18
rs16954223	Min SpO2	EA	2e-07	Combined meta-analysis	17p13:4,741,718 – 4,813,078	17	4762035	MINK1	GTEx-Esophagus_Muscularis	CHRNE	5.25e-16
rs16954223	Min SpO2	EA	2e-07	Combined meta-analysis	17p13:4,741,718 – 4,813,078	17	4762035	MINK1	GTEx-Artery_Tibial	CHRNE	1.51e-14
rs16954223	Min SpO2	EA	2e-07	Combined meta-analysis	17p13:4,741,718 – 4,813,078	17	4762035	MINK1	GTEx-Breast_Mammary_Tissue	CHRNE	2.93e-13
rs16954223	Min SpO2	EA	2e-07	Combined meta-analysis	17p13:4,741,718 – 4,813,078	17	4762035	MINK1	Blueprint Monocytes (CHT test)	CHRNE	1.74e-11
rs16954223	Min SpO2	EA	2e-07	Combined meta-analysis	17p13:4,741,718 – 4,813,078	17	4762035	MINK1	GTEx-Nerve_Tibial	CHRNE	6.72e-11
rs16954223	Min SpO2	EA	2e-07	Combined meta-analysis	17p13:4,741,718 – 4,813,078	17	4762035	MINK1	Raj-Monocytes	CHRNE	8.16e-11
rs16954223	Min SpO2	EA	2e-07	Combined meta-analysis	17p13:4,741,718 – 4,813,078	17	4762035	MINK1	GTEx-Skin_Not_Sun_Exposed_Suprapubic	CHRNE	5.14e-09
rs16954223	Min SpO2	EA	2e-07	Combined meta-analysis	17p13:4,741,718 – 4,813,078	17	4762035	MINK1	GTEx-Esophagus_Mucosa	CHRNE	8.71e-09
rs16954223	Min SpO2	EA	2e-07	Combined meta-analysis	17p13:4,741,718 – 4,813,078	17	4762035	MINK1	Blueprint Neutrophils (CHT test)	CHRNE	1.49e-08
rs16954223	Min SpO2	EA	2e-07	Combined meta-analysis	17p13:4,741,718 – 4,813,078	17	4762035	MINK1	GTEx-Adipose_Visceral_Omentum	CHRNE	1.69e-08
rs16954223	Min SpO2	EA	2e-07	Combined meta-analysis	17p13:4,741,718 – 4,813,078	17	4762035	MINK1	GTEx-Artery_Aorta	CHRNE	7.09e-08
rs16954223	Min SpO2	EA	2e-07	Combined meta-analysis	17p13:4,741,718 – 4,813,078	17	4762035	MINK1	GTEx-Adrenal_Gland	CHRNE	8.35e-08
rs16954223	Min SpO2	EA	2e-07	Combined meta-analysis	17p13:4,741,718 – 4,813,078	17	4762035	MINK1	GTEx-Cells_EBV-transformed_lymphocytes	CHRNE	1.11e-07
rs16954223	Min SpO2	EA	2e-07	Combined meta-analysis	17p13:4,741,718 – 4,813,078	17	4762035	MINK1	GTEx-Stomach	CHRNE	2.22e-07
rs16954223	Min SpO2	EA	2e-07	Combined meta-analysis	17p13:4,741,718 – 4,813,078	17	4762035	MINK1	GTEx-Whole_Blood	CHRNE	2.67e-07
rs16954223	Min SpO2	EA	2e-07	Combined meta-analysis	17p13:4,741,718 – 4,813,078	17	4762035	MINK1	Geuvadis-Cis-EUR	CHRNE	1.61e-06
rs16954223	Min SpO2	EA	2e-07	Combined meta-analysis	17p13:4,741,718 – 4,813,078	17	4762035	MINK1	Fairfax-Monocytes-LPS24-Treated	ENO3	3.94e-05
rs16954223	Min SpO2	EA	2e-07	Combined meta-analysis	17p13:4,741,718 – 4,813,078	17	4762035	MINK1	Muther-Skin	GPR172B	1.03e-09
rs16954223	Min SpO2	EA	2e-07	Combined meta-analysis	17p13:4,741,718 – 4,813,078	17	4762035	MINK1	Blueprint Neutrophils (CHT test)	KIF1C	8.61e-05
rs16954223	Min SpO2	EA	2e-07	Combined meta-analysis	17p13:4,741,718 – 4,813,078	17	4762035	MINK1	Fairfax-Monocytes-IFN-Treated	LOC100129673	1.57e-09
rs16954223	Min SpO2	EA	2e-07	Combined meta-analysis	17p13:4,741,718 – 4,813,078	17	4762035	MINK1	Fairfax-Monocytes-LPS24-Treated	LOC100130311	4.22e-06
rs16954223	Min SpO2	EA	2e-07	Combined meta-analysis	17p13:4,741,718 – 4,813,078	17	4762035	MINK1	Fairfax-Monocytes-IFN-Treated	NUP88	0.000815227
rs16954223	Min SpO2	EA	2e-07	Combined meta-analysis	17p13:4,741,718 – 4,813,078	17	4762035	MINK1	Westra-Cis	PLD2	1.18e-09
rs16954223	Min SpO2	EA	2e-07	Combined meta-analysis	17p13:4,741,718 – 4,813,078	17	4762035	MINK1	Fairfax-Monocytes-LPS2-Treated	PLD2	3.89e-06
rs16954223	Min SpO2	EA	2e-07	Combined meta-analysis	17p13:4,741,718 – 4,813,078	17	4762035	MINK1	Blueprint T-cells (CHT test)	PLD2	1.53e-05
rs16954223	Min SpO2	EA	2e-07	Combined meta-analysis	17p13:4,741,718 – 4,813,078	17	4762035	MINK1	Blueprint Neutrophils (CHT test)	PLD2	1.59e-05
rs16954223	Min SpO2	EA	2e-07	Combined meta-analysis	17p13:4,741,718 – 4,813,078	17	4762035	MINK1	Geuvadis-Cis-EUR	RABEP1	4.04e-08
rs16954223	Min SpO2	EA	2e-07	Combined meta-analysis	17p13:4,741,718 – 4,813,078	17	4762035	MINK1	Blueprint Monocytes (CHT test)	RNF167	5.41e-18
rs16954223	Min SpO2	EA	2e-07	Combined meta-analysis	17p13:4,741,718 – 4,813,078	17	4762035	MINK1	Blueprint Neutrophils (CHT test)	RNF167	2.64e-14
rs16954223	Min SpO2	EA	2e-07	Combined meta-analysis	17p13:4,741,718 – 4,813,078	17	4762035	MINK1	Blueprint T-cells (CHT test)	RNF167	1.9e-10
rs16954223	Min SpO2	EA	2e-07	Combined meta-analysis	17p13:4,741,718 – 4,813,078	17	4762035	MINK1	GTEx-Thyroid	RP5-1050D4.2	9.34e-06
rs16954223	Min SpO2	EA	2e-07	Combined meta-analysis	17p13:4,741,718 – 4,813,078	17	4762035	MINK1	GTEx-Esophagus_Mucosa	SLC52A1	6.34e-06
rs16954223	Min SpO2	EA	2e-07	Combined meta-analysis	17p13:4,741,718 – 4,813,078	17	4762035	MINK1	Geuvadis-Cis-EUR	ZNF232	1.86e-11
rs16954223	Min SpO2	EA	2e-07	Combined meta-analysis	17p13:4,741,718 – 4,813,078	17	4762035	MINK1	GTEx-Testis	ZNF232	9.38e-08
rs8077875	Min SpO2	EA	4.04e-07	Combined meta-analysis	17p13:4,741,718 – 4,813,078	17	4763326	MINK1	GTEx-Skin_Sun_Exposed_Lower_leg	AC012146.7	1.89e-08
rs8077875	Min SpO2	EA	4.04e-07	Combined meta-analysis	17p13:4,741,718 – 4,813,078	17	4763326	MINK1	GTEx-Esophagus_Muscularis	AC012146.7	4.02e-08
rs8077875	Min SpO2	EA	4.04e-07	Combined meta-analysis	17p13:4,741,718 – 4,813,078	17	4763326	MINK1	GTEx-Stomach	AC012146.7	2.97e-07
rs8077875	Min SpO2	EA	4.04e-07	Combined meta-analysis	17p13:4,741,718 – 4,813,078	17	4763326	MINK1	GTEx-Adipose_Subcutaneous	AC012146.7	1.6e-06
rs8077875	Min SpO2	EA	4.04e-07	Combined meta-analysis	17p13:4,741,718 – 4,813,078	17	4763326	MINK1	GTEx-Skin_Not_Sun_Exposed_Suprapubic	AC012146.7	2.99e-06
rs8077875	Min SpO2	EA	4.04e-07	Combined meta-analysis	17p13:4,741,718 – 4,813,078	17	4763326	MINK1	GTEx-Esophagus_Mucosa	AC012146.7	3.24e-06
rs8077875	Min SpO2	EA	4.04e-07	Combined meta-analysis	17p13:4,741,718 – 4,813,078	17	4763326	MINK1	Geuvadis-Cis-EUR	C17orf107	6.29e-14
rs8077875	Min SpO2	EA	4.04e-07	Combined meta-analysis	17p13:4,741,718 – 4,813,078	17	4763326	MINK1	Blueprint Neutrophils (CHT test)	C17orf107	7.25e-09
rs8077875	Min SpO2	EA	4.04e-07	Combined meta-analysis	17p13:4,741,718 – 4,813,078	17	4763326	MINK1	Blueprint Monocytes (CHT test)	C17orf107	1.61e-05
rs8077875	Min SpO2	EA	4.04e-07	Combined meta-analysis	17p13:4,741,718 – 4,813,078	17	4763326	MINK1	GTEx-Thyroid	CAMTA2	9.56e-12
rs8077875	Min SpO2	EA	4.04e-07	Combined meta-analysis	17p13:4,741,718 – 4,813,078	17	4763326	MINK1	GTEx-Whole_Blood	CAMTA2	5.27e-07
rs8077875	Min SpO2	EA	4.04e-07	Combined meta-analysis	17p13:4,741,718 – 4,813,078	17	4763326	MINK1	GTEx-Cells_Transformed_fibroblasts	CAMTA2	1.07e-05
rs8077875	Min SpO2	EA	4.04e-07	Combined meta-analysis	17p13:4,741,718 – 4,813,078	17	4763326	MINK1	GTEx-Cells_Transformed_fibroblasts	CHRNE	2.06e-24
rs8077875	Min SpO2	EA	4.04e-07	Combined meta-analysis	17p13:4,741,718 – 4,813,078	17	4763326	MINK1	GTEx-Adipose_Subcutaneous	CHRNE	2.2e-24
rs8077875	Min SpO2	EA	4.04e-07	Combined meta-analysis	17p13:4,741,718 – 4,813,078	17	4763326	MINK1	GTEx-Skin_Sun_Exposed_Lower_leg	CHRNE	2.63e-24
rs8077875	Min SpO2	EA	4.04e-07	Combined meta-analysis	17p13:4,741,718 – 4,813,078	17	4763326	MINK1	GTEx-Thyroid	CHRNE	1.23e-23
rs8077875	Min SpO2	EA	4.04e-07	Combined meta-analysis	17p13:4,741,718 – 4,813,078	17	4763326	MINK1	GTEx-Artery_Tibial	CHRNE	2.39e-23
rs8077875	Min SpO2	EA	4.04e-07	Combined meta-analysis	17p13:4,741,718 – 4,813,078	17	4763326	MINK1	GTEx-Lung	CHRNE	3.85e-21
rs8077875	Min SpO2	EA	4.04e-07	Combined meta-analysis	17p13:4,741,718 – 4,813,078	17	4763326	MINK1	GTEx-Esophagus_Muscularis	CHRNE	6.43e-16
rs8077875	Min SpO2	EA	4.04e-07	Combined meta-analysis	17p13:4,741,718 – 4,813,078	17	4763326	MINK1	GTEx-Nerve_Tibial	CHRNE	1.96e-15
rs8077875	Min SpO2	EA	4.04e-07	Combined meta-analysis	17p13:4,741,718 – 4,813,078	17	4763326	MINK1	GTEx-Breast_Mammary_Tissue	CHRNE	1.66e-14
rs8077875	Min SpO2	EA	4.04e-07	Combined meta-analysis	17p13:4,741,718 – 4,813,078	17	4763326	MINK1	GTEx-Artery_Aorta	CHRNE	1.8e-12
rs8077875	Min SpO2	EA	4.04e-07	Combined meta-analysis	17p13:4,741,718 – 4,813,078	17	4763326	MINK1	GTEx-Skin_Not_Sun_Exposed_Suprapubic	CHRNE	3.04e-12
rs8077875	Min SpO2	EA	4.04e-07	Combined meta-analysis	17p13:4,741,718 – 4,813,078	17	4763326	MINK1	GTEx-Adipose_Visceral_Omentum	CHRNE	4.39e-12
rs8077875	Min SpO2	EA	4.04e-07	Combined meta-analysis	17p13:4,741,718 – 4,813,078	17	4763326	MINK1	Blueprint Monocytes (CHT test)	CHRNE	1.74e-11
rs8077875	Min SpO2	EA	4.04e-07	Combined meta-analysis	17p13:4,741,718 – 4,813,078	17	4763326	MINK1	GTEx-Artery_Coronary	CHRNE	1.18e-10
rs8077875	Min SpO2	EA	4.04e-07	Combined meta-analysis	17p13:4,741,718 – 4,813,078	17	4763326	MINK1	GTEx-Cells_EBV-transformed_lymphocytes	CHRNE	2.67e-09
rs8077875	Min SpO2	EA	4.04e-07	Combined meta-analysis	17p13:4,741,718 – 4,813,078	17	4763326	MINK1	GTEx-Esophagus_Mucosa	CHRNE	5.83e-09
rs8077875	Min SpO2	EA	4.04e-07	Combined meta-analysis	17p13:4,741,718 – 4,813,078	17	4763326	MINK1	GTEx-Stomach	CHRNE	1.1e-08
rs8077875	Min SpO2	EA	4.04e-07	Combined meta-analysis	17p13:4,741,718 – 4,813,078	17	4763326	MINK1	GTEx-Whole_Blood	CHRNE	1.44e-08
rs8077875	Min SpO2	EA	4.04e-07	Combined meta-analysis	17p13:4,741,718 – 4,813,078	17	4763326	MINK1	Blueprint Neutrophils (CHT test)	CHRNE	1.49e-08
rs8077875	Min SpO2	EA	4.04e-07	Combined meta-analysis	17p13:4,741,718 – 4,813,078	17	4763326	MINK1	GTEx-Adrenal_Gland	CHRNE	4.21e-08
rs8077875	Min SpO2	EA	4.04e-07	Combined meta-analysis	17p13:4,741,718 – 4,813,078	17	4763326	MINK1	GTEx-Esophagus_Gastroesophageal_Junction	CHRNE	1.17e-06
rs8077875	Min SpO2	EA	4.04e-07	Combined meta-analysis	17p13:4,741,718 – 4,813,078	17	4763326	MINK1	GTEx-Colon_Sigmoid	CHRNE	2.33e-06
rs8077875	Min SpO2	EA	4.04e-07	Combined meta-analysis	17p13:4,741,718 – 4,813,078	17	4763326	MINK1	Geuvadis-Cis-EUR	CHRNE	4.26e-06
rs8077875	Min SpO2	EA	4.04e-07	Combined meta-analysis	17p13:4,741,718 – 4,813,078	17	4763326	MINK1	Muther-Skin	GPR172B	2.32e-10
rs8077875	Min SpO2	EA	4.04e-07	Combined meta-analysis	17p13:4,741,718 – 4,813,078	17	4763326	MINK1	Blueprint Neutrophils (CHT test)	KIF1C	8.61e-05
rs8077875	Min SpO2	EA	4.04e-07	Combined meta-analysis	17p13:4,741,718 – 4,813,078	17	4763326	MINK1	Westra-Cis	PLD2	1.49e-09
rs8077875	Min SpO2	EA	4.04e-07	Combined meta-analysis	17p13:4,741,718 – 4,813,078	17	4763326	MINK1	GTEx-Cells_Transformed_fibroblasts	PLD2	1e-06
rs8077875	Min SpO2	EA	4.04e-07	Combined meta-analysis	17p13:4,741,718 – 4,813,078	17	4763326	MINK1	GTEx-Whole_Blood	PLD2	2.06e-06
rs8077875	Min SpO2	EA	4.04e-07	Combined meta-analysis	17p13:4,741,718 – 4,813,078	17	4763326	MINK1	Blueprint T-cells (CHT test)	PLD2	1.53e-05
rs8077875	Min SpO2	EA	4.04e-07	Combined meta-analysis	17p13:4,741,718 – 4,813,078	17	4763326	MINK1	Blueprint Neutrophils (CHT test)	PLD2	1.59e-05
rs8077875	Min SpO2	EA	4.04e-07	Combined meta-analysis	17p13:4,741,718 – 4,813,078	17	4763326	MINK1	Geuvadis-Cis-EUR	RABEP1	4.05e-08
rs8077875	Min SpO2	EA	4.04e-07	Combined meta-analysis	17p13:4,741,718 – 4,813,078	17	4763326	MINK1	Blueprint Monocytes (CHT test)	RNF167	5.41e-18
rs8077875	Min SpO2	EA	4.04e-07	Combined meta-analysis	17p13:4,741,718 – 4,813,078	17	4763326	MINK1	Blueprint Neutrophils (CHT test)	RNF167	2.64e-14
rs8077875	Min SpO2	EA	4.04e-07	Combined meta-analysis	17p13:4,741,718 – 4,813,078	17	4763326	MINK1	Blueprint T-cells (CHT test)	RNF167	1.9e-10
rs8077875	Min SpO2	EA	4.04e-07	Combined meta-analysis	17p13:4,741,718 – 4,813,078	17	4763326	MINK1	GTEx-Thyroid	RP5-1050D4.2	4.49e-09
rs8077875	Min SpO2	EA	4.04e-07	Combined meta-analysis	17p13:4,741,718 – 4,813,078	17	4763326	MINK1	GTEx-Whole_Blood	RP5-1050D4.3	7.35e-07
rs8077875	Min SpO2	EA	4.04e-07	Combined meta-analysis	17p13:4,741,718 – 4,813,078	17	4763326	MINK1	GTEx-Esophagus_Mucosa	SLC52A1	1.66e-07
rs8077875	Min SpO2	EA	4.04e-07	Combined meta-analysis	17p13:4,741,718 – 4,813,078	17	4763326	MINK1	Geuvadis-Cis-EUR	ZNF232	3e-12
rs8077875	Min SpO2	EA	4.04e-07	Combined meta-analysis	17p13:4,741,718 – 4,813,078	17	4763326	MINK1	GTEx-Testis	ZNF232	1.23e-07
rs8078173	Min SpO2	EA	1.51e-07	Combined meta-analysis	17p13:4,741,718 – 4,813,078	17	4763551	MINK1	GTEx-Skin_Sun_Exposed_Lower_leg	AC012146.7	4.23e-08
rs8078173	Min SpO2	EA	1.51e-07	Combined meta-analysis	17p13:4,741,718 – 4,813,078	17	4763551	MINK1	GTEx-Esophagus_Muscularis	AC012146.7	6.72e-08
rs8078173	Min SpO2	EA	1.51e-07	Combined meta-analysis	17p13:4,741,718 – 4,813,078	17	4763551	MINK1	GTEx-Cells_Transformed_fibroblasts	AC012146.7	1.13e-07
rs8078173	Min SpO2	EA	1.51e-07	Combined meta-analysis	17p13:4,741,718 – 4,813,078	17	4763551	MINK1	GTEx-Stomach	AC012146.7	2.7e-06
rs8078173	Min SpO2	EA	1.51e-07	Combined meta-analysis	17p13:4,741,718 – 4,813,078	17	4763551	MINK1	Fairfax-Monocytes	ATP2A3	0.00022966
rs8078173	Min SpO2	EA	1.51e-07	Combined meta-analysis	17p13:4,741,718 – 4,813,078	17	4763551	MINK1	Geuvadis-Cis-EUR	C17orf107	2.93e-14
rs8078173	Min SpO2	EA	1.51e-07	Combined meta-analysis	17p13:4,741,718 – 4,813,078	17	4763551	MINK1	Blueprint Neutrophils (CHT test)	C17orf107	7.25e-09
rs8078173	Min SpO2	EA	1.51e-07	Combined meta-analysis	17p13:4,741,718 – 4,813,078	17	4763551	MINK1	Blueprint Monocytes (CHT test)	C17orf107	1.61e-05
rs8078173	Min SpO2	EA	1.51e-07	Combined meta-analysis	17p13:4,741,718 – 4,813,078	17	4763551	MINK1	Fairfax-Monocytes-IFN-Treated	C17ORF87	9.11e-05
rs8078173	Min SpO2	EA	1.51e-07	Combined meta-analysis	17p13:4,741,718 – 4,813,078	17	4763551	MINK1	GTEx-Thyroid	CAMTA2	1.93e-07
rs8078173	Min SpO2	EA	1.51e-07	Combined meta-analysis	17p13:4,741,718 – 4,813,078	17	4763551	MINK1	GTEx-Cells_Transformed_fibroblasts	CAMTA2	4.72e-06
rs8078173	Min SpO2	EA	1.51e-07	Combined meta-analysis	17p13:4,741,718 – 4,813,078	17	4763551	MINK1	GTEx-Adipose_Subcutaneous	CHRNE	3.76e-19
rs8078173	Min SpO2	EA	1.51e-07	Combined meta-analysis	17p13:4,741,718 – 4,813,078	17	4763551	MINK1	GTEx-Cells_Transformed_fibroblasts	CHRNE	4.55e-19
rs8078173	Min SpO2	EA	1.51e-07	Combined meta-analysis	17p13:4,741,718 – 4,813,078	17	4763551	MINK1	GTEx-Skin_Sun_Exposed_Lower_leg	CHRNE	1.25e-18
rs8078173	Min SpO2	EA	1.51e-07	Combined meta-analysis	17p13:4,741,718 – 4,813,078	17	4763551	MINK1	GTEx-Lung	CHRNE	6.43e-18
rs8078173	Min SpO2	EA	1.51e-07	Combined meta-analysis	17p13:4,741,718 – 4,813,078	17	4763551	MINK1	GTEx-Thyroid	CHRNE	9.08e-18
rs8078173	Min SpO2	EA	1.51e-07	Combined meta-analysis	17p13:4,741,718 – 4,813,078	17	4763551	MINK1	GTEx-Esophagus_Muscularis	CHRNE	5.25e-16
rs8078173	Min SpO2	EA	1.51e-07	Combined meta-analysis	17p13:4,741,718 – 4,813,078	17	4763551	MINK1	GTEx-Artery_Tibial	CHRNE	1.51e-14
rs8078173	Min SpO2	EA	1.51e-07	Combined meta-analysis	17p13:4,741,718 – 4,813,078	17	4763551	MINK1	GTEx-Breast_Mammary_Tissue	CHRNE	2.93e-13
rs8078173	Min SpO2	EA	1.51e-07	Combined meta-analysis	17p13:4,741,718 – 4,813,078	17	4763551	MINK1	Blueprint Monocytes (CHT test)	CHRNE	1.74e-11
rs8078173	Min SpO2	EA	1.51e-07	Combined meta-analysis	17p13:4,741,718 – 4,813,078	17	4763551	MINK1	GTEx-Nerve_Tibial	CHRNE	6.72e-11
rs8078173	Min SpO2	EA	1.51e-07	Combined meta-analysis	17p13:4,741,718 – 4,813,078	17	4763551	MINK1	GTEx-Skin_Not_Sun_Exposed_Suprapubic	CHRNE	5.14e-09
rs8078173	Min SpO2	EA	1.51e-07	Combined meta-analysis	17p13:4,741,718 – 4,813,078	17	4763551	MINK1	GTEx-Esophagus_Mucosa	CHRNE	8.71e-09
rs8078173	Min SpO2	EA	1.51e-07	Combined meta-analysis	17p13:4,741,718 – 4,813,078	17	4763551	MINK1	Blueprint Neutrophils (CHT test)	CHRNE	1.49e-08
rs8078173	Min SpO2	EA	1.51e-07	Combined meta-analysis	17p13:4,741,718 – 4,813,078	17	4763551	MINK1	GTEx-Adipose_Visceral_Omentum	CHRNE	1.69e-08
rs8078173	Min SpO2	EA	1.51e-07	Combined meta-analysis	17p13:4,741,718 – 4,813,078	17	4763551	MINK1	GTEx-Artery_Aorta	CHRNE	7.09e-08
rs8078173	Min SpO2	EA	1.51e-07	Combined meta-analysis	17p13:4,741,718 – 4,813,078	17	4763551	MINK1	GTEx-Adrenal_Gland	CHRNE	8.35e-08
rs8078173	Min SpO2	EA	1.51e-07	Combined meta-analysis	17p13:4,741,718 – 4,813,078	17	4763551	MINK1	GTEx-Cells_EBV-transformed_lymphocytes	CHRNE	1.11e-07
rs8078173	Min SpO2	EA	1.51e-07	Combined meta-analysis	17p13:4,741,718 – 4,813,078	17	4763551	MINK1	GTEx-Stomach	CHRNE	2.22e-07
rs8078173	Min SpO2	EA	1.51e-07	Combined meta-analysis	17p13:4,741,718 – 4,813,078	17	4763551	MINK1	GTEx-Whole_Blood	CHRNE	2.67e-07
rs8078173	Min SpO2	EA	1.51e-07	Combined meta-analysis	17p13:4,741,718 – 4,813,078	17	4763551	MINK1	Geuvadis-Cis-EUR	CHRNE	1.65e-06
rs8078173	Min SpO2	EA	1.51e-07	Combined meta-analysis	17p13:4,741,718 – 4,813,078	17	4763551	MINK1	Fairfax-Monocytes-LPS24-Treated	ENO3	3.94e-05
rs8078173	Min SpO2	EA	1.51e-07	Combined meta-analysis	17p13:4,741,718 – 4,813,078	17	4763551	MINK1	Muther-Skin	GPR172B	9.99e-10
rs8078173	Min SpO2	EA	1.51e-07	Combined meta-analysis	17p13:4,741,718 – 4,813,078	17	4763551	MINK1	Blueprint Neutrophils (CHT test)	KIF1C	8.61e-05
rs8078173	Min SpO2	EA	1.51e-07	Combined meta-analysis	17p13:4,741,718 – 4,813,078	17	4763551	MINK1	Fairfax-Monocytes-IFN-Treated	LOC100129673	1.57e-09
rs8078173	Min SpO2	EA	1.51e-07	Combined meta-analysis	17p13:4,741,718 – 4,813,078	17	4763551	MINK1	Fairfax-Monocytes-LPS24-Treated	LOC100130311	4.22e-06
rs8078173	Min SpO2	EA	1.51e-07	Combined meta-analysis	17p13:4,741,718 – 4,813,078	17	4763551	MINK1	Fairfax-Monocytes-IFN-Treated	NUP88	0.000815227
rs8078173	Min SpO2	EA	1.51e-07	Combined meta-analysis	17p13:4,741,718 – 4,813,078	17	4763551	MINK1	Westra-Cis	PLD2	9.8e-10
rs8078173	Min SpO2	EA	1.51e-07	Combined meta-analysis	17p13:4,741,718 – 4,813,078	17	4763551	MINK1	Fairfax-Monocytes-LPS2-Treated	PLD2	3.89e-06
rs8078173	Min SpO2	EA	1.51e-07	Combined meta-analysis	17p13:4,741,718 – 4,813,078	17	4763551	MINK1	Blueprint T-cells (CHT test)	PLD2	1.53e-05
rs8078173	Min SpO2	EA	1.51e-07	Combined meta-analysis	17p13:4,741,718 – 4,813,078	17	4763551	MINK1	Blueprint Neutrophils (CHT test)	PLD2	1.59e-05
rs8078173	Min SpO2	EA	1.51e-07	Combined meta-analysis	17p13:4,741,718 – 4,813,078	17	4763551	MINK1	Geuvadis-Cis-EUR	RABEP1	3.78e-08
rs8078173	Min SpO2	EA	1.51e-07	Combined meta-analysis	17p13:4,741,718 – 4,813,078	17	4763551	MINK1	Blueprint Monocytes (CHT test)	RNF167	5.41e-18
rs8078173	Min SpO2	EA	1.51e-07	Combined meta-analysis	17p13:4,741,718 – 4,813,078	17	4763551	MINK1	Blueprint Neutrophils (CHT test)	RNF167	2.64e-14
rs8078173	Min SpO2	EA	1.51e-07	Combined meta-analysis	17p13:4,741,718 – 4,813,078	17	4763551	MINK1	Blueprint T-cells (CHT test)	RNF167	1.9e-10
rs8078173	Min SpO2	EA	1.51e-07	Combined meta-analysis	17p13:4,741,718 – 4,813,078	17	4763551	MINK1	GTEx-Thyroid	RP5-1050D4.2	9.34e-06
rs8078173	Min SpO2	EA	1.51e-07	Combined meta-analysis	17p13:4,741,718 – 4,813,078	17	4763551	MINK1	GTEx-Esophagus_Mucosa	SLC52A1	6.34e-06
rs8078173	Min SpO2	EA	1.51e-07	Combined meta-analysis	17p13:4,741,718 – 4,813,078	17	4763551	MINK1	Geuvadis-Cis-EUR	ZNF232	1.8e-11
rs8078173	Min SpO2	EA	1.51e-07	Combined meta-analysis	17p13:4,741,718 – 4,813,078	17	4763551	MINK1	GTEx-Testis	ZNF232	9.38e-08
rs75604955	Min SpO2	EA	1.33e-07	Combined meta-analysis	17p13:4,741,718 – 4,813,078	17	4765043	MINK1	GTEx-Skin_Sun_Exposed_Lower_leg	AC012146.7	4.21e-08
rs75604955	Min SpO2	EA	1.33e-07	Combined meta-analysis	17p13:4,741,718 – 4,813,078	17	4765043	MINK1	GTEx-Esophagus_Muscularis	AC012146.7	6.74e-08
rs75604955	Min SpO2	EA	1.33e-07	Combined meta-analysis	17p13:4,741,718 – 4,813,078	17	4765043	MINK1	GTEx-Cells_Transformed_fibroblasts	AC012146.7	1.14e-07
rs75604955	Min SpO2	EA	1.33e-07	Combined meta-analysis	17p13:4,741,718 – 4,813,078	17	4765043	MINK1	GTEx-Stomach	AC012146.7	2.69e-06
rs75604955	Min SpO2	EA	1.33e-07	Combined meta-analysis	17p13:4,741,718 – 4,813,078	17	4765043	MINK1	Geuvadis-Cis-EUR	C17orf107	2.58e-14
rs75604955	Min SpO2	EA	1.33e-07	Combined meta-analysis	17p13:4,741,718 – 4,813,078	17	4765043	MINK1	Blueprint Neutrophils (CHT test)	C17orf107	7.25e-09
rs75604955	Min SpO2	EA	1.33e-07	Combined meta-analysis	17p13:4,741,718 – 4,813,078	17	4765043	MINK1	Blueprint Monocytes (CHT test)	C17orf107	1.61e-05
rs75604955	Min SpO2	EA	1.33e-07	Combined meta-analysis	17p13:4,741,718 – 4,813,078	17	4765043	MINK1	GTEx-Thyroid	CAMTA2	1.93e-07
rs75604955	Min SpO2	EA	1.33e-07	Combined meta-analysis	17p13:4,741,718 – 4,813,078	17	4765043	MINK1	GTEx-Cells_Transformed_fibroblasts	CAMTA2	4.73e-06
rs75604955	Min SpO2	EA	1.33e-07	Combined meta-analysis	17p13:4,741,718 – 4,813,078	17	4765043	MINK1	GTEx-Adipose_Subcutaneous	CHRNE	3.65e-19
rs75604955	Min SpO2	EA	1.33e-07	Combined meta-analysis	17p13:4,741,718 – 4,813,078	17	4765043	MINK1	GTEx-Cells_Transformed_fibroblasts	CHRNE	4.43e-19
rs75604955	Min SpO2	EA	1.33e-07	Combined meta-analysis	17p13:4,741,718 – 4,813,078	17	4765043	MINK1	GTEx-Skin_Sun_Exposed_Lower_leg	CHRNE	1.23e-18
rs75604955	Min SpO2	EA	1.33e-07	Combined meta-analysis	17p13:4,741,718 – 4,813,078	17	4765043	MINK1	GTEx-Lung	CHRNE	6.34e-18
rs75604955	Min SpO2	EA	1.33e-07	Combined meta-analysis	17p13:4,741,718 – 4,813,078	17	4765043	MINK1	GTEx-Thyroid	CHRNE	9.23e-18
rs75604955	Min SpO2	EA	1.33e-07	Combined meta-analysis	17p13:4,741,718 – 4,813,078	17	4765043	MINK1	GTEx-Esophagus_Muscularis	CHRNE	5.14e-16
rs75604955	Min SpO2	EA	1.33e-07	Combined meta-analysis	17p13:4,741,718 – 4,813,078	17	4765043	MINK1	GTEx-Artery_Tibial	CHRNE	1.51e-14
rs75604955	Min SpO2	EA	1.33e-07	Combined meta-analysis	17p13:4,741,718 – 4,813,078	17	4765043	MINK1	GTEx-Breast_Mammary_Tissue	CHRNE	2.93e-13
rs75604955	Min SpO2	EA	1.33e-07	Combined meta-analysis	17p13:4,741,718 – 4,813,078	17	4765043	MINK1	Blueprint Monocytes (CHT test)	CHRNE	1.74e-11
rs75604955	Min SpO2	EA	1.33e-07	Combined meta-analysis	17p13:4,741,718 – 4,813,078	17	4765043	MINK1	GTEx-Nerve_Tibial	CHRNE	6.65e-11
rs75604955	Min SpO2	EA	1.33e-07	Combined meta-analysis	17p13:4,741,718 – 4,813,078	17	4765043	MINK1	GTEx-Skin_Not_Sun_Exposed_Suprapubic	CHRNE	5.14e-09
rs75604955	Min SpO2	EA	1.33e-07	Combined meta-analysis	17p13:4,741,718 – 4,813,078	17	4765043	MINK1	GTEx-Esophagus_Mucosa	CHRNE	8.7e-09
rs75604955	Min SpO2	EA	1.33e-07	Combined meta-analysis	17p13:4,741,718 – 4,813,078	17	4765043	MINK1	Blueprint Neutrophils (CHT test)	CHRNE	1.49e-08
rs75604955	Min SpO2	EA	1.33e-07	Combined meta-analysis	17p13:4,741,718 – 4,813,078	17	4765043	MINK1	GTEx-Adipose_Visceral_Omentum	CHRNE	1.69e-08
rs75604955	Min SpO2	EA	1.33e-07	Combined meta-analysis	17p13:4,741,718 – 4,813,078	17	4765043	MINK1	GTEx-Artery_Aorta	CHRNE	7.05e-08
rs75604955	Min SpO2	EA	1.33e-07	Combined meta-analysis	17p13:4,741,718 – 4,813,078	17	4765043	MINK1	GTEx-Adrenal_Gland	CHRNE	8.35e-08
rs75604955	Min SpO2	EA	1.33e-07	Combined meta-analysis	17p13:4,741,718 – 4,813,078	17	4765043	MINK1	GTEx-Cells_EBV-transformed_lymphocytes	CHRNE	1.09e-07
rs75604955	Min SpO2	EA	1.33e-07	Combined meta-analysis	17p13:4,741,718 – 4,813,078	17	4765043	MINK1	GTEx-Stomach	CHRNE	2.2e-07
rs75604955	Min SpO2	EA	1.33e-07	Combined meta-analysis	17p13:4,741,718 – 4,813,078	17	4765043	MINK1	GTEx-Whole_Blood	CHRNE	2.66e-07
rs75604955	Min SpO2	EA	1.33e-07	Combined meta-analysis	17p13:4,741,718 – 4,813,078	17	4765043	MINK1	Geuvadis-Cis-EUR	CHRNE	1.68e-06
rs75604955	Min SpO2	EA	1.33e-07	Combined meta-analysis	17p13:4,741,718 – 4,813,078	17	4765043	MINK1	Blueprint Neutrophils (CHT test)	KIF1C	8.61e-05
rs75604955	Min SpO2	EA	1.33e-07	Combined meta-analysis	17p13:4,741,718 – 4,813,078	17	4765043	MINK1	Blueprint T-cells (CHT test)	PLD2	1.53e-05
rs75604955	Min SpO2	EA	1.33e-07	Combined meta-analysis	17p13:4,741,718 – 4,813,078	17	4765043	MINK1	Blueprint Neutrophils (CHT test)	PLD2	1.59e-05
rs75604955	Min SpO2	EA	1.33e-07	Combined meta-analysis	17p13:4,741,718 – 4,813,078	17	4765043	MINK1	Geuvadis-Cis-EUR	RABEP1	4.01e-08
rs75604955	Min SpO2	EA	1.33e-07	Combined meta-analysis	17p13:4,741,718 – 4,813,078	17	4765043	MINK1	Blueprint Monocytes (CHT test)	RNF167	5.41e-18
rs75604955	Min SpO2	EA	1.33e-07	Combined meta-analysis	17p13:4,741,718 – 4,813,078	17	4765043	MINK1	Blueprint Neutrophils (CHT test)	RNF167	2.64e-14
rs75604955	Min SpO2	EA	1.33e-07	Combined meta-analysis	17p13:4,741,718 – 4,813,078	17	4765043	MINK1	Blueprint T-cells (CHT test)	RNF167	1.9e-10
rs75604955	Min SpO2	EA	1.33e-07	Combined meta-analysis	17p13:4,741,718 – 4,813,078	17	4765043	MINK1	GTEx-Thyroid	RP5-1050D4.2	9.34e-06
rs75604955	Min SpO2	EA	1.33e-07	Combined meta-analysis	17p13:4,741,718 – 4,813,078	17	4765043	MINK1	GTEx-Esophagus_Mucosa	SLC52A1	6.35e-06
[truncated: 2,184 more rows]
