# Supplementary material for: Associations of variants In the hexokinase 1 and interleukin 18 receptor regions with oxyhemoglobin saturation during sleep
Source: PLoS Genet. 2019 Apr 16;15(4):e1007739. doi: 10.1371/journal.pgen.1007739 (PMC6467367; doi:10.1371/journal.pgen.1007739)
Supplement: S12 Table — MTAG analysis was performed on European ancestry samples using our summary statistics for the three traits simultaneously. Lead results (p < 1 x 10–6) are shown. (XLS) [file pgen.1007739.s034.xls]

## Sheet: Table S12
Table S12. Multi-variate MTAG (p < 1 x 10-6) Results.
MTAG analysis was performed on European ancestry samples using our summary statistics for the three traits simultaneously.
Lead results (p < 1 x 10-6) are shown below.
phenotype	snpid	chr	bpos	a1	a2	z	n	freq	mtag_beta	mtag_se	mtag_z	mtag_pval
Avg SpO2	rs72805692	10	71099109	A	G	-5.41544	6380	0.896	-0.165261	0.0280845	-5.8844	3.995e-09
Avg SpO2	rs16926246	10	71093392	T	C	5.58456	5649	0.124	0.159361	0.0275824	5.77762	7.57631e-09
Avg SpO2	rs17476364	10	71094504	T	C	-5.0756	6380	0.907	-0.165219	0.0295184	-5.59717	2.17881e-08
Avg SpO2	rs10159477	10	71099888	A	G	5.31933	6380	0.142	0.133896	0.0245612	5.45152	4.99404e-08
Avg SpO2	rs113041162	10	71106964	A	G	5.35146	6380	0.142	0.133275	0.0245612	5.42624	5.75525e-08
Avg SpO2	rs16926249	10	71100726	A	G	-5.30672	6380	0.857	-0.132865	0.0244895	-5.4254	5.7824e-08
Avg SpO2	rs73265749	10	71100920	T	C	5.28571	6380	0.142	0.132884	0.0245612	5.41032	6.29108e-08
Min SpO2	rs72805692	10	71099109	A	G	-5.03361	8031	0.895	-0.121839	0.0199763	-6.09918	1.06612e-09
Min SpO2	rs16926246	10	71093392	T	C	4.24681	7300	0.124	0.116557	0.0196259	5.93895	2.86857e-09
Min SpO2	rs17476364	10	71094504	T	C	-5.05159	8031	0.904	-0.12265	0.0207874	-5.9002	3.63056e-09
Min SpO2	rs10159477	10	71099888	A	G	4.00478	8031	0.142	0.100439	0.0175442	5.72492	1.03481e-08
Min SpO2	rs16926249	10	71100726	A	G	-3.95215	8031	0.857	-0.0996098	0.0174929	-5.6943	1.23879e-08
Min SpO2	rs73265749	10	71100920	T	C	3.94258	8031	0.143	0.0990531	0.0174929	5.66248	1.49205e-08
Min SpO2	rs113041162	10	71106964	A	G	3.78095	8031	0.143	0.0982393	0.0174929	5.61595	1.95484e-08
Min SpO2	rs17481104	1	68586152	T	C	-4.13981	7391	0.023	-0.214021	0.0428315	-4.99682	5.82838e-07
Min SpO2	rs111819619	1	68585416	A	T	-4.0856	7391	0.023	-0.213239	0.0428315	-4.97857	6.40568e-07
Min SpO2	rs113406802	1	68585585	A	C	-4.08366	7391	0.023	-0.213162	0.0428315	-4.97675	6.46592e-07
Min SpO2	rs17481030	1	68585238	T	C	-4.07782	7391	0.023	-0.212932	0.0428315	-4.97138	6.6478e-07
Min SpO2	rs17540066	1	68583847	A	G	-4.01167	7391	0.023	-0.210297	0.0428315	-4.90987	9.11357e-07
Per90	rs73081401	7	17934711	A	G	-4.99592	8124	0.899	-0.129807	0.0260487	-4.98325	6.2526e-07
Per90	rs62418264	6	69648504	T	C	-4.95513	8124	0.328	-0.0831901	0.0167188	-4.97585	6.49625e-07
Per90	rs10159477	10	71099888	A	G	-4.6381	8124	0.142	-0.110454	0.0224873	-4.91183	9.02317e-07
