# Supplementary material for: Associations of variants In the hexokinase 1 and interleukin 18 receptor regions with oxyhemoglobin saturation during sleep
Source: PLoS Genet. 2019 Apr 16;15(4):e1007739. doi: 10.1371/journal.pgen.1007739 (PMC6467367; doi:10.1371/journal.pgen.1007739)
Supplement: S13 Table — Lead results (p < 0.05) are shown. Note that Ensembl IDs obtained from MetaXcan are occasionally unavailable. (XLS) [file pgen.1007739.s035.xls]

## Sheet: Table S13
Table S13. MetaXcan gene-level results for subcutaneous adipose tissue in European-Americans.
Lead results (p < 0.05) are shown. Note that Ensembl IDs obtained from MetaXcan are occasionally unavailable.
Phenotype	Ensembl_ID	Gene	zscore	effect_size	pvalue	var_g	pred_perf_r2	pred_perf_pval	pred_perf_qval	n_snps_used	n_snps_in_cov	n_snps_in_model
Avg SpO2	ENSG00000108654	DDX5	-3.89169	-0.23247	9.95e-05	0.04782	0.07488	1.62e-06	1.72e-06	29	41	41
Avg SpO2	ENSG00000113558	SKP1	3.6843	0.22406	0.000229	0.04243	0.04399	0.000266	0.000205	23	29	29
Avg SpO2	ENSG00000198089	SFI1	3.63632	0.18541	0.000277	0.05217	0.10031	2.28e-08	3.08e-08	17	20	20
Avg SpO2	ENSG00000087191	PSMC5	3.56363	0.22882	0.000366	0.03824	0.08879	1.59e-07	1.94e-07	5	7	7
Avg SpO2	ENSG00000161542	PRPSAP1	-3.52709	-0.27106	0.00042	0.02981	0.08077	6.08e-07	6.88e-07	16	17	17
Avg SpO2	ENSG00000134049	IER3IP1	3.5164	0.11946	0.000437	0.12933	0.10973	4.61e-09	6.79e-09	62	70	70
Avg SpO2	ENSG00000204301	NOTCH4	-3.46468	-0.0963	0.000531	0.24808	0.41776	1.23e-36	1.45e-35	30	41	41
Avg SpO2	ENSG00000133636	NTS	3.35746	0.28011	0.000787	0.02354	0.01526	0.0331	0.016	21	29	29
Avg SpO2	ENSG00000108592	FTSJ3	3.25332	0.05778	0.00114	0.46881	0.55593	4.12e-54	1.53e-52	34	54	54
Avg SpO2	ENSG00000115604	IL18R1	-3.24989	-0.28604	0.00115	0.01726	0.03583	0.00102	0.00071	10	11	11
Avg SpO2	ENSG00000133687	TMTC1	3.18808	0.45074	0.00143	0.00757	0.00815	0.12	0.0487	9	9	9
Avg SpO2	ENSG00000061936	SFSWAP	3.17641	0.32447	0.00149	0.01315	0.02076	0.0128	0.0069	9	23	23
Avg SpO2	ENSG00000108556	CHRNE	-3.12488	-0.07557	0.00178	0.27143	0.39736	2.05e-34	2.15e-33	29	33	33
Avg SpO2	ENSG00000198053	SIRPA	-3.07464	-0.28464	0.00211	0.02337	0.02341	0.00815	0.00462	33	41	41
Avg SpO2	ENSG00000116663	FBXO6	3.06423	0.36193	0.00218	0.01596	0.01946	0.016	0.00838	30	37	37
Avg SpO2	ENSG00000111445	RFC5	-3.05924	-0.14082	0.00222	0.084	0.03672	0.000885	0.00062	84	125	125
Avg SpO2	ENSG00000198019	FCGR1B	3.05392	0.96988	0.00226	0.00162	0.01443	0.0382	0.0181	2	2	2
Avg SpO2	ENSG00000072818	ACAP1	3.02237	8.3653	0.00251	7e-05	0.05357	5.49e-05	4.73e-05	1	1	1
Avg SpO2	ENSG00000196365	LONP1	2.99622	0.07743	0.00273	0.2253	0.35953	1.77e-30	1.43e-29	19	20	20
Avg SpO2	ENSG00000173926	MARCH3	-2.9542	-0.19419	0.00313	0.03383	0.03605	0.000987	0.000686	38	51	51
Avg SpO2	ENSG00000131435	PDLIM4	2.93971	0.21412	0.00329	0.02187	0.13658	4.47e-11	8.26e-11	7	9	9
Avg SpO2	ENSG00000196683	TOMM7	-2.928	-0.06483	0.00341	0.30782	0.38808	2e-33	1.97e-32	45	54	54
Avg SpO2	ENSG00000013561	RNF14	-2.90282	-0.07905	0.0037	0.1554	0.24028	2.03e-19	7.72e-19	24	24	24
Avg SpO2	ENSG00000197375	SLC22A5	2.9027	0.24889	0.0037	0.02009	0.03838	0.000672	0.000481	5	5	5
Avg SpO2	ENSG00000196510	ANAPC7	-2.90213	-0.25015	0.00371	0.02917	0.02991	0.00274	0.00174	25	27	27
Avg SpO2	ENSG00000169330	KIAA1024	-2.87676	-0.33356	0.00402	0.01055	0.01469	0.0365	0.0174	17	20	20
Avg SpO2	ENSG00000138031	ADCY3	2.87098	0.22442	0.00409	0.02474	0.03209	0.00191	0.00125	10	15	15
Avg SpO2	ENSG00000107554	DNMBP	-2.86921	-1.35367	0.00412	0.00062	0.00887	0.105	0.0434	1	1	1
Avg SpO2	ENSG00000124785	NRN1	2.86754	0.55949	0.00414	0.00401	0.00856	0.111	0.0455	6	9	9
Avg SpO2	ENSG00000161692	DBF4B	2.85807	0.05439	0.00426	0.34733	0.41204	5.25e-36	6e-35	45	70	70
Avg SpO2	ENSG00000197713	RPE	-2.85636	-0.2576	0.00429	0.01705	0.03728	0.000806	0.000569	16	21	21
Avg SpO2	ENSG00000124380	SNRNP27	-2.85093	-0.20127	0.00436	0.02633	0.04867	0.000123	0.0001	10	10	10
Avg SpO2	ENSG00000197093	GAL3ST4	-2.85014	-0.249	0.00437	0.01704	0.05047	9.16e-05	7.62e-05	12	17	17
Avg SpO2	ENSG00000196743	GM2A	-2.83393	-0.10837	0.0046	0.11958	0.1981	6.63e-16	1.94e-15	36	51	51
Avg SpO2	ENSG00000189164	ZNF527	-2.83093	-0.24216	0.00464	0.0211	0.02104	0.0122	0.00661	13	19	19
Avg SpO2	ENSG00000059691	PET112	-2.82528	-0.13509	0.00472	0.06423	0.12261	5.06e-10	8.27e-10	14	15	15
Avg SpO2	ENSG00000123427	METTL21B	2.80356	0.08919	0.00505	0.14808	0.30659	2.43e-25	1.35e-24	17	18	18
Avg SpO2	ENSG00000106415	GLCCI1	2.7863	0.26638	0.00533	0.02729	0.0172	0.0236	0.0119	27	32	32
Avg SpO2	ENSG00000153975	ZUFSP	-2.77661	-0.32879	0.00549	0.00973	0.01071	0.0745	0.0323	11	12	12
Avg SpO2	ENSG00000132256	TRIM5	2.77244	0.25626	0.00556	0.01889	0.02806	0.00373	0.00229	18	22	22
Avg SpO2	ENSG00000123297	TSFM	-2.76393	-0.17291	0.00571	0.0372	0.10924	5.01e-09	7.36e-09	7	8	8
Avg SpO2	ENSG00000155275	TRMT44	2.75307	0.08623	0.0059	0.13668	0.25295	1.65e-20	6.72e-20	25	33	33
Avg SpO2	ENSG00000164096	C4orf3	-2.751	-0.33047	0.00594	0.00995	0.01083	0.0729	0.0317	21	22	22
Avg SpO2	ENSG00000167553	TUBA1C	2.74844	0.15917	0.00599	0.06993	0.04683	0.000167	0.000133	35	46	46
Avg SpO2	ENSG00000151366	NDUFC2	-2.74283	-0.15288	0.00609	0.04798	0.0502	9.57e-05	7.93e-05	24	27	27
Avg SpO2	ENSG00000137310	TCF19	2.73948	0.21877	0.00615	0.02647	0.03987	0.000526	0.000384	20	22	22
Avg SpO2	ENSG00000100336	APOL4	2.72719	0.06408	0.00639	0.28268	0.42084	5.57e-37	6.77e-36	21	24	24
Avg SpO2	ENSG00000172716	SLFN11	2.72604	0.56184	0.00641	0.00283	0.01339	0.0459	0.0212	9	13	13
Avg SpO2	ENSG00000204991	SPIRE2	2.7242	0.1526	0.00645	0.04702	0.0941	6.52e-08	8.33e-08	15	18	18
Avg SpO2	ENSG00000168884	TNIP2	-2.71607	-0.18458	0.00661	0.02823	0.06212	1.34e-05	1.27e-05	19	25	25
Avg SpO2	ENSG00000070061	IKBKAP	-2.70982	-0.20918	0.00673	0.02452	0.07022	3.51e-06	3.57e-06	6	6	6
Avg SpO2	ENSG00000116874	WARS2	2.70167	0.05348	0.0069	0.33652	0.49678	4.75e-46	1.12e-44	14	19	19
Avg SpO2	ENSG00000152104	PTPN14	-2.69786	-0.12296	0.00698	0.07511	0.10163	1.83e-08	2.49e-08	45	57	57
Avg SpO2	ENSG00000168056	LTBP3	-2.69673	-0.17398	0.007	0.03285	0.05672	3.27e-05	2.9e-05	11	12	12
Avg SpO2	ENSG00000102755	FLT1	2.6821	0.29625	0.00732	0.01317	0.02261	0.00933	0.00521	18	20	20
Avg SpO2	ENSG00000114354	TFG	-2.67659	-0.45707	0.00744	0.00638	0.0395	0.000559	0.000406	12	39	39
Avg SpO2	ENSG00000160352	ZNF714	2.66771	0.34324	0.00764	0.01045	0.01291	0.05	0.0228	19	24	24
Avg SpO2	ENSG00000048471	SNX29	2.66039	0.11571	0.00781	0.06956	0.08684	2.2e-07	2.65e-07	27	32	32
Avg SpO2	ENSG00000113638	TTC33	2.65514	0.20647	0.00793	0.02196	0.02081	0.0127	0.00684	12	13	13
Avg SpO2	ENSG00000100372	SLC25A17	-2.64995	-0.23483	0.00805	0.01838	0.02765	0.004	0.00243	14	21	21
Avg SpO2	ENSG00000172164	SNTB1	-2.64864	-0.34926	0.00808	0.00974	0.01606	0.0287	0.0141	16	22	22
Avg SpO2	ENSG00000168395	ING5	2.64727	0.19646	0.00811	0.04482	0.11458	2.01e-09	3.1e-09	9	13	13
Avg SpO2	ENSG00000141429	GALNT1	-2.64168	-0.20296	0.00825	0.0273	0.03768	0.000755	0.000536	9	9	9
Avg SpO2	ENSG00000171824	EXOSC10	-2.62748	-0.29068	0.0086	0.01943	0.00883	0.105	0.0436	14	20	20
Avg SpO2	ENSG00000131437	KIF3A	-2.62742	-0.12571	0.0086	0.06743	0.1057	9.15e-09	1.29e-08	20	22	22
Avg SpO2	ENSG00000163687	DNASE1L3	-2.6207	-0.12932	0.00877	0.05054	0.14681	7.4e-12	1.47e-11	7	7	7
Avg SpO2	ENSG00000070444	MNT	-2.6196	-0.40316	0.0088	0.00628	0.00976	0.0886	0.0377	3	3	3
Avg SpO2	ENSG00000121068	TBX2	-2.61704	-0.17936	0.00887	0.032	0.02448	0.00681	0.00391	22	34	34
Avg SpO2	ENSG00000166450	PRTG	2.61665	0.06874	0.00888	0.19712	0.24435	9.1e-20	3.52e-19	53	58	58
Avg SpO2	ENSG00000164576	SAP30L	2.60713	0.12581	0.00913	0.061	0.07755	1.04e-06	1.13e-06	30	33	33
Avg SpO2	ENSG00000087008	ACOX3	2.60455	0.12924	0.0092	0.05633	0.12255	5.12e-10	8.35e-10	21	25	25
Avg SpO2	ENSG00000113594	LIFR	-2.60423	-0.32371	0.00921	0.00828	0.01905	0.0171	0.00892	9	10	10
Avg SpO2	ENSG00000103254	FAM173A	-2.60018	-0.35181	0.00932	0.00976	0.01142	0.0654	0.0289	11	21	21
Avg SpO2	ENSG00000219545	RPA3-AS1	2.596	0.17703	0.00943	0.03022	0.07215	2.55e-06	2.63e-06	14	17	17
Avg SpO2	ENSG00000123106	CCDC91	-2.58989	-0.12762	0.0096	0.06587	0.06603	7.03e-06	6.9e-06	43	53	53
Avg SpO2	ENSG00000100023	PPIL2	2.57422	0.08169	0.01	0.16348	0.20109	3.79e-16	1.13e-15	29	50	50
Avg SpO2	ENSG00000055950	MRPL43	2.57117	0.149	0.0101	0.04792	0.05664	3.31e-05	2.94e-05	24	27	27
Avg SpO2	ENSG00000182600	C2orf82	-2.57062	-0.85896	0.0102	0.00158	0.01195	0.0595	0.0265	2	2	2
Avg SpO2	ENSG00000187535	IFT140	2.56567	0.09376	0.0103	0.11618	0.14908	4.96e-12	1.01e-11	39	53	53
Avg SpO2	ENSG00000107099	DOCK8	2.56161	0.26418	0.0104	0.04166	0.07754	1.04e-06	1.13e-06	13	21	21
Avg SpO2	ENSG00000055955	ITIH4	-2.55447	-0.07537	0.0106	0.15601	0.17071	1.03e-13	2.44e-13	37	52	52
Avg SpO2	ENSG00000142541	RPL13A	2.55446	0.47122	0.0106	0.00888	0.01967	0.0154	0.00813	8	15	15
Avg SpO2	ENSG00000251369	ZNF550	-2.55108	-0.15171	0.0107	0.06104	0.12532	3.17e-10	5.31e-10	8	8	8
Avg SpO2	ENSG00000156345	CDK20	-2.54311	-0.19462	0.011	0.03081	0.01307	0.0486	0.0222	25	40	40
Avg SpO2	ENSG00000136731	UGGT1	-2.5422	-0.1855	0.011	0.02866	0.07114	3.01e-06	3.08e-06	9	9	9
Avg SpO2	ENSG00000082213	C5orf22	2.52173	0.11024	0.0117	0.08039	0.09967	2.55e-08	3.41e-08	58	66	66
Avg SpO2	ENSG00000198231	DDX42	-2.51967	-0.18596	0.0117	0.02543	0.05927	2.15e-05	1.96e-05	11	11	11
Avg SpO2	ENSG00000111845	PAK1IP1	-2.51946	-0.3223	0.0118	0.00829	0.06738	5.62e-06	5.59e-06	9	16	16
Avg SpO2	ENSG00000188641	DPYD	-2.51556	-0.16965	0.0119	0.02628	0.04033	0.000487	0.000358	85	92	92
Avg SpO2	ENSG00000071243	ING3	-2.51489	-0.18487	0.0119	0.02772	0.06442	9.16e-06	8.85e-06	29	49	49
Avg SpO2	ENSG00000120784	ZFP30	2.51171	0.15638	0.012	0.04602	0.18455	8.2e-15	2.14e-14	28	36	36
Avg SpO2	ENSG00000108639	SYNGR2	-2.50996	-0.27698	0.0121	0.01256	0.03433	0.00131	0.000891	7	7	7
Avg SpO2	ENSG00000053254	FOXN3	2.50717	0.31594	0.0122	0.00877	0.02258	0.00938	0.00524	4	4	4
Avg SpO2	ENSG00000214575	CPEB1	2.50467	0.20947	0.0123	0.01781	0.01159	0.0635	0.0281	22	25	25
Avg SpO2	ENSG00000048140	TSPAN17	2.49136	0.25021	0.0127	0.01406	0.05051	9.09e-05	7.57e-05	7	10	10
Avg SpO2	ENSG00000100979	PLTP	2.4863	0.43868	0.0129	0.0075	0.02064	0.0131	0.00702	7	7	7
Avg SpO2	ENSG00000164733	CTSB	2.48239	0.1667	0.0131	0.02989	0.09734	3.77e-08	4.95e-08	7	12	12
Avg SpO2	ENSG00000005194	CIAPIN1	-2.48137	-0.16037	0.0131	0.04305	0.08165	5.25e-07	5.99e-07	17	23	23
Avg SpO2	ENSG00000116906	GNPAT	-2.47335	-0.09445	0.0134	0.1033	0.2023	3.02e-16	9.14e-16	17	17	17
Avg SpO2	ENSG00000186567	CEACAM19	-2.47182	-0.28526	0.0134	0.0334	0.11287	2.7e-09	4.1e-09	17	20	20
Avg SpO2	ENSG00000154309	DISP1	-2.46592	-0.19256	0.0137	0.0211	0.04161	0.000395	0.000295	9	12	12
Avg SpO2	ENSG00000121905	HPCA	2.46503	1.94365	0.0137	0.00022	0.00816	0.12	0.0486	1	1	1
Avg SpO2	ENSG00000152270	PDE3B	-2.46159	-0.86574	0.0138	0.00122	0.01341	0.0458	0.0212	3	6	6
Avg SpO2	ENSG00000143157	POGK	-2.45942	-0.25131	0.0139	0.01305	0.04782	0.000142	0.000114	9	13	13
Avg SpO2	ENSG00000181827	RFX7	-2.45839	-0.06434	0.014	0.21808	0.38455	4.69e-33	4.49e-32	40	57	57
Avg SpO2	ENSG00000115138	POMC	-2.45762	-0.19112	0.014	0.04469	0.06677	6.21e-06	6.13e-06	24	31	31
Avg SpO2	ENSG00000129467	ADCY4	-2.45475	-0.2676	0.0141	0.01275	0.02644	0.00489	0.00292	8	8	8
Avg SpO2	ENSG00000124602	UNC5CL	-2.45378	-0.55163	0.0141	0.00426	0.01515	0.0336	0.0162	7	10	10
Avg SpO2	ENSG00000121310	ECHDC2	-2.45361	-0.32734	0.0141	0.01238	0.02737	0.00419	0.00253	9	9	9
Avg SpO2	ENSG00000113520	IL4	-2.45249	-0.17894	0.0142	0.03241	0.0754	1.49e-06	1.59e-06	15	16	16
Avg SpO2	ENSG00000174226	SNX31	2.45003	0.05351	0.0143	0.27421	0.33461	5.2e-28	3.47e-27	47	59	59
Avg SpO2	ENSG00000170515	PA2G4	2.44198	0.16268	0.0146	0.04259	0.06112	1.58e-05	1.48e-05	21	35	35
Avg SpO2	ENSG00000119688	ABCD4	-2.44153	-0.35494	0.0146	0.00744	0.01643	0.0269	0.0134	11	11	11
Avg SpO2	ENSG00000104221	BRF2	-2.44065	-0.15417	0.0147	0.06851	0.05739	2.93e-05	2.62e-05	34	64	64
Avg SpO2	ENSG00000137411	VARS2	-2.43232	-0.05603	0.015	0.43757	0.54383	2.22e-52	7.4e-51	90	95	95
Avg SpO2	ENSG00000204859	ZBTB48	2.43024	0.27644	0.0151	0.01407	0.00914	0.0996	0.0416	21	27	27
Avg SpO2	ENSG00000213903	LTB4R	2.42934	0.12324	0.0151	0.05745	0.14153	1.88e-11	3.6e-11	12	12	12
Avg SpO2	ENSG00000129204	USP6	2.42824	0.10529	0.0152	0.10877	0.19021	2.88e-15	7.89e-15	37	58	58
Avg SpO2	ENSG00000155366	RHOC	2.4259	0.20681	0.0153	0.02123	0.02281	0.00902	0.00506	31	49	49
Avg SpO2	ENSG00000257103	LSM14A	2.42578	0.13454	0.0153	0.05644	0.06444	9.14e-06	8.83e-06	67	75	75
Avg SpO2	ENSG00000144199	FAHD2B	-2.42555	-0.17706	0.0153	0.0318	0.09541	5.23e-08	6.77e-08	15	17	17
Avg SpO2	ENSG00000105576	TNPO2	-2.41978	-0.28953	0.0155	0.00881	0.03358	0.00149	0.000996	1	1	1
Avg SpO2	ENSG00000185585	OLFML2A	-2.41516	-0.2016	0.0157	0.01675	0.00853	0.112	0.0457	17	21	21
Avg SpO2	ENSG00000185523	C1orf227	-2.41175	-0.4723	0.0159	0.00363	0.01165	0.0628	0.0278	5	6	6
Avg SpO2	ENSG00000179195	ZNF664	2.40645	0.24619	0.0161	0.01398	0.03173	0.00202	0.00132	11	17	17
Avg SpO2	ENSG00000196381	ZNF781	2.40294	0.08677	0.0163	0.12252	0.19345	1.58e-15	4.44e-15	27	30	30
Avg SpO2	ENSG00000137824	RMDN3	-2.40216	-0.46122	0.0163	0.00384	0.00907	0.101	0.0421	3	4	4
Avg SpO2	ENSG00000188227	ZNF793	-2.40183	-0.07769	0.0163	0.15998	0.17381	5.85e-14	1.41e-13	40	59	59
Avg SpO2	ENSG00000155265	GOLGA7B	-2.39973	-0.17303	0.0164	0.02559	0.03134	0.00216	0.0014	20	29	29
Avg SpO2	ENSG00000143028	SYPL2	2.39958	0.35335	0.0164	0.00709	0.01037	0.0793	0.0341	5	5	5
Avg SpO2	ENSG00000143252	SDHC	2.39465	1.46879	0.0166	0.00082	0.01091	0.0718	0.0313	5	10	10
Avg SpO2	ENSG00000071794	HLTF	-2.39046	-0.09169	0.0168	0.0888	0.11377	2.31e-09	3.54e-09	39	49	49
Avg SpO2	ENSG00000196860	TOMM20L	-2.38915	-0.16671	0.0169	0.03019	0.02733	0.00422	0.00255	23	30	30
Avg SpO2	ENSG00000155252	PI4K2A	2.38705	0.2328	0.017	0.02702	0.02944	0.00296	0.00186	15	20	20
Avg SpO2	ENSG00000168612	ZSWIM1	2.38581	0.18618	0.017	0.02381	0.01385	0.0423	0.0198	17	20	20
Avg SpO2	ENSG00000204469	PRRC2A	-2.38531	-0.23578	0.0171	0.01781	0.03234	0.00183	0.00121	16	19	19
Avg SpO2	ENSG00000177370	TIMM22	-2.38419	-0.4532	0.0171	0.00498	0.04392	0.000269	0.000207	5	9	9
Avg SpO2	ENSG00000172296	SPTLC3	2.38359	0.1938	0.0171	0.02108	0.01176	0.0616	0.0274	38	47	47
Avg SpO2	ENSG00000240654	C1QTNF9	-2.37978	-0.14247	0.0173	0.04034	0.11122	3.58e-09	5.34e-09	11	16	16
Avg SpO2	ENSG00000167740	CYB5D2	2.37925	0.10903	0.0173	0.05709	0.08152	5.37e-07	6.12e-07	25	50	50
Avg SpO2	ENSG00000169884	WNT10B	-2.37868	-0.2638	0.0174	0.01057	0.01055	0.0766	0.0331	12	18	18
Avg SpO2	ENSG00000182566	CLEC4G	2.37515	0.17043	0.0175	0.02891	0.0656	7.54e-06	7.36e-06	8	11	11
Avg SpO2	ENSG00000189180	ZNF33A	-2.37513	-0.16909	0.0175	0.03384	0.03446	0.00129	0.000874	19	30	30
Avg SpO2	ENSG00000164366	CCDC127	2.37498	0.12443	0.0175	0.06361	0.07595	1.36e-06	1.46e-06	40	105	105
Avg SpO2	ENSG00000219481	NBPF1	-2.37268	-0.223	0.0177	0.02591	0.05112	8.23e-05	6.89e-05	16	26	26
Avg SpO2	ENSG00000247626	MARS2	-2.37257	-0.26797	0.0177	0.01589	0.01696	0.0246	0.0123	11	12	12
Avg SpO2	ENSG00000141994	DUS3L	-2.36667	-0.0713	0.0179	0.19496	0.30993	1.18e-25	6.81e-25	20	24	24
Avg SpO2	ENSG00000175575	PAAF1	-2.3649	-0.0581	0.018	0.19306	0.27049	4.73e-22	2.14e-21	22	28	28
Avg SpO2	ENSG00000133706	LARS	2.36431	0.06388	0.0181	0.18238	0.28671	1.65e-23	8.21e-23	30	32	32
Avg SpO2	ENSG00000054277	OPN3	-2.36368	-0.1083	0.0181	0.06756	0.13137	1.11e-10	1.97e-10	26	29	29
Avg SpO2	ENSG00000182584	ACTL10	-2.36308	-0.16363	0.0181	0.0248	0.01972	0.0153	0.00805	16	25	25
Avg SpO2	ENSG00000196220	SRGAP3	-2.36112	-0.08514	0.0182	0.10283	0.1571	1.19e-12	2.58e-12	36	50	50
Avg SpO2	ENSG00000102760	RGCC	2.35978	0.09143	0.0183	0.08794	0.1766	3.52e-14	8.68e-14	11	14	14
Avg SpO2	ENSG00000165280	VCP	-2.35772	-0.17485	0.0184	0.0259	0.05364	5.43e-05	4.68e-05	24	27	27
Avg SpO2	ENSG00000115257	PCSK4	2.35534	0.28981	0.0185	0.01636	0.03292	0.00166	0.0011	6	15	15
Avg SpO2	ENSG00000205710	C17orf107	-2.35351	-0.08034	0.0186	0.17282	0.27978	6.98e-23	3.32e-22	28	29	29
Avg SpO2	ENSG00000075884	ARHGAP15	2.35005	0.26598	0.0188	0.01072	0.02624	0.00506	0.00301	8	11	11
Avg SpO2	ENSG00000105186	ANKRD27	-2.34708	-0.08306	0.0189	0.1495	0.21658	2.01e-17	6.65e-17	38	42	42
Avg SpO2	ENSG00000189144	ZNF573	2.34579	0.35486	0.019	0.00671	0.01696	0.0245	0.0123	3	4	4
Avg SpO2	ENSG00000124882	EREG	-2.34235	-0.19508	0.0192	0.02725	0.02659	0.00477	0.00285	61	76	76
Avg SpO2	ENSG00000152439	ZNF773	-2.34111	-0.2264	0.0192	0.02134	0.03582	0.00103	0.000711	15	16	16
Avg SpO2	ENSG00000091592	NLRP1	2.33676	0.29992	0.0195	0.0086	0.02198	0.0104	0.00573	11	15	15
Avg SpO2	ENSG00000187741	FANCA	2.33642	0.07474	0.0195	0.13747	0.19806	6.68e-16	1.95e-15	26	33	33
Avg SpO2	ENSG00000007516	BAIAP3	2.33055	0.37348	0.0198	0.00903	0.0179	0.0209	0.0107	8	13	13
Avg SpO2	ENSG00000129197	RPAIN	2.32929	0.13878	0.0198	0.04291	0.08655	2.31e-07	2.77e-07	27	27	27
Avg SpO2	ENSG00000214694	ARHGEF33	-2.3204	-0.15013	0.0203	0.04578	0.02798	0.00378	0.00231	33	40	40
Avg SpO2	ENSG00000120868	APAF1	-2.31828	-0.1553	0.0204	0.03082	0.0625	1.26e-05	1.2e-05	13	13	13
Avg SpO2	ENSG00000173480	ZNF417	2.31698	0.21678	0.0205	0.01819	0.01206	0.0583	0.026	12	13	13
Avg SpO2	ENSG00000152348	ATG10	2.31284	0.04113	0.0207	0.41277	0.52806	3.45e-50	1.03e-48	59	69	69
Avg SpO2	ENSG00000137216	TMEM63B	-2.31038	-0.47615	0.0209	0.00315	0.00844	0.113	0.0464	3	3	3
Avg SpO2	ENSG00000104324	CPQ	2.31032	0.13518	0.0209	0.06333	0.05134	7.93e-05	6.67e-05	32	44	44
Avg SpO2	ENSG00000100342	APOL1	-2.30546	-0.2184	0.0211	0.01621	0.02879	0.0033	0.00205	29	36	36
Avg SpO2	ENSG00000084674	APOB	2.30523	0.12112	0.0212	0.04875	0.13522	5.67e-11	1.04e-10	10	10	10
Avg SpO2	ENSG00000245680	ZNF585B	-2.2996	-0.08677	0.0215	0.09601	0.15003	4.18e-12	8.62e-12	19	24	24
Avg SpO2	ENSG00000160741	CRTC2	-2.29769	-1.08294	0.0216	0.00068	0.00907	0.101	0.042	2	2	2
Avg SpO2	ENSG00000153207	AHCTF1	2.28892	0.19979	0.0221	0.01757	0.03649	0.000918	0.000642	12	12	12
Avg SpO2	ENSG00000104522	TSTA3	2.28667	0.20479	0.0222	0.02155	0.01238	0.0551	0.0248	33	48	48
Avg SpO2	ENSG00000223865	HLA-DPB1	2.28153	0.05973	0.0225	0.20973	0.41891	9.13e-37	1.1e-35	47	56	56
Avg SpO2	ENSG00000126464	PRR12	-2.27093	-0.16961	0.0232	0.02455	0.07303	2.2e-06	2.29e-06	8	10	10
Avg SpO2	ENSG00000100554	ATP6V1D	2.26958	0.15261	0.0232	0.09132	0.16294	4.18e-13	9.44e-13	26	26	26
Avg SpO2	ENSG00000025039	RRAGD	-2.26556	-0.94032	0.0235	0.00076	0.00848	0.113	0.0461	3	3	3
Avg SpO2	ENSG00000125378	BMP4	-2.2564	-0.84822	0.024	0.00124	0.00861	0.11	0.0452	3	4	4
Avg SpO2	ENSG00000112667	DNPH1	2.25579	0.20186	0.0241	0.0186	0.02738	0.00418	0.00253	21	23	23
Avg SpO2	ENSG00000174720	LARP7	2.25575	0.3021	0.0241	0.00754	0.01865	0.0183	0.00949	7	7	7
Avg SpO2	ENSG00000167216	KATNAL2	2.25436	0.15111	0.0242	0.02997	0.05024	9.51e-05	7.89e-05	48	51	51
Avg SpO2	ENSG00000183977	PP2D1	2.25123	0.22963	0.0244	0.01151	0.02569	0.00555	0.00326	3	3	3
Avg SpO2	ENSG00000151503	NCAPD3	2.25005	0.20331	0.0244	0.01597	0.03528	0.00112	0.000771	16	16	16
Avg SpO2	ENSG00000196975	ANXA4	-2.24868	-0.19034	0.0245	0.01751	0.02828	0.0036	0.00221	15	33	33
Avg SpO2	ENSG00000166086	JAM3	2.24761	0.27134	0.0246	0.00944	0.01416	0.0401	0.0189	5	6	6
Avg SpO2	ENSG00000090520	DNAJB11	-2.2474	-0.15805	0.0246	0.03466	0.03267	0.00173	0.00114	36	46	46
Avg SpO2	ENSG00000170577	SIX2	-2.24735	-0.26291	0.0246	0.01034	0.01095	0.0713	0.0311	14	16	16
Avg SpO2	ENSG00000176435	CLEC14A	-2.24681	-0.31313	0.0247	0.01525	0.0084	0.114	0.0467	20	33	33
Avg SpO2	ENSG00000166619	BLCAP	-2.24582	-0.43081	0.0247	0.01245	0.0127	0.0519	0.0236	20	25	25
Avg SpO2	ENSG00000204220	PFDN6	2.24423	0.22217	0.0248	0.0151	0.04948	0.000108	8.86e-05	11	17	17
Avg SpO2	ENSG00000150961	SEC24D	2.24183	0.16844	0.025	0.02305	0.03429	0.00132	0.000897	18	25	25
Avg SpO2	ENSG00000145780	FEM1C	2.2415	0.18049	0.025	0.02108	0.04639	0.000179	0.000142	8	8	8
Avg SpO2	ENSG00000244274	DBNDD2	2.23814	0.12522	0.0252	0.0508	0.02452	0.00676	0.00389	43	66	66
Avg SpO2	ENSG00000170100	ZNF778	-2.23549	-0.23125	0.0254	0.01955	0.04618	0.000185	0.000146	30	46	46
Avg SpO2	ENSG00000167766	ZNF83	-2.23319	-0.04983	0.0255	0.33501	0.40822	1.37e-35	1.56e-34	42	70	70
Avg SpO2	ENSG00000108774	RAB5C	-2.23119	-0.15245	0.0257	0.04759	0.09974	2.52e-08	3.37e-08	12	16	16
Avg SpO2	ENSG00000180611	MB21D2	2.2246	0.15267	0.0261	0.03172	0.08617	2.47e-07	2.94e-07	15	15	15
Avg SpO2	ENSG00000136738	STAM	2.22368	0.43476	0.0262	0.00524	0.01781	0.0212	0.0108	1	1	1
Avg SpO2	ENSG00000124171	PARD6B	-2.21546	-0.39511	0.0267	0.00385	0.03064	0.00243	0.00156	4	8	8
Avg SpO2	ENSG00000106327	TFR2	2.21438	0.28281	0.0268	0.00801	0.01753	0.0222	0.0113	13	13	13
Avg SpO2	ENSG00000108064	TFAM	2.21428	0.1066	0.0268	0.06729	0.09013	1.27e-07	1.56e-07	20	32	32
Avg SpO2	ENSG00000171103	TRMT61B	2.21349	0.07382	0.0269	0.13782	0.23142	1.15e-18	4.19e-18	25	25	25
Avg SpO2	ENSG00000119878	CRIPT	-2.21297	-0.11603	0.0269	0.04629	0.10129	1.93e-08	2.63e-08	16	18	18
Avg SpO2	ENSG00000244687	UBE2V1	2.21175	0.21027	0.027	0.02834	0.0372	0.000817	0.000575	25	29	29
Avg SpO2	ENSG00000168393	DTYMK	-2.21143	-0.12415	0.027	0.04677	0.06728	5.71e-06	5.67e-06	11	18	18
Avg SpO2	ENSG00000021762	OSBPL5	-2.21119	-0.13466	0.027	0.07291	0.05322	5.82e-05	4.99e-05	47	69	69
Avg SpO2	ENSG00000089063	TMEM230	2.20925	0.07956	0.0272	0.12706	0.19885	5.76e-16	1.69e-15	37	49	49
Avg SpO2	ENSG00000143442	POGZ	-2.20771	-0.19339	0.0273	0.01763	0.01944	0.016	0.00841	18	23	23
Avg SpO2	ENSG00000136247	ZDHHC4	2.2067	0.15872	0.0273	0.03653	0.02864	0.00339	0.0021	24	37	37
Avg SpO2	ENSG00000151812	SLC35F4	-2.20564	-0.26486	0.0274	0.00879	0.00897	0.103	0.0427	9	11	11
Avg SpO2	ENSG00000198873	GRK5	-2.20558	-0.24515	0.0274	0.01049	0.0107	0.0747	0.0324	22	34	34
Avg SpO2	ENSG00000015676	NUDCD3	-2.20313	-0.07443	0.0276	0.12529	0.20231	3.01e-16	9.12e-16	17	19	19
Avg SpO2	ENSG00000136383	ALPK3	-2.2025	-1.64985	0.0276	0.00053	0.01371	0.0434	0.0202	1	1	1
Avg SpO2	ENSG00000140750	ARHGAP17	2.20165	4.55401	0.0277	3e-05	0.0093	0.0966	0.0405	1	2	2
Avg SpO2	ENSG00000183207	RUVBL2	2.20035	0.16394	0.0278	0.04241	0.04699	0.000162	0.00013	26	33	33
Avg SpO2	ENSG00000180921	FAM83H	2.19998	0.14708	0.0278	0.03622	0.02525	0.00597	0.00348	35	57	57
Avg SpO2	ENSG00000112874	NUDT12	-2.19468	-0.06802	0.0282	0.15478	0.23791	3.24e-19	1.22e-18	26	28	28
Avg SpO2	ENSG00000163634	THOC7	-2.19093	-0.1801	0.0285	0.03331	0.01726	0.0233	0.0118	40	66	66
Avg SpO2	ENSG00000033800	PIAS1	-2.18864	-0.07985	0.0286	0.09174	0.14629	8.12e-12	1.61e-11	18	20	20
Avg SpO2	ENSG00000096433	ITPR3	-2.18862	-0.20535	0.0286	0.02115	0.06516	8.12e-06	7.89e-06	17	20	20
Avg SpO2	ENSG00000116199	FAM20B	2.18762	0.17865	0.0287	0.02318	0.05627	3.52e-05	3.11e-05	10	11	11
Avg SpO2	ENSG00000100422	CERK	-2.18674	-0.30118	0.0288	0.00724	0.01378	0.0429	0.02	4	4	4
Avg SpO2	ENSG00000165125	TRPV6	-2.18609	-0.15518	0.0288	0.03744	0.03322	0.00158	0.00105	35	60	60
Avg SpO2	ENSG00000005100	DHX33	2.18159	0.15913	0.0291	0.03144	0.06147	1.49e-05	1.4e-05	11	15	15
Avg SpO2	ENSG00000118197	DDX59	-2.17866	-0.08473	0.0294	0.08528	0.17981	1.96e-14	4.95e-14	11	11	11
Avg SpO2	ENSG00000214413	BBIP1	2.17786	0.15806	0.0294	0.02746	0.03556	0.00107	0.000739	38	52	52
Avg SpO2	ENSG00000171873	ADRA1D	-2.17478	-0.14987	0.0296	0.03424	0.00986	0.0871	0.0371	24	33	33
Avg SpO2	ENSG00000148606	POLR3A	-2.17472	-0.36595	0.0297	0.00539	0.01244	0.0544	0.0246	19	22	22
Avg SpO2	ENSG00000113013	HSPA9	2.17006	0.17816	0.03	0.01729	0.02439	0.00691	0.00397	14	17	17
Avg SpO2	ENSG00000215375	MYL5	2.16704	0.10939	0.0302	0.07769	0.13141	1.1e-10	1.95e-10	28	36	36
Avg SpO2	ENSG00000184983	NDUFA6	2.16535	0.07163	0.0304	0.1977	0.52529	8.25e-50	2.39e-48	19	24	24
Avg SpO2	ENSG00000149716	ORAOV1	2.1639	0.35817	0.0305	0.00466	0.02014	0.0142	0.00757	12	26	26
Avg SpO2	ENSG00000114270	COL7A1	-2.16263	-3.23516	0.0306	0.00012	0.00863	0.109	0.045	1	3	3
Avg SpO2	ENSG00000151553	FAM160B1	2.15687	0.08994	0.031	0.08516	0.19638	9.14e-16	2.63e-15	8	8	8
Avg SpO2	ENSG00000163684	RPP14	2.15656	0.14793	0.031	0.02906	0.05682	3.22e-05	2.86e-05	28	28	28
Avg SpO2	ENSG00000168487	BMP1	2.1558	0.49533	0.0311	0.00394	0.00854	0.111	0.0457	20	52	52
Avg SpO2	ENSG00000115525	ST3GAL5	-2.15563	-0.13822	0.0311	0.03751	0.03339	0.00154	0.00103	41	59	59
Avg SpO2	ENSG00000129055	ANAPC13	2.15136	0.04181	0.0314	0.41148	0.57763	2.43e-57	1.15e-55	25	26	26
Avg SpO2	ENSG00000135968	GCC2	-2.14649	-0.04067	0.0318	0.41313	0.53336	6.47e-51	2.04e-49	30	38	38
Avg SpO2	ENSG00000074706	IPCEF1	-2.14046	-0.25281	0.0323	0.00994	0.0212	0.0119	0.00645	14	17	17
Avg SpO2	ENSG00000121417	ZNF211	2.13998	0.09883	0.0324	0.0556	0.11882	9.73e-10	1.54e-09	41	42	42
Avg SpO2	ENSG00000087338	GMCL1	2.13753	0.1939	0.0326	0.01893	0.03015	0.00263	0.00168	14	24	24
Avg SpO2	ENSG00000115073	ACTR1B	2.13598	0.09472	0.0327	0.10156	0.1634	3.84e-13	8.72e-13	16	24	24
Avg SpO2	ENSG00000095139	ARCN1	-2.1295	-0.2374	0.0332	0.01341	0.02553	0.0057	0.00334	16	25	25
Avg SpO2	ENSG00000180817	PPA1	2.12678	0.14877	0.0334	0.04133	0.03726	0.000809	0.000571	39	49	49
Avg SpO2	ENSG00000050344	NFE2L3	2.12602	0.22762	0.0335	0.01171	0.02502	0.00622	0.00361	6	6	6
Avg SpO2	ENSG00000111554	MDM1	2.12593	0.0842	0.0335	0.07461	0.16459	3.1e-13	7.09e-13	6	6	6
Avg SpO2	ENSG00000157326	DHRS4	2.12475	0.08963	0.0336	0.14253	0.16292	4.19e-13	9.46e-13	55	76	76
Avg SpO2	ENSG00000136169	SETDB2	2.1245	0.201	0.0336	0.01593	0.05695	3.15e-05	2.8e-05	6	7	7
Avg SpO2	ENSG00000146192	FGD2	-2.12211	-0.24892	0.0338	0.01084	0.0127	0.052	0.0236	14	26	26
Avg SpO2	ENSG00000114686	MRPL3	2.12154	0.86203	0.0339	0.00112	0.01184	0.0607	0.027	4	13	13
Avg SpO2	ENSG00000160404	TOR2A	-2.11254	-0.3845	0.0346	0.01046	0.02204	0.0103	0.00567	8	14	14
Avg SpO2	ENSG00000057704	TMCC3	-2.11079	-0.23223	0.0348	0.01401	0.03911	0.000596	0.00043	10	11	11
Avg SpO2	ENSG00000138658	C4orf21	-2.10966	-0.05741	0.0349	0.1873	0.21833	1.44e-17	4.83e-17	68	85	85
Avg SpO2	ENSG00000146453	PNLDC1	-2.10567	-0.08766	0.0352	0.11336	0.17587	4.02e-14	9.84e-14	63	87	87
Avg SpO2	ENSG00000156463	SH3RF2	-2.10231	-0.22461	0.0355	0.01611	0.01385	0.0423	0.0198	18	21	21
Avg SpO2	ENSG00000266173	STRADA	-2.10096	-0.12417	0.0356	0.0345	0.06509	8.21e-06	7.97e-06	10	10	10
Avg SpO2	ENSG00000164338	UTP15	2.10025	0.11012	0.0357	0.0595	0.09027	1.24e-07	1.52e-07	19	20	20
Avg SpO2	ENSG00000137710	RDX	2.09919	1.98305	0.0358	0.00017	0.01284	0.0507	0.0231	1	10	10
Avg SpO2	ENSG00000128573	FOXP2	2.0946	0.26287	0.0362	0.01003	0.02041	0.0136	0.00727	6	7	7
Avg SpO2	ENSG00000132570	PCBD2	-2.09392	-0.22253	0.0363	0.0174	0.02222	0.00997	0.00552	26	35	35
Avg SpO2	ENSG00000073670	ADAM11	2.09233	0.05812	0.0364	0.15529	0.15568	1.53e-12	3.3e-12	74	96	96
Avg SpO2	ENSG00000142102	ATHL1	2.08871	0.05103	0.0367	0.33959	0.48416	1.88e-44	3.96e-43	25	37	37
Avg SpO2	ENSG00000187778	MCRS1	-2.08844	-0.17903	0.0368	0.02424	0.01476	0.036	0.0172	14	24	24
Avg SpO2	ENSG00000164124	TMEM144	-2.08551	-0.07596	0.037	0.13572	0.20098	3.86e-16	1.15e-15	25	32	32
Avg SpO2	ENSG00000125872	LRRN4	2.08545	0.31947	0.037	0.00679	0.01566	0.0308	0.015	2	3	3
Avg SpO2	ENSG00000163191	S100A11	2.08532	1.06651	0.037	0.00257	0.00907	0.101	0.042	1	2	2
Avg SpO2	ENSG00000165912	PACSIN3	-2.08427	-0.13474	0.0371	0.03608	0.08741	2e-07	2.42e-07	11	12	12
Avg SpO2	ENSG00000164935	DCSTAMP	2.08378	0.32461	0.0372	0.00593	0.01329	0.0467	0.0215	7	7	7
Avg SpO2	ENSG00000151834	GABRA2	-2.08299	-0.09048	0.0373	0.06373	0.0402	0.000497	0.000365	46	64	64
Avg SpO2	ENSG00000127364	TAS2R4	-2.07785	-0.13282	0.0377	0.03475	0.07451	1.72e-06	1.82e-06	15	15	15
Avg SpO2	ENSG00000104320	NBN	2.07652	0.13266	0.0378	0.03136	0.051	8.39e-05	7.02e-05	16	23	23
Avg SpO2	ENSG00000103356	EARS2	2.07631	0.21963	0.0379	0.01302	0.02825	0.00362	0.00222	14	15	15
Avg SpO2	ENSG00000182463	TSHZ2	-2.07552	-0.16217	0.0379	0.03424	0.04829	0.000131	0.000106	26	31	31
Avg SpO2	ENSG00000151632	AKR1C2	2.07286	0.20047	0.0382	0.02269	0.04671	0.00017	0.000135	24	29	29
Avg SpO2	ENSG00000123892	RAB38	2.07118	0.08866	0.0383	0.07508	0.12358	4.28e-10	7.08e-10	21	24	24
Avg SpO2	ENSG00000108010	GLRX3	2.06976	0.11037	0.0385	0.07205	0.09172	9.72e-08	1.21e-07	53	72	72
Avg SpO2	ENSG00000099949	LZTR1	2.06904	0.07354	0.0385	0.12598	0.2467	5.71e-20	2.25e-19	13	18	18
Avg SpO2	ENSG00000269404	SPIB	-2.06662	-9.65104	0.0388	1e-05	0.00799	0.124	0.05	1	2	2
Avg SpO2	ENSG00000132031	MATN3	-2.06645	-0.07119	0.0388	0.12102	0.14687	7.32e-12	1.46e-11	33	44	44
Avg SpO2	ENSG00000109854	HTATIP2	-2.06481	-0.03774	0.0389	0.42366	0.57442	7.49e-57	3.37e-55	11	18	18
Avg SpO2	ENSG00000168243	GNG4	-2.06477	-0.18955	0.0389	0.02239	0.02308	0.00862	0.00485	9	20	20
Avg SpO2	ENSG00000089597	GANAB	2.0647	0.16706	0.039	0.02677	0.07603	1.34e-06	1.44e-06	5	5	5
Avg SpO2	ENSG00000108604	SMARCD2	2.06418	0.26795	0.039	0.00861	0.01318	0.0477	0.0219	2	4	4
Avg SpO2	ENSG00000185236	RAB11B	-2.05958	-0.13442	0.0394	0.04031	0.01861	0.0185	0.00955	30	40	40
Avg SpO2	ENSG00000184040	TMEM236	2.05753	0.09792	0.0396	0.07601	0.08573	2.65e-07	3.15e-07	55	67	67
Avg SpO2	ENSG00000185860	C1orf110	-2.05748	-0.34243	0.0396	0.00572	0.00954	0.0924	0.0391	3	4	4
Avg SpO2	ENSG00000079950	STX7	2.05733	0.23585	0.0397	0.01355	0.02304	0.00868	0.00489	10	13	13
Avg SpO2	ENSG00000154889	MPPE1	-2.05551	-0.11805	0.0398	0.05064	0.04301	0.000313	0.000239	32	38	38
Avg SpO2	ENSG00000235878	AP001468.1	-2.05209	-0.08824	0.0402	0.08738	0.13472	6.19e-11	1.13e-10	29	37	37
Avg SpO2	ENSG00000023171	GRAMD1B	2.04994	0.17006	0.0404	0.03214	0.02845	0.0035	0.00216	45	59	59
Avg SpO2	ENSG00000185864	NPIPB4	2.04862	0.23297	0.0405	0.03329	0.05206	7.04e-05	5.98e-05	30	48	48
Avg SpO2	ENSG00000163565	IFI16	-2.04481	-0.13259	0.0409	0.04912	0.0394	0.000568	0.000413	36	50	50
Avg SpO2	ENSG00000136877	FPGS	2.04381	0.19243	0.041	0.01713	0.02149	0.0113	0.00617	11	16	16
Avg SpO2	ENSG00000145050	MANF	2.03978	0.39301	0.0414	0.00838	0.01655	0.0264	0.0131	16	20	20
Avg SpO2	ENSG00000116731	PRDM2	-2.03939	-0.17904	0.0414	0.01791	0.01635	0.0273	0.0135	15	22	22
Avg SpO2	ENSG00000132357	CARD6	-2.03589	-0.07701	0.0418	0.09481	0.13072	1.24e-10	2.19e-10	30	35	35
Avg SpO2	ENSG00000056558	TRAF1	2.03473	0.11263	0.0419	0.07997	0.13801	3.48e-11	6.51e-11	39	45	45
Avg SpO2	ENSG00000127507	EMR2	2.03117	0.09054	0.0422	0.07869	0.09649	4.36e-08	5.69e-08	64	79	79
Avg SpO2	ENSG00000132305	IMMT	2.03057	0.06916	0.0423	0.13324	0.17978	1.97e-14	4.97e-14	41	46	46
Avg SpO2	ENSG00000219626	FAM228B	2.02911	0.06424	0.0424	0.13249	0.25808	5.87e-21	2.46e-20	63	63	63
Avg SpO2	ENSG00000133731	IMPA1	2.02871	0.05448	0.0425	0.18036	0.29711	1.84e-24	9.62e-24	15	17	17
Avg SpO2	ENSG00000257093	KIAA1147	-2.02826	-0.13455	0.0425	0.03101	0.06189	1.39e-05	1.31e-05	20	31	31
Avg SpO2	ENSG00000184389	A3GALT2	2.02613	0.05493	0.0428	0.15946	0.22685	2.8e-18	9.87e-18	38	50	50
Avg SpO2	ENSG00000131373	HACL1	2.02405	0.22807	0.043	0.01005	0.00889	0.104	0.0432	11	16	16
Avg SpO2	ENSG00000163521	GLB1L	2.02366	0.09851	0.043	0.08999	0.14604	8.48e-12	1.68e-11	13	17	17
Avg SpO2	ENSG00000118526	TCF21	2.02208	0.14867	0.0432	0.0275	0.03159	0.00207	0.00135	19	26	26
Avg SpO2	ENSG00000112983	BRD8	-2.02095	-0.32607	0.0433	0.00743	0.0081	0.121	0.049	13	22	22
Avg SpO2	ENSG00000110057	UNC93B1	2.02069	0.15172	0.0433	0.03663	0.04779	0.000142	0.000115	34	63	63
Avg SpO2	ENSG00000122417	ODF2L	2.0192	0.04913	0.0435	0.24086	0.3255	3.94e-27	2.46e-26	47	60	60
Avg SpO2	ENSG00000170275	CRTAP	2.01766	0.08462	0.0436	0.09199	0.16268	4.38e-13	9.86e-13	19	21	21
Avg SpO2	ENSG00000170989	S1PR1	2.01708	0.32833	0.0437	0.00608	0.01162	0.0631	0.0279	4	6	6
Avg SpO2	ENSG00000145506	NKD2	2.01256	0.16803	0.0442	0.02008	0.02873	0.00333	0.00207	9	15	15
Avg SpO2	ENSG00000157045	NTAN1	-2.01212	-0.22986	0.0442	0.01117	0.02425	0.00708	0.00405	14	26	26
Avg SpO2	ENSG00000160961	ZNF333	2.00978	0.10865	0.0445	0.05024	0.1293	1.59e-10	2.77e-10	9	13	13
Avg SpO2	ENSG00000204572	KRTAP5-10	2.00553	0.17385	0.0449	0.02488	0.01385	0.0423	0.0198	22	34	34
Avg SpO2	ENSG00000166527	CLEC4D	2.00479	0.09732	0.045	0.07233	0.14936	4.71e-12	9.64e-12	18	22	22
Avg SpO2	ENSG00000147676	MAL2	2.00278	0.05167	0.0452	0.24968	0.34297	7.91e-29	5.61e-28	25	37	37
Avg SpO2	ENSG00000108771	DHX58	2.00165	0.07416	0.0453	0.15838	0.20188	3.26e-16	9.83e-16	35	55	55
Avg SpO2	ENSG00000130332	LSM7	-2.00042	-0.16359	0.0455	0.025	0.05156	7.65e-05	6.45e-05	5	5	5
Avg SpO2	ENSG00000135404	CD63	1.9997	0.91343	0.0455	0.00099	0.01086	0.0724	0.0315	3	3	3
Avg SpO2	ENSG00000129007	CALML4	-1.99957	-0.10819	0.0455	0.03934	0.09332	7.43e-08	9.4e-08	12	12	12
Avg SpO2	ENSG00000255398	HCAR3	1.99676	0.15999	0.0459	0.02114	0.04368	0.00028	0.000215	10	12	12
Avg SpO2	ENSG00000103056	SMPD3	1.99579	0.84859	0.046	0.00092	0.00812	0.121	0.0489	3	5	5
Avg SpO2	ENSG00000103148	NPRL3	1.99357	0.05503	0.0462	0.25779	0.40098	8.38e-35	9.12e-34	14	18	18
Avg SpO2	ENSG00000079335	CDC14A	1.99273	0.13506	0.0463	0.03222	0.05117	8.15e-05	6.84e-05	17	19	19
Avg SpO2	ENSG00000204104	TRAF3IP1	-1.99076	-0.10903	0.0465	0.05964	0.11396	2.24e-09	3.44e-09	34	38	38
Avg SpO2	ENSG00000244731	C4A	-1.99057	-0.0839	0.0465	0.09109	0.23182	1.06e-18	3.89e-18	40	61	61
Avg SpO2	ENSG00000168275	COA6	1.9902	0.05843	0.0466	0.16447	0.21621	2.16e-17	7.12e-17	35	46	46
Avg SpO2	ENSG00000152778	IFIT5	-1.98907	-0.06291	0.0467	0.15403	0.17677	3.41e-14	8.43e-14	40	64	64
Avg SpO2	ENSG00000131446	MGAT1	-1.98777	-0.60878	0.0468	0.0017	0.01086	0.0725	0.0315	2	7	7
Avg SpO2	ENSG00000144043	TEX261	1.98528	0.07144	0.0471	0.11208	0.19404	1.42e-15	4.01e-15	32	38	38
Avg SpO2	ENSG00000009724	MASP2	-1.98306	-0.25822	0.0474	0.00664	0.01323	0.0473	0.0217	4	6	6
Avg SpO2	ENSG00000183386	FHL3	1.98154	0.15514	0.0475	0.03146	0.08014	6.75e-07	7.59e-07	9	11	11
Avg SpO2	ENSG00000135929	CYP27A1	-1.98077	-0.14769	0.0476	0.02804	0.01191	0.0598	0.0267	31	52	52
Avg SpO2	ENSG00000091483	FH	1.98072	0.21426	0.0476	0.01085	0.0217	0.0109	0.00597	23	30	30
Avg SpO2	ENSG00000185245	GP1BA	-1.97665	-0.12472	0.0481	0.03922	0.02769	0.00397	0.00242	29	48	48
Avg SpO2	ENSG00000062370	ZNF112	-1.97514	-0.08036	0.0483	0.08058	0.05544	4.03e-05	3.55e-05	73	101	101
Avg SpO2	ENSG00000106077	ABHD11	-1.97391	-0.08026	0.0484	0.08925	0.17506	4.66e-14	1.13e-13	18	23	23
Avg SpO2	ENSG00000001167	NFYA	-1.97304	-0.21989	0.0485	0.01237	0.02572	0.00553	0.00325	6	6	6
Avg SpO2	ENSG00000173376	NDNF	-1.97265	-0.06015	0.0485	0.18075	0.28349	3.23e-23	1.58e-22	33	35	35
Avg SpO2	ENSG00000106392	C1GALT1	-1.97207	-0.05886	0.0486	0.16491	0.21887	1.3e-17	4.37e-17	39	45	45
Avg SpO2	ENSG00000264364	DYNLL2	-1.96967	-0.12627	0.0489	0.02242	0.0104	0.0787	0.0339	28	46	46
Avg SpO2	ENSG00000076344	RGS11	-1.96725	-0.11343	0.0492	0.07773	0.15404	2.05e-12	4.37e-12	22	35	35
Avg SpO2	ENSG00000164654	MIOS	-1.967	-0.10645	0.0492	0.06985	0.08279	4.34e-07	5.03e-07	63	105	105
Avg SpO2	ENSG00000112619	PRPH2	-1.96662	-0.11915	0.0492	0.03653	0.09011	1.27e-07	1.56e-07	18	18	18
Avg SpO2	ENSG00000136810	TXN	1.96616	0.53558	0.0493	0.00178	0.00922	0.098	0.041	1	1	1
Avg SpO2	ENSG00000133818	RRAS2	-1.96567	-0.10079	0.0493	0.05334	0.11364	2.37e-09	3.62e-09	25	27	27
Avg SpO2	ENSG00000145107	TM4SF19	-1.96494	-0.3206	0.0494	0.00544	0.0146	0.0371	0.0177	5	10	10
Avg SpO2	ENSG00000155463	OXA1L	-1.96485	-0.09706	0.0494	0.08689	0.08616	2.47e-07	2.95e-07	83	107	107
Avg SpO2	ENSG00000177990	DPY19L2	1.9644	0.10756	0.0495	0.04395	0.0535	5.56e-05	4.78e-05	26	28	28
Avg SpO2	ENSG00000196605	ZNF846	1.9643	1.24627	0.0495	0.00072	0.01815	0.02	0.0102	2	2	2
Avg SpO2	ENSG00000170486	KRT72	1.96381	0.09857	0.0496	0.06297	0.15633	1.36e-12	2.95e-12	34	38	38
Avg SpO2	ENSG00000101189	MRGBP	-1.96317	-0.11563	0.0496	0.08507	0.10613	8.51e-09	1.21e-08	43	68	68
Min SpO2	ENSG00000108556	CHRNE	-5.37609	-0.11429	7.61e-08	0.27143	0.39736	2.05e-34	2.15e-33	29	33	33
Min SpO2	ENSG00000115604	IL18R1	-4.98251	-0.38958	6.28e-07	0.01726	0.03583	0.00102	0.00071	10	11	11
Min SpO2	ENSG00000205710	C17orf107	-4.69328	-0.14651	2.69e-06	0.17605	0.27978	6.98e-23	3.32e-22	29	29	29
Min SpO2	ENSG00000176155	CCDC57	4.04126	0.14952	5.32e-05	0.07184	0.12737	2.22e-10	3.79e-10	20	22	22
Min SpO2	ENSG00000133818	RRAS2	-3.49378	-0.15897	0.000476	0.05334	0.11364	2.37e-09	3.62e-09	25	27	27
Min SpO2	ENSG00000095139	ARCN1	-3.46549	-0.26649	0.000529	0.02367	0.02553	0.0057	0.00334	20	25	25
Min SpO2	ENSG00000152778	IFIT5	-3.39565	-0.09	0.000685	0.15915	0.17677	3.41e-14	8.43e-14	41	64	64
Min SpO2	ENSG00000147454	SLC25A37	-3.36326	-0.17085	0.00077	0.03455	0.05061	8.95e-05	7.45e-05	20	22	22
Min SpO2	ENSG00000206560	ANKRD28	-3.31063	-0.16542	0.000931	0.03994	0.05502	4.33e-05	3.79e-05	26	36	36
Min SpO2	ENSG00000174226	SNX31	3.29132	0.06334	0.000997	0.27997	0.33461	5.2e-28	3.47e-27	50	59	59
Min SpO2	ENSG00000213533	TMEM110	3.27891	0.26848	0.00104	0.01494	0.01569	0.0306	0.015	15	16	16
Min SpO2	ENSG00000198019	FCGR1B	3.25713	0.88655	0.00113	0.00162	0.01443	0.0382	0.0181	2	2	2
Min SpO2	ENSG00000135736	CCDC102A	-3.2467	-0.14519	0.00117	0.07774	0.12992	1.43e-10	2.51e-10	24	26	26
Min SpO2	ENSG00000009724	MASP2	-3.22365	-0.37819	0.00127	0.00664	0.01323	0.0473	0.0217	5	6	6
Min SpO2	ENSG00000155875	FAM154A	-3.20731	-0.86492	0.00134	0.00377	0.01166	0.0627	0.0278	4	4	4
Min SpO2	ENSG00000102547	CAB39L	3.14737	0.66195	0.00165	0.01313	0.00811	0.121	0.0489	15	23	23
Min SpO2	ENSG00000167766	ZNF83	-3.14499	-0.05675	0.00166	0.34597	0.40822	1.37e-35	1.56e-34	48	70	70
Min SpO2	ENSG00000125630	POLR1B	3.11212	0.07646	0.00186	0.23519	0.37085	1.24e-31	1.08e-30	24	24	24
Min SpO2	ENSG00000104899	AMH	3.10649	0.10441	0.00189	0.13941	0.16334	3.89e-13	8.82e-13	27	42	42
Min SpO2	ENSG00000115073	ACTR1B	3.07041	0.10847	0.00214	0.10228	0.1634	3.84e-13	8.72e-13	18	24	24
Min SpO2	ENSG00000168653	NDUFS5	3.01841	0.06252	0.00254	0.30164	0.37078	1.26e-31	1.09e-30	70	75	75
Min SpO2	ENSG00000108654	DDX5	-3.00121	-0.18156	0.00269	0.04826	0.07488	1.62e-06	1.72e-06	31	41	41
Min SpO2	ENSG00000141150	RASL10B	2.97903	0.20723	0.00289	0.02231	0.05176	7.4e-05	6.25e-05	10	11	11
Min SpO2	ENSG00000142156	COL6A1	-2.96292	-0.20059	0.00305	0.02767	0.03836	0.000674	0.000482	25	29	29
Min SpO2	ENSG00000236624	CCDC163P	2.95797	0.04213	0.0031	0.57061	0.71004	1.46e-81	6.11e-79	54	62	62
Min SpO2	ENSG00000179673	RPRML	-2.95471	-0.14964	0.00313	0.03415	0.04903	0.000116	9.49e-05	11	12	12
Min SpO2	ENSG00000198824	CHAMP1	-2.93333	-0.24787	0.00335	0.02498	0.01951	0.0158	0.00832	23	37	37
Min SpO2	ENSG00000111445	RFC5	-2.92876	-0.14518	0.0034	0.11641	0.03672	0.000885	0.00062	96	125	125
Min SpO2	ENSG00000186020	ZNF529	2.92184	0.27869	0.00348	0.00988	0.01475	0.0361	0.0173	7	9	9
Min SpO2	ENSG00000125779	PANK2	2.88789	0.16137	0.00388	0.03596	0.04561	0.000204	0.00016	21	23	23
Min SpO2	ENSG00000006071	ABCC8	2.88341	0.12101	0.00393	0.06639	0.14486	1.04e-11	2.05e-11	13	17	17
Min SpO2	ENSG00000108469	RECQL5	2.87325	0.13765	0.00406	0.04657	0.04859	0.000125	0.000101	29	39	39
Min SpO2	ENSG00000171714	ANO5	-2.85942	-0.10745	0.00424	0.08384	0.10901	5.21e-09	7.63e-09	22	24	24
Min SpO2	ENSG00000163634	THOC7	-2.8348	-0.22439	0.00459	0.03843	0.01726	0.0233	0.0118	47	66	66
Min SpO2	ENSG00000101255	TRIB3	-2.81903	-0.13045	0.00482	0.04817	0.10793	6.27e-09	9.05e-09	14	17	17
Min SpO2	ENSG00000107831	FGF8	2.815	1.50843	0.00488	0.00048	0.01924	0.0166	0.00867	2	2	2
Min SpO2	ENSG00000116031	CD207	-2.79942	-0.25774	0.00512	0.01133	0.02954	0.00291	0.00184	7	7	7
Min SpO2	ENSG00000160688	FLAD1	-2.79656	-0.20181	0.00516	0.03097	0.02471	0.00654	0.00378	31	47	47
Min SpO2	ENSG00000204859	ZBTB48	2.78092	0.26214	0.00542	0.01704	0.00914	0.0996	0.0416	23	27	27
Min SpO2	ENSG00000122550	KLHL7	2.74546	0.28371	0.00604	0.01005	0.01927	0.0165	0.00862	8	9	9
Min SpO2	ENSG00000172927	MYEOV	-2.73576	-0.05973	0.00622	0.23481	0.33951	1.73e-28	1.2e-27	23	28	28
Min SpO2	ENSG00000129204	USP6	2.73209	0.09692	0.00629	0.10949	0.19021	2.88e-15	7.89e-15	40	58	58
Min SpO2	ENSG00000168612	ZSWIM1	2.72487	0.19733	0.00643	0.02381	0.01385	0.0423	0.0198	17	20	20
Min SpO2	ENSG00000101407	TTI1	2.71529	0.22206	0.00662	0.01657	0.01992	0.0148	0.00782	15	18	18
Min SpO2	ENSG00000158104	HPD	2.71093	0.20606	0.00671	0.02128	0.04487	0.00023	0.000179	7	10	10
Min SpO2	ENSG00000147789	ZNF7	2.71052	0.17942	0.00672	0.02905	0.06343	1.08e-05	1.03e-05	10	10	10
Min SpO2	ENSG00000106066	CPVL	2.70036	0.08085	0.00693	0.12895	0.2366	4.18e-19	1.57e-18	11	11	11
Min SpO2	ENSG00000120008	WDR11	-2.69515	-0.05825	0.00704	0.23172	0.33273	7.92e-28	5.2e-27	54	66	66
Min SpO2	ENSG00000113303	BTNL8	2.69363	0.08605	0.00707	0.13825	0.22798	2.25e-18	8e-18	14	26	26
Min SpO2	ENSG00000103168	TAF1C	-2.6911	-0.04861	0.00712	0.318	0.45935	2.02e-41	3.39e-40	35	40	40
Min SpO2	ENSG00000172955	ADH6	2.67827	0.1302	0.0074	0.0446	0.07273	2.32e-06	2.41e-06	46	47	47
Min SpO2	ENSG00000080200	CRYBG3	-2.67281	-0.28706	0.00752	0.01777	0.01833	0.0194	0.00998	23	32	32
Min SpO2	ENSG00000100422	CERK	-2.67116	-0.32387	0.00756	0.00724	0.01378	0.0429	0.02	4	4	4
Min SpO2	ENSG00000227268	KLLN	2.66914	0.23429	0.0076	0.01777	0.01133	0.0665	0.0293	28	36	36
Min SpO2	ENSG00000161542	PRPSAP1	-2.66704	-0.18452	0.00765	0.02981	0.08077	6.08e-07	6.88e-07	16	17	17
Min SpO2	ENSG00000121335	PRB2	-2.66629	-0.11999	0.00767	0.08183	0.0507	8.82e-05	7.35e-05	65	86	86
Min SpO2	ENSG00000159842	ABR	2.65926	0.44216	0.00783	0.00587	0.04779	0.000142	0.000115	16	21	21
Min SpO2	ENSG00000137411	VARS2	-2.65747	-0.0494	0.00787	0.43757	0.54383	2.22e-52	7.4e-51	90	95	95
Min SpO2	ENSG00000131238	PPT1	-2.65553	-0.12716	0.00792	0.05135	0.10705	7.28e-09	1.04e-08	7	7	7
Min SpO2	ENSG00000104221	BRF2	-2.64976	-0.15515	0.00805	0.072	0.05739	2.93e-05	2.62e-05	37	64	64
Min SpO2	ENSG00000006432	MAP3K9	2.64686	0.14543	0.00812	0.03686	0.06489	8.48e-06	8.22e-06	20	23	23
Min SpO2	ENSG00000067221	STOML1	2.63606	0.11024	0.00839	0.0659	0.11556	1.7e-09	2.64e-09	50	70	70
Min SpO2	ENSG00000187624	C17orf97	2.63014	0.05287	0.00853	0.38773	0.60434	1.5e-61	1.02e-59	18	35	35
Min SpO2	ENSG00000264364	DYNLL2	-2.62293	-0.19659	0.00872	0.02242	0.0104	0.0787	0.0339	28	46	46
Min SpO2	ENSG00000196365	LONP1	2.61872	0.05941	0.00883	0.2253	0.35953	1.77e-30	1.43e-29	19	20	20
Min SpO2	ENSG00000163785	RYK	2.61493	0.16096	0.00892	0.04183	0.01472	0.0363	0.0174	53	62	62
Min SpO2	ENSG00000146909	NOM1	-2.6024	-0.06828	0.00926	0.17425	0.20932	8.02e-17	2.54e-16	46	58	58
Min SpO2	ENSG00000181092	ADIPOQ	-2.59541	-0.0878	0.00945	0.106	0.19629	9.3e-16	2.66e-15	13	15	15
Min SpO2	ENSG00000198089	SFI1	2.59206	0.11359	0.00954	0.05217	0.10031	2.28e-08	3.08e-08	17	20	20
Min SpO2	ENSG00000164404	GDF9	2.58188	0.14717	0.00983	0.03853	0.04374	0.000277	0.000213	16	17	17
Min SpO2	ENSG00000214087	ARL16	2.57275	0.04033	0.0101	0.42985	0.5489	4.23e-53	1.48e-51	33	40	40
Min SpO2	ENSG00000164219	PGGT1B	2.57152	0.0737	0.0101	0.16113	0.19086	2.55e-15	7.05e-15	78	95	95
Min SpO2	ENSG00000141994	DUS3L	-2.57027	-0.0696	0.0102	0.19496	0.30993	1.18e-25	6.81e-25	20	24	24
Min SpO2	ENSG00000181027	FKRP	2.56617	0.05486	0.0103	0.23866	0.3581	2.46e-30	1.97e-29	28	36	36
Min SpO2	ENSG00000176473	WDR25	2.56167	0.1443	0.0104	0.03372	0.08251	4.55e-07	5.25e-07	16	19	19
Min SpO2	ENSG00000108468	CBX1	2.55681	0.12445	0.0106	0.06209	0.05339	5.65e-05	4.86e-05	53	70	70
Min SpO2	ENSG00000111424	VDR	2.55444	0.16391	0.0106	0.04677	0.02602	0.00525	0.00311	38	45	45
Min SpO2	ENSG00000171631	P2RY6	-2.55324	-0.17344	0.0107	0.02458	0.03604	0.00099	0.000688	16	18	18
Min SpO2	ENSG00000162704	ARPC5	2.55133	0.09892	0.0107	0.06827	0.12464	3.56e-10	5.95e-10	22	24	24
Min SpO2	ENSG00000133687	TMTC1	2.53712	0.31678	0.0112	0.00757	0.00815	0.12	0.0487	9	9	9
Min SpO2	ENSG00000176209	SMIM19	-2.53708	-0.06712	0.0112	0.15625	0.2528	1.7e-20	6.92e-20	31	39	39
Min SpO2	ENSG00000078018	MAP2	-2.51969	-0.15446	0.0117	0.02735	0.05982	1.96e-05	1.81e-05	20	20	20
Min SpO2	ENSG00000154309	DISP1	-2.51055	-0.17208	0.0121	0.02374	0.04161	0.000395	0.000295	10	12	12
Min SpO2	ENSG00000096872	IFT74	-2.50746	-0.10454	0.0122	0.06519	0.11298	2.65e-09	4.02e-09	32	38	38
Min SpO2	ENSG00000183921	SDR42E2	-2.50679	-0.21692	0.0122	0.02522	0.00957	0.0918	0.0389	21	29	29
Min SpO2	ENSG00000214954	LRRC69	2.50599	0.21703	0.0122	0.01777	0.02871	0.00335	0.00207	22	22	22
Min SpO2	ENSG00000177868	CCDC23	2.50169	0.08107	0.0124	0.09479	0.13447	6.46e-11	1.17e-10	24	27	27
Min SpO2	ENSG00000016402	IL20RA	2.49517	0.23222	0.0126	0.01393	0.02652	0.00483	0.00288	4	4	4
Min SpO2	ENSG00000081842	PCDHA6	2.49441	0.15251	0.0126	0.02972	0.02916	0.0031	0.00194	37	41	41
Min SpO2	ENSG00000126088	UROD	-2.49001	-0.05049	0.0128	0.25905	0.34178	1.04e-28	7.27e-28	31	33	33
Min SpO2	ENSG00000119878	CRIPT	-2.48506	-0.11485	0.013	0.04688	0.10129	1.93e-08	2.63e-08	17	18	18
Min SpO2	ENSG00000114904	NEK4	-2.4833	-0.19216	0.013	0.0221	0.02392	0.00747	0.00427	17	17	17
Min SpO2	ENSG00000149716	ORAOV1	2.48262	0.40804	0.013	0.00466	0.02014	0.0142	0.00757	12	26	26
Min SpO2	ENSG00000076685	NT5C2	2.47976	0.16444	0.0131	0.02451	0.0468	0.000168	0.000133	14	14	14
Min SpO2	ENSG00000103196	CRISPLD2	-2.47576	-0.12601	0.0133	0.06326	0.0562	3.56e-05	3.15e-05	52	65	65
Min SpO2	ENSG00000120262	CCDC170	2.47204	0.14192	0.0134	0.05481	0.07369	1.98e-06	2.07e-06	35	38	38
Min SpO2	ENSG00000167037	SGSM1	-2.47048	-0.27453	0.0135	0.00914	0.00869	0.108	0.0446	12	15	15
Min SpO2	ENSG00000106565	TMEM176B	2.46701	0.06219	0.0136	0.15791	0.2425	1.31e-19	5.03e-19	49	74	74
Min SpO2	ENSG00000205403	CFI	2.46327	0.35303	0.0138	0.01694	0.0122	0.0569	0.0255	8	12	12
Min SpO2	ENSG00000110395	CBL	2.46292	0.17829	0.0138	0.01921	0.02929	0.00304	0.0019	12	13	13
Min SpO2	ENSG00000173391	OLR1	2.4625	0.18086	0.0138	0.01927	0.03625	0.000956	0.000666	17	25	25
Min SpO2	ENSG00000177294	FBXO39	-2.46187	-0.05616	0.0138	0.22291	0.30963	1.26e-25	7.25e-25	43	53	53
Min SpO2	ENSG00000171291	ZNF439	-2.45955	-0.19113	0.0139	0.06045	0.17831	2.57e-14	6.43e-14	6	10	10
Min SpO2	ENSG00000049449	RCN1	-2.45817	-0.30144	0.014	0.00775	0.01061	0.0759	0.0329	6	6	6
Min SpO2	ENSG00000130402	ACTN4	-2.45433	-0.1799	0.0141	0.02001	0.05869	2.36e-05	2.14e-05	13	14	14
Min SpO2	ENSG00000160298	C21orf58	2.45375	0.16943	0.0141	0.02944	0.01576	0.0303	0.0148	42	54	54
Min SpO2	ENSG00000188886	ASTL	-2.45177	-0.29445	0.0142	0.01236	0.00804	0.123	0.0496	17	24	24
Min SpO2	ENSG00000174564	IL20RB	2.44654	0.07109	0.0144	0.11632	0.18039	1.76e-14	4.48e-14	30	39	39
Min SpO2	ENSG00000103150	MLYCD	-2.44441	-0.382	0.0145	0.00586	0.01356	0.0446	0.0207	6	6	6
Min SpO2	ENSG00000004799	PDK4	2.4442	0.26205	0.0145	0.00994	0.01416	0.0401	0.0189	8	8	8
Min SpO2	ENSG00000033178	UBA6	2.44214	0.17582	0.0146	0.01834	0.02907	0.00315	0.00197	17	21	21
Min SpO2	ENSG00000106771	TMEM245	2.44093	0.06904	0.0146	0.15429	0.1523	2.8e-12	5.85e-12	64	71	71
Min SpO2	ENSG00000144488	ESPNL	-2.43788	-0.0409	0.0148	0.49323	0.6146	3.06e-63	2.29e-61	62	72	72
Min SpO2	ENSG00000177627	C12orf54	2.43395	0.23592	0.0149	0.01601	0.00869	0.108	0.0446	14	17	17
Min SpO2	ENSG00000002933	TMEM176A	2.42766	0.07433	0.0152	0.09415	0.20542	1.68e-16	5.15e-16	41	59	59
Min SpO2	ENSG00000102962	CCL22	2.4269	2.90905	0.0152	8e-05	0.01569	0.0306	0.015	2	2	2
Min SpO2	ENSG00000171863	RPS7	-2.42372	-0.1793	0.0154	0.03118	0.04703	0.000161	0.000129	32	36	36
Min SpO2	ENSG00000184584	TMEM173	-2.41586	-0.0884	0.0157	0.08136	0.09798	3.39e-08	4.47e-08	28	40	40
Min SpO2	ENSG00000106355	LSM5	-2.41054	-0.1536	0.0159	0.02741	0.04796	0.000138	0.000112	10	11	11
Min SpO2	ENSG00000173926	2017-03-03	-2.40898	-0.15004	0.016	0.03544	0.03605	0.000987	0.000686	40	51	51
Min SpO2	ENSG00000206190	ATP10A	-2.40565	-0.34912	0.0161	0.00473	0.00867	0.109	0.0448	4	5	5
Min SpO2	ENSG00000104320	NBN	2.39123	0.13619	0.0168	0.03136	0.051	8.39e-05	7.02e-05	16	23	23
Min SpO2	ENSG00000158560	DYNC1I1	-2.38898	-0.13699	0.0169	0.03446	0.02118	0.0119	0.00646	22	28	28
Min SpO2	ENSG00000112667	DNPH1	2.38526	0.18927	0.0171	0.01903	0.02738	0.00418	0.00253	22	23	23
Min SpO2	ENSG00000108510	MED13	2.37673	0.21209	0.0175	0.01426	0.03835	0.000675	0.000483	5	8	8
Min SpO2	ENSG00000118503	TNFAIP3	2.37561	1.79449	0.0175	0.00025	0.0171	0.024	0.012	1	1	1
Min SpO2	ENSG00000104442	ARMC1	2.37408	0.23705	0.0176	0.0135	0.03266	0.00173	0.00115	8	9	9
Min SpO2	ENSG00000272195	RP11-156E8.1	-2.36376	-0.06705	0.0181	0.15854	0.2514	2.24e-20	9.07e-20	29	31	31
Min SpO2	ENSG00000164082	GRM2	2.34843	0.13194	0.0189	0.04192	0.07297	2.23e-06	2.32e-06	15	19	19
Min SpO2	ENSG00000176723	ZNF843	-2.34759	-0.20676	0.0189	0.02799	0.01544	0.032	0.0155	20	33	33
Min SpO2	ENSG00000161929	SCIMP	-2.34557	-0.12214	0.019	0.04509	0.08431	3.37e-07	3.95e-07	23	34	34
Min SpO2	ENSG00000154803	FLCN	2.34409	0.04344	0.0191	0.34751	0.43194	3.14e-38	4.27e-37	33	41	41
Min SpO2	ENSG00000235173	FAM203A	-2.3416	-0.26747	0.0192	0.00869	0.01237	0.0551	0.0248	19	38	38
Min SpO2	ENSG00000113594	LIFR	-2.34053	-0.25616	0.0193	0.00828	0.01905	0.0171	0.00892	9	10	10
Min SpO2	ENSG00000174032	SLC25A30	2.33807	0.14272	0.0194	0.03144	0.04657	0.000174	0.000138	15	15	15
Min SpO2	ENSG00000242485	MRPL20	-2.33657	-0.2026	0.0195	0.02501	0.07727	1.09e-06	1.18e-06	14	16	16
Min SpO2	ENSG00000188130	MAPK12	2.33641	0.06439	0.0195	0.1538	0.28317	3.45e-23	1.68e-22	14	14	14
Min SpO2	ENSG00000115020	PIKFYVE	-2.33619	-0.12431	0.0195	0.0882	0.10506	1.02e-08	1.43e-08	45	56	56
Min SpO2	ENSG00000106624	AEBP1	-2.33479	-0.16098	0.0196	0.02597	0.03126	0.00219	0.00142	23	36	36
Min SpO2	ENSG00000168958	MFF	2.32469	0.27888	0.0201	0.00857	0.03663	0.000897	0.000628	4	5	5
Min SpO2	ENSG00000132471	WBP2	2.32057	0.21643	0.0203	0.01167	0.01887	0.0177	0.00916	11	11	11
Min SpO2	ENSG00000115009	CCL20	-2.31752	-0.23572	0.0205	0.01324	0.01203	0.0586	0.0262	19	27	27
Min SpO2	ENSG00000153789	FAM92B	-2.31723	-0.07257	0.0205	0.1838	0.13463	6.28e-11	1.14e-10	94	117	117
Min SpO2	ENSG00000172572	PDE3A	2.3122	0.22892	0.0208	0.01166	0.04915	0.000114	9.32e-05	4	4	4
Min SpO2	ENSG00000171649	ZIK1	2.31068	0.18846	0.0209	0.01947	0.01508	0.0341	0.0164	27	35	35
Min SpO2	ENSG00000146386	ABRACL	2.30741	0.08024	0.021	0.10952	0.18855	3.92e-15	1.06e-14	41	52	52
Min SpO2	ENSG00000164591	MYOZ3	2.30342	0.34993	0.0213	0.00912	0.02016	0.0142	0.00755	6	7	7
Min SpO2	ENSG00000255112	CHMP1B	-2.29988	-0.88778	0.0215	0.00104	0.0164	0.0271	0.0134	2	2	2
Min SpO2	ENSG00000152582	SPEF2	-2.29875	-0.13597	0.0215	0.04049	0.0097	0.0897	0.0381	49	54	54
Min SpO2	ENSG00000095627	TDRD1	-2.29768	-0.73333	0.0216	0.00104	0.01724	0.0234	0.0118	1	2	2
Min SpO2	ENSG00000061936	SFSWAP	2.29398	0.18926	0.0218	0.01613	0.02076	0.0128	0.0069	12	23	23
Min SpO2	ENSG00000117153	KLHL12	-2.29354	-0.15003	0.0218	0.03161	0.05121	8.1e-05	6.8e-05	15	17	17
Min SpO2	ENSG00000130433	CACNG6	-2.29054	-0.24259	0.022	0.02351	0.0422	0.000358	0.00027	11	12	12
Min SpO2	ENSG00000204371	EHMT2	2.2895	0.60175	0.0221	0.00155	0.00825	0.118	0.0478	4	4	4
Min SpO2	ENSG00000138767	CNOT6L	2.28553	0.09721	0.0223	0.08236	0.13924	2.81e-11	5.3e-11	45	48	48
Min SpO2	ENSG00000167711	SERPINF2	-2.28435	-0.09409	0.0224	0.06782	0.16405	3.42e-13	7.78e-13	21	24	24
Min SpO2	ENSG00000072422	RHOBTB1	2.28266	0.13872	0.0225	0.04533	0.01091	0.0719	0.0313	35	38	38
Min SpO2	ENSG00000156052	GNAQ	2.28193	0.08699	0.0225	0.08504	0.0398	0.000532	0.000387	70	94	94
Min SpO2	ENSG00000158850	B4GALT3	-2.28093	-0.1412	0.0226	0.02896	0.05881	2.32e-05	2.11e-05	15	17	17
Min SpO2	ENSG00000130396	MLLT4	-2.28041	-0.11642	0.0226	0.05615	0.05937	2.11e-05	1.94e-05	40	56	56
Min SpO2	ENSG00000168884	TNIP2	-2.27017	-0.12456	0.0232	0.02823	0.06212	1.34e-05	1.27e-05	19	25	25
Min SpO2	ENSG00000175538	KCNE3	2.26534	0.06445	0.0235	0.13439	0.2496	3.21e-20	1.29e-19	11	12	12
Min SpO2	ENSG00000167106	FAM102A	-2.265	-0.30109	0.0235	0.0091	0.00871	0.108	0.0445	5	6	6
Min SpO2	ENSG00000162746	FCRLB	-2.25926	-0.13228	0.0239	0.03712	0.10338	1.36e-08	1.88e-08	9	11	11
Min SpO2	ENSG00000109475	RPL34	-2.25657	-7.74762	0.024	6e-05	0.15283	2.54e-12	5.36e-12	5	9	9
Min SpO2	ENSG00000152672	CLEC4F	-2.25408	-0.12575	0.0242	0.0295	0.04187	0.000378	0.000284	18	20	20
Min SpO2	ENSG00000113558	SKP1	2.25289	0.1203	0.0243	0.04532	0.04399	0.000266	0.000205	24	29	29
Min SpO2	ENSG00000226479	TMEM185B	2.25279	0.16595	0.0243	0.02846	0.02673	0.00466	0.00279	21	24	24
Min SpO2	ENSG00000198105	ZNF248	2.25175	0.13061	0.0243	0.04615	0.10676	7.65e-09	1.09e-08	24	43	43
Min SpO2	ENSG00000128563	PRKRIP1	2.25162	0.11894	0.0243	0.03937	0.09508	5.52e-08	7.14e-08	15	16	16
Min SpO2	ENSG00000135144	DTX1	-2.24128	-0.12209	0.025	0.04145	0.0602	1.84e-05	1.71e-05	44	45	45
Min SpO2	ENSG00000151881	C5orf28	2.24092	0.22851	0.025	0.01888	0.02152	0.0112	0.00614	19	23	23
Min SpO2	ENSG00000136731	UGGT1	-2.23832	-0.14912	0.0252	0.02866	0.07114	3.01e-06	3.08e-06	9	9	9
Min SpO2	ENSG00000143155	TIPRL	2.23597	0.09528	0.0254	0.0611	0.11162	3.34e-09	5e-09	27	29	29
Min SpO2	ENSG00000104969	SGTA	-2.23564	-0.15847	0.0254	0.03292	0.07988	7.05e-07	7.89e-07	12	18	18
Min SpO2	ENSG00000168275	COA6	2.23102	0.05638	0.0257	0.16642	0.21621	2.16e-17	7.12e-17	37	46	46
Min SpO2	ENSG00000204920	ZNF155	2.22818	0.05108	0.0259	0.20528	0.30892	1.47e-25	8.4e-25	53	65	65
Min SpO2	ENSG00000123545	NDUFAF4	2.22752	0.06428	0.0259	0.10041	0.17928	2.16e-14	5.42e-14	28	29	29
Min SpO2	ENSG00000127472	PLA2G5	-2.2254	-0.09671	0.0261	0.06777	0.13473	6.17e-11	1.12e-10	32	35	35
Min SpO2	ENSG00000119705	SLIRP	-2.22413	-1.3137	0.0261	0.00025	0.02178	0.0107	0.0059	1	1	1
Min SpO2	ENSG00000005882	PDK2	-2.22226	-0.17392	0.0263	0.01607	0.05389	5.21e-05	4.51e-05	15	17	17
Min SpO2	ENSG00000172123	SLFN12	-2.22164	-0.06192	0.0263	0.175	0.28642	1.75e-23	8.72e-23	18	19	19
Min SpO2	ENSG00000146109	ABT1	2.221	0.14861	0.0264	0.03121	0.08006	6.84e-07	7.67e-07	12	13	13
Min SpO2	ENSG00000108591	DRG2	2.21963	0.1604	0.0264	0.01797	0.02228	0.00986	0.00547	7	11	11
Min SpO2	ENSG00000107554	DNMBP	-2.21486	-0.91709	0.0268	0.00062	0.00887	0.105	0.0434	1	1	1
Min SpO2	ENSG00000157379	DHRS1	2.21463	0.06153	0.0268	0.19723	0.35094	1.29e-29	9.72e-29	28	33	33
Min SpO2	ENSG00000214711	CAPN14	2.21221	0.10781	0.027	0.06983	0.07963	7.35e-07	8.2e-07	47	55	55
Min SpO2	ENSG00000169180	XPO6	2.21072	0.22209	0.0271	0.01085	0.01714	0.0238	0.012	9	11	11
Min SpO2	ENSG00000117174	ZNHIT6	-2.21064	-0.07325	0.0271	0.10215	0.14754	6.5e-12	1.3e-11	43	43	43
Min SpO2	ENSG00000006468	ETV1	2.20993	0.20535	0.0271	0.02171	0.01915	0.0168	0.00878	19	25	25
Min SpO2	ENSG00000126602	TRAP1	2.20956	0.04708	0.0271	0.27794	0.42947	5.98e-38	7.86e-37	9	15	15
Min SpO2	ENSG00000072818	ACAP1	2.20563	4.02109	0.0274	7e-05	0.05357	5.49e-05	4.73e-05	1	1	1
Min SpO2	ENSG00000171298	GAA	2.20528	0.05002	0.0274	0.23062	0.35676	3.36e-30	2.67e-29	37	41	41
Min SpO2	ENSG00000113141	IK	-2.2042	-0.09184	0.0275	0.08905	0.12379	4.13e-10	6.84e-10	28	29	29
Min SpO2	ENSG00000228696	ARL17B	2.20251	0.11585	0.0276	0.06649	0.28524	2.24e-23	1.11e-22	53	70	70
Min SpO2	ENSG00000259495	RP11-210M15.2	-2.20186	-0.45725	0.0277	0.00273	0.0318	0.002	0.00131	9	11	11
Min SpO2	ENSG00000196284	SUPT3H	-2.20138	-0.12719	0.0277	0.03957	0.05932	2.13e-05	1.95e-05	27	34	34
Min SpO2	ENSG00000163960	UBXN7	-2.20058	-0.22067	0.0278	0.01149	0.01288	0.0503	0.0229	14	17	17
Min SpO2	ENSG00000244731	C4A	-2.18801	-0.08164	0.0287	0.09109	0.23182	1.06e-18	3.89e-18	40	61	61
Min SpO2	ENSG00000041802	LSG1	-2.18756	-0.0388	0.0287	0.33359	0.43918	4.66e-39	6.72e-38	33	39	39
Min SpO2	ENSG00000171608	PIK3CD	-2.17983	-0.13248	0.0293	0.04148	0.03632	0.000945	0.000659	33	37	37
Min SpO2	ENSG00000137504	CREBZF	2.17568	0.22943	0.0296	0.01229	0.01871	0.0182	0.00941	12	13	13
Min SpO2	ENSG00000203546	RP11-176H8.1	2.17444	0.18568	0.0297	0.01432	0.03377	0.00144	0.00097	9	14	14
Min SpO2	ENSG00000175348	TMEM9B	-2.17271	-0.10288	0.0298	0.04852	0.09051	1.19e-07	1.47e-07	19	19	19
Min SpO2	ENSG00000163659	TIPARP	2.16734	0.12687	0.0302	0.03583	0.03553	0.00108	0.000743	26	29	29
Min SpO2	ENSG00000163608	C3orf17	-2.16629	-0.12655	0.0303	0.04658	0.10756	6.68e-09	9.61e-09	10	10	10
Min SpO2	ENSG00000099330	OCEL1	-2.166	-0.0667	0.0303	0.16449	0.26332	2.04e-21	8.82e-21	32	39	39
Min SpO2	ENSG00000250506	CDK3	-2.16599	-0.12271	0.0303	0.03512	0.03922	0.000585	0.000423	25	43	43
Min SpO2	ENSG00000169689	STRA13	-2.16184	-0.04368	0.0306	0.26388	0.36748	2.75e-31	2.33e-30	43	68	68
Min SpO2	ENSG00000214013	GANC	-2.16139	-0.25789	0.0307	0.00663	0.00993	0.0859	0.0367	8	9	9
Min SpO2	ENSG00000204104	TRAF3IP1	-2.16138	-0.0951	0.0307	0.06054	0.11396	2.24e-09	3.44e-09	35	38	38
Min SpO2	ENSG00000125827	TMX4	-2.15988	-0.14671	0.0308	0.02625	0.0382	0.000692	0.000493	14	14	14
Min SpO2	ENSG00000105379	ETFB	-2.15967	-0.35422	0.0308	0.00658	0.02039	0.0136	0.00729	11	11	11
Min SpO2	ENSG00000174446	SNAPC5	-2.15866	-0.04782	0.0309	0.20783	0.29995	1.01e-24	5.35e-24	34	38	38
Min SpO2	ENSG00000197863	ZNF790	2.1516	0.14143	0.0314	0.02784	0.01842	0.0191	0.00984	25	26	26
Min SpO2	ENSG00000163938	GNL3	-2.14711	-0.1541	0.0318	0.02522	0.03032	0.00256	0.00164	23	30	30
Min SpO2	ENSG00000162782	TDRD5	2.14427	0.03884	0.032	0.32435	0.45296	1.16e-40	1.81e-39	26	30	30
Min SpO2	ENSG00000172331	BPGM	-2.14155	-0.38533	0.0322	0.00702	0.02145	0.0114	0.00621	1	1	1
Min SpO2	ENSG00000089737	DDX24	2.13985	0.17317	0.0324	0.01907	0.02068	0.0129	0.00698	13	14	14
Min SpO2	ENSG00000155275	TRMT44	2.13525	0.05904	0.0327	0.13668	0.25295	1.65e-20	6.72e-20	25	33	33
Min SpO2	ENSG00000066230	SLC9A3	2.12843	0.05328	0.0333	0.18966	0.33671	3.25e-28	2.19e-27	23	30	30
Min SpO2	ENSG00000170275	CRTAP	2.12755	0.07976	0.0334	0.0917	0.16268	4.38e-13	9.86e-13	20	21	21
Min SpO2	ENSG00000162889	MAPKAPK2	-2.12288	-0.18561	0.0338	0.02817	0.04294	0.000317	0.000241	24	30	30
Min SpO2	ENSG00000162458	FBLIM1	2.12245	0.12974	0.0338	0.02293	0.06958	3.9e-06	3.95e-06	15	17	17
Min SpO2	ENSG00000172167	MTBP	2.12163	0.1168	0.0339	0.04123	0.04539	0.000212	0.000165	22	24	24
Min SpO2	ENSG00000160360	GPSM1	-2.11557	-0.24701	0.0344	0.01214	0.03927	0.00058	0.00042	19	28	28
Min SpO2	ENSG00000204653	ASPDH	2.11459	0.13735	0.0345	0.02514	0.04836	0.00013	0.000105	12	14	14
Min SpO2	ENSG00000106153	CHCHD2	-2.1129	-0.18286	0.0346	0.01898	0.03381	0.00143	0.000963	23	23	23
Min SpO2	ENSG00000214029	ZNF891	2.11239	0.22687	0.0347	0.01303	0.01224	0.0564	0.0254	27	49	49
Min SpO2	ENSG00000169660	HEXDC	2.10979	0.14167	0.0349	0.03352	0.04704	0.000161	0.000129	27	40	40
Min SpO2	ENSG00000239887	C1orf226	-2.10879	-0.17823	0.035	0.02323	0.03436	0.00131	0.000887	20	20	20
Min SpO2	ENSG00000253485	PCDHGA5	2.10743	0.19829	0.0351	0.01704	0.03244	0.0018	0.00119	18	26	26
Min SpO2	ENSG00000136147	PHF11	-2.10476	-0.23472	0.0353	0.00875	0.0257	0.00555	0.00326	2	2	2
Min SpO2	ENSG00000188959	C9orf152	2.10462	0.06792	0.0353	0.18317	0.05775	2.76e-05	2.48e-05	118	136	136
Min SpO2	ENSG00000171115	GIMAP8	-2.10159	-0.04511	0.0356	0.24045	0.38486	4.36e-33	4.21e-32	12	12	12
Min SpO2	ENSG00000107404	DVL1	-2.10148	-0.38188	0.0356	0.00526	0.01249	0.0539	0.0244	3	6	6
Min SpO2	ENSG00000138036	DYNC2LI1	-2.10013	-0.27521	0.0357	0.00664	0.02536	0.00587	0.00343	17	20	20
Min SpO2	ENSG00000109794	FAM149A	2.09675	0.07234	0.036	0.10768	0.27655	1.36e-22	6.35e-22	19	21	21
Min SpO2	ENSG00000105486	LIG1	2.09488	0.16453	0.0362	0.02874	0.04459	0.000241	0.000187	12	13	13
Min SpO2	ENSG00000167863	ATP5H	-2.09416	-0.13608	0.0362	0.04332	0.05952	2.06e-05	1.9e-05	19	24	24
Min SpO2	ENSG00000143252	SDHC	-2.09303	-0.46593	0.0363	0.00662	0.01091	0.0718	0.0313	8	10	10
Min SpO2	ENSG00000168903	BTNL3	-2.09013	-0.04357	0.0366	0.28729	0.42243	3.71e-37	4.6e-36	32	33	33
Min SpO2	ENSG00000163519	TRAT1	2.08973	0.13021	0.0366	0.03214	0.02004	0.0144	0.00767	33	40	40
Min SpO2	ENSG00000124191	TOX2	-2.08752	-0.05257	0.0368	0.17281	0.27658	1.35e-22	6.31e-22	17	19	19
Min SpO2	ENSG00000174808	BTC	-2.08699	-0.2905	0.0369	0.00599	0.00894	0.103	0.0428	5	6	6
Min SpO2	ENSG00000160961	ZNF333	2.08485	0.09969	0.0371	0.05024	0.1293	1.59e-10	2.77e-10	9	13	13
Min SpO2	ENSG00000130023	ERMARD	2.08417	0.16286	0.0371	0.0189	0.04349	0.000289	0.000222	15	18	18
Min SpO2	ENSG00000142065	ZFP14	2.08364	0.16435	0.0372	0.02002	0.02379	0.00765	0.00436	20	31	31
Min SpO2	ENSG00000184436	THAP7	-2.08028	-0.11866	0.0375	0.03496	0.08644	2.36e-07	2.82e-07	9	11	11
Min SpO2	ENSG00000196812	ZSCAN16	2.07778	0.20243	0.0377	0.01575	0.02548	0.00575	0.00336	22	24	24
Min SpO2	ENSG00000106692	FKTN	2.07545	0.22887	0.0379	0.01034	0.02147	0.0113	0.00618	15	18	18
Min SpO2	ENSG00000142798	HSPG2	-2.07541	-0.04959	0.0379	0.133	0.1771	3.21e-14	7.94e-14	63	82	82
Min SpO2	ENSG00000108846	ABCC3	-2.07505	-0.12271	0.038	0.02677	0.08313	4.1e-07	4.77e-07	4	4	4
Min SpO2	ENSG00000060558	GNA15	2.07455	0.12233	0.038	0.03198	0.08419	3.44e-07	4.03e-07	9	15	15
Min SpO2	ENSG00000121905	HPCA	-2.07442	-1.37008	0.038	0.00022	0.00816	0.12	0.0486	1	1	1
Min SpO2	ENSG00000183207	RUVBL2	2.07348	0.12231	0.0381	0.04583	0.04699	0.000162	0.00013	30	33	33
Min SpO2	ENSG00000040199	PHLPP2	2.07338	0.05438	0.0381	0.13015	0.19244	1.91e-15	5.33e-15	42	45	45
Min SpO2	ENSG00000132185	FCRLA	-2.07051	-0.24905	0.0384	0.00944	0.03229	0.00184	0.00121	10	12	12
Min SpO2	ENSG00000156127	BATF	2.06722	0.23405	0.0387	0.01117	0.02842	0.00351	0.00217	13	15	15
Min SpO2	ENSG00000137509	PRCP	-2.06461	-0.28192	0.039	0.02315	0.04723	0.000156	0.000125	24	25	25
Min SpO2	ENSG00000253537	PCDHGA7	2.06417	0.23405	0.039	0.02228	0.0158	0.0301	0.0147	29	32	32
Min SpO2	ENSG00000164118	CEP44	-2.06334	-0.07837	0.0391	0.08351	0.14011	2.41e-11	4.57e-11	28	32	32
Min SpO2	ENSG00000234465	PINLYP	-2.06215	-0.07799	0.0392	0.07325	0.17066	1.04e-13	2.46e-13	33	33	33
Min SpO2	ENSG00000186510	CLCNKA	2.05897	0.13141	0.0395	0.02643	0.03606	0.000986	0.000685	12	20	20
Min SpO2	ENSG00000152684	PELO	2.05782	0.16846	0.0396	0.0179	0.0337	0.00146	0.00098	10	10	10
Min SpO2	ENSG00000162517	PEF1	2.05673	0.16402	0.0397	0.02126	0.01054	0.0768	0.0332	30	36	36
Min SpO2	ENSG00000108349	CASC3	2.05605	0.18693	0.0398	0.01754	0.01693	0.0247	0.0124	24	29	29
Min SpO2	ENSG00000134072	CAMK1	-2.05592	-1.44001	0.0398	0.00024	0.0224	0.00968	0.00538	1	1	1
Min SpO2	ENSG00000144218	AFF3	2.0537	0.07866	0.04	0.08526	0.04632	0.000181	0.000143	59	66	66
Min SpO2	ENSG00000079950	STX7	2.05194	0.19823	0.0402	0.01731	0.02304	0.00868	0.00489	13	13	13
Min SpO2	ENSG00000106327	TFR2	2.04921	0.24444	0.0404	0.00801	0.01753	0.0222	0.0113	13	13	13
Min SpO2	ENSG00000042429	MED17	-2.04578	-0.13992	0.0408	0.0384	0.04713	0.000159	0.000127	28	37	37
Min SpO2	ENSG00000186684	CYP27C1	2.04573	0.10098	0.0408	0.04242	0.08314	4.09e-07	4.76e-07	15	18	18
Min SpO2	ENSG00000135698	MPHOSPH6	2.04419	0.08984	0.0409	0.06843	0.14908	4.96e-12	1.01e-11	24	26	26
Min SpO2	ENSG00000117479	SLC19A2	2.04257	2.39949	0.0411	8e-05	0.0173	0.0232	0.0117	5	5	5
Min SpO2	ENSG00000070444	MNT	-2.03941	-0.27473	0.0414	0.00628	0.00976	0.0886	0.0377	3	3	3
Min SpO2	ENSG00000148218	ALAD	-2.03824	-0.08525	0.0415	0.0687	0.16461	3.09e-13	7.07e-13	20	21	21
Min SpO2	ENSG00000008394	MGST1	-2.03698	-0.06506	0.0417	0.10416	0.16795	1.69e-13	3.96e-13	35	39	39
Min SpO2	ENSG00000163755	HPS3	-2.02757	-0.11361	0.0426	0.0511	0.04571	0.0002	0.000157	56	63	63
Min SpO2	ENSG00000142039	CCDC97	2.02481	0.19166	0.0429	0.0134	0.03356	0.00149	0.000999	5	6	6
Min SpO2	ENSG00000101019	UQCC1	-2.02472	-0.09941	0.0429	0.04389	0.10375	1.27e-08	1.77e-08	9	10	10
Min SpO2	ENSG00000171928	TVP23B	-2.02357	-0.03908	0.043	0.31557	0.43824	5.98e-39	8.5e-38	25	38	38
Min SpO2	ENSG00000152104	PTPN14	-2.02184	-0.0756	0.0432	0.0899	0.10163	1.83e-08	2.49e-08	53	57	57
Min SpO2	ENSG00000198171	DDRGK1	-2.0204	-0.08131	0.0433	0.06789	0.11604	1.57e-09	2.44e-09	28	34	34
Min SpO2	ENSG00000108578	BLMH	2.01969	0.16628	0.0434	0.01961	0.01315	0.048	0.022	18	21	21
Min SpO2	ENSG00000197619	ZNF615	2.01932	0.09704	0.0435	0.05611	0.09602	4.72e-08	6.13e-08	18	21	21
Min SpO2	ENSG00000197991	PCDH20	-2.01931	-0.2832	0.0435	0.00979	0.0142	0.0398	0.0188	25	38	38
Min SpO2	ENSG00000112473	SLC39A7	-2.01919	-0.39526	0.0435	0.0036	0.01351	0.045	0.0209	5	9	9
Min SpO2	ENSG00000164440	TXLNB	2.01598	0.1362	0.0438	0.0495	0.10533	9.75e-09	1.37e-08	10	10	10
Min SpO2	ENSG00000103111	MON1B	2.0154	0.06985	0.0439	0.11323	0.15949	7.76e-13	1.71e-12	45	51	51
Min SpO2	ENSG00000023892	DEF6	2.01531	0.19378	0.0439	0.01593	0.0127	0.0519	0.0236	12	12	12
Min SpO2	ENSG00000261603	PRSS46	-2.01232	-0.10763	0.0442	0.05066	0.03929	0.000578	0.000419	36	51	51
Min SpO2	ENSG00000065060	UHRF1BP1	2.01134	0.03739	0.0443	0.36662	0.48749	7.18e-45	1.57e-43	36	41	41
Min SpO2	ENSG00000083223	ZCCHC6	2.00939	0.09904	0.0445	0.04233	0.03579	0.00103	0.000714	31	33	33
Min SpO2	ENSG00000189180	ZNF33A	-2.0089	-0.11476	0.0445	0.03475	0.03446	0.00129	0.000874	21	30	30
Min SpO2	ENSG00000122692	SMU1	2.00747	0.08079	0.0447	0.0619	0.09571	4.97e-08	6.44e-08	16	20	20
Min SpO2	ENSG00000197375	SLC22A5	2.00733	0.15166	0.0447	0.02009	0.03838	0.000672	0.000481	5	5	5
Min SpO2	ENSG00000167644	C19orf33	-2.00725	-0.0506	0.0447	0.1871	0.30798	1.8e-25	1.02e-24	17	18	18
Min SpO2	ENSG00000113360	DROSHA	2.00666	0.06212	0.0448	0.11004	0.18726	4.97e-15	1.32e-14	27	32	32
Min SpO2	ENSG00000204301	NOTCH4	-2.00632	-0.04722	0.0448	0.24808	0.41776	1.23e-36	1.45e-35	30	41	41
Min SpO2	ENSG00000100023	PPIL2	2.00359	0.05566	0.0451	0.1656	0.20109	3.79e-16	1.13e-15	33	50	50
Min SpO2	ENSG00000132305	IMMT	2.00317	0.05933	0.0452	0.13324	0.17978	1.97e-14	4.97e-14	41	46	46
Min SpO2	ENSG00000204525	HLA-C	2.00241	0.02979	0.0452	0.58628	0.74888	8.16e-91	7.96e-88	116	133	133
Min SpO2	ENSG00000108239	TBC1D12	-1.99533	-0.16394	0.046	0.03648	0.02426	0.00707	0.00405	37	72	72
Min SpO2	ENSG00000095564	BTAF1	1.99013	0.33013	0.0466	0.00373	0.01197	0.0592	0.0264	3	3	3
Min SpO2	ENSG00000196167	COLCA1	-1.98948	-0.09122	0.0466	0.05206	0.1067	7.73e-09	1.1e-08	18	19	19
Min SpO2	ENSG00000129055	ANAPC13	1.98929	0.03478	0.0467	0.41148	0.57763	2.43e-57	1.15e-55	25	26	26
Min SpO2	ENSG00000147869	CER1	-1.98772	-0.21836	0.0468	0.00863	0.01001	0.0847	0.0362	6	6	6
Min SpO2	ENSG00000163788	SNRK	1.98474	0.1823	0.0472	0.0134	0.01034	0.0797	0.0343	13	16	16
Min SpO2	ENSG00000138138	ATAD1	1.98405	0.12454	0.0473	0.03236	0.04735	0.000153	0.000123	17	19	19
Min SpO2	ENSG00000114302	PRKAR2A	1.98346	0.26445	0.0473	0.0097	0.02292	0.00886	0.00498	5	5	5
Min SpO2	ENSG00000123329	ARHGAP9	-1.98218	-0.1315	0.0475	0.06172	0.09204	9.21e-08	1.15e-07	26	32	32
Min SpO2	ENSG00000188846	RPL14	1.97986	0.1468	0.0477	0.03964	0.05498	4.36e-05	3.81e-05	15	27	27
Min SpO2	ENSG00000158623	COPG2	-1.97944	-0.06112	0.0478	0.14358	0.20857	9.25e-17	2.92e-16	50	77	77
Min SpO2	ENSG00000183318	SPDYE4	1.97773	0.5137	0.048	0.00174	0.00807	0.122	0.0493	4	7	7
Min SpO2	ENSG00000214113	LYRM4	1.97636	0.07948	0.0481	0.07141	0.09379	6.87e-08	8.73e-08	36	41	41
Min SpO2	ENSG00000104889	RNASEH2A	1.97604	5.47972	0.0482	5e-05	0.00976	0.0888	0.0377	1	2	2
Min SpO2	ENSG00000152439	ZNF773	-1.97487	-0.17482	0.0483	0.02134	0.03582	0.00103	0.000711	15	16	16
Min SpO2	ENSG00000183527	PSMG1	-1.97363	-0.04355	0.0484	0.2723	0.21963	1.12e-17	3.81e-17	111	133	133
Min SpO2	ENSG00000241697	TMEFF1	1.97291	0.08787	0.0485	0.06322	0.07304	2.2e-06	2.29e-06	41	44	44
Min SpO2	ENSG00000184575	XPOT	-1.97234	-0.1373	0.0486	0.02155	0.02018	0.0141	0.00753	21	24	24
Min SpO2	ENSG00000053254	FOXN3	1.9718	0.2185	0.0486	0.00877	0.02258	0.00938	0.00524	4	4	4
Min SpO2	ENSG00000226763	SRRM5	1.97136	0.28527	0.0487	0.00597	0.01329	0.0468	0.0215	7	7	7
Min SpO2	ENSG00000163703	CRELD1	1.97114	0.04757	0.0487	0.25674	0.27327	2.67e-22	1.22e-21	75	82	82
Min SpO2	ENSG00000090661	CERS4	1.97087	0.06576	0.0487	0.23705	0.38043	1.27e-32	1.17e-31	10	12	12
Min SpO2	ENSG00000167553	TUBA1C	1.97054	0.09858	0.0488	0.07057	0.04683	0.000167	0.000133	37	46	46
Min SpO2	ENSG00000168172	HOOK3	1.97046	0.17735	0.0488	0.01985	0.02021	0.014	0.0075	25	36	36
Min SpO2	ENSG00000160404	TOR2A	-1.96838	-0.35831	0.049	0.01136	0.02204	0.0103	0.00567	9	14	14
Min SpO2	ENSG00000100418	DESI1	-1.9607	-0.10422	0.0499	0.03873	0.06639	6.62e-06	6.5e-06	9	11	11
Per90	ENSG00000179673	RPRML	3.61934	0.18538	0.000295	0.03415	0.04903	0.000116	9.49e-05	11	12	12
Per90	ENSG00000005882	PDK2	3.34948	0.26898	0.00081	0.01607	0.05389	5.21e-05	4.51e-05	15	17	17
Per90	ENSG00000164576	SAP30L	-3.34903	-0.14161	0.000811	0.06135	0.07755	1.04e-06	1.13e-06	31	33	33
Per90	ENSG00000136141	LRCH1	3.28803	0.37537	0.00101	0.00877	0.02925	0.00306	0.00192	5	5	5
Per90	ENSG00000164197	RNF180	-3.28209	-0.60027	0.00103	0.00583	0.01232	0.0556	0.025	6	6	6
Per90	ENSG00000163519	TRAT1	-3.21422	-0.19281	0.00131	0.03214	0.02004	0.0144	0.00767	33	40	40
Per90	ENSG00000204538	PSORS1C2	-3.16799	-0.08729	0.00153	0.16087	0.33363	6.48e-28	4.28e-27	40	60	60
Per90	ENSG00000164694	FNDC1	-3.08566	-0.24274	0.00203	0.02216	0.02906	0.00316	0.00197	14	15	15
Per90	ENSG00000108556	CHRNE	3.02897	0.06417	0.00245	0.27143	0.39736	2.05e-34	2.15e-33	29	33	33
Per90	ENSG00000131055	COX4I2	2.99704	0.1721	0.00273	0.03982	0.0865	2.33e-07	2.79e-07	18	29	29
Per90	ENSG00000174226	SNX31	-2.99578	-0.06328	0.00274	0.27997	0.33461	5.2e-28	3.47e-27	50	59	59
Per90	ENSG00000106565	TMEM176B	-2.93174	-0.07738	0.00337	0.15791	0.2425	1.31e-19	5.03e-19	49	74	74
Per90	ENSG00000137962	ARHGAP29	2.90473	0.22206	0.00368	0.02551	0.04952	0.000107	8.81e-05	33	42	42
Per90	ENSG00000115604	IL18R1	2.8879	0.23084	0.00388	0.01726	0.03583	0.00102	0.00071	10	11	11
Per90	ENSG00000176659	C20orf197	2.87629	0.14721	0.00402	0.04612	0.07995	6.97e-07	7.81e-07	42	58	58
Per90	ENSG00000156345	CDK20	2.87238	0.19353	0.00407	0.03137	0.01307	0.0486	0.0222	27	40	40
Per90	ENSG00000213462	ERV3-1	2.87232	0.08437	0.00407	0.13111	0.20591	1.53e-16	4.73e-16	27	47	47
Per90	ENSG00000113594	LIFR	2.81765	0.31147	0.00484	0.00828	0.01905	0.0171	0.00892	9	10	10
Per90	ENSG00000175536	LIPT2	-2.78527	-0.15425	0.00535	0.05076	0.01968	0.0154	0.00811	50	70	70
Per90	ENSG00000015676	NUDCD3	2.78046	0.08217	0.00543	0.12529	0.20231	3.01e-16	9.12e-16	17	19	19
Per90	ENSG00000115073	ACTR1B	-2.74671	-0.0998	0.00602	0.10228	0.1634	3.84e-13	8.72e-13	18	24	24
Per90	ENSG00000198171	DDRGK1	2.7449	0.10941	0.00605	0.06789	0.11604	1.57e-09	2.44e-09	28	34	34
Per90	ENSG00000170615	SLC26A5	2.74322	0.34497	0.00608	0.00799	0.01556	0.0313	0.0152	11	11	11
Per90	ENSG00000176236	C10orf111	-2.73824	-0.35276	0.00618	0.01285	0.0285	0.00347	0.00214	8	10	10
Per90	ENSG00000115020	PIKFYVE	2.72979	0.13023	0.00634	0.0882	0.10506	1.02e-08	1.43e-08	45	56	56
Per90	ENSG00000133818	RRAS2	2.7222	0.126	0.00648	0.05334	0.11364	2.37e-09	3.62e-09	25	27	27
Per90	ENSG00000184584	TMEM173	2.68926	0.10404	0.00716	0.08136	0.09798	3.39e-08	4.47e-08	28	40	40
Per90	ENSG00000107831	FGF8	-2.67982	-1.44784	0.00737	0.00048	0.01924	0.0166	0.00867	2	2	2
Per90	ENSG00000164967	RPP25L	-2.67804	-0.23797	0.00741	0.01639	0.02121	0.0118	0.00643	6	12	12
Per90	ENSG00000204572	KRTAP5-10	-2.66536	-0.20055	0.00769	0.02611	0.01385	0.0423	0.0198	24	34	34
Per90	ENSG00000088035	ALG6	2.65936	0.40256	0.00783	0.00541	0.02147	0.0113	0.00618	8	10	10
Per90	ENSG00000165731	RET	2.64856	0.29721	0.00808	0.00911	0.01467	0.0366	0.0175	4	6	6
Per90	ENSG00000244242	IFITM10	2.64513	0.23865	0.00817	0.01414	0.03332	0.00155	0.00104	13	14	14
Per90	ENSG00000076662	ICAM3	2.64046	0.08291	0.00828	0.11313	0.08215	4.83e-07	5.55e-07	69	88	88
Per90	ENSG00000244731	C4A	2.62539	0.09765	0.00866	0.09109	0.23182	1.06e-18	3.89e-18	40	61	61
Per90	ENSG00000106771	TMEM245	-2.61331	-0.07359	0.00897	0.15429	0.1523	2.8e-12	5.85e-12	64	71	71
Per90	ENSG00000078018	MAP2	2.60676	0.15006	0.00914	0.02735	0.05982	1.96e-05	1.81e-05	20	20	20
Per90	ENSG00000162877	PM20D1	-2.60454	-0.05462	0.0092	0.27227	0.40127	7.81e-35	8.53e-34	17	21	21
Per90	ENSG00000204301	NOTCH4	2.60368	0.06161	0.00922	0.24808	0.41776	1.23e-36	1.45e-35	30	41	41
Per90	ENSG00000068793	CYFIP1	2.59534	0.17881	0.00945	0.02713	0.05017	9.61e-05	7.96e-05	18	30	30
Per90	ENSG00000079134	THOC1	-2.58654	-0.48844	0.00969	0.00749	0.00901	0.102	0.0424	4	7	7
Per90	ENSG00000165810	BTNL9	2.58174	0.14597	0.00983	0.04823	0.05795	2.67e-05	2.4e-05	27	28	28
Per90	ENSG00000153064	BANK1	2.57846	0.12442	0.00992	0.07765	0.0442	0.000257	0.000199	69	79	79
Per90	ENSG00000009724	MASP2	2.57423	0.2961	0.01	0.00664	0.01323	0.0473	0.0217	5	6	6
Per90	ENSG00000117153	KLHL12	2.5726	0.16115	0.0101	0.03161	0.05121	8.1e-05	6.8e-05	15	17	17
Per90	ENSG00000070614	NDST1	2.57107	0.19999	0.0101	0.02423	0.02608	0.0052	0.00308	19	27	27
Per90	ENSG00000137710	RDX	-2.56593	-2.15303	0.0103	0.00017	0.01284	0.0507	0.0231	1	10	10
Per90	ENSG00000166743	ACSM1	-2.55824	-0.20326	0.0105	0.01948	0.05614	3.59e-05	3.17e-05	11	12	12
Per90	ENSG00000135698	MPHOSPH6	-2.55822	-0.11242	0.0105	0.06843	0.14908	4.96e-12	1.01e-11	24	26	26
Per90	ENSG00000127452	FBXL12	2.55592	0.25037	0.0106	0.01229	0.02507	0.00616	0.00358	14	22	22
Per90	ENSG00000108846	ABCC3	2.55086	0.15141	0.0107	0.02677	0.08313	4.1e-07	4.77e-07	4	4	4
Per90	ENSG00000125144	MT1G	-2.54964	-0.14538	0.0108	0.03695	0.09376	6.9e-08	8.77e-08	6	6	6
Per90	ENSG00000154803	FLCN	-2.54956	-0.0484	0.0108	0.34751	0.43194	3.14e-38	4.27e-37	33	41	41
Per90	ENSG00000159899	NPR2	2.54901	0.16918	0.0108	0.02502	0.07242	2.44e-06	2.52e-06	7	8	8
Per90	ENSG00000204371	EHMT2	-2.54723	-0.66946	0.0109	0.00155	0.00825	0.118	0.0478	4	4	4
Per90	ENSG00000049449	RCN1	2.54631	0.31385	0.0109	0.00775	0.01061	0.0759	0.0329	6	6	6
Per90	ENSG00000099949	LZTR1	-2.54341	-0.0808	0.011	0.12598	0.2467	5.71e-20	2.25e-19	13	18	18
Per90	ENSG00000108591	DRG2	-2.54288	-0.18386	0.011	0.01797	0.02228	0.00986	0.00547	7	11	11
Per90	ENSG00000181036	FCRL6	2.54208	0.15062	0.011	0.03786	0.03829	0.000683	0.000487	30	34	34
Per90	ENSG00000179598	PLD6	2.53781	0.27577	0.0112	0.0098	0.02118	0.0119	0.00646	3	4	4
Per90	ENSG00000160688	FLAD1	2.52036	0.17689	0.0117	0.03097	0.02471	0.00654	0.00378	31	47	47
Per90	ENSG00000254852	NPIPA2	2.51172	0.08874	0.012	0.10358	0.25188	2.04e-20	8.28e-20	17	27	27
Per90	ENSG00000198933	TBKBP1	2.49327	0.13258	0.0127	0.04297	0.08639	2.38e-07	2.84e-07	18	18	18
Per90	ENSG00000198089	SFI1	-2.47883	-0.10765	0.0132	0.05217	0.10031	2.28e-08	3.08e-08	17	20	20
Per90	ENSG00000005955	GGNBP2	2.47867	0.09655	0.0132	0.08492	0.14426	1.16e-11	2.27e-11	18	24	24
Per90	ENSG00000175662	TOM1L2	-2.47566	-0.17379	0.0133	0.0228	0.03914	0.000593	0.000428	15	16	16
Per90	ENSG00000170727	BOP1	2.47442	0.18137	0.0133	0.02864	0.03557	0.00107	0.000738	15	21	21
Per90	ENSG00000140319	SRP14	2.47052	0.06347	0.0135	0.15362	0.21039	6.55e-17	2.09e-16	29	37	37
Per90	ENSG00000108272	DHRS11	2.4675	0.17912	0.0136	0.02235	0.04793	0.000139	0.000112	12	14	14
Per90	ENSG00000141140	MYO19	-2.45067	-0.12794	0.0143	0.04218	0.09156	9.98e-08	1.24e-07	15	21	21
Per90	ENSG00000255112	CHMP1B	2.44965	0.94385	0.0143	0.00104	0.0164	0.0271	0.0134	2	2	2
Per90	ENSG00000178297	TMPRSS9	-2.44869	-0.1778	0.0143	0.0267	0.03357	0.00149	0.000999	26	32	32
Per90	ENSG00000163755	HPS3	2.43937	0.1274	0.0147	0.0511	0.04571	0.0002	0.000157	56	63	63
Per90	ENSG00000040487	PQLC2	2.43474	0.35932	0.0149	0.00482	0.00983	0.0875	0.0373	4	4	4
Per90	ENSG00000108639	SYNGR2	2.43113	0.235	0.0151	0.01256	0.03433	0.00131	0.000891	7	7	7
Per90	ENSG00000130312	MRPL34	-2.43068	-0.0658	0.0151	0.14492	0.24762	4.76e-20	1.89e-19	21	27	27
Per90	ENSG00000197157	SND1	2.42782	0.08355	0.0152	0.09011	0.1658	2.49e-13	5.75e-13	21	22	22
Per90	ENSG00000188641	DPYD	2.42706	0.15437	0.0152	0.02628	0.04033	0.000487	0.000358	85	92	92
Per90	ENSG00000241370	RPP21	2.4212	0.16167	0.0155	0.03412	0.06006	1.88e-05	1.74e-05	52	55	55
Per90	ENSG00000160752	FDPS	2.42024	0.2873	0.0155	0.01415	0.00993	0.0859	0.0367	16	23	23
Per90	ENSG00000149599	DUSP15	-2.41996	-0.10159	0.0155	0.04681	0.05893	2.27e-05	2.07e-05	24	30	30
Per90	ENSG00000112378	PERP	-2.41747	-0.09223	0.0156	0.12937	0.27357	2.51e-22	1.15e-21	10	13	13
Per90	ENSG00000153956	CACNA2D1	-2.41382	-0.21705	0.0158	0.02378	0.04655	0.000175	0.000139	17	21	21
Per90	ENSG00000214530	STARD10	-2.41133	-0.08618	0.0159	0.08961	0.16655	2.18e-13	5.04e-13	14	14	14
Per90	ENSG00000165621	OXGR1	-2.41042	-0.06255	0.0159	0.15469	0.25433	1.25e-20	5.12e-20	21	22	22
Per90	ENSG00000040275	SPDL1	-2.40987	-0.06521	0.016	0.12762	0.18821	4.17e-15	1.12e-14	47	62	62
Per90	ENSG00000198937	CCDC167	-2.39972	-0.22725	0.0164	0.01225	0.02948	0.00294	0.00186	4	4	4
Per90	ENSG00000166793	YPEL4	2.3956	0.11096	0.0166	0.02983	0.01275	0.0515	0.0234	26	32	32
Per90	ENSG00000205710	C17orf107	2.3942	0.07258	0.0167	0.17605	0.27978	6.98e-23	3.32e-22	29	29	29
Per90	ENSG00000020129	NCDN	-2.39035	-0.18209	0.0168	0.03254	0.03023	0.0026	0.00166	27	41	41
Per90	ENSG00000100023	PPIL2	-2.38338	-0.06574	0.0172	0.1656	0.20109	3.79e-16	1.13e-15	33	50	50
Per90	ENSG00000100979	PLTP	-2.38204	-0.3641	0.0172	0.0075	0.02064	0.0131	0.00702	7	7	7
Per90	ENSG00000170577	SIX2	2.37555	0.24256	0.0175	0.01034	0.01095	0.0713	0.0311	14	16	16
Per90	ENSG00000213699	SLC35F6	2.37489	0.12554	0.0176	0.05163	0.02134	0.0116	0.0063	38	65	65
Per90	ENSG00000162614	NEXN	2.37303	0.12803	0.0176	0.04068	0.03062	0.00243	0.00156	43	50	50
Per90	ENSG00000268466	AL132989.1	-2.37105	-0.08744	0.0177	0.08568	0.02867	0.00337	0.00209	61	71	71
Per90	ENSG00000116977	LGALS8	-2.36597	-0.07509	0.018	0.11522	0.14392	1.23e-11	2.41e-11	39	48	48
Per90	ENSG00000178922	HYI	-2.3658	-0.09315	0.018	0.0853	0.08634	2.4e-07	2.86e-07	24	38	38
Per90	ENSG00000090530	LEPREL1	2.36556	0.17894	0.018	0.01773	0.02758	0.00405	0.00246	15	16	16
Per90	ENSG00000235173	FAM203A	2.36229	0.31211	0.0182	0.00869	0.01237	0.0551	0.0248	19	38	38
Per90	ENSG00000144218	AFF3	-2.35998	-0.08875	0.0183	0.08526	0.04632	0.000181	0.000143	59	66	66
Per90	ENSG00000198130	HIBCH	-2.35891	-0.09423	0.0183	0.06822	0.12609	2.77e-10	4.69e-10	37	38	38
Per90	ENSG00000111670	GNPTAB	-2.35004	-0.1283	0.0188	0.04179	0.07649	1.24e-06	1.34e-06	15	17	17
Per90	ENSG00000152270	PDE3B	2.34964	0.72068	0.0188	0.00677	0.01341	0.0458	0.0212	6	6	6
Per90	ENSG00000033800	PIAS1	2.34772	0.07392	0.0189	0.09174	0.14629	8.12e-12	1.61e-11	18	20	20
Per90	ENSG00000198707	CEP290	-2.34067	-0.20955	0.0192	0.04621	0.09207	9.17e-08	1.15e-07	10	17	17
Per90	ENSG00000143549	TPM3	-2.34026	-0.15911	0.0193	0.02546	0.00878	0.107	0.044	22	35	35
Per90	ENSG00000027697	IFNGR1	2.33895	0.21068	0.0193	0.02316	0.01834	0.0193	0.00996	25	29	29
Per90	ENSG00000147869	CER1	2.33839	0.25925	0.0194	0.00863	0.01001	0.0847	0.0362	6	6	6
Per90	ENSG00000183726	TMEM50A	2.33614	0.12072	0.0195	0.04238	0.04977	0.000103	8.47e-05	26	51	51
Per90	ENSG00000187792	ZNF70	2.33574	0.2573	0.0195	0.01236	0.01108	0.0696	0.0305	16	26	26
Per90	ENSG00000173409	ARV1	-2.33375	-0.15463	0.0196	0.02562	0.07744	1.06e-06	1.15e-06	6	6	6
Per90	ENSG00000106804	C5	-2.33238	-0.05344	0.0197	0.22286	0.26054	3.58e-21	1.52e-20	59	69	69
Per90	ENSG00000178809	TRIM73	2.32088	0.08662	0.0203	0.08782	0.13005	1.4e-10	2.45e-10	17	18	18
Per90	ENSG00000198824	CHAMP1	2.30737	0.20269	0.021	0.02498	0.01951	0.0158	0.00832	23	37	37
Per90	ENSG00000125630	POLR1B	-2.30371	-0.05708	0.0212	0.23519	0.37085	1.24e-31	1.08e-30	24	24	24
Per90	ENSG00000135213	POM121C	2.30125	0.09859	0.0214	0.07236	0.13009	1.39e-10	2.44e-10	16	17	17
Per90	ENSG00000198862	LTN1	2.29775	0.20595	0.0216	0.0137	0.02669	0.00469	0.00281	9	10	10
Per90	ENSG00000095485	CWF19L1	-2.29508	-0.0641	0.0217	0.11866	0.21129	5.52e-17	1.77e-16	37	44	44
Per90	ENSG00000179195	ZNF664	-2.29485	-0.1806	0.0217	0.01605	0.03173	0.00202	0.00132	12	17	17
Per90	ENSG00000025039	RRAGD	2.29292	0.83842	0.0219	0.00076	0.00848	0.113	0.0461	3	3	3
Per90	ENSG00000047056	WDR37	2.28981	0.17779	0.022	0.02085	0.05656	3.36e-05	2.98e-05	5	7	7
Per90	ENSG00000176209	SMIM19	2.28864	0.05984	0.0221	0.15625	0.2528	1.7e-20	6.92e-20	31	39	39
Per90	ENSG00000198019	FCGR1B	-2.28445	-0.62268	0.0223	0.00162	0.01443	0.0382	0.0181	2	2	2
Per90	ENSG00000167766	ZNF83	2.28227	0.04298	0.0225	0.34597	0.40822	1.37e-35	1.56e-34	48	70	70
Per90	ENSG00000121542	SEC22A	2.27626	0.05474	0.0228	0.18362	0.3317	9.97e-28	6.51e-27	37	39	39
Per90	ENSG00000127364	TAS2R4	2.2739	0.1291	0.023	0.03475	0.07451	1.72e-06	1.82e-06	15	15	15
Per90	ENSG00000171873	ADRA1D	2.27203	0.15197	0.0231	0.0385	0.00986	0.0871	0.0371	28	33	33
Per90	ENSG00000223865	HLA-DPB1	-2.26768	-0.05366	0.0233	0.2105	0.41891	9.13e-37	1.1e-35	50	56	56
Per90	ENSG00000115257	PCSK4	-2.26748	-0.23296	0.0234	0.01655	0.03292	0.00166	0.0011	7	15	15
Per90	ENSG00000227268	KLLN	-2.26641	-0.19243	0.0234	0.01777	0.01133	0.0665	0.0293	28	36	36
Per90	ENSG00000169429	IL8	2.2626	0.26215	0.0237	0.01456	0.00901	0.102	0.0424	46	50	50
Per90	ENSG00000198768	APCDD1L	-2.26253	-0.13534	0.0237	0.03918	0.03599	0.000999	0.000693	33	36	36
Per90	ENSG00000111445	RFC5	2.26245	0.10527	0.0237	0.11641	0.03672	0.000885	0.00062	96	125	125
Per90	ENSG00000125571	IL37	-2.26178	-1.09657	0.0237	0.00088	0.01214	0.0575	0.0258	7	12	12
Per90	ENSG00000198336	MYL4	2.25929	0.14886	0.0239	0.02259	0.03394	0.0014	0.000944	14	16	16
Per90	ENSG00000105576	TNPO2	2.25697	0.23947	0.024	0.00881	0.03358	0.00149	0.000996	1	1	1
Per90	ENSG00000213983	AP1G2	-2.25616	-0.16173	0.0241	0.02496	0.01718	0.0236	0.0119	28	36	36
Per90	ENSG00000105186	ANKRD27	2.2556	0.06713	0.0241	0.1495	0.21658	2.01e-17	6.65e-17	38	42	42
Per90	ENSG00000138639	ARHGAP24	-2.2548	-0.14833	0.0241	0.02223	0.03593	0.00101	0.000699	15	17	17
Per90	ENSG00000100416	TRMU	-2.25146	-0.34487	0.0244	0.00693	0.01758	0.0221	0.0112	7	9	9
Per90	ENSG00000257103	LSM14A	-2.24817	-0.08144	0.0246	0.07618	0.06444	9.14e-06	8.83e-06	70	75	75
Per90	ENSG00000151881	C5orf28	-2.24312	-0.21946	0.0249	0.01888	0.02152	0.0112	0.00614	19	23	23
Per90	ENSG00000130803	ZNF317	2.24289	0.29833	0.0249	0.01944	0.0428	0.000324	0.000246	10	13	13
Per90	ENSG00000163638	ADAMTS9	2.24284	0.38754	0.0249	0.00424	0.01184	0.0607	0.027	8	10	10
Per90	ENSG00000223510	CDRT15	-2.24276	-0.05066	0.0249	0.21112	0.31558	3.48e-26	2.06e-25	36	42	42
Per90	ENSG00000231852	CYP21A2	-2.23762	-0.11734	0.0252	0.04602	0.12739	2.21e-10	3.79e-10	26	29	29
Per90	ENSG00000204540	PSORS1C1	-2.23314	-0.05161	0.0255	0.21377	0.47899	8.27e-44	1.63e-42	38	45	45
Per90	ENSG00000184164	CRELD2	-2.23135	-0.15897	0.0257	0.04499	0.07843	8.97e-07	9.85e-07	32	46	46
Per90	ENSG00000198055	GRK6	2.23006	0.12983	0.0257	0.05331	0.03757	0.000768	0.000544	39	44	44
Per90	ENSG00000115523	GNLY	-2.22989	-0.06957	0.0258	0.11435	0.16297	4.15e-13	9.4e-13	26	41	41
Per90	ENSG00000198053	SIRPA	2.2291	0.16426	0.0258	0.02337	0.02341	0.00815	0.00462	33	41	41
Per90	ENSG00000017260	ATP2C1	-2.22801	-0.18447	0.0259	0.03352	0.01902	0.0172	0.00897	36	48	48
Per90	ENSG00000142686	C1orf216	-2.22756	-0.13757	0.0259	0.0403	0.09259	8.41e-08	1.06e-07	10	10	10
Per90	ENSG00000108264	TADA2A	-2.22699	-0.04574	0.0259	0.25523	0.37292	7.61e-32	6.71e-31	36	43	43
Per90	ENSG00000232629	HLA-DQB2	-2.22562	-0.04936	0.026	0.37847	0.61592	1.84e-63	1.41e-61	70	82	82
Per90	ENSG00000070444	MNT	2.22489	0.30268	0.0261	0.00628	0.00976	0.0886	0.0377	3	3	3
Per90	ENSG00000161326	DUSP14	-2.2248	-0.20854	0.0261	0.01264	0.01539	0.0323	0.0157	5	5	5
Per90	ENSG00000205362	MT1A	-2.22375	-0.12112	0.0262	0.04062	0.06796	5.1e-06	5.1e-06	19	19	19
Per90	ENSG00000095139	ARCN1	2.2235	0.16878	0.0262	0.02367	0.02553	0.0057	0.00334	20	25	25
Per90	ENSG00000111981	ULBP1	-2.2204	-0.32211	0.0264	0.01219	0.02696	0.00449	0.0027	16	27	27
Per90	ENSG00000127220	ABHD8	2.21799	0.10034	0.0266	0.05164	0.11152	3.4e-09	5.08e-09	14	17	17
Per90	ENSG00000213593	TMX2	2.20952	0.17224	0.0271	0.01412	0.00974	0.0889	0.0378	11	14	14
Per90	ENSG00000137411	VARS2	2.20828	0.03925	0.0272	0.43757	0.54383	2.22e-52	7.4e-51	90	95	95
Per90	ENSG00000161896	IP6K3	-2.2082	-0.16303	0.0272	0.02266	0.05769	2.78e-05	2.5e-05	12	13	13
Per90	ENSG00000137216	TMEM63B	2.20516	0.40397	0.0274	0.00315	0.00844	0.113	0.0464	3	3	3
Per90	ENSG00000196072	BLOC1S2	-2.20192	-0.06543	0.0277	0.1775	0.32728	2.66e-27	1.69e-26	69	88	88
Per90	ENSG00000172716	SLFN11	-2.19767	-0.30485	0.028	0.01185	0.01339	0.0459	0.0212	12	13	13
Per90	ENSG00000245680	ZNF585B	2.1964	0.07316	0.0281	0.09607	0.15003	4.18e-12	8.62e-12	20	24	24
Per90	ENSG00000189164	ZNF527	2.1955	0.15679	0.0281	0.02169	0.02104	0.0122	0.00661	15	19	19
Per90	ENSG00000107937	GTPBP4	-2.18871	-0.16741	0.0286	0.01952	0.02869	0.00336	0.00208	13	13	13
Per90	ENSG00000124785	NRN1	-2.18761	-0.42596	0.0287	0.00401	0.00856	0.111	0.0455	6	9	9
Per90	ENSG00000104221	BRF2	2.18693	0.12378	0.0287	0.072	0.05739	2.93e-05	2.62e-05	37	64	64
Per90	ENSG00000148158	SNX30	2.18512	0.89175	0.0289	0.00056	0.01191	0.0599	0.0267	1	1	1
Per90	ENSG00000175581	MRPL48	-2.18312	-0.06866	0.029	0.08628	0.11918	9.13e-10	1.45e-09	28	32	32
Per90	ENSG00000159917	ZNF235	-2.18081	-0.13031	0.0292	0.04533	0.0355	0.00108	0.000745	35	53	53
Per90	ENSG00000132434	LANCL2	2.18034	0.37652	0.0292	0.01146	0.03369	0.00146	0.00098	6	10	10
Per90	ENSG00000136810	TXN	-2.17848	-0.52018	0.0294	0.00178	0.00922	0.098	0.041	1	1	1
Per90	ENSG00000100347	SAMM50	2.17711	0.05139	0.0295	0.23074	0.34758	2.77e-29	2.02e-28	42	45	45
Per90	ENSG00000134007	ADAM20	2.1727	0.30833	0.0298	0.01185	0.01327	0.0469	0.0216	11	13	13
Per90	ENSG00000160588	MPZL3	2.17238	0.44474	0.0298	0.00282	0.01629	0.0276	0.0136	5	5	5
Per90	ENSG00000237693	IRGM	-2.17208	-0.16701	0.0298	0.01745	0.05404	5.09e-05	4.41e-05	18	21	21
Per90	ENSG00000145241	CENPC	-2.17064	-0.06677	0.03	0.11089	0.13167	1.05e-10	1.87e-10	48	57	57
Per90	ENSG00000116031	CD207	2.16926	0.20065	0.0301	0.01133	0.02954	0.00291	0.00184	7	7	7
Per90	ENSG00000182771	GRID1	2.16577	0.21965	0.0303	0.01483	0.04911	0.000115	9.37e-05	10	12	12
Per90	ENSG00000214575	CPEB1	-2.16556	-0.16683	0.0303	0.01781	0.01159	0.0635	0.0281	22	25	25
Per90	ENSG00000113638	TTC33	-2.16487	-0.14771	0.0304	0.02214	0.02081	0.0127	0.00684	13	13	13
Per90	ENSG00000160404	TOR2A	2.16478	0.37467	0.0304	0.01136	0.02204	0.0103	0.00567	9	14	14
Per90	ENSG00000143155	TIPRL	-2.15925	-0.09185	0.0308	0.0611	0.11162	3.34e-09	5e-09	27	29	29
Per90	ENSG00000253958	CLDN23	2.15614	2.27998	0.0311	0.0001	0.01223	0.0565	0.0254	3	3	3
Per90	ENSG00000187624	C17orf97	-2.1544	-0.04306	0.0312	0.38773	0.60434	1.5e-61	1.02e-59	18	35	35
Per90	ENSG00000136444	RSAD1	2.15414	0.11777	0.0312	0.03528	0.0833	3.98e-07	4.64e-07	9	10	10
Per90	ENSG00000113558	SKP1	-2.1512	-0.11007	0.0315	0.04532	0.04399	0.000266	0.000205	24	29	29
Per90	ENSG00000069275	NUCKS1	-2.14972	-0.09427	0.0316	0.06341	0.13414	6.85e-11	1.24e-10	14	16	16
Per90	ENSG00000067221	STOML1	-2.14628	-0.09646	0.0319	0.0659	0.11556	1.7e-09	2.64e-09	50	70	70
Per90	ENSG00000072864	NDE1	-2.14624	-0.18222	0.0319	0.01455	0.03856	0.000652	0.000468	8	10	10
Per90	ENSG00000133706	LARS	-2.14587	-0.0513	0.0319	0.18238	0.28671	1.65e-23	8.21e-23	30	32	32
Per90	ENSG00000214087	ARL16	-2.14408	-0.03402	0.032	0.42985	0.5489	4.23e-53	1.48e-51	33	40	40
Per90	ENSG00000113240	CLK4	2.14301	0.13372	0.0321	0.03254	0.07463	1.69e-06	1.78e-06	12	12	12
Per90	ENSG00000226742	HSBP1L1	-2.14133	-0.06969	0.0322	0.11454	0.20482	1.88e-16	5.76e-16	12	14	14
Per90	ENSG00000138744	NAAA	-2.13821	-0.03481	0.0325	0.4031	0.51172	5.4e-48	1.44e-46	36	50	50
Per90	ENSG00000138095	LRPPRC	2.13737	0.08034	0.0326	0.08402	0.09303	7.81e-08	9.85e-08	31	49	49
Per90	ENSG00000152527	PLEKHH2	2.1369	0.08467	0.0326	0.06271	0.12551	3.07e-10	5.16e-10	17	18	18
Per90	ENSG00000138400	MDH1B	2.13598	0.15617	0.0327	0.02373	0.03637	0.000938	0.000654	15	15	15
Per90	ENSG00000171456	ASXL1	2.13429	0.3297	0.0328	0.00491	0.01648	0.0267	0.0133	2	2	2
Per90	ENSG00000121064	SCPEP1	2.13273	0.06101	0.0329	0.1094	0.22874	1.94e-18	6.94e-18	9	9	9
Per90	ENSG00000074317	SNCB	-2.13245	-0.21902	0.033	0.01915	0.00833	0.116	0.0472	27	38	38
Per90	ENSG00000178187	ZNF454	-2.12975	-0.21401	0.0332	0.01148	0.02817	0.00366	0.00225	10	10	10
Per90	ENSG00000118526	TCF21	-2.12808	-0.13988	0.0333	0.0275	0.03159	0.00207	0.00135	19	26	26
Per90	ENSG00000161016	RPL8	2.12291	0.04596	0.0338	0.26606	0.37679	3.03e-32	2.75e-31	31	58	58
Per90	ENSG00000103168	TAF1C	2.12189	0.0393	0.0338	0.318	0.45935	2.02e-41	3.39e-40	35	40	40
Per90	ENSG00000123838	C4BPA	-2.12141	-0.103	0.0339	0.04611	0.06219	1.33e-05	1.25e-05	32	41	41
Per90	ENSG00000164082	GRM2	-2.1206	-0.11891	0.034	0.04192	0.07297	2.23e-06	2.32e-06	15	19	19
Per90	ENSG00000160993	ALKBH4	2.11818	0.60466	0.0342	0.0026	0.02094	0.0124	0.00671	6	12	12
Per90	ENSG00000188783	PRELP	-2.11773	-0.14654	0.0342	0.02815	0.00901	0.102	0.0424	31	37	37
Per90	ENSG00000183092	BEGAIN	-2.11264	-0.06286	0.0346	0.15021	0.15009	4.14e-12	8.54e-12	47	55	55
Per90	ENSG00000112419	PHACTR2	2.10963	0.34877	0.0349	0.00717	0.01295	0.0497	0.0227	9	11	11
Per90	ENSG00000167740	CYB5D2	-2.10871	-0.0919	0.035	0.05765	0.08152	5.37e-07	6.12e-07	27	50	50
Per90	ENSG00000197375	SLC22A5	-2.10737	-0.15819	0.0351	0.02009	0.03838	0.000672	0.000481	5	5	5
Per90	ENSG00000214954	LRRC69	-2.10612	-0.20063	0.0352	0.01777	0.02871	0.00335	0.00207	22	22	22
Per90	ENSG00000107897	ACBD5	-2.1026	-0.24278	0.0355	0.00997	0.01728	0.0232	0.0117	6	6	6
Per90	ENSG00000130311	DDA1	2.10204	0.65841	0.0355	0.00116	0.014	0.0412	0.0194	4	4	4
Per90	ENSG00000116151	MORN1	-2.10142	-0.06963	0.0356	0.09397	0.137	4.16e-11	7.7e-11	19	27	27
Per90	ENSG00000091656	ZFHX4	2.10069	0.61913	0.0357	0.00122	0.00885	0.105	0.0435	4	4	4
Per90	ENSG00000205403	CFI	-2.0984	-0.28477	0.0359	0.01694	0.0122	0.0569	0.0255	8	12	12
Per90	ENSG00000103415	HMOX2	2.09809	0.10082	0.0359	0.04671	0.13312	8.17e-11	1.47e-10	26	37	37
Per90	ENSG00000006468	ETV1	-2.09789	-0.19764	0.0359	0.02171	0.01915	0.0168	0.00878	19	25	25
Per90	ENSG00000188000	OR7D2	-2.09501	-0.07646	0.0362	0.31821	0.45319	1.09e-40	1.71e-39	16	33	33
Per90	ENSG00000129007	CALML4	2.09397	0.1011	0.0363	0.03934	0.09332	7.43e-08	9.4e-08	12	12	12
Per90	ENSG00000118514	ALDH8A1	2.09356	0.04133	0.0363	0.28301	0.41512	2.4e-36	2.8e-35	37	37	37
Per90	ENSG00000206560	ANKRD28	2.09196	0.1023	0.0364	0.03994	0.05502	4.33e-05	3.79e-05	26	36	36
Per90	ENSG00000183921	SDR42E2	2.09099	0.16199	0.0365	0.02522	0.00957	0.0918	0.0389	21	29	29
Per90	ENSG00000269558	AC104057.1	2.09092	0.05982	0.0365	0.13483	0.19658	8.81e-16	2.54e-15	22	36	36
Per90	ENSG00000013810	TACC3	-2.08955	-0.10742	0.0367	0.07303	0.08661	2.29e-07	2.74e-07	38	48	48
Per90	ENSG00000188886	ASTL	2.08919	0.2616	0.0367	0.01236	0.00804	0.123	0.0496	17	24	24
Per90	ENSG00000219545	RPA3-AS1	-2.08808	-0.13629	0.0368	0.03056	0.07215	2.55e-06	2.63e-06	17	17	17
Per90	ENSG00000204920	ZNF155	-2.08624	-0.048	0.037	0.20528	0.30892	1.47e-25	8.4e-25	53	65	65
Per90	ENSG00000137266	SLC22A23	-2.08585	-0.61237	0.037	0.00439	0.00984	0.0873	0.0372	3	3	3
Per90	ENSG00000100364	KIAA0930	-2.08573	-0.12677	0.037	0.02876	0.05572	3.85e-05	3.4e-05	19	21	21
Per90	ENSG00000162746	FCRLB	2.08524	0.12358	0.037	0.03712	0.10338	1.36e-08	1.88e-08	9	11	11
Per90	ENSG00000135090	TAOK3	-2.08488	-1.36314	0.0371	0.00029	0.01792	0.0208	0.0106	1	1	1
Per90	ENSG00000164081	TEX264	-2.0845	-0.06264	0.0371	0.12167	0.15168	3.12e-12	6.51e-12	30	34	34
Per90	ENSG00000256269	HMBS	2.08209	0.05678	0.0373	0.15599	0.24814	4.29e-20	1.71e-19	14	18	18
Per90	ENSG00000158104	HPD	-2.07788	-0.15743	0.0377	0.02128	0.04487	0.00023	0.000179	7	10	10
Per90	ENSG00000197928	ZNF677	-2.07701	-0.08831	0.0378	0.06567	0.1524	2.75e-12	5.77e-12	11	11	11
Per90	ENSG00000106415	GLCCI1	-2.07687	-0.13397	0.0378	0.03843	0.0172	0.0236	0.0119	30	32	32
Per90	ENSG00000144810	COL8A1	-2.07632	-0.18253	0.0379	0.01635	0.01733	0.0231	0.0116	15	18	18
Per90	ENSG00000177576	C18orf32	2.07609	0.1403	0.0379	0.02866	0.07964	7.34e-07	8.2e-07	11	14	14
Per90	ENSG00000161542	PRPSAP1	2.07173	0.14388	0.0383	0.02981	0.08077	6.08e-07	6.88e-07	16	17	17
Per90	ENSG00000116962	NID1	2.06683	0.08917	0.0388	0.08279	0.03874	0.000633	0.000455	62	91	91
Per90	ENSG00000035141	FAM136A	2.06623	0.17437	0.0388	0.03624	0.03825	0.000686	0.00049	27	34	34
Per90	ENSG00000003056	M6PR	-2.0662	-0.08164	0.0388	0.09082	0.16498	2.89e-13	6.64e-13	11	14	14
Per90	ENSG00000101004	NINL	-2.06616	-0.08557	0.0388	0.07271	0.08381	3.66e-07	4.27e-07	40	49	49
Per90	ENSG00000184898	RBM43	-2.06564	-0.15619	0.0389	0.022	0.0174	0.0228	0.0115	35	45	45
Per90	ENSG00000116874	WARS2	-2.06318	-0.03415	0.0391	0.33968	0.49678	4.75e-46	1.12e-44	15	19	19
Per90	ENSG00000171530	TBCA	-2.06165	-0.147	0.0392	0.02128	0.0887	1.61e-07	1.96e-07	2	3	3
Per90	ENSG00000154122	ANKH	2.05876	0.14509	0.0395	0.02359	0.03739	0.000792	0.000559	13	15	15
Per90	ENSG00000168140	VASN	2.05606	0.27685	0.0398	0.0169	0.01931	0.0164	0.00857	15	23	23
Per90	ENSG00000142920	ADC	-2.04844	-0.10482	0.0405	0.04474	0.03721	0.000815	0.000574	42	48	48
Per90	ENSG00000183060	LYSMD4	2.04822	0.06504	0.0405	0.13008	0.23197	1.03e-18	3.79e-18	21	24	24
Per90	ENSG00000183049	CAMK1D	-2.04774	-0.32658	0.0406	0.00512	0.03542	0.0011	0.000754	5	7	7
Per90	ENSG00000064313	TAF2	-2.04729	-0.13073	0.0406	0.03533	0.07366	1.99e-06	2.08e-06	13	13	13
Per90	ENSG00000112769	LAMA4	-2.04516	-0.19253	0.0408	0.01366	0.01625	0.0278	0.0137	16	17	17
Per90	ENSG00000224712	NPIPA3	2.04293	0.15741	0.0411	0.02649	0.03173	0.00202	0.00132	17	21	21
Per90	ENSG00000113360	DROSHA	-2.04184	-0.06469	0.0412	0.11004	0.18726	4.97e-15	1.32e-14	27	32	32
Per90	ENSG00000104133	SPG11	-2.04114	-0.06184	0.0412	0.15596	0.10124	1.95e-08	2.65e-08	67	125	125
Per90	ENSG00000170909	OSCAR	-2.03526	-0.13635	0.0418	0.03707	0.03181	0.002	0.00131	25	43	43
Per90	ENSG00000176435	CLEC14A	2.03503	0.22748	0.0418	0.02174	0.0084	0.114	0.0467	24	33	33
Per90	ENSG00000151812	SLC35F4	2.0339	0.22251	0.042	0.00879	0.00897	0.103	0.0427	9	11	11
Per90	ENSG00000167711	SERPINF2	2.03196	0.08415	0.0422	0.06782	0.16405	3.42e-13	7.78e-13	21	24	24
Per90	ENSG00000099817	POLR2E	-2.02881	-0.0861	0.0425	0.07108	0.10431	1.16e-08	1.62e-08	27	41	41
Per90	ENSG00000172296	SPTLC3	-2.0284	-0.13911	0.0425	0.02282	0.01176	0.0616	0.0274	41	47	47
Per90	ENSG00000142156	COL6A1	2.02784	0.13731	0.0426	0.02767	0.03836	0.000674	0.000482	25	29	29
Per90	ENSG00000029534	ANK1	2.02556	0.12634	0.0428	0.03727	0.03155	0.00208	0.00136	37	39	39
Per90	ENSG00000169359	SLC33A1	-2.02477	-0.17259	0.0429	0.01322	0.02273	0.00914	0.00512	14	16	16
Per90	ENSG00000007171	NOS2	-2.02423	-0.0431	0.0429	0.23154	0.31877	1.73e-26	1.04e-25	25	26	26
Per90	ENSG00000138641	HERC3	2.02187	0.18727	0.0432	0.01495	0.03864	0.000644	0.000462	4	7	7
Per90	ENSG00000197013	ZNF429	2.02163	0.06704	0.0432	0.12102	0.22497	4.02e-18	1.4e-17	20	29	29
Per90	ENSG00000169180	XPO6	-2.02019	-0.21068	0.0434	0.01085	0.01714	0.0238	0.012	9	11	11
Per90	ENSG00000168936	TMEM129	-2.01664	-0.09162	0.0437	0.06251	0.14584	8.79e-12	1.74e-11	9	10	10
Per90	ENSG00000118217	ATF6	-2.01569	-0.17036	0.0438	0.01765	0.03412	0.00136	0.00092	12	16	16
Per90	ENSG00000066248	NGEF	-2.01506	-0.04638	0.0439	0.22109	0.32991	1.49e-27	9.64e-27	25	27	27
Per90	ENSG00000182481	KPNA2	2.01458	0.12215	0.0439	0.06488	0.04062	0.000464	0.000343	51	65	65
Per90	ENSG00000189180	ZNF33A	2.01347	0.12525	0.0441	0.03475	0.03446	0.00129	0.000874	21	30	30
Per90	ENSG00000142798	HSPG2	2.00979	0.04899	0.0445	0.133	0.1771	3.21e-14	7.94e-14	63	82	82
Per90	ENSG00000169744	LDB2	-2.00971	-0.10927	0.0445	0.05169	0.03473	0.00123	0.000837	45	55	55
Per90	ENSG00000163466	ARPC2	2.00919	0.09458	0.0445	0.05131	0.10701	7.33e-09	1.05e-08	17	18	18
Per90	ENSG00000170915	PAQR8	2.00879	0.14011	0.0446	0.02293	0.0365	0.000917	0.000641	25	27	27
Per90	ENSG00000102547	CAB39L	-2.00836	-0.39597	0.0446	0.01313	0.00811	0.121	0.0489	15	23	23
Per90	ENSG00000129355	CDKN2D	2.0049	0.07438	0.045	0.0803	0.12275	4.94e-10	8.08e-10	28	36	36
Per90	ENSG00000175538	KCNE3	-2.00435	-0.05733	0.045	0.13439	0.2496	3.21e-20	1.29e-19	11	12	12
Per90	ENSG00000103248	MTHFSD	-2.00291	-0.04493	0.0452	0.2427	0.37513	4.5e-32	4.03e-31	28	32	32
Per90	ENSG00000050767	COL23A1	-2.00268	-0.11371	0.0452	0.03632	0.01239	0.0549	0.0248	43	63	63
Per90	ENSG00000094914	AAAS	-1.99987	-0.58476	0.0455	0.008	0.06015	1.86e-05	1.72e-05	4	9	9
Per90	ENSG00000143398	PIP5K1A	-1.99793	-1.04506	0.0457	0.00081	0.02243	0.00962	0.00535	3	4	4
Per90	ENSG00000143575	HAX1	1.99733	0.1261	0.0458	0.03478	0.05265	6.39e-05	5.46e-05	22	28	28
Per90	ENSG00000111885	MAN1A1	-1.99623	-0.23801	0.0459	0.0138	0.00961	0.0912	0.0386	23	25	25
Per90	ENSG00000160049	DFFA	-1.99305	-0.11598	0.0463	0.02966	0.05607	3.64e-05	3.21e-05	15	21	21
Per90	ENSG00000144407	PTH2R	-1.99286	-0.06646	0.0463	0.10155	0.16235	4.65e-13	1.05e-12	28	32	32
Per90	ENSG00000136156	ITM2B	-1.99192	-7.08256	0.0464	6e-05	0.01792	0.0208	0.0106	1	1	1
Per90	ENSG00000155749	ALS2CR12	1.98957	0.06549	0.0466	0.11182	0.14467	1.08e-11	2.12e-11	39	42	42
Per90	ENSG00000127586	CHTF18	1.98893	0.37782	0.0467	0.00715	0.00929	0.0967	0.0406	4	4	4
Per90	ENSG00000135049	AGTPBP1	1.9854	0.22301	0.0471	0.0147	0.07055	3.32e-06	3.38e-06	8	11	11
Per90	ENSG00000135929	CYP27A1	1.98436	0.14248	0.0472	0.03072	0.01191	0.0598	0.0267	32	52	52
Per90	ENSG00000104689	TNFRSF10A	1.98402	0.06461	0.0473	0.14571	0.18035	1.77e-14	4.5e-14	50	60	60
Per90	ENSG00000061676	NCKAP1	1.98171	0.16719	0.0475	0.01815	0.0178	0.0212	0.0108	22	27	27
Per90	ENSG00000178821	TMEM52	-1.98006	-0.42123	0.0477	0.00561	0.02027	0.0139	0.00743	15	17	17
Per90	ENSG00000204859	ZBTB48	-1.97859	-0.16443	0.0479	0.01704	0.00914	0.0996	0.0416	23	27	27
Per90	ENSG00000088992	TESC	1.97724	0.08224	0.048	0.05486	0.067	5.99e-06	5.93e-06	39	51	51
Per90	ENSG00000128408	RIBC2	-1.97404	-0.14604	0.0484	0.02074	0.04232	0.000351	0.000265	14	15	15
Per90	ENSG00000141391	SLMO1	-1.97274	-0.04052	0.0485	0.2631	0.372	9.47e-32	8.28e-31	36	36	36
Per90	ENSG00000089327	FXYD5	-1.97037	-0.08355	0.0488	0.06268	0.11496	1.89e-09	2.92e-09	22	24	24
Per90	ENSG00000152465	NMT2	-1.96938	-0.09578	0.0489	0.08906	0.1234	4.42e-10	7.28e-10	39	45	45
Per90	ENSG00000153406	NMRAL1	1.96762	0.03945	0.0491	0.29919	0.4021	6.35e-35	6.99e-34	25	32	32
Per90	ENSG00000109854	HTATIP2	1.96743	0.03176	0.0491	0.42366	0.57442	7.49e-57	3.37e-55	11	18	18
Per90	ENSG00000176105	YES1	-1.96673	-0.16438	0.0492	0.02226	0.0426	0.000335	0.000253	13	19	19
Per90	ENSG00000236279	CLEC2L	1.96625	3.48458	0.0493	6e-05	0.02178	0.0107	0.0059	1	1	1
Per90	ENSG00000134490	TMEM241	1.96408	0.16928	0.0495	0.0145	0.0257	0.00554	0.00326	16	18	18
Per90	ENSG00000166750	SLFN5	-1.96218	-0.04077	0.0497	0.24482	0.39891	1.4e-34	1.49e-33	32	33	33
