# Supplementary material for: Associations of variants In the hexokinase 1 and interleukin 18 receptor regions with oxyhemoglobin saturation during sleep
Source: PLoS Genet. 2019 Apr 16;15(4):e1007739. doi: 10.1371/journal.pgen.1007739 (PMC6467367; doi:10.1371/journal.pgen.1007739)
Supplement: S14 Table — Lead results (p < 0.05) are shown. Note that Ensembl IDs obtained from MetaXcan are occasionally unavailable. (XLS) [file pgen.1007739.s036.xls]

## Sheet: Table S14
Table S14. MetaXcan gene-level results for visceral omentum adipose tissue in European-Americans.
Lead results (p < 0.05) are shown. Note that Ensembl IDs obtained from MetaXcan are occasionally unavailable.
Phenotype	Ensembl_ID	Gene	zscore	effect_size	pvalue	var_g	pred_perf_r2	pred_perf_pval	pred_perf_qval	n_snps_used	n_snps_in_cov	n_snps_in_model
Avg SpO2	ENSG00000205089	CCNI2	-3.58465	-9.81043	0.000338	2e-05	0.02878	0.021	0.021	5	6	6
Avg SpO2	ENSG00000197375	SLC22A5	3.37419	0.11628	0.00074	0.1441	0.1095	4.21e-06	1.2e-05	51	67	67
Avg SpO2	ENSG00000055955	ITIH4	-3.2506	-0.19382	0.00115	0.05019	0.12972	4.76e-07	1.61e-06	11	11	11
Avg SpO2	ENSG00000078177	N4BP2	3.24842	0.22653	0.00116	0.03283	0.02355	0.037	0.0336	24	28	28
Avg SpO2	ENSG00000198231	DDX42	-3.2337	-0.349	0.00122	0.01182	0.03186	0.0151	0.016	6	7	7
Avg SpO2	ENSG00000181827	RFX7	-3.21874	-0.13025	0.00129	0.09482	0.14281	1.14e-07	4.3e-07	23	25	25
Avg SpO2	ENSG00000108592	FTSJ3	3.20594	0.06842	0.00135	0.3053	0.39741	6.91e-22	1.78e-20	22	26	26
Avg SpO2	ENSG00000158457	TSPAN33	-3.18613	-0.09357	0.00144	0.12032	0.08511	5.6e-05	0.000127	56	74	74
Avg SpO2	ENSG00000087191	PSMC5	3.1686	0.50249	0.00153	0.00697	0.01921	0.0599	0.0499	2	4	4
Avg SpO2	ENSG00000102890	ELMO3	3.14302	0.20067	0.00167	0.05533	0.12831	5.55e-07	1.84e-06	31	46	46
Avg SpO2	ENSG00000174226	SNX31	3.1343	0.09744	0.00172	0.14875	0.17195	4.4e-09	2.14e-08	46	52	52
Avg SpO2	ENSG00000150593	PDCD4	3.06713	0.16712	0.00216	0.04911	0.04621	0.0033	0.00452	27	37	37
Avg SpO2	ENSG00000185869	ZNF829	3.02883	0.17429	0.00246	0.04587	0.0406	0.00595	0.00739	15	20	20
Avg SpO2	ENSG00000173531	MST1	-3.02738	-0.10012	0.00247	0.1329	0.0967	1.64e-05	4.15e-05	22	33	33
Avg SpO2	ENSG00000204991	SPIRE2	3.02396	0.1446	0.00249	0.06649	0.13301	3.33e-07	1.16e-06	16	18	18
Avg SpO2	ENSG00000115112	TFCP2L1	3.01649	0.26736	0.00256	0.02164	0.04195	0.00517	0.00658	10	15	15
Avg SpO2	ENSG00000196743	GM2A	-2.93987	-0.11399	0.00328	0.11002	0.21786	2.13e-11	1.41e-10	14	14	14
Avg SpO2	ENSG00000127364	TAS2R4	-2.90273	-0.27632	0.0037	0.02637	0.04092	0.00576	0.0072	9	13	13
Avg SpO2	ENSG00000123427	METTL21B	2.85473	0.0779	0.00431	0.18357	0.29339	1.7e-15	1.92e-14	20	22	22
Avg SpO2	ENSG00000114115	RBP1	-2.84921	-0.33903	0.00438	0.00822	0.02256	0.0413	0.0367	3	3	3
Avg SpO2	ENSG00000196220	SRGAP3	-2.83204	-0.2324	0.00463	0.02017	0.03768	0.00811	0.00958	10	10	10
Avg SpO2	ENSG00000108556	CHRNE	-2.8243	-0.08548	0.00474	0.14844	0.25247	3.16e-13	2.73e-12	16	16	16
Avg SpO2	ENSG00000048140	TSPAN17	2.7905	0.30908	0.00526	0.01011	0.02548	0.03	0.0282	5	7	7
Avg SpO2	ENSG00000205710	C17orf107	-2.75972	-0.14368	0.00579	0.05459	0.07956	0.0001	0.000214	11	13	13
Avg SpO2	ENSG00000251369	ZNF550	-2.75273	-0.11962	0.00591	0.07531	0.08415	6.19e-05	0.000139	33	37	37
Avg SpO2	ENSG00000196365	LONP1	2.75096	0.07458	0.00594	0.21009	0.21233	4.11e-11	2.61e-10	44	60	60
Avg SpO2	ENSG00000104872	PIH1D1	-2.7133	-0.16355	0.00666	0.05022	0.0445	0.00395	0.00524	37	49	49
Avg SpO2	ENSG00000013561	RNF14	-2.71069	-0.22093	0.00671	0.01903	0.02604	0.0282	0.0269	13	14	14
Avg SpO2	ENSG00000153044	CENPH	-2.70738	-0.25698	0.00678	0.01375	0.03387	0.0121	0.0134	15	20	20
Avg SpO2	ENSG00000161692	DBF4B	2.6911	0.05861	0.00712	0.3024	0.38472	4.72e-21	1.07e-19	34	44	44
Avg SpO2	ENSG00000109519	GRPEL1	-2.68242	-0.37397	0.00731	0.00652	0.02094	0.0494	0.0425	5	5	5
Avg SpO2	ENSG00000123297	TSFM	-2.67724	-0.11878	0.00742	0.06937	0.16836	6.61e-09	3.13e-08	22	25	25
Avg SpO2	ENSG00000015676	NUDCD3	-2.66418	-0.10681	0.00772	0.09968	0.11329	2.81e-06	8.23e-06	33	40	40
Avg SpO2	ENSG00000262874	CTD-2616J11.4	-2.65195	-0.13488	0.008	0.08469	0.04809	0.00271	0.00382	37	49	49
Avg SpO2	ENSG00000145949	MYLK4	-2.63466	-0.05703	0.00842	0.1838	0.26203	9.55e-14	8.81e-13	48	50	50
Avg SpO2	ENSG00000204301	NOTCH4	-2.63352	-0.0909	0.00845	0.16537	0.36359	1.07e-19	1.97e-18	49	53	53
Avg SpO2	ENSG00000110665	C11orf21	-2.62901	-0.18669	0.00856	0.05464	0.06501	0.000461	0.000824	31	32	32
Avg SpO2	ENSG00000168395	ING5	2.61602	0.32246	0.0089	0.01379	0.02314	0.0387	0.0349	9	13	13
Avg SpO2	ENSG00000196584	XRCC2	-2.6016	-0.10481	0.00928	0.11317	0.19647	2.64e-10	1.52e-09	28	37	37
Avg SpO2	ENSG00000173567	GPR113	2.60101	0.13814	0.0093	0.05345	0.03232	0.0143	0.0153	26	35	35
Avg SpO2	ENSG00000099282	TSPAN15	2.58628	0.14376	0.0097	0.0554	0.02122	0.0479	0.0414	53	70	70
Avg SpO2	ENSG00000141934	PPAP2C	2.57892	0.14384	0.00991	0.06605	0.11714	1.86e-06	5.61e-06	11	17	17
Avg SpO2	ENSG00000205593	DENND6B	-2.57199	-0.20135	0.0101	0.04193	0.07108	0.000244	0.000472	16	28	28
Avg SpO2	ENSG00000007237	GAS7	2.57126	0.24409	0.0101	0.01562	0.02672	0.0262	0.0252	9	9	9
Avg SpO2	ENSG00000116874	WARS2	2.57111	0.06254	0.0101	0.2499	0.38918	2.41e-21	5.63e-20	14	16	16
Avg SpO2	ENSG00000135502	SLC26A10	-2.56052	-0.15173	0.0105	0.03957	0.05432	0.00141	0.0022	19	21	21
Avg SpO2	ENSG00000143252	SDHC	2.55069	0.97766	0.0108	0.00135	0.03143	0.0158	0.0166	4	5	5
Avg SpO2	ENSG00000116906	GNPAT	-2.54525	-0.15925	0.0109	0.03805	0.10591	6.18e-06	1.69e-05	13	13	13
Avg SpO2	ENSG00000166130	IKBIP	-2.53248	-0.08833	0.0113	0.09307	0.23197	3.91e-12	2.89e-11	6	6	6
Avg SpO2	ENSG00000268885	AC026740.1	-2.53061	-0.23756	0.0114	0.01602	0.03124	0.0161	0.0169	6	7	7
Avg SpO2	ENSG00000186635	ARAP1	-2.51364	-0.17333	0.0119	0.04266	0.04738	0.00292	0.00407	21	25	25
Avg SpO2	ENSG00000104237	RP1	2.50201	0.24471	0.0123	0.01842	0.04344	0.00441	0.00577	20	25	25
Avg SpO2	ENSG00000133731	IMPA1	2.48365	0.05582	0.013	0.27887	0.38041	8.99e-21	1.96e-19	40	50	50
Avg SpO2	ENSG00000137411	VARS2	-2.48207	-0.1397	0.0131	0.06349	0.14158	1.3e-07	4.88e-07	11	11	11
Avg SpO2	ENSG00000135454	B4GALNT1	2.47853	0.15187	0.0132	0.03518	0.06194	0.000636	0.00109	15	15	15
Avg SpO2	ENSG00000167766	ZNF83	-2.47184	-0.06444	0.0134	0.23352	0.33882	3.63e-18	5.8e-17	42	44	44
Avg SpO2	ENSG00000184674	GSTT1	-2.46954	-0.07111	0.0135	0.19957	0.32943	1.34e-17	1.97e-16	64	103	103
Avg SpO2	ENSG00000105186	ANKRD27	-2.46587	-0.10534	0.0137	0.0978	0.14618	7.85e-08	3.06e-07	41	46	46
Avg SpO2	ENSG00000240053	LY6G5B	2.45117	0.15415	0.0142	0.03634	0.02717	0.0249	0.0243	27	32	32
Avg SpO2	ENSG00000148218	ALAD	-2.44728	-0.15334	0.0144	0.03543	0.05639	0.00113	0.00182	13	14	14
Avg SpO2	ENSG00000164976	KIAA1161	2.44556	0.11667	0.0145	0.08291	0.08725	4.47e-05	0.000104	33	50	50
Avg SpO2	ENSG00000018408	WWTR1	-2.44345	-0.14846	0.0145	0.03682	0.06375	0.000526	0.000924	26	27	27
Avg SpO2	ENSG00000107554	DNMBP	-2.44217	-0.122	0.0146	0.05861	0.13478	2.74e-07	9.77e-07	9	9	9
Avg SpO2	ENSG00000181001	OR52N1	2.43525	0.11653	0.0149	0.07738	0.14936	5.52e-08	2.21e-07	10	11	11
Avg SpO2	ENSG00000153976	HS3ST3A1	-2.43086	-0.09674	0.0151	0.09258	0.07125	0.00024	0.000465	66	76	76
Avg SpO2	ENSG00000173376	NDNF	-2.43011	-0.06203	0.0151	0.24954	0.23543	2.57e-12	1.93e-11	70	80	80
Avg SpO2	ENSG00000117505	DR1	-2.42967	-0.1761	0.0151	0.02733	0.06657	0.000391	0.000722	59	60	60
Avg SpO2	ENSG00000152439	ZNF773	-2.41574	-0.11496	0.0157	0.05781	0.08276	7.17e-05	0.000158	61	66	66
Avg SpO2	ENSG00000168229	PTGDR	-2.41419	-0.4339	0.0158	0.00935	0.02792	0.023	0.0228	10	12	12
Avg SpO2	ENSG00000165609	NUDT5	-2.41064	-0.20478	0.0159	0.01901	0.03126	0.0161	0.0169	8	14	14
Avg SpO2	ENSG00000118200	CAMSAP2	2.40932	0.18768	0.016	0.02778	0.03297	0.0134	0.0145	25	27	27
Avg SpO2	ENSG00000178922	HYI	2.4092	0.09393	0.016	0.09953	0.17183	4.46e-09	2.17e-08	12	14	14
Avg SpO2	ENSG00000144895	EIF2A	2.40011	0.0688	0.0164	0.16712	0.13083	4.22e-07	1.44e-06	58	77	77
Avg SpO2	ENSG00000179240	RP11-111M22.2	2.39092	0.32028	0.0168	0.00813	0.02361	0.0368	0.0335	3	3	3
Avg SpO2	ENSG00000205659	LIN52	2.38617	0.07986	0.017	0.15024	0.17103	4.89e-09	2.36e-08	30	32	32
Avg SpO2	ENSG00000148660	CAMK2G	2.38418	0.18523	0.0171	0.02008	0.04446	0.00397	0.00526	12	27	27
Avg SpO2	ENSG00000197461	PDGFA	-2.38404	-0.13189	0.0171	0.07567	0.04612	0.00333	0.00455	49	122	122
Avg SpO2	ENSG00000174514	MFSD4	2.38279	0.13051	0.0172	0.05957	0.02322	0.0384	0.0346	32	43	43
Avg SpO2	ENSG00000175395	ZNF25	2.37924	0.19157	0.0173	0.02697	0.03237	0.0143	0.0153	12	13	13
Avg SpO2	ENSG00000134056	MRPS36	2.36108	0.46504	0.0182	0.00425	0.02612	0.028	0.0267	7	10	10
Avg SpO2	ENSG00000223865	HLA-DPB1	2.3589	0.08736	0.0183	0.1094	0.31127	1.58e-16	2.04e-15	45	54	54
Avg SpO2	ENSG00000164733	CTSB	2.35185	0.13751	0.0187	0.03593	0.04637	0.00324	0.00446	14	19	19
Avg SpO2	ENSG00000119326	CTNNAL1	2.34458	0.0862	0.019	0.0975	0.17019	5.37e-09	2.57e-08	16	18	18
Avg SpO2	ENSG00000258130	RP11-347C12.3	2.33947	0.11276	0.0193	0.09362	0.10458	7.12e-06	1.93e-05	32	50	50
Avg SpO2	ENSG00000105329	TGFB1	2.33804	0.22127	0.0194	0.02482	0.0986	1.35e-05	3.45e-05	3	4	4
Avg SpO2	ENSG00000130332	LSM7	-2.33785	-0.10249	0.0194	0.09452	0.1239	8.96e-07	2.85e-06	43	64	64
Avg SpO2	ENSG00000068654	POLR1A	-2.337	-0.15048	0.0194	0.04685	0.09059	3.14e-05	7.47e-05	15	16	16
Avg SpO2	ENSG00000167562	ZNF701	-2.33447	-0.29077	0.0196	0.03252	0.02778	0.0234	0.023	23	29	29
Avg SpO2	ENSG00000187741	FANCA	2.33301	0.09821	0.0196	0.08887	0.1673	7.45e-09	3.5e-08	13	18	18
Avg SpO2	ENSG00000175985	PLEKHD1	-2.32983	-0.16114	0.0198	0.02972	0.03721	0.00852	0.01	15	18	18
Avg SpO2	ENSG00000120586	MRC1	-2.32933	-0.05389	0.0198	0.27913	0.22607	7.97e-12	5.59e-11	67	82	82
Avg SpO2	ENSG00000006831	ADIPOR2	2.32797	0.31928	0.0199	0.01455	0.03089	0.0167	0.0174	7	10	10
Avg SpO2	ENSG00000151687	ANKAR	2.32488	0.17663	0.0201	0.03841	0.0656	0.000433	0.000785	31	38	38
Avg SpO2	ENSG00000103657	HERC1	2.31941	0.10128	0.0204	0.07211	0.03999	0.00635	0.00779	40	48	48
Avg SpO2	ENSG00000087008	ACOX3	2.31079	0.16243	0.0208	0.02661	0.03288	0.0135	0.0146	21	27	27
Avg SpO2	ENSG00000182544	MFSD5	-2.3018	-0.08351	0.0213	0.13924	0.06505	0.000459	0.00082	78	88	88
Avg SpO2	ENSG00000163935	SFMBT1	-2.29635	-0.12384	0.0217	0.06454	0.02575	0.0291	0.0275	30	39	39
Avg SpO2	ENSG00000175115	PACS1	-2.29193	-0.06015	0.0219	0.19685	0.06818	0.000331	0.000621	78	102	102
Avg SpO2	ENSG00000065268	WDR18	-2.2909	-0.06533	0.022	0.28324	0.56093	1.53e-34	1.61e-32	31	33	33
Avg SpO2	ENSG00000116031	CD207	-2.28656	-0.26384	0.0222	0.0113	0.0321	0.0147	0.0156	7	9	9
Avg SpO2	ENSG00000122515	ZMIZ2	-2.28566	-0.19922	0.0223	0.03036	0.07337	0.000192	0.000381	22	24	24
Avg SpO2	ENSG00000167987	VPS37C	2.28446	0.25034	0.0223	0.0114	0.03089	0.0167	0.0174	17	17	17
Avg SpO2	ENSG00000054277	OPN3	-2.28016	-0.11025	0.0226	0.05127	0.14166	1.29e-07	4.84e-07	10	12	12
Avg SpO2	ENSG00000178700	DHFRL1	-2.27938	-0.07748	0.0226	0.13912	0.04385	0.00423	0.00556	27	47	47
Avg SpO2	ENSG00000101680	LAMA1	-2.27679	-0.29391	0.0228	0.00942	0.03308	0.0132	0.0144	3	4	4
Avg SpO2	ENSG00000145736	GTF2H2	2.25732	1.90594	0.024	0.00065	0.1018	9.57e-06	2.54e-05	2	5	5
Avg SpO2	ENSG00000196683	TOMM7	-2.25527	-0.055	0.0241	0.25243	0.31535	9.14e-17	1.21e-15	36	37	37
Avg SpO2	ENSG00000138029	HADHB	-2.2515	-0.12222	0.0244	0.0609	0.07731	0.000127	0.000264	32	38	38
Avg SpO2	ENSG00000164338	UTP15	2.2437	0.204	0.0249	0.01923	0.03308	0.0132	0.0144	17	18	18
Avg SpO2	ENSG00000258366	RTEL1	2.24187	0.23381	0.025	0.0206	0.09041	3.2e-05	7.6e-05	4	10	10
Avg SpO2	ENSG00000166828	SCNN1G	2.23777	0.09001	0.0252	0.09511	0.07123	0.00024	0.000465	45	64	64
Avg SpO2	ENSG00000129055	ANAPC13	2.23726	0.04577	0.0253	0.37371	0.51469	1.52e-30	1.05e-28	31	32	32
Avg SpO2	ENSG00000188315	C3orf62	2.23015	0.13638	0.0257	0.03103	0.02659	0.0266	0.0255	12	14	14
Avg SpO2	ENSG00000130413	STK33	-2.22741	-0.16752	0.0259	0.02748	0.05496	0.00132	0.00208	10	12	12
Avg SpO2	ENSG00000165905	GYLTL1B	2.227	0.22297	0.0259	0.01634	0.07575	0.00015	0.000306	9	10	10
Avg SpO2	ENSG00000163659	TIPARP	-2.22299	-0.06105	0.0262	0.31625	0.08233	7.5e-05	0.000165	182	219	219
Avg SpO2	ENSG00000154719	MRPL39	2.22218	0.08575	0.0263	0.09684	0.07724	0.000128	0.000265	48	51	51
Avg SpO2	ENSG00000064687	ABCA7	2.22143	0.11395	0.0263	0.07776	0.13021	4.51e-07	1.53e-06	22	27	27
Avg SpO2	ENSG00000128655	PDE11A	-2.21884	-0.07802	0.0265	0.11811	0.12143	1.17e-06	3.64e-06	53	56	56
Avg SpO2	ENSG00000184389	A3GALT2	2.21239	0.08131	0.0269	0.09058	0.12774	5.91e-07	1.95e-06	18	25	25
Avg SpO2	ENSG00000186567	CEACAM19	-2.2121	-0.7032	0.027	0.00713	0.12682	6.53e-07	2.14e-06	1	2	2
Avg SpO2	ENSG00000135968	GCC2	-2.20791	-0.05437	0.0273	0.26295	0.3894	2.33e-21	5.48e-20	41	42	42
Avg SpO2	ENSG00000121417	ZNF211	2.20149	0.0935	0.0277	0.0778	0.18406	1.11e-09	5.89e-09	14	14	14
Avg SpO2	ENSG00000236609	ZNF853	-2.20045	-0.14001	0.0278	0.02749	0.03755	0.00822	0.00969	15	32	32
Avg SpO2	ENSG00000129467	ADCY4	-2.18986	-0.10783	0.0285	0.06004	0.10318	8.27e-06	2.22e-05	16	18	18
Avg SpO2	ENSG00000138801	PAPSS1	-2.18486	-0.20157	0.0289	0.01636	0.02245	0.0418	0.037	11	13	13
Avg SpO2	ENSG00000265817	FSBP	-2.18295	-0.15603	0.029	0.02367	0.02827	0.0222	0.0221	20	20	20
Avg SpO2	ENSG00000219626	FAM228B	2.17772	0.08634	0.0294	0.09561	0.18037	1.69e-09	8.73e-09	24	24	24
Avg SpO2	ENSG00000107779	BMPR1A	2.17766	0.09117	0.0294	0.07365	0.13655	2.26e-07	8.19e-07	18	18	18
Avg SpO2	ENSG00000134020	PEBP4	-2.17419	-0.1043	0.0297	0.06936	0.02084	0.05	0.0429	36	47	47
Avg SpO2	ENSG00000066923	STAG3	2.17393	0.23902	0.0297	0.01239	0.04329	0.00448	0.00586	5	10	10
Avg SpO2	ENSG00000068489	PRR11	2.17389	0.29841	0.0297	0.01108	0.02583	0.0289	0.0274	9	10	10
Avg SpO2	ENSG00000177868	CCDC23	2.17291	0.0738	0.0298	0.12543	0.23602	2.39e-12	1.81e-11	24	26	26
Avg SpO2	ENSG00000140474	ULK3	2.16704	0.09877	0.0302	0.08248	0.14891	5.81e-08	2.3e-07	21	27	27
Avg SpO2	ENSG00000101189	MRGBP	-2.16683	-0.44015	0.0302	0.00779	0.03794	0.00789	0.00935	3	3	3
Avg SpO2	ENSG00000165525	NEMF	2.15991	2.02108	0.0308	0.00036	0.03806	0.00778	0.00925	1	1	1
Avg SpO2	ENSG00000152193	RNF219	2.14722	0.09013	0.0318	0.08425	0.03844	0.00748	0.00895	38	45	45
Avg SpO2	ENSG00000153029	MR1	-2.14613	-0.24132	0.0319	0.01289	0.01956	0.0576	0.0483	6	6	6
Avg SpO2	ENSG00000164197	RNF180	2.14272	0.18857	0.0321	0.01852	0.02748	0.0241	0.0236	19	20	20
Avg SpO2	ENSG00000175575	PAAF1	-2.14042	-0.07348	0.0323	0.10428	0.1632	1.18e-08	5.33e-08	15	15	15
Avg SpO2	ENSG00000182923	CEP63	2.13315	0.06776	0.0329	0.14686	0.23058	4.63e-12	3.38e-11	47	47	47
Avg SpO2	ENSG00000267534	S1PR2	-2.13254	-0.08189	0.033	0.10676	0.05785	0.000974	0.0016	52	61	61
Avg SpO2	ENSG00000168275	COA6	2.13096	0.08065	0.0331	0.12308	0.20292	1.24e-10	7.42e-10	23	24	24
Avg SpO2	ENSG00000135720	DYNC1LI2	2.12411	0.16055	0.0337	0.02818	0.03372	0.0123	0.0136	15	15	15
Avg SpO2	ENSG00000159588	CCDC17	2.12177	0.08959	0.0339	0.10789	0.03069	0.0171	0.0177	39	56	56
Avg SpO2	ENSG00000119446	RBM18	2.12094	0.11588	0.0339	0.05069	0.08766	4.28e-05	9.96e-05	28	36	36
Avg SpO2	ENSG00000163521	GLB1L	2.11822	0.15784	0.0342	0.03872	0.12081	1.25e-06	3.87e-06	7	7	7
Avg SpO2	ENSG00000172938	MRGPRD	-2.11528	-0.1558	0.0344	0.02823	0.03305	0.0133	0.0144	16	16	16
Avg SpO2	ENSG00000181031	RPH3AL	2.11397	0.08267	0.0345	0.10382	0.16664	8.02e-09	3.75e-08	17	28	28
Avg SpO2	ENSG00000184508	HDDC3	2.11139	0.13381	0.0347	0.03591	0.06547	0.000439	0.000794	16	18	18
Avg SpO2	ENSG00000107537	PHYH	-2.11107	-0.15284	0.0348	0.02757	0.07774	0.000122	0.000254	12	14	14
Avg SpO2	ENSG00000108829	LRRC59	-2.10781	-0.11532	0.035	0.05567	0.04566	0.00349	0.00473	33	46	46
Avg SpO2	ENSG00000135334	AKIRIN2	2.10749	0.26891	0.0351	0.00975	0.02652	0.0268	0.0257	7	8	8
Avg SpO2	ENSG00000152672	CLEC4F	-2.10674	-0.16146	0.0351	0.02544	0.0659	0.00042	0.000765	11	12	12
Avg SpO2	ENSG00000205309	NT5M	-2.10338	-0.24632	0.0354	0.01136	0.06538	0.000443	0.000798	2	2	2
Avg SpO2	ENSG00000100336	APOL4	2.09863	0.08797	0.0358	0.09351	0.2068	7.89e-11	4.86e-10	10	14	14
Avg SpO2	ENSG00000065413	ANKRD44	-2.0975	-0.07654	0.0359	0.1207	0.10223	9.15e-06	2.44e-05	32	49	49
Avg SpO2	ENSG00000117595	IRF6	2.09155	0.11178	0.0365	0.06259	0.13362	3.12e-07	1.1e-06	27	30	30
Avg SpO2	ENSG00000118197	DDX59	-2.08861	-0.07296	0.0367	0.1084	0.20306	1.22e-10	7.32e-10	25	30	30
Avg SpO2	ENSG00000155097	ATP6V1C1	2.08825	0.81165	0.0368	0.00132	0.03173	0.0153	0.0162	2	2	2
Avg SpO2	ENSG00000157315	TMED6	-2.08737	-0.15334	0.0369	0.02251	0.03021	0.018	0.0185	9	11	11
Avg SpO2	ENSG00000109436	TBC1D9	-2.08687	-0.20591	0.0369	0.01687	0.05018	0.00217	0.00317	8	8	8
Avg SpO2	ENSG00000134369	NAV1	2.08676	0.08121	0.0369	0.09851	0.02826	0.0222	0.0221	54	67	67
Avg SpO2	ENSG00000198521	ZNF43	-2.08631	-0.09625	0.037	0.13838	0.08115	8.49e-05	0.000183	48	82	82
Avg SpO2	ENSG00000048471	SNX29	2.07939	0.0838	0.0376	0.09048	0.11714	1.86e-06	5.61e-06	31	40	40
Avg SpO2	ENSG00000175352	NRIP3	-2.0732	-0.32079	0.0382	0.00568	0.02673	0.0262	0.0252	7	9	9
Avg SpO2	ENSG00000105298	CACTIN	2.07221	0.33268	0.0382	0.00955	0.02141	0.0469	0.0407	5	6	6
Avg SpO2	ENSG00000173124	C10orf129	2.06965	0.054	0.0385	0.20867	0.31241	1.36e-16	1.76e-15	15	15	15
Avg SpO2	ENSG00000135314	KHDC1	-2.06919	-0.07836	0.0385	0.0994	0.1142	2.55e-06	7.52e-06	38	43	43
Avg SpO2	ENSG00000196381	ZNF781	2.06639	0.0733	0.0388	0.09966	0.164	1.08e-08	4.92e-08	24	28	28
Avg SpO2	ENSG00000145692	BHMT	-2.06631	-0.11218	0.0388	0.0703	0.05451	0.00138	0.00217	39	44	44
Avg SpO2	ENSG00000157077	ZFYVE9	-2.06455	-0.1825	0.039	0.02164	0.01962	0.0572	0.048	18	23	23
Avg SpO2	ENSG00000167280	ENGASE	2.06371	0.08425	0.039	0.11236	0.21195	4.3e-11	2.72e-10	23	30	30
Avg SpO2	ENSG00000167840	ZNF232	2.05839	0.06794	0.0396	0.17797	0.27769	1.3e-14	1.34e-13	60	85	85
Avg SpO2	ENSG00000109016	DHRS7B	2.05496	0.13278	0.0399	0.03996	0.03283	0.0136	0.0147	14	19	19
Avg SpO2	ENSG00000185198	PRSS57	-2.05336	-0.26324	0.04	0.01308	0.02411	0.0348	0.0319	15	25	25
Avg SpO2	ENSG00000266208	CTD-2267D19.3	-2.05248	-0.11674	0.0401	0.06653	0.03151	0.0156	0.0165	66	93	93
Avg SpO2	ENSG00000050748	MAPK9	-2.0513	-0.12972	0.0402	0.05369	0.05676	0.00109	0.00177	26	31	31
Avg SpO2	ENSG00000138030	KHK	2.04864	0.08531	0.0405	0.08419	0.1338	3.05e-07	1.08e-06	12	13	13
Avg SpO2	ENSG00000073670	ADAM11	2.04722	0.1243	0.0406	0.03939	0.0701	0.00027	0.000518	13	14	14
Avg SpO2	ENSG00000116127	ALMS1	2.0456	0.15404	0.0408	0.03362	0.02817	0.0224	0.0223	21	37	37
Avg SpO2	ENSG00000064666	CNN2	2.04475	0.12443	0.0409	0.06131	0.05942	0.000827	0.00138	27	34	34
Avg SpO2	ENSG00000075975	MKRN2	-2.04468	-0.07744	0.0409	0.11304	0.12121	1.2e-06	3.72e-06	41	46	46
Avg SpO2	ENSG00000107854	TNKS2	-2.04401	-0.11894	0.041	0.0402	0.07324	0.000195	0.000386	19	21	21
Avg SpO2	ENSG00000133805	AMPD3	2.04372	0.10047	0.041	0.06623	0.0479	0.00276	0.00388	33	39	39
Avg SpO2	ENSG00000089597	GANAB	2.0437	0.11138	0.041	0.05216	0.0267	0.0263	0.0253	21	25	25
Avg SpO2	ENSG00000112619	PRPH2	-2.04187	-0.0533	0.0412	0.19677	0.34921	8.4e-19	1.43e-17	15	15	15
Avg SpO2	ENSG00000100979	PLTP	2.04165	0.13068	0.0412	0.03161	0.07299	0.0002	0.000395	13	13	13
Avg SpO2	ENSG00000116032	GRIN3B	2.03452	0.22729	0.0419	0.01596	0.05413	0.00144	0.00223	9	11	11
Avg SpO2	ENSG00000242252	BGLAP	2.03277	0.13526	0.0421	0.03256	0.04191	0.00518	0.00659	25	27	27
Avg SpO2	ENSG00000122687	FTSJ2	2.03181	0.08754	0.0422	0.15396	0.1584	2.02e-08	8.82e-08	40	57	57
Avg SpO2	ENSG00000197128	ZNF772	-2.02978	-0.11361	0.0424	0.04442	0.09501	1.97e-05	4.9e-05	21	22	22
Avg SpO2	ENSG00000182134	TDRKH	2.02534	0.06723	0.0428	0.17346	0.14299	1.12e-07	4.22e-07	40	53	53
Avg SpO2	ENSG00000118514	ALDH8A1	-2.02031	-0.09687	0.0434	0.09589	0.20125	1.51e-10	8.97e-10	24	24	24
Avg SpO2	ENSG00000005700	IBTK	2.02021	0.12994	0.0434	0.03324	0.02728	0.0247	0.0241	24	25	25
Avg SpO2	ENSG00000205464	ATP6AP1L	2.01904	0.05107	0.0435	0.17308	0.28404	5.75e-15	6.18e-14	18	21	21
Avg SpO2	ENSG00000011376	LARS2	-2.01685	-0.08042	0.0437	0.11202	0.15501	2.95e-08	1.25e-07	48	54	54
Avg SpO2	ENSG00000140471	LINS	2.01419	0.11097	0.044	0.0432	0.11943	1.45e-06	4.44e-06	18	19	19
Avg SpO2	ENSG00000170486	KRT72	2.0126	0.22743	0.0442	0.01276	0.04218	0.00504	0.00645	22	22	22
Avg SpO2	ENSG00000136699	SMPD4	-2.01239	-0.27338	0.0442	0.00797	0.05144	0.00191	0.00284	10	12	12
Avg SpO2	ENSG00000100218	RTDR1	2.01155	0.16163	0.0443	0.05564	0.06254	0.000597	0.00103	44	69	69
Avg SpO2	ENSG00000187715	KBTBD12	-2.00885	-0.16578	0.0446	0.02526	0.03893	0.0071	0.00858	24	24	24
Avg SpO2	ENSG00000132406	TMEM128	2.00334	0.098	0.0451	0.09079	0.05108	0.00198	0.00293	38	60	60
Avg SpO2	ENSG00000212127	TAS2R14	-2.00082	-0.05602	0.0454	0.21205	0.31298	1.26e-16	1.64e-15	39	43	43
Avg SpO2	ENSG00000124613	ZNF391	1.99626	0.05679	0.0459	0.24711	0.1851	9.83e-10	5.27e-09	82	105	105
Avg SpO2	ENSG00000100426	ZBED4	-1.99493	-3.03655	0.0461	0.0001	0.06203	0.000629	0.00109	1	1	1
Avg SpO2	ENSG00000124164	VAPB	1.99324	0.06055	0.0462	0.14668	0.27958	1.02e-14	1.06e-13	46	46	46
Avg SpO2	ENSG00000171446	KRT27	1.99045	0.18818	0.0465	0.01562	0.06644	0.000397	0.00073	4	4	4
Avg SpO2	ENSG00000112667	DNPH1	1.9903	0.1028	0.0466	0.04977	0.10312	8.32e-06	2.23e-05	28	28	28
Avg SpO2	ENSG00000159648	TEPP	-1.98558	-0.26262	0.0471	0.00985	0.02198	0.044	0.0386	10	10	10
Avg SpO2	ENSG00000179195	ZNF664	1.98318	0.17756	0.0473	0.01746	0.05236	0.00173	0.00262	10	11	11
Avg SpO2	ENSG00000089063	TMEM230	1.9827	0.07468	0.0474	0.11869	0.17581	2.84e-09	1.43e-08	33	39	39
Avg SpO2	ENSG00000186889	TMEM17	-1.98079	-0.11338	0.0476	0.04182	0.05214	0.00177	0.00267	10	10	10
Avg SpO2	ENSG00000165682	CLEC1B	-1.98069	-0.09852	0.0476	0.07215	0.06649	0.000395	0.000727	36	62	62
Avg SpO2	ENSG00000133226	SRRM1	1.98041	0.13828	0.0477	0.03366	0.02692	0.0256	0.0248	23	37	37
Avg SpO2	ENSG00000162746	FCRLB	-1.97689	-0.14248	0.0481	0.02986	0.07283	0.000203	0.000401	11	12	12
Avg SpO2	ENSG00000115073	ACTR1B	1.97661	0.13554	0.0481	0.05321	0.18504	9.9e-10	5.3e-09	6	10	10
Avg SpO2	ENSG00000103148	NPRL3	1.97545	0.06893	0.0482	0.17103	0.31593	8.45e-17	1.13e-15	8	13	13
Avg SpO2	ENSG00000085832	EPS15	1.97491	0.10329	0.0483	0.06736	0.0719	0.000224	0.000437	19	23	23
Avg SpO2	ENSG00000111144	LTA4H	1.97066	0.07497	0.0488	0.11631	0.05415	0.00143	0.00223	57	66	66
Avg SpO2	ENSG00000267855	NDUFA7	-1.96697	-0.08834	0.0492	0.07138	0.08347	6.66e-05	0.000148	23	31	31
Avg SpO2	ENSG00000172175	MALT1	-1.96607	-0.11711	0.0493	0.04148	0.02678	0.026	0.0251	31	34	34
Avg SpO2	ENSG00000165807	PPP1R36	-1.96579	-0.11995	0.0493	0.03929	0.034	0.012	0.0133	23	25	25
Avg SpO2	ENSG00000151893	CACUL1	-1.96249	-0.09012	0.0497	0.06936	0.12865	5.35e-07	1.78e-06	36	40	40
Min SpO2	ENSG00000108556	CHRNE	-5.14467	-0.13635	2.68e-07	0.14844	0.25247	3.16e-13	2.73e-12	16	16	16
Min SpO2	ENSG00000205710	C17orf107	-5.11934	-0.23567	3.07e-07	0.05459	0.07956	0.0001	0.000214	11	13	13
Min SpO2	ENSG00000114904	NEK4	-3.78352	-0.25812	0.000155	0.027	0.08285	7.1e-05	0.000157	2	2	2
Min SpO2	ENSG00000174226	SNX31	3.32096	0.07844	0.000897	0.14823	0.17195	4.4e-09	2.14e-08	48	52	52
Min SpO2	ENSG00000152778	IFIT5	-3.31997	-0.10808	0.0009	0.10176	0.19742	2.37e-10	1.37e-09	12	14	14
Min SpO2	ENSG00000140955	ADAD2	-3.2941	-0.15632	0.000987	0.05306	0.16281	1.23e-08	5.56e-08	5	8	8
Min SpO2	ENSG00000167766	ZNF83	-3.18001	-0.07014	0.00147	0.23621	0.33882	3.63e-18	5.8e-17	43	44	44
Min SpO2	ENSG00000115073	ACTR1B	3.09604	0.16093	0.00196	0.08587	0.18504	9.9e-10	5.3e-09	7	10	10
Min SpO2	ENSG00000171714	ANO5	-3.05249	-0.08557	0.00227	0.14505	0.1156	2.19e-06	6.52e-06	71	83	83
Min SpO2	ENSG00000171291	ZNF439	-2.98604	-0.14214	0.00283	0.12139	0.18405	1.11e-09	5.89e-09	28	31	31
Min SpO2	ENSG00000249915	PDCD6	-2.9859	-0.51455	0.00283	0.00528	0.02637	0.0272	0.026	2	4	4
Min SpO2	ENSG00000068078	FGFR3	2.95267	0.12842	0.00315	0.06768	0.10787	5.02e-06	1.4e-05	30	36	36
Min SpO2	ENSG00000148218	ALAD	-2.93082	-0.16271	0.00338	0.03543	0.05639	0.00113	0.00182	13	14	14
Min SpO2	ENSG00000138777	PPA2	2.90192	0.11778	0.00371	0.07605	0.12575	7.33e-07	2.38e-06	27	29	29
Min SpO2	ENSG00000204305	AGER	2.86665	0.34873	0.00415	0.0078	0.04008	0.00629	0.00773	2	2	2
Min SpO2	ENSG00000236624	CCDC163P	2.86263	0.0503	0.0042	0.33545	0.53437	3.39e-32	2.62e-30	27	29	29
Min SpO2	ENSG00000125630	POLR1B	2.85739	0.11535	0.00427	0.08767	0.14906	5.71e-08	2.27e-07	22	24	24
Min SpO2	ENSG00000101181	MTG2	-2.81273	-0.10144	0.00491	0.09903	0.16769	7.13e-09	3.35e-08	23	25	25
Min SpO2	ENSG00000168653	NDUFS5	2.80696	0.06965	0.005	0.18001	0.2701	3.44e-14	3.38e-13	35	40	40
Min SpO2	ENSG00000168275	COA6	2.76825	0.09084	0.00564	0.12308	0.20292	1.24e-10	7.42e-10	23	24	24
Min SpO2	ENSG00000162704	ARPC5	2.74309	0.16797	0.00609	0.0304	0.08124	8.41e-05	0.000182	7	7	7
Min SpO2	ENSG00000103168	TAF1C	-2.73598	-0.05072	0.00622	0.28955	0.50653	7.06e-30	4.61e-28	14	15	15
Min SpO2	ENSG00000112667	DNPH1	2.7301	0.12413	0.00633	0.04977	0.10312	8.32e-06	2.23e-05	28	28	28
Min SpO2	ENSG00000156966	B3GNT7	2.72302	0.12069	0.00647	0.06715	0.03823	0.00765	0.00911	31	35	35
Min SpO2	ENSG00000204410	MSH5	-2.68699	-0.16284	0.00721	0.05686	0.02283	0.0401	0.0359	33	57	57
Min SpO2	ENSG00000135845	PIGC	-2.68661	-0.323	0.00722	0.0079	0.03298	0.0134	0.0145	4	4	4
Min SpO2	ENSG00000158869	FCER1G	-2.67753	-0.16672	0.00742	0.04302	0.04082	0.00582	0.00726	17	22	22
Min SpO2	ENSG00000144488	ESPNL	-2.65259	-0.06115	0.00799	0.23567	0.3747	2.1e-20	4.36e-19	14	14	14
Min SpO2	ENSG00000185418	TARSL2	-2.61166	-0.11511	0.00901	0.05775	0.04814	0.00269	0.0038	37	40	40
Min SpO2	ENSG00000135736	CCDC102A	-2.57246	-0.15125	0.0101	0.03467	0.03965	0.00658	0.00804	22	23	23
Min SpO2	ENSG00000003436	TFPI	2.55767	0.12599	0.0105	0.04965	0.04306	0.00459	0.00598	34	38	38
Min SpO2	ENSG00000120049	KCNIP2	2.55716	0.24704	0.0106	0.01461	0.05163	0.00187	0.00279	12	13	13
Min SpO2	ENSG00000163659	TIPARP	-2.55489	-0.06178	0.0106	0.39534	0.08233	7.5e-05	0.000165	199	219	219
Min SpO2	ENSG00000187624	C17orf97	2.54688	0.05422	0.0109	0.37258	0.61776	4.54e-40	1.23e-37	17	20	20
Min SpO2	ENSG00000129219	PLD2	-2.54225	-0.1426	0.011	0.04233	0.10402	7.56e-06	2.05e-05	9	10	10
Min SpO2	ENSG00000166619	BLCAP	2.54094	0.42269	0.0111	0.01512	0.03823	0.00765	0.00911	3	4	4
Min SpO2	ENSG00000033178	UBA6	2.52742	0.09088	0.0115	0.08463	0.17906	1.96e-09	1.01e-08	20	20	20
Min SpO2	ENSG00000188130	MAPK12	2.51417	0.08784	0.0119	0.10292	0.20535	9.36e-11	5.67e-10	13	14	14
Min SpO2	ENSG00000075407	ZNF37A	2.49403	0.16479	0.0126	0.02076	0.02297	0.0394	0.0355	18	18	18
Min SpO2	ENSG00000214087	ARL16	2.48686	0.03808	0.0129	0.40979	0.58154	1.85e-36	2.41e-34	21	25	25
Min SpO2	ENSG00000133030	MPRIP	-2.48258	-0.21	0.013	0.01764	0.037	0.00871	0.0102	9	10	10
Min SpO2	ENSG00000169689	STRA13	-2.48031	-0.08259	0.0131	0.09351	0.18093	1.59e-09	8.24e-09	9	12	12
Min SpO2	ENSG00000130396	MLLT4	-2.475	-0.22145	0.0133	0.02379	0.03399	0.012	0.0133	15	21	21
Min SpO2	ENSG00000186635	ARAP1	-2.47201	-0.14142	0.0134	0.04422	0.04738	0.00292	0.00407	22	25	25
Min SpO2	ENSG00000113303	BTNL8	2.4702	0.09965	0.0135	0.08318	0.24943	4.6e-13	3.83e-12	5	7	7
Min SpO2	ENSG00000172938	MRGPRD	-2.45664	-0.15709	0.014	0.02823	0.03305	0.0133	0.0144	16	16	16
Min SpO2	ENSG00000137411	VARS2	-2.45388	-0.11701	0.0141	0.06349	0.14158	1.3e-07	4.88e-07	11	11	11
Min SpO2	ENSG00000167434	CA4	-2.44252	-0.6382	0.0146	0.00638	0.02392	0.0355	0.0325	6	9	9
Min SpO2	ENSG00000198467	TPM2	-2.42672	-0.17216	0.0152	0.01795	0.03114	0.0163	0.0171	9	11	11
Min SpO2	ENSG00000181027	FKRP	2.41425	0.06377	0.0158	0.12822	0.1867	8.18e-10	4.43e-09	37	40	40
Min SpO2	ENSG00000120008	WDR11	-2.40886	-0.05173	0.016	0.23563	0.36392	1.02e-19	1.91e-18	69	69	69
Min SpO2	ENSG00000176209	SMIM19	-2.40478	-0.05606	0.0162	0.19263	0.30601	3.21e-16	4.03e-15	25	28	28
Min SpO2	ENSG00000111796	KLRB1	2.40351	0.16992	0.0162	0.03532	0.05401	0.00146	0.00226	29	41	41
Min SpO2	ENSG00000141510	TP53	2.39648	0.07376	0.0166	0.1742	0.06161	0.000658	0.00113	73	97	97
Min SpO2	ENSG00000154803	FLCN	2.39165	0.05135	0.0168	0.26723	0.40557	1.96e-22	5.3e-21	14	19	19
Min SpO2	ENSG00000138767	CNOT6L	2.37524	0.11084	0.0175	0.05878	0.07344	0.000191	0.000379	25	26	26
Min SpO2	ENSG00000272195	RP11-156E8.1	-2.3721	-0.05997	0.0177	0.22546	0.2961	1.19e-15	1.37e-14	33	35	35
Min SpO2	ENSG00000144229	THSD7B	-2.36512	-0.09573	0.018	0.11138	0.05853	0.000908	0.0015	57	64	64
Min SpO2	ENSG00000152056	AP1S3	2.36344	0.23244	0.0181	0.01429	0.02025	0.0533	0.0452	22	23	23
Min SpO2	ENSG00000100429	HDAC10	2.35621	0.30878	0.0185	0.00904	0.02192	0.0443	0.0389	9	10	10
Min SpO2	ENSG00000095713	CRTAC1	2.35325	0.07888	0.0186	0.11616	0.08799	4.13e-05	9.65e-05	32	34	34
Min SpO2	ENSG00000010810	FYN	-2.35286	-0.18575	0.0186	0.05684	0.02375	0.0362	0.033	45	49	49
Min SpO2	ENSG00000182853	VMO1	-2.34848	-0.09131	0.0189	0.12189	0.09942	1.23e-05	3.2e-05	46	58	58
Min SpO2	ENSG00000136250	AOAH	-2.3445	-0.07933	0.0191	0.09929	0.08768	4.27e-05	9.94e-05	35	37	37
Min SpO2	ENSG00000268885	AC026740.1	-2.33921	-0.19126	0.0193	0.01602	0.03124	0.0161	0.0169	6	7	7
Min SpO2	ENSG00000158457	TSPAN33	-2.33748	-0.06825	0.0194	0.15471	0.08511	5.6e-05	0.000127	60	74	74
Min SpO2	ENSG00000099330	OCEL1	-2.33573	-0.07972	0.0195	0.11629	0.16502	9.62e-09	4.43e-08	48	55	55
Min SpO2	ENSG00000141433	ADCYAP1	-2.33532	-0.12829	0.0195	0.03962	0.06718	0.000367	0.000683	23	26	26
Min SpO2	ENSG00000188243	COMMD6	2.335	0.08771	0.0195	0.10169	0.02278	0.0403	0.0361	61	64	64
Min SpO2	ENSG00000119878	CRIPT	-2.32645	-0.11873	0.02	0.0459	0.0464	0.00323	0.00444	20	21	21
Min SpO2	ENSG00000181396	OGFOD3	-2.32601	-0.13106	0.02	0.04192	0.04629	0.00327	0.00448	17	20	20
Min SpO2	ENSG00000101680	LAMA1	-2.31669	-0.2904	0.0205	0.00942	0.03308	0.0132	0.0144	3	4	4
Min SpO2	ENSG00000089154	GCN1L1	2.30908	0.11892	0.0209	0.04875	0.01929	0.0594	0.0495	41	42	42
Min SpO2	ENSG00000142798	HSPG2	-2.30587	-0.18273	0.0211	0.01611	0.0338	0.0122	0.0135	37	39	39
Min SpO2	ENSG00000146013	GFRA3	2.29792	0.26492	0.0216	0.00826	0.02374	0.0363	0.0331	32	32	32
Min SpO2	ENSG00000124562	SNRPC	-2.29645	-0.14842	0.0217	0.03056	0.04249	0.00488	0.00627	20	20	20
Min SpO2	ENSG00000113360	DROSHA	2.29068	0.11937	0.022	0.03924	0.05659	0.00111	0.00179	14	15	15
Min SpO2	ENSG00000211445	GPX3	-2.28424	-0.17049	0.0224	0.02437	0.02594	0.0285	0.0271	18	22	22
Min SpO2	ENSG00000197696	NMB	2.27719	0.10991	0.0228	0.04652	0.03178	0.0152	0.0161	18	20	20
Min SpO2	ENSG00000171045	TSNARE1	2.2765	0.1302	0.0228	0.04954	0.10115	1.03e-05	2.7e-05	33	39	39
Min SpO2	ENSG00000204536	CCHCR1	2.27207	0.05912	0.0231	0.18824	0.26105	1.08e-13	9.82e-13	52	55	55
Min SpO2	ENSG00000096872	IFT74	-2.26918	-0.11	0.0233	0.03668	0.0737	0.000185	0.00037	25	26	26
Min SpO2	ENSG00000178665	ZNF713	-2.26518	-0.08874	0.0235	0.07534	0.10716	5.41e-06	1.51e-05	28	29	29
Min SpO2	ENSG00000242485	MRPL20	-2.25785	-0.14333	0.024	0.02567	0.06721	0.000366	0.000681	5	6	6
Min SpO2	ENSG00000161016	RPL8	-2.25777	-0.07211	0.024	0.12508	0.16601	8.61e-09	4e-08	17	18	18
Min SpO2	ENSG00000106868	SUSD1	-2.25653	-0.04913	0.024	0.22771	0.29448	1.47e-15	1.68e-14	32	38	38
Min SpO2	ENSG00000171446	KRT27	2.25638	0.18624	0.024	0.01562	0.06644	0.000397	0.00073	4	4	4
Min SpO2	ENSG00000211456	SACM1L	2.25427	0.09486	0.0242	0.06146	0.05726	0.00104	0.00169	31	33	33
Min SpO2	ENSG00000135502	SLC26A10	-2.25272	-0.11658	0.0243	0.03957	0.05432	0.00141	0.0022	19	21	21
Min SpO2	ENSG00000117707	PROX1	-2.24772	-0.13782	0.0246	0.03898	0.03716	0.00857	0.01	27	35	35
Min SpO2	ENSG00000108846	ABCC3	-2.23891	-0.17883	0.0252	0.0161	0.07313	0.000197	0.00039	5	5	5
Min SpO2	ENSG00000165807	PPP1R36	-2.23638	-0.11656	0.0253	0.03929	0.034	0.012	0.0133	23	25	25
Min SpO2	ENSG00000132824	SERINC3	2.23289	0.08801	0.0256	0.08288	0.0683	0.000327	0.000615	42	49	49
Min SpO2	ENSG00000107554	DNMBP	-2.22893	-0.09843	0.0258	0.05861	0.13478	2.74e-07	9.77e-07	9	9	9
Min SpO2	ENSG00000168903	BTNL3	-2.22399	-0.05413	0.0261	0.21109	0.34885	8.84e-19	1.5e-17	35	37	37
Min SpO2	ENSG00000122687	FTSJ2	2.22237	0.0814	0.0263	0.16372	0.1584	2.02e-08	8.82e-08	45	57	57
Min SpO2	ENSG00000185127	C6orf120	2.22028	0.15458	0.0264	0.02602	0.03282	0.0136	0.0147	13	13	13
Min SpO2	ENSG00000165810	BTNL9	-2.21996	-0.17958	0.0264	0.01644	0.02894	0.0206	0.0207	7	7	7
Min SpO2	ENSG00000136868	SLC31A1	-2.21475	-1.19862	0.0268	0.00051	0.0313	0.016	0.0168	2	2	2
Min SpO2	ENSG00000171298	GAA	2.21034	0.05827	0.0271	0.1739	0.28948	2.84e-15	3.13e-14	26	29	29
Min SpO2	ENSG00000197580	BCO2	-2.20513	-0.04055	0.0274	0.30714	0.17452	3.29e-09	1.64e-08	107	120	120
Min SpO2	ENSG00000164081	TEX264	2.19251	0.08203	0.0283	0.07952	0.13617	2.36e-07	8.51e-07	7	9	9
Min SpO2	ENSG00000125848	FLRT3	2.18984	0.11964	0.0285	0.04329	0.0247	0.0326	0.0302	43	47	47
Min SpO2	ENSG00000182134	TDRKH	2.18341	0.06511	0.029	0.17966	0.14299	1.12e-07	4.22e-07	45	53	53
Min SpO2	ENSG00000141956	PRDM15	2.18101	0.09714	0.0292	0.05031	0.10549	6.47e-06	1.77e-05	18	21	21
Min SpO2	ENSG00000065413	ANKRD44	-2.17687	-0.07194	0.0295	0.1232	0.10223	9.15e-06	2.44e-05	36	49	49
Min SpO2	ENSG00000204963	PCDHA7	-2.17674	-0.09316	0.0295	0.0621	0.1046	7.11e-06	1.93e-05	19	19	19
Min SpO2	ENSG00000186523	FAM86B1	2.17373	0.08273	0.0297	0.13135	0.05511	0.0013	0.00205	60	91	91
Min SpO2	ENSG00000139725	RHOF	-2.16917	-0.20179	0.0301	0.01223	0.03157	0.0155	0.0164	6	7	7
Min SpO2	ENSG00000196365	LONP1	2.16836	0.05062	0.0301	0.22292	0.21233	4.11e-11	2.61e-10	50	60	60
Min SpO2	ENSG00000133318	RTN3	-2.16523	-4.58196	0.0304	7e-05	0.02157	0.046	0.0401	1	1	1
Min SpO2	ENSG00000159648	TEPP	-2.15334	-0.24692	0.0313	0.00985	0.02198	0.044	0.0386	10	10	10
Min SpO2	ENSG00000177294	FBXO39	-2.14606	-0.05605	0.0319	0.18921	0.31631	8.03e-17	1.08e-15	44	51	51
Min SpO2	ENSG00000135454	B4GALNT1	2.14559	0.11755	0.0319	0.03518	0.06194	0.000636	0.00109	15	15	15
Min SpO2	ENSG00000100014	SPECC1L	-2.14226	-0.30247	0.0322	0.01	0.03839	0.00752	0.00898	11	14	14
Min SpO2	ENSG00000130635	COL5A1	-2.14091	-0.16061	0.0323	0.02195	0.02642	0.0271	0.0259	9	12	12
Min SpO2	ENSG00000134698	AGO4	2.14071	0.16854	0.0323	0.02586	0.03906	0.007	0.00848	22	25	25
Min SpO2	ENSG00000127364	TAS2R4	-2.13067	-0.20698	0.0331	0.02678	0.04092	0.00576	0.0072	10	13	13
Min SpO2	ENSG00000115020	PIKFYVE	-2.12583	-0.39942	0.0335	0.01284	0.02224	0.0428	0.0378	8	8	8
Min SpO2	ENSG00000162782	TDRD5	2.12417	0.03987	0.0337	0.30636	0.45053	1.4e-25	5.81e-24	10	10	10
Min SpO2	ENSG00000122025	FLT3	2.1161	0.14033	0.0343	0.03585	0.04056	0.00598	0.00742	31	31	31
Min SpO2	ENSG00000129055	ANAPC13	2.11575	0.0382	0.0344	0.37371	0.51469	1.52e-30	1.05e-28	31	32	32
Min SpO2	ENSG00000203546	RP11-176H8.1	2.11522	0.08431	0.0344	0.07329	0.15698	2.37e-08	1.02e-07	8	8	8
Min SpO2	ENSG00000176473	WDR25	2.11064	0.07108	0.0348	0.0926	0.15779	2.17e-08	9.4e-08	36	36	36
Min SpO2	ENSG00000116031	CD207	-2.10613	-0.20631	0.0352	0.0113	0.0321	0.0147	0.0156	7	9	9
Min SpO2	ENSG00000167280	ENGASE	2.09872	0.08715	0.0358	0.11694	0.21195	4.3e-11	2.72e-10	26	30	30
Min SpO2	ENSG00000176155	CCDC57	2.09798	0.06321	0.0359	0.12718	0.14278	1.14e-07	4.31e-07	39	55	55
Min SpO2	ENSG00000118514	ALDH8A1	-2.0943	-0.09074	0.0362	0.09589	0.20125	1.51e-10	8.97e-10	24	24	24
Min SpO2	ENSG00000114395	CYB561D2	-2.09029	-0.08233	0.0366	0.08162	0.1261	7.06e-07	2.3e-06	13	14	14
Min SpO2	ENSG00000205593	DENND6B	-2.08629	-0.11957	0.037	0.05241	0.07108	0.000244	0.000472	18	28	28
Min SpO2	ENSG00000135750	KCNK1	-2.07727	-0.16953	0.0378	0.01793	0.04419	0.00408	0.00539	6	7	7
Min SpO2	ENSG00000251369	ZNF550	-2.07162	-0.07699	0.0383	0.07946	0.08415	6.19e-05	0.000139	35	37	37
Min SpO2	ENSG00000133250	ZNF414	-2.07112	-0.09498	0.0383	0.04868	0.04206	0.0051	0.00651	26	36	36
Min SpO2	ENSG00000106066	CPVL	2.06805	0.12299	0.0386	0.03658	0.03458	0.0113	0.0126	22	23	23
Min SpO2	ENSG00000168395	ING5	2.06177	0.18158	0.0392	0.02436	0.02314	0.0387	0.0349	11	13	13
Min SpO2	ENSG00000122692	SMU1	2.06046	0.17851	0.0394	0.01334	0.07277	0.000205	0.000403	8	8	8
Min SpO2	ENSG00000175538	KCNE3	2.05574	0.07081	0.0398	0.09984	0.18262	1.31e-09	6.83e-09	23	23	23
Min SpO2	ENSG00000221990	C5orf55	2.0547	0.08561	0.0399	0.07237	0.07862	0.000111	0.000234	24	28	28
Min SpO2	ENSG00000162746	FCRLB	-2.05459	-0.11013	0.0399	0.03276	0.07283	0.000203	0.000401	12	12	12
Min SpO2	ENSG00000188000	OR7D2	2.05268	0.09538	0.0401	0.17889	0.31123	1.59e-16	2.04e-15	32	39	39
Min SpO2	ENSG00000064309	CDON	-2.04854	-0.07645	0.0405	0.09026	0.02322	0.0384	0.0346	87	95	95
Min SpO2	ENSG00000225119	LINC00999	2.04765	0.1706	0.0406	0.01605	0.02249	0.0416	0.0369	12	15	15
Min SpO2	ENSG00000144791	LIMD1	2.03367	0.07182	0.042	0.08066	0.0622	0.000618	0.00107	35	44	44
Min SpO2	ENSG00000154839	SKA1	-2.03322	-0.05827	0.042	0.15359	0.05738	0.00102	0.00167	64	72	72
Min SpO2	ENSG00000142185	TRPM2	-2.03314	-0.13101	0.042	0.0323	0.09953	1.22e-05	3.17e-05	7	7	7
Min SpO2	ENSG00000119913	TECTB	-2.02646	-0.13928	0.0427	0.03803	0.09324	2.37e-05	5.79e-05	15	15	15
Min SpO2	ENSG00000165685	TMEM52B	-2.02172	-0.11908	0.0432	0.04737	0.02998	0.0184	0.0189	36	57	57
Min SpO2	ENSG00000197150	ABCB8	2.01773	0.16158	0.0436	0.01514	0.02549	0.0299	0.0281	3	3	3
Min SpO2	ENSG00000131196	NFATC1	2.01711	0.15532	0.0437	0.0263	0.03194	0.0149	0.0159	18	22	22
Min SpO2	ENSG00000175662	TOM1L2	2.01669	0.07748	0.0437	0.07605	0.11934	1.46e-06	4.49e-06	19	19	19
Min SpO2	ENSG00000086062	B4GALT1	-2.01343	-0.14771	0.0441	0.02577	0.02574	0.0291	0.0276	17	23	23
Min SpO2	ENSG00000180855	ZNF443	2.01067	0.12042	0.0444	0.03165	0.05228	0.00175	0.00264	16	20	20
Min SpO2	ENSG00000205307	SAP25	-2.01064	-0.11832	0.0444	0.03785	0.05091	0.00201	0.00296	33	38	38
Min SpO2	ENSG00000257949	TEN1	-2.00991	-0.06334	0.0444	0.15377	0.22773	6.53e-12	4.68e-11	21	23	23
Min SpO2	ENSG00000151233	GXYLT1	-2.00898	-0.10316	0.0445	0.03999	0.06714	0.000369	0.000685	20	22	22
Min SpO2	ENSG00000123329	ARHGAP9	-2.00803	-0.38039	0.0446	0.00974	0.02382	0.0359	0.0328	1	2	2
Min SpO2	ENSG00000233276	GPX1	-2.00796	-0.07285	0.0446	0.0997	0.0998	1.18e-05	3.09e-05	29	34	34
Min SpO2	ENSG00000168389	MFSD2A	2.00675	3.64951	0.0448	4e-05	0.04153	0.0054	0.00682	2	3	3
Min SpO2	ENSG00000185585	OLFML2A	2.00657	0.28694	0.0448	0.01556	0.06158	0.000659	0.00113	5	7	7
Min SpO2	ENSG00000099282	TSPAN15	2.00386	0.09366	0.0451	0.06204	0.02122	0.0479	0.0414	59	70	70
Min SpO2	ENSG00000165899	OTOGL	-2.00327	-0.14343	0.0451	0.05798	0.03656	0.00913	0.0106	39	40	40
Min SpO2	ENSG00000159917	ZNF235	-2.00309	-0.08463	0.0452	0.06925	0.04321	0.00452	0.0059	43	54	54
Min SpO2	ENSG00000131015	ULBP2	2.00281	0.10776	0.0452	0.04507	0.0594	0.000829	0.00138	23	29	29
Min SpO2	ENSG00000076685	NT5C2	2.00281	0.07261	0.0452	0.08581	0.09291	2.46e-05	5.99e-05	28	35	35
Min SpO2	ENSG00000160746	ANO10	1.99873	0.05448	0.0456	0.18444	0.07765	0.000123	0.000256	66	77	77
Min SpO2	ENSG00000168434	COG7	-1.99012	-0.20789	0.0466	0.01217	0.02487	0.032	0.0297	5	6	6
Min SpO2	ENSG00000119965	C10orf88	-1.98772	-0.12308	0.0468	0.03127	0.03563	0.0101	0.0115	15	17	17
Min SpO2	ENSG00000066136	NFYC	-1.98752	-0.11304	0.0469	0.05285	0.05319	0.00159	0.00243	36	38	38
Min SpO2	ENSG00000131238	PPT1	-1.987	-0.10223	0.0469	0.0489	0.04777	0.0028	0.00393	17	17	17
Min SpO2	ENSG00000148950	IMMP1L	-1.98629	-0.12515	0.047	0.0305	0.03337	0.0128	0.014	24	29	29
Min SpO2	ENSG00000134215	VAV3	-1.98025	-0.17893	0.0477	0.01387	0.02504	0.0315	0.0293	12	14	14
Min SpO2	ENSG00000168936	TMEM129	1.97925	0.14281	0.0478	0.02345	0.08577	5.22e-05	0.000119	25	33	33
Min SpO2	ENSG00000007237	GAS7	1.97662	0.1637	0.0481	0.01562	0.02672	0.0262	0.0252	9	9	9
Min SpO2	ENSG00000203666	EFCAB2	1.97574	0.05812	0.0482	0.21025	0.34039	2.91e-18	4.71e-17	52	52	52
Min SpO2	ENSG00000171928	TVP23B	-1.97387	-0.04379	0.0484	0.22875	0.40734	1.49e-22	4.12e-21	19	22	22
Min SpO2	ENSG00000164118	CEP44	-1.97217	-0.10127	0.0486	0.04144	0.12459	8.31e-07	2.68e-06	14	15	15
Min SpO2	ENSG00000158201	ABHD3	-1.96961	-0.5402	0.0489	0.00157	0.0204	0.0525	0.0446	2	2	2
Min SpO2	ENSG00000197217	ENTPD4	-1.96898	-0.09879	0.049	0.04633	0.08605	5.07e-05	0.000116	16	16	16
Per90	ENSG00000134369	NAV1	-3.30329	-0.11148	0.000956	0.11246	0.02826	0.0222	0.0221	58	67	67
Per90	ENSG00000171291	ZNF439	3.29389	0.15348	0.000988	0.12139	0.18405	1.11e-09	5.89e-09	28	31	31
Per90	ENSG00000119698	PPP4R4	-3.2238	-3.88577	0.00126	9e-05	0.02794	0.023	0.0227	1	1	1
Per90	ENSG00000165810	BTNL9	3.17376	0.25781	0.0015	0.01644	0.02894	0.0206	0.0207	7	7	7
Per90	ENSG00000110367	DDX6	-3.12304	-0.17984	0.00179	0.04166	0.02191	0.0444	0.0389	39	40	40
Per90	ENSG00000174226	SNX31	-2.98837	-0.07634	0.0028	0.14823	0.17195	4.4e-09	2.14e-08	48	52	52
Per90	ENSG00000205593	DENND6B	2.92821	0.18069	0.00341	0.05241	0.07108	0.000244	0.000472	18	28	28
Per90	ENSG00000186635	ARAP1	2.92232	0.15903	0.00347	0.04422	0.04738	0.00292	0.00407	22	25	25
Per90	ENSG00000151247	EIF4E	-2.91018	-0.16249	0.00361	0.0361	0.10596	6.15e-06	1.69e-05	6	6	6
Per90	ENSG00000267882	AL031666.2	2.84805	0.10785	0.0044	0.09904	0.0482	0.00268	0.00378	40	51	51
Per90	ENSG00000135870	RC3H1	2.81067	0.11535	0.00494	0.06734	0.04259	0.00483	0.00622	31	33	33
Per90	ENSG00000181458	TMEM45A	-2.80147	-0.13352	0.00509	0.04928	0.10549	6.46e-06	1.77e-05	25	26	26
Per90	ENSG00000108556	CHRNE	2.79108	0.07419	0.00525	0.14844	0.25247	3.16e-13	2.73e-12	16	16	16
Per90	ENSG00000244045	TMEM199	-2.78438	-0.1175	0.00536	0.06191	0.04276	0.00474	0.00613	30	32	32
Per90	ENSG00000198933	TBKBP1	2.77368	0.17464	0.00554	0.03136	0.06205	0.000628	0.00108	13	13	13
Per90	ENSG00000131015	ULBP2	-2.7669	-0.14638	0.00566	0.04507	0.0594	0.000829	0.00138	23	29	29
Per90	ENSG00000176222	ZNF404	-2.76345	-0.09004	0.00572	0.11852	0.16293	1.22e-08	5.49e-08	24	32	32
Per90	ENSG00000100197	CYP2D6	-2.75411	-0.06787	0.00589	0.23104	0.38468	4.75e-21	1.07e-19	31	32	32
Per90	ENSG00000149599	DUSP15	-2.7447	-0.13396	0.00606	0.04155	0.04382	0.00424	0.00557	21	24	24
Per90	ENSG00000127364	TAS2R4	2.73572	0.24437	0.00622	0.02678	0.04092	0.00576	0.0072	10	13	13
Per90	ENSG00000173588	CCDC41	2.72943	0.36347	0.00634	0.00664	0.05568	0.00122	0.00195	10	11	11
Per90	ENSG00000115073	ACTR1B	-2.71489	-0.13886	0.00663	0.08587	0.18504	9.9e-10	5.3e-09	7	10	10
Per90	ENSG00000221937	TAS2R40	2.71393	4.37172	0.00665	6e-05	0.02761	0.0238	0.0233	1	2	2
Per90	ENSG00000205710	C17orf107	2.71255	0.12463	0.00668	0.05459	0.07956	0.0001	0.000214	11	13	13
Per90	ENSG00000197937	ZNF347	2.70624	0.30025	0.00681	0.01925	0.10997	4.01e-06	1.14e-05	5	5	5
Per90	ENSG00000120688	WBP4	-2.66655	-0.18837	0.00766	0.06509	0.08489	5.73e-05	0.00013	33	40	40
Per90	ENSG00000119650	IFT43	2.65921	0.24343	0.00783	0.01381	0.04036	0.0061	0.00756	5	6	6
Per90	ENSG00000170776	AKAP13	2.62875	0.3837	0.00857	0.00527	0.0201	0.0542	0.0459	1	1	1
Per90	ENSG00000100124	ANKRD54	2.61442	0.87058	0.00894	0.00492	0.16473	9.95e-09	4.56e-08	1	4	4
Per90	ENSG00000156467	UQCRB	-2.61211	-1.43698	0.009	0.00036	0.08482	5.77e-05	0.00013	2	2	2
Per90	ENSG00000118058	KMT2A	2.58827	1.4593	0.00965	0.00038	0.02485	0.0321	0.0298	1	1	1
Per90	ENSG00000102890	ELMO3	-2.58042	-0.14357	0.00987	0.06217	0.12831	5.55e-07	1.84e-06	33	46	46
Per90	ENSG00000158457	TSPAN33	2.57933	0.08482	0.0099	0.15471	0.08511	5.6e-05	0.000127	60	74	74
Per90	ENSG00000140319	SRP14	2.55489	0.08479	0.0106	0.11038	0.15638	2.53e-08	1.08e-07	23	24	24
Per90	ENSG00000005700	IBTK	-2.55415	-0.1412	0.0106	0.0344	0.02728	0.0247	0.0241	25	25	25
Per90	ENSG00000162877	PM20D1	-2.5427	-0.04742	0.011	0.31625	0.39178	1.63e-21	3.92e-20	41	47	47
Per90	ENSG00000204305	AGER	-2.54127	-0.30891	0.011	0.0078	0.04008	0.00629	0.00773	2	2	2
Per90	ENSG00000162746	FCRLB	2.53198	0.13534	0.0113	0.03276	0.07283	0.000203	0.000401	12	12	12
Per90	ENSG00000164197	RNF180	-2.52176	-0.14939	0.0117	0.02261	0.02748	0.0241	0.0236	20	20	20
Per90	ENSG00000178665	ZNF713	2.51952	0.09879	0.0118	0.07534	0.10716	5.41e-06	1.51e-05	28	29	29
Per90	ENSG00000198130	HIBCH	-2.51724	-0.06463	0.0118	0.15287	0.19686	2.52e-10	1.46e-09	28	28	28
Per90	ENSG00000198951	NAGA	2.51216	0.09536	0.012	0.1044	0.21966	1.72e-11	1.15e-10	28	31	31
Per90	ENSG00000178922	HYI	-2.50238	-0.08532	0.0123	0.09953	0.17183	4.46e-09	2.17e-08	12	14	14
Per90	ENSG00000167525	PROCA1	-2.49463	-0.07034	0.0126	0.17891	0.2318	3.99e-12	2.94e-11	55	58	58
Per90	ENSG00000161692	DBF4B	-2.48478	-0.04951	0.013	0.30167	0.38472	4.72e-21	1.07e-19	35	44	44
Per90	ENSG00000214530	STARD10	-2.47387	-0.09333	0.0134	0.08629	0.12969	4.78e-07	1.61e-06	7	12	12
Per90	ENSG00000058453	CROCC	-2.46982	-0.06258	0.0135	0.16001	0.17554	2.93e-09	1.47e-08	27	32	32
Per90	ENSG00000196743	GM2A	2.46927	0.08328	0.0135	0.11002	0.21786	2.13e-11	1.41e-10	14	14	14
Per90	ENSG00000204410	MSH5	2.4671	0.15778	0.0136	0.05686	0.02283	0.0401	0.0359	33	57	57
Per90	ENSG00000175115	PACS1	2.46057	0.05953	0.0139	0.2134	0.06818	0.000331	0.000621	79	102	102
Per90	ENSG00000171446	KRT27	-2.45271	-0.20332	0.0142	0.01562	0.06644	0.000397	0.00073	4	4	4
Per90	ENSG00000114423	CBLB	2.45196	0.34676	0.0142	0.00553	0.02855	0.0215	0.0215	11	13	13
Per90	ENSG00000175662	TOM1L2	-2.44324	-0.0966	0.0146	0.07605	0.11934	1.46e-06	4.49e-06	19	19	19
Per90	ENSG00000154803	FLCN	-2.44188	-0.05216	0.0146	0.26723	0.40557	1.96e-22	5.3e-21	14	19	19
Per90	ENSG00000184544	DHRS7C	2.43955	0.16526	0.0147	0.02879	0.02204	0.0437	0.0385	15	16	16
Per90	ENSG00000167608	TMC4	2.41907	0.06459	0.0156	0.15783	0.31404	1.09e-16	1.43e-15	14	19	19
Per90	ENSG00000130312	MRPL34	-2.41637	-0.06585	0.0157	0.16194	0.29006	2.63e-15	2.93e-14	23	23	23
Per90	ENSG00000005882	PDK2	2.4137	0.10148	0.0158	0.06132	0.07472	0.000167	0.000337	35	38	38
Per90	ENSG00000144810	COL8A1	-2.41053	-0.10664	0.0159	0.05505	0.05781	0.000979	0.0016	40	44	44
Per90	ENSG00000203965	EFCAB7	2.40942	0.12663	0.016	0.04526	0.05427	0.00142	0.00221	24	29	29
Per90	ENSG00000164081	TEX264	-2.40121	-0.09178	0.0163	0.07952	0.13617	2.36e-07	8.51e-07	7	9	9
Per90	ENSG00000005955	GGNBP2	2.39664	0.13783	0.0165	0.04292	0.0915	2.85e-05	6.86e-05	15	15	15
Per90	ENSG00000254852	NPIPA2	2.39656	0.08114	0.0165	0.10915	0.17661	2.59e-09	1.31e-08	19	22	22
Per90	ENSG00000144895	EIF2A	-2.38659	-0.05759	0.017	0.16926	0.13083	4.22e-07	1.44e-06	59	77	77
Per90	ENSG00000196268	ZNF493	2.37979	0.19223	0.0173	0.01887	0.08595	5.12e-05	0.000117	13	17	17
Per90	ENSG00000099330	OCEL1	2.37036	0.08011	0.0178	0.11629	0.16502	9.62e-09	4.43e-08	48	55	55
Per90	ENSG00000176209	SMIM19	2.36809	0.05454	0.0179	0.19263	0.30601	3.21e-16	4.03e-15	25	28	28
Per90	ENSG00000068078	FGFR3	-2.36306	-0.10547	0.0181	0.06768	0.10787	5.02e-06	1.4e-05	30	36	36
Per90	ENSG00000241370	RPP21	2.36119	0.13304	0.0182	0.05704	0.02516	0.031	0.029	29	35	35
Per90	ENSG00000083937	CHMP2B	2.35948	0.16968	0.0183	0.02824	0.02381	0.036	0.0328	17	19	19
Per90	ENSG00000100401	RANGAP1	-2.33307	-0.08693	0.0196	0.06469	0.09179	2.77e-05	6.67e-05	26	49	49
Per90	ENSG00000125630	POLR1B	-2.33094	-0.09392	0.0198	0.08767	0.14906	5.71e-08	2.27e-07	22	24	24
Per90	ENSG00000176402	GJC3	-2.32748	-0.42795	0.0199	0.00559	0.02011	0.0541	0.0458	1	3	3
Per90	ENSG00000166913	YWHAB	2.32242	0.09455	0.0202	0.08775	0.08903	3.7e-05	8.7e-05	59	64	64
Per90	ENSG00000213420	GPC2	2.31872	1.25079	0.0204	0.00034	0.02329	0.0381	0.0345	1	1	1
Per90	ENSG00000258366	RTEL1	-2.3153	-0.19478	0.0206	0.02191	0.09041	3.2e-05	7.6e-05	6	10	10
Per90	ENSG00000167766	ZNF83	2.315	0.05106	0.0206	0.23621	0.33882	3.63e-18	5.8e-17	43	44	44
Per90	ENSG00000140955	ADAD2	2.30853	0.11083	0.021	0.05306	0.16281	1.23e-08	5.56e-08	5	8	8
Per90	ENSG00000135213	POM121C	2.30806	0.1258	0.021	0.03792	0.06285	0.000578	0.001	11	12	12
Per90	ENSG00000141837	CACNA1A	2.30717	0.13624	0.021	0.05166	0.07319	0.000196	0.000388	22	24	24
Per90	ENSG00000182224	CYB5D1	-2.30622	-0.19073	0.0211	0.01075	0.02583	0.0289	0.0274	4	5	5
Per90	ENSG00000135314	KHDC1	2.3061	0.08015	0.0211	0.10035	0.1142	2.55e-06	7.52e-06	40	43	43
Per90	ENSG00000108947	EFNB3	2.30593	0.06398	0.0211	0.1681	0.25829	1.53e-13	1.38e-12	27	28	28
Per90	ENSG00000234545	FAM133B	-2.30366	-1.33472	0.0212	0.00038	0.02812	0.0225	0.0223	3	3	3
Per90	ENSG00000170615	SLC26A5	2.30306	0.06998	0.0213	0.10587	0.07994	9.64e-05	0.000206	53	58	58
Per90	ENSG00000115020	PIKFYVE	2.30193	0.40424	0.0213	0.01284	0.02224	0.0428	0.0378	8	8	8
Per90	ENSG00000015676	NUDCD3	2.30143	0.07585	0.0214	0.10266	0.11329	2.81e-06	8.23e-06	35	40	40
Per90	ENSG00000042317	SPATA7	-2.28317	-0.1827	0.0224	0.01595	0.05357	0.00153	0.00235	13	13	13
Per90	ENSG00000142798	HSPG2	2.27897	0.18022	0.0227	0.01611	0.0338	0.0122	0.0135	37	39	39
Per90	ENSG00000007933	FMO3	-2.27618	-0.12465	0.0228	0.03849	0.07351	0.000189	0.000376	8	8	8
Per90	ENSG00000151729	SLC25A4	-2.27594	-0.1042	0.0228	0.06375	0.05059	0.00208	0.00305	41	45	45
Per90	ENSG00000181104	F2R	2.2723	0.11873	0.0231	0.03879	0.10872	4.58e-06	1.29e-05	9	9	9
Per90	ENSG00000003436	TFPI	-2.27218	-0.11127	0.0231	0.04965	0.04306	0.00459	0.00598	34	38	38
Per90	ENSG00000108846	ABCC3	2.25432	0.18116	0.0242	0.0161	0.07313	0.000197	0.00039	5	5	5
Per90	ENSG00000181163	NPM1	-2.25326	-0.14947	0.0242	0.05731	0.04231	0.00497	0.00637	31	38	38
Per90	ENSG00000165806	CASP7	-2.25246	-0.0427	0.0243	0.34528	0.45129	1.23e-25	5.17e-24	53	58	58
Per90	ENSG00000165105	RASEF	-2.25056	-0.1	0.0244	0.06699	0.0401	0.00628	0.00772	31	36	36
Per90	ENSG00000006831	ADIPOR2	-2.25017	-0.24714	0.0244	0.01455	0.03089	0.0167	0.0174	7	10	10
Per90	ENSG00000138092	CENPO	-2.24646	-0.20781	0.0247	0.01588	0.02863	0.0213	0.0213	7	8	8
Per90	ENSG00000003056	M6PR	-2.24378	-0.09099	0.0248	0.0774	0.18026	1.71e-09	8.82e-09	9	9	9
Per90	ENSG00000140459	CYP11A1	2.24035	0.1782	0.0251	0.01955	0.02724	0.0248	0.0242	8	8	8
Per90	ENSG00000005156	LIG3	-2.23547	-0.07077	0.0254	0.11698	0.2065	8.18e-11	5.01e-10	23	25	25
Per90	ENSG00000136159	NUDT15	-2.23177	-3.67623	0.0256	6e-05	0.0193	0.0593	0.0495	1	2	2
Per90	ENSG00000137411	VARS2	2.22863	0.10321	0.0258	0.06349	0.14158	1.3e-07	4.88e-07	11	11	11
Per90	ENSG00000135698	MPHOSPH6	-2.22674	-0.07255	0.026	0.11428	0.23226	3.78e-12	2.79e-11	29	31	31
Per90	ENSG00000197872	FAM49A	-2.22096	-0.22767	0.0264	0.02003	0.04604	0.00336	0.00458	32	59	59
Per90	ENSG00000180573	HIST1H2AC	-2.21534	-0.10166	0.0267	0.07617	0.02313	0.0388	0.0349	40	47	47
Per90	ENSG00000223865	HLA-DPB1	-2.21525	-0.07736	0.0267	0.1094	0.31127	1.58e-16	2.04e-15	45	54	54
Per90	ENSG00000186051	TAL2	2.20678	0.11689	0.0273	0.05024	0.02103	0.0489	0.0421	35	39	39
Per90	ENSG00000181827	RFX7	2.20354	0.07567	0.0276	0.09482	0.14281	1.14e-07	4.3e-07	23	25	25
Per90	ENSG00000116874	WARS2	-2.20144	-0.04636	0.0277	0.25054	0.38918	2.41e-21	5.63e-20	15	16	16
Per90	ENSG00000178882	FAM101A	-2.18925	-0.097	0.0286	0.07435	0.13311	3.29e-07	1.15e-06	13	13	13
Per90	ENSG00000137474	MYO7A	2.1885	0.10367	0.0286	0.07888	0.10066	1.08e-05	2.83e-05	31	33	33
Per90	ENSG00000211445	GPX3	2.17835	0.15883	0.0294	0.02437	0.02594	0.0285	0.0271	18	22	22
Per90	ENSG00000107779	BMPR1A	-2.17274	-0.08204	0.0298	0.07365	0.13655	2.26e-07	8.19e-07	18	18	18
Per90	ENSG00000269558	AC104057.1	2.17012	0.08138	0.03	0.07339	0.14385	1.01e-07	3.87e-07	15	16	16
Per90	ENSG00000172456	FGGY	2.16149	0.13012	0.0307	0.03135	0.07578	0.000149	0.000305	8	8	8
Per90	ENSG00000166920	C15orf48	2.16029	1.50158	0.0308	0.00031	0.02863	0.0213	0.0213	1	1	1
Per90	ENSG00000117122	MFAP2	2.15973	0.15554	0.0308	0.02287	0.04165	0.00533	0.00675	5	5	5
Per90	ENSG00000101425	BPI	2.15388	0.06524	0.0312	0.11501	0.16848	6.52e-09	3.09e-08	29	32	32
Per90	ENSG00000176593	CTD-2368P22.1	2.15258	0.11373	0.0314	0.04229	0.172	4.38e-09	2.13e-08	5	7	7
Per90	ENSG00000133195	SLC39A11	-2.15133	-0.0653	0.0315	0.1149	0.0816	8.1e-05	0.000176	52	58	58
Per90	ENSG00000197696	NMB	-2.14836	-0.10721	0.0317	0.04652	0.03178	0.0152	0.0161	18	20	20
Per90	ENSG00000122033	MTIF3	2.14318	0.05675	0.0321	0.15899	0.15042	4.91e-08	1.99e-07	47	53	53
Per90	ENSG00000112357	PEX7	2.14045	0.09321	0.0323	0.05446	0.13251	3.52e-07	1.22e-06	14	14	14
Per90	ENSG00000106565	TMEM176B	-2.14004	-0.07663	0.0324	0.08225	0.19836	2.12e-10	1.24e-09	19	21	21
Per90	ENSG00000174374	WBSCR16	-2.13476	-0.18713	0.0328	0.03716	0.04464	0.00389	0.00517	20	34	34
Per90	ENSG00000116127	ALMS1	-2.13409	-0.14775	0.0328	0.03362	0.02817	0.0224	0.0223	21	37	37
Per90	ENSG00000183060	LYSMD4	2.13074	0.0718	0.0331	0.12474	0.2227	1.19e-11	8.2e-11	23	26	26
Per90	ENSG00000185404	SP140L	-2.1241	-0.06902	0.0337	0.10529	0.15692	2.39e-08	1.02e-07	35	35	35
Per90	ENSG00000142686	C1orf216	-2.12101	-0.13775	0.0339	0.02978	0.0428	0.00472	0.00611	13	14	14
Per90	ENSG00000214087	ARL16	-2.109	-0.03293	0.0349	0.40979	0.58154	1.85e-36	2.41e-34	21	25	25
Per90	ENSG00000178809	TRIM73	2.10708	0.06489	0.0351	0.12387	0.1616	1.41e-08	6.31e-08	27	36	36
Per90	ENSG00000118514	ALDH8A1	2.10681	0.08732	0.0351	0.09589	0.20125	1.51e-10	8.97e-10	24	24	24
Per90	ENSG00000108823	SGCA	-2.10426	-0.06083	0.0354	0.14622	0.26271	8.77e-14	8.21e-13	15	20	20
Per90	ENSG00000161016	RPL8	2.09536	0.06609	0.0361	0.12508	0.16601	8.61e-09	4e-08	17	18	18
Per90	ENSG00000112378	PERP	-2.09057	-0.07492	0.0366	0.16903	0.23458	2.85e-12	2.13e-11	47	57	57
Per90	ENSG00000018699	TTC27	2.08605	0.10232	0.037	0.05872	0.16597	8.65e-09	4.01e-08	3	3	3
Per90	ENSG00000080345	RIF1	-2.085	-0.06337	0.0371	0.13249	0.1539	3.34e-08	1.39e-07	41	46	46
Per90	ENSG00000151640	DPYSL4	-2.07918	-0.04432	0.0376	0.26603	0.37483	2.06e-20	4.31e-19	30	36	36
Per90	ENSG00000181656	GPR88	2.07868	0.23735	0.0376	0.00858	0.02362	0.0367	0.0334	2	2	2
Per90	ENSG00000156050	FAM161B	-2.07725	-0.12057	0.0378	0.04576	0.0654	0.000442	0.000796	25	28	28
Per90	ENSG00000163521	GLB1L	-2.07133	-0.12868	0.0383	0.03872	0.12081	1.25e-06	3.87e-06	7	7	7
Per90	ENSG00000108264	TADA2A	-2.06917	-0.04897	0.0385	0.19542	0.28263	6.9e-15	7.29e-14	28	28	28
Per90	ENSG00000116977	LGALS8	-2.0667	-0.12231	0.0388	0.03744	0.09907	1.28e-05	3.31e-05	9	10	10
Per90	ENSG00000228594	C1orf233	2.06522	0.21575	0.0389	0.02587	0.0209	0.0496	0.0426	13	16	16
Per90	ENSG00000197157	SND1	2.05814	0.1042	0.0396	0.04559	0.15433	3.18e-08	1.34e-07	12	14	14
Per90	ENSG00000183150	GPR19	-2.05738	-0.14067	0.0396	0.02925	0.03591	0.00978	0.0112	16	16	16
Per90	ENSG00000071246	VASH1	-2.05353	-0.09537	0.04	0.04021	0.09737	1.53e-05	3.9e-05	14	14	14
Per90	ENSG00000204301	NOTCH4	2.05202	0.05614	0.0402	0.16537	0.36359	1.07e-19	1.97e-18	49	53	53
Per90	ENSG00000137331	IER3	-2.05179	-2.08009	0.0402	0.0001	0.02487	0.032	0.0297	1	1	1
Per90	ENSG00000105186	ANKRD27	2.05018	0.0714	0.0403	0.10275	0.14618	7.85e-08	3.06e-07	43	46	46
Per90	ENSG00000101605	MYOM1	2.04586	1.07857	0.0408	0.00037	0.02276	0.0404	0.0361	1	1	1
Per90	ENSG00000186854	TRABD2A	-2.04252	-0.07208	0.0411	0.0963	0.07234	0.000214	0.00042	26	27	27
Per90	ENSG00000165807	PPP1R36	2.0421	0.10621	0.0411	0.03929	0.034	0.012	0.0133	23	25	25
Per90	ENSG00000180855	ZNF443	-2.04078	-0.12472	0.0413	0.03165	0.05228	0.00175	0.00264	16	20	20
Per90	ENSG00000103723	AP3B2	-2.04011	-0.03305	0.0413	0.33938	0.45728	4.48e-26	1.97e-24	27	27	27
Per90	ENSG00000182141	ZNF708	2.03638	0.12953	0.0417	0.02231	0.07942	0.000102	0.000217	4	4	4
Per90	ENSG00000179097	HTR1F	-2.03429	-0.1363	0.0419	0.02808	0.03037	0.0177	0.0183	9	9	9
Per90	ENSG00000167562	ZNF701	2.03393	0.1617	0.042	0.03826	0.02778	0.0234	0.023	25	29	29
Per90	ENSG00000167747	C19orf48	-2.03387	-0.05218	0.042	0.22001	0.0773	0.000127	0.000264	84	96	96
Per90	ENSG00000173264	GPR137	2.03099	0.10373	0.0423	0.05567	0.0353	0.0104	0.0118	22	30	30
Per90	ENSG00000186417	GLDN	2.02913	0.07557	0.0424	0.10228	0.16609	8.53e-09	3.97e-08	19	21	21
Per90	ENSG00000188389	PDCD1	-2.02642	-0.18519	0.0427	0.02209	0.09138	2.89e-05	6.93e-05	20	31	31
Per90	ENSG00000148218	ALAD	2.0241	0.11089	0.043	0.03543	0.05639	0.00113	0.00182	13	14	14
Per90	ENSG00000103168	TAF1C	2.02276	0.03775	0.0431	0.28955	0.50653	7.06e-30	4.61e-28	14	15	15
Per90	ENSG00000033800	PIAS1	2.02257	0.13718	0.0431	0.02377	0.02288	0.0399	0.0358	12	12	12
Per90	ENSG00000101282	RSPO4	-2.01622	-0.11162	0.0438	0.03959	0.0888	3.79e-05	8.91e-05	16	16	16
Per90	ENSG00000040275	SPDL1	-2.01314	-0.13289	0.0441	0.02162	0.03985	0.00644	0.00789	33	34	34
Per90	ENSG00000100418	DESI1	2.01	0.04954	0.0444	0.22785	0.11804	1.69e-06	5.14e-06	66	89	89
Per90	ENSG00000268885	AC026740.1	2.00894	0.16579	0.0445	0.01602	0.03124	0.0161	0.0169	6	7	7
Per90	ENSG00000170579	DLGAP1	2.00522	1.04462	0.0449	0.00041	0.04494	0.00377	0.00505	1	1	1
Per90	ENSG00000128313	APOL5	2.00344	0.0935	0.0451	0.08818	0.03502	0.0107	0.0121	38	46	46
Per90	ENSG00000087494	PTHLH	-1.99919	-0.21674	0.0456	0.01098	0.03145	0.0157	0.0166	3	3	3
Per90	ENSG00000158869	FCER1G	1.99607	0.13659	0.0459	0.04302	0.04082	0.00582	0.00726	17	22	22
Per90	ENSG00000148950	IMMP1L	1.9952	0.12189	0.046	0.0305	0.03337	0.0128	0.014	24	29	29
Per90	ENSG00000156966	B3GNT7	-1.99288	-0.09801	0.0463	0.06715	0.03823	0.00765	0.00911	31	35	35
Per90	ENSG00000131459	GFPT2	1.99145	0.18267	0.0464	0.042	0.03254	0.014	0.015	26	34	34
Per90	ENSG00000165507	C10orf10	1.99082	0.16646	0.0465	0.01491	0.02013	0.0541	0.0458	12	16	16
Per90	ENSG00000125848	FLRT3	-1.98805	-0.11447	0.0468	0.04329	0.0247	0.0326	0.0302	43	47	47
Per90	ENSG00000054277	OPN3	1.98258	0.08001	0.0474	0.05192	0.14166	1.29e-07	4.84e-07	11	12	12
Per90	ENSG00000131055	COX4I2	1.9823	0.16328	0.0474	0.01707	0.03276	0.0137	0.0148	18	19	19
Per90	ENSG00000095713	CRTAC1	-1.978	-0.06838	0.0479	0.11616	0.08799	4.13e-05	9.65e-05	32	34	34
Per90	ENSG00000205609	EIF3CL	-1.97621	-0.09542	0.0481	0.06053	0.07724	0.000128	0.000265	20	24	24
Per90	ENSG00000175538	KCNE3	-1.97409	-0.0678	0.0484	0.09984	0.18262	1.31e-09	6.83e-09	23	23	23
Per90	ENSG00000129667	RHBDF2	-1.97255	-0.10702	0.0485	0.03746	0.08489	5.73e-05	0.00013	22	26	26
Per90	ENSG00000176473	WDR25	-1.97088	-0.06737	0.0487	0.0926	0.15779	2.17e-08	9.4e-08	36	36	36
Per90	ENSG00000166619	BLCAP	-1.97036	-0.32982	0.0488	0.01512	0.03823	0.00765	0.00911	3	4	4
Per90	ENSG00000139880	CDH24	-1.96729	-0.12998	0.0491	0.02368	0.02065	0.051	0.0436	15	16	16
Per90	ENSG00000160221	C21orf33	1.96542	0.27787	0.0494	0.00767	0.02229	0.0425	0.0376	12	17	17
Per90	ENSG00000152104	PTPN14	-1.96359	-0.04192	0.0496	0.23621	0.06543	0.000441	0.000796	116	131	131
Per90	ENSG00000145777	TSLP	-1.96263	-0.06255	0.0497	0.10292	0.16709	7.62e-09	3.57e-08	14	17	17
