# Supplementary material for: Associations of variants In the hexokinase 1 and interleukin 18 receptor regions with oxyhemoglobin saturation during sleep
Source: PLoS Genet. 2019 Apr 16;15(4):e1007739. doi: 10.1371/journal.pgen.1007739 (PMC6467367; doi:10.1371/journal.pgen.1007739)
Supplement: S15 Table — Lead results (p < 0.05) are shown. Note that Ensembl IDs obtained from MetaXcan are occasionally unavailable. (XLS) [file pgen.1007739.s037.xls]

## Sheet: Table S15
Table S15. MetaXcan gene-level results for hypothalamus in European-Americans.
Lead results (p < 0.05) are shown. Note that Ensembl IDs obtained from MetaXcan are occasionally unavailable.
Phenotype	Ensembl_ID	Gene	zscore	effect_size	pvalue	var_g	pred_perf_r2	pred_perf_pval	pred_perf_qval	n_snps_used	n_snps_in_cov	n_snps_in_model
Avg SpO2	ENSG00000178199	ZC3H12D	-3.2282	-0.40558	0.00125	0.01014	0.16115	0.000204	0.00114	7	12	12
Avg SpO2	ENSG00000108592	FTSJ3	3.20265	0.08341	0.00136	0.22312	0.34532	8.06e-09	2.6e-07	22	24	24
Avg SpO2	ENSG00000177302	TOP3A	2.96584	0.1257	0.00302	0.07671	0.08067	0.0102	0.0216	27	34	34
Avg SpO2	ENSG00000130812	ANGPTL6	2.92065	0.05923	0.00349	0.31954	0.09849	0.00433	0.0118	63	76	76
Avg SpO2	ENSG00000087338	GMCL1	-2.88293	-0.11313	0.00394	0.09356	0.06291	0.0239	0.0396	29	30	30
Avg SpO2	ENSG00000087884	AAMDC	-2.82242	-0.05508	0.00477	0.47056	0.11749	0.00173	0.00609	65	76	76
Avg SpO2	ENSG00000158050	DUSP2	-2.82078	-0.07767	0.00479	0.24563	0.09815	0.0044	0.0119	31	39	39
Avg SpO2	ENSG00000183891	TTC32	-2.70993	-0.05059	0.00673	0.49241	0.17575	9.8e-05	0.000633	97	109	109
Avg SpO2	ENSG00000242252	BGLAP	2.6804	0.17717	0.00735	0.03122	0.06651	0.0201	0.0349	7	7	7
Avg SpO2	ENSG00000102743	SLC25A15	2.63352	0.1115	0.00845	0.10295	0.13194	0.000859	0.00357	29	31	31
Avg SpO2	ENSG00000143520	FLG2	-2.62377	-1.18707	0.0087	0.00074	0.13952	0.000593	0.00268	4	4	4
Avg SpO2	ENSG00000123427	METTL21B	2.55889	0.07981	0.0105	0.14026	0.24847	2.18e-06	3.05e-05	63	65	65
Avg SpO2	ENSG00000184674	GSTT1	-2.52243	-0.09868	0.0117	0.08815	0.40903	1.3e-10	7.02e-09	12	20	20
Avg SpO2	ENSG00000205659	LIN52	2.51307	0.09733	0.012	0.1008	0.12551	0.00117	0.00453	10	11	11
Avg SpO2	ENSG00000134049	IER3IP1	2.48503	0.18106	0.013	0.0281	0.0789	0.0111	0.023	2	2	2
Avg SpO2	ENSG00000171469	ZNF561	-2.4751	-2.16734	0.0133	0.00018	0.10816	0.00272	0.00843	1	1	1
Avg SpO2	ENSG00000174226	SNX31	2.4742	0.06254	0.0134	0.24381	0.44153	1.35e-11	1.02e-09	12	12	12
Avg SpO2	ENSG00000106392	C1GALT1	-2.46177	-0.1006	0.0138	0.08883	0.08959	0.00664	0.016	16	20	20
Avg SpO2	ENSG00000155275	TRMT44	2.45543	0.06792	0.0141	0.14859	0.18219	7.08e-05	0.000495	33	38	38
Avg SpO2	ENSG00000107372	ZFAND5	-2.44993	-0.05616	0.0143	0.26912	0.08165	0.00971	0.0209	66	74	74
Avg SpO2	ENSG00000104826	LHB	2.44438	3.2291	0.0145	0.00016	0.09035	0.0064	0.0156	1	1	1
Avg SpO2	ENSG00000175592	FOSL1	2.43882	0.10087	0.0147	0.12904	0.28054	3.69e-07	6.85e-06	26	33	33
Avg SpO2	ENSG00000171631	P2RY6	-2.40779	-0.05245	0.016	0.3296	0.13053	0.000921	0.00376	79	91	91
Avg SpO2	ENSG00000100099	HPS4	2.40679	0.84439	0.0161	0.00118	0.06279	0.0241	0.0398	20	21	21
Avg SpO2	ENSG00000166289	PLEKHF1	-2.40251	-0.13374	0.0163	0.04438	0.07359	0.0143	0.0274	24	26	26
Avg SpO2	ENSG00000155282	RP11-195B21.3	-2.39676	-0.05646	0.0165	0.38362	0.07483	0.0135	0.0262	12	20	20
Avg SpO2	ENSG00000105639	JAK3	-2.37262	-0.08105	0.0177	0.15793	0.14375	0.000482	0.00228	44	51	51
Avg SpO2	ENSG00000198131	ZNF544	-2.34743	-0.06129	0.0189	0.21345	0.33282	1.73e-08	5.06e-07	25	29	29
Avg SpO2	ENSG00000215018	COL28A1	2.34679	0.05469	0.0189	0.2937	0.0963	0.00481	0.0127	69	75	75
Avg SpO2	ENSG00000232040	SCAND3	2.33128	0.1462	0.0197	0.04603	0.06869	0.0181	0.0323	19	23	23
Avg SpO2	ENSG00000108556	CHRNE	-2.32534	-0.15983	0.0201	0.0416	0.0599	0.0277	0.0442	8	8	8
Avg SpO2	ENSG00000146555	SDK1	-2.31737	-1.1054	0.0205	0.00103	0.06105	0.0262	0.0424	5	5	5
Avg SpO2	ENSG00000223865	HLA-DPB1	2.31633	0.09395	0.0205	0.08708	0.27615	4.72e-07	8.6e-06	72	77	77
Avg SpO2	ENSG00000083814	ZNF671	2.31421	0.03882	0.0207	0.53469	0.09611	0.00486	0.0128	108	135	135
Avg SpO2	ENSG00000213983	AP1G2	2.30097	0.07011	0.0214	0.17707	0.05654	0.0326	0.0494	45	50	50
Avg SpO2	ENSG00000219626	FAM228B	2.29748	0.13398	0.0216	0.03009	0.06161	0.0255	0.0414	5	6	6
Avg SpO2	ENSG00000144895	EIF2A	2.2902	0.07103	0.022	0.15083	0.33038	2.01e-08	5.64e-07	8	8	8
Avg SpO2	ENSG00000133027	PEMT	2.28768	0.05104	0.0222	0.32633	0.11521	0.00194	0.00658	53	79	79
Avg SpO2	ENSG00000139746	RBM26	2.28744	0.06127	0.0222	0.21955	0.09807	0.00442	0.0119	48	55	55
Avg SpO2	ENSG00000164008	C1orf50	-2.27797	-0.12231	0.0227	0.05844	0.17542	9.97e-05	0.000639	14	16	16
Avg SpO2	ENSG00000135090	TAOK3	-2.2588	-0.87934	0.0239	0.001	0.08971	0.0066	0.016	4	4	4
Avg SpO2	ENSG00000103356	EARS2	2.24402	0.05071	0.0248	0.39906	0.25746	1.34e-06	2.02e-05	88	100	100
Avg SpO2	ENSG00000176907	C8orf4	2.24169	0.09568	0.025	0.07521	0.1239	0.00127	0.00481	17	21	21
Avg SpO2	ENSG00000204807	FAM27E2	2.22971	0.05684	0.0258	0.39064	0.16475	0.00017	0.000987	11	38	38
Avg SpO2	ENSG00000184983	NDUFA6	2.22649	0.11859	0.026	0.07853	0.13379	0.000785	0.00334	12	13	13
Avg SpO2	ENSG00000103148	NPRL3	2.21603	0.08084	0.0267	0.14515	0.27252	5.79e-07	1e-05	11	14	14
Avg SpO2	ENSG00000257335	MGAM	2.21294	0.08872	0.0269	0.10213	0.19014	4.72e-05	0.000359	39	39	39
Avg SpO2	ENSG00000245848	CEBPA	-2.2099	-0.10114	0.0271	0.08016	0.07887	0.0111	0.023	24	28	28
Avg SpO2	ENSG00000116874	WARS2	2.20393	0.05591	0.0275	0.19886	0.35241	5.19e-09	1.77e-07	13	14	14
Avg SpO2	ENSG00000112619	PRPH2	-2.19899	-0.05279	0.0279	0.27391	0.44125	1.37e-11	1.02e-09	18	19	19
Avg SpO2	ENSG00000108561	C1QBP	-2.18465	-0.09787	0.0289	0.07219	0.09005	0.00649	0.0158	21	21	21
Avg SpO2	ENSG00000159210	SNF8	-2.17986	-0.10195	0.0293	0.0658	0.07143	0.0159	0.0295	24	24	24
Avg SpO2	ENSG00000164898	C7orf55	2.17473	2.06201	0.0296	0.00016	0.12774	0.00105	0.00415	1	1	1
Avg SpO2	ENSG00000204793	FOXD4L6	2.1342	0.39279	0.0328	0.00557	0.06961	0.0173	0.0313	3	7	7
Avg SpO2	ENSG00000112339	HBS1L	-2.13214	-0.07591	0.033	0.1244	0.16987	0.000132	0.000804	71	79	79
Avg SpO2	ENSG00000171103	TRMT61B	2.11618	0.10272	0.0343	0.05729	0.06586	0.0207	0.0357	20	20	20
Avg SpO2	ENSG00000164253	WDR41	2.09383	0.04591	0.0363	0.30808	0.1989	3.01e-05	0.000254	77	82	82
Avg SpO2	ENSG00000028528	SNX1	-2.08952	-0.09147	0.0367	0.06107	0.12676	0.00111	0.00431	7	10	10
Avg SpO2	ENSG00000174718	KIAA1551	-2.08762	-0.0379	0.0368	0.59568	0.1671	0.000151	0.000903	110	126	126
Avg SpO2	ENSG00000100836	PABPN1	2.08455	0.65916	0.0371	0.00154	0.08053	0.0103	0.0217	1	1	1
Avg SpO2	ENSG00000100612	DHRS7	2.07603	0.09528	0.0379	0.07618	0.08505	0.00825	0.0186	53	54	54
Avg SpO2	ENSG00000171115	GIMAP8	2.06779	1.01034	0.0387	0.00064	0.09245	0.00579	0.0146	1	1	1
Avg SpO2	ENSG00000135446	CDK4	2.04684	0.04873	0.0407	0.2248	0.21252	1.48e-05	0.000145	74	83	83
Avg SpO2	ENSG00000204428	LY6G5C	2.04402	0.0594	0.041	0.16894	0.20115	2.68e-05	0.000234	46	53	53
Avg SpO2	ENSG00000099957	P2RX6	2.04335	0.09039	0.041	0.08437	0.10893	0.00262	0.00821	11	13	13
Avg SpO2	ENSG00000164949	GEM	2.04162	0.96484	0.0412	0.00158	0.10509	0.00315	0.0093	3	3	3
Avg SpO2	ENSG00000162062	C16orf59	2.03439	0.08689	0.0419	0.11173	0.17375	0.000108	0.000685	31	36	36
Avg SpO2	ENSG00000168275	COA6	2.03416	0.08673	0.0419	0.08538	0.19151	4.4e-05	0.000342	12	13	13
Avg SpO2	ENSG00000142102	ATHL1	2.03215	0.06523	0.0421	0.17062	0.38891	5.01e-10	2.42e-08	12	14	14
Avg SpO2	ENSG00000159173	TNNI1	-2.02538	-0.0308	0.0428	0.71831	0.27026	6.57e-07	1.11e-05	118	133	133
Avg SpO2	ENSG00000110321	EIF4G2	2.02252	0.06125	0.0431	0.15414	0.07555	0.013	0.0257	79	79	79
Avg SpO2	ENSG00000105186	ANKRD27	-2.0038	-0.05568	0.0451	0.24713	0.13545	0.000724	0.00313	48	50	50
Avg SpO2	ENSG00000144908	ALDH1L1	2.00113	0.06962	0.0454	0.12717	0.21604	1.23e-05	0.000125	40	43	43
Avg SpO2	ENSG00000198453	ZNF568	-1.99779	-0.12058	0.0457	0.04441	0.11421	0.00203	0.00683	8	10	10
Avg SpO2	ENSG00000073050	XRCC1	-1.99122	-0.06824	0.0465	0.13735	0.19068	4.59e-05	0.000351	38	43	43
Avg SpO2	ENSG00000164967	RPP25L	-1.98024	-0.0693	0.0477	0.12959	0.18923	4.94e-05	0.000372	23	25	25
Avg SpO2	ENSG00000135905	DOCK10	-1.97254	-0.10825	0.0485	0.04984	0.09209	0.00589	0.0147	17	18	18
Avg SpO2	ENSG00000127578	WFIKKN1	1.96514	0.09654	0.0494	0.06492	0.11111	0.00236	0.00765	11	11	11
Avg SpO2	ENSG00000124380	SNRNP27	-1.96498	-0.11264	0.0494	0.04336	0.09909	0.00421	0.0115	14	14	14
Avg SpO2	ENSG00000129347	KRI1	-1.96257	-0.05504	0.0497	0.19496	0.26084	1.11e-06	1.74e-05	21	27	27
Avg SpO2	ENSG00000141736	ERBB2	-1.96143	-0.13193	0.0498	0.03346	0.07914	0.011	0.0228	11	13	13
Min SpO2	ENSG00000108556	CHRNE	-4.45997	-0.2852	8.2e-06	0.0416	0.0599	0.0277	0.0442	8	8	8
Min SpO2	ENSG00000145050	MANF	3.3016	0.1429	0.000961	0.09136	0.06515	0.0215	0.0365	16	21	21
Min SpO2	ENSG00000174226	SNX31	3.08105	0.06868	0.00206	0.24381	0.44153	1.35e-11	1.02e-09	12	12	12
Min SpO2	ENSG00000143520	FLG2	-3.06521	-1.20624	0.00218	0.00074	0.13952	0.000593	0.00268	4	4	4
Min SpO2	ENSG00000187624	C17orf97	2.98397	0.13171	0.00285	0.08665	0.23845	3.75e-06	4.68e-05	6	6	6
Min SpO2	ENSG00000196510	ANAPC7	-2.93236	-0.99782	0.00336	0.00091	0.07461	0.0136	0.0264	7	8	8
Min SpO2	ENSG00000105639	JAK3	-2.9308	-0.07642	0.00338	0.19459	0.14375	0.000482	0.00228	46	51	51
Min SpO2	ENSG00000114745	GORASP1	2.84592	0.09851	0.00443	0.11286	0.07047	0.0166	0.0304	31	32	32
Min SpO2	ENSG00000114735	HEMK1	-2.83415	-0.10894	0.00459	0.11803	0.16303	0.000186	0.00105	17	19	19
Min SpO2	ENSG00000115523	GNLY	2.76006	0.10116	0.00578	0.0868	0.09242	0.0058	0.0146	25	26	26
Min SpO2	ENSG00000112782	CLIC5	2.6639	0.09395	0.00772	0.08952	0.09154	0.00605	0.015	25	26	26
Min SpO2	ENSG00000174718	KIAA1551	-2.66129	-0.04198	0.00778	0.59864	0.1671	0.000151	0.000903	111	126	126
Min SpO2	ENSG00000185745	IFIT1	-2.65376	-0.13026	0.00796	0.03899	0.14044	0.000567	0.0026	5	5	5
Min SpO2	ENSG00000176209	SMIM19	-2.6109	-0.13425	0.00903	0.04378	0.09477	0.00518	0.0134	30	30	30
Min SpO2	ENSG00000115604	IL18R1	2.58846	0.151	0.00964	0.03467	0.06472	0.0219	0.0371	11	13	13
Min SpO2	ENSG00000214087	ARL16	2.57428	0.07182	0.01	0.1457	0.29855	1.32e-07	2.84e-06	14	14	14
Min SpO2	ENSG00000106631	MYL7	-2.5493	-0.07016	0.0108	0.16596	0.08966	0.00661	0.016	46	48	48
Min SpO2	ENSG00000066923	STAG3	-2.488	-0.09556	0.0128	0.08562	0.05815	0.0301	0.0466	25	25	25
Min SpO2	ENSG00000148655	C10orf11	-2.46373	-2.06318	0.0137	0.00016	0.12554	0.00117	0.00453	1	1	1
Min SpO2	ENSG00000100612	DHRS7	2.45298	0.10011	0.0142	0.07618	0.08505	0.00825	0.0186	53	54	54
Min SpO2	ENSG00000131149	GSE1	-2.43748	-2.12642	0.0148	0.00016	0.06969	0.0172	0.0312	1	1	1
Min SpO2	ENSG00000185897	FFAR3	2.43163	0.48817	0.015	0.00511	0.07847	0.0113	0.0233	5	7	7
Min SpO2	ENSG00000181450	ZNF678	2.38472	0.04049	0.0171	0.39995	0.07536	0.0131	0.0258	68	73	73
Min SpO2	ENSG00000164933	SLC25A32	-2.36623	-0.08112	0.018	0.11364	0.1455	0.000442	0.00215	22	23	23
Min SpO2	ENSG00000203666	EFCAB2	2.36496	0.04854	0.018	0.31042	0.37796	1.02e-09	4.42e-08	28	32	32
Min SpO2	ENSG00000232040	SCAND3	2.35831	0.15021	0.0184	0.04603	0.06869	0.0181	0.0323	19	23	23
Min SpO2	ENSG00000133597	ADCK2	-2.33673	-2.07327	0.0195	0.00017	0.0579	0.0305	0.047	2	2	2
Min SpO2	ENSG00000116863	ADPRHL2	-2.33007	-0.13544	0.0198	0.03009	0.09245	0.00579	0.0146	5	6	6
Min SpO2	ENSG00000183476	SH2D7	-2.31614	-0.04332	0.0206	0.36753	0.11	0.00249	0.00793	67	89	89
Min SpO2	ENSG00000115602	IL1RL1	2.30935	0.08175	0.0209	0.10678	0.12297	0.00133	0.00496	44	46	46
Min SpO2	ENSG00000213516	RBMXL1	-2.30798	-0.04715	0.021	0.3685	0.09952	0.00412	0.0113	83	89	89
Min SpO2	ENSG00000069493	CLEC2D	2.2924	0.08056	0.0219	0.12041	0.11616	0.00185	0.00636	40	52	52
Min SpO2	ENSG00000034053	APBA2	2.2751	1.85235	0.0229	0.00015	0.10767	0.00278	0.00856	1	1	1
Min SpO2	ENSG00000075643	MOCOS	-2.26857	-0.06968	0.0233	0.11492	0.09246	0.00578	0.0146	19	21	21
Min SpO2	ENSG00000119787	ATL2	2.24974	0.06073	0.0245	0.17457	0.09834	0.00436	0.0118	46	51	51
Min SpO2	ENSG00000110492	MDK	2.23633	0.04742	0.0253	0.36256	0.11206	0.00225	0.00741	49	53	53
Min SpO2	ENSG00000172016	REG3A	-2.23463	-0.04658	0.0254	0.26698	0.14909	0.000371	0.00186	39	41	41
Min SpO2	ENSG00000164898	C7orf55	2.23298	1.87374	0.0255	0.00016	0.12774	0.00105	0.00415	1	1	1
Min SpO2	ENSG00000136874	STX17	2.22735	0.07959	0.0259	0.09793	0.09135	0.0061	0.015	39	40	40
Min SpO2	ENSG00000164039	BDH2	2.22197	0.07109	0.0263	0.16365	0.15119	0.000334	0.00173	37	38	38
Min SpO2	ENSG00000144134	RABL2A	-2.22001	-0.08181	0.0264	0.14643	0.171	0.000124	0.000767	34	43	43
Min SpO2	ENSG00000272195	RP11-156E8.1	-2.21311	-0.05181	0.0269	0.23632	0.49103	3.27e-13	4.34e-11	19	19	19
Min SpO2	ENSG00000143536	CRNN	-2.20555	-0.06451	0.0274	0.1402	0.08173	0.00968	0.0209	60	60	60
Min SpO2	ENSG00000186998	EMID1	2.20317	0.07973	0.0276	0.12173	0.19517	3.65e-05	0.000293	31	36	36
Min SpO2	ENSG00000133048	CHI3L1	-2.20048	-0.07657	0.0278	0.10739	0.06515	0.0215	0.0365	30	34	34
Min SpO2	ENSG00000163216	SPRR2D	-2.19983	-0.15415	0.0278	0.02534	0.06867	0.0181	0.0323	6	7	7
Min SpO2	ENSG00000076924	XAB2	2.19547	2.1683	0.0281	0.00019	0.16437	0.000174	0.001	1	1	1
Min SpO2	ENSG00000087338	GMCL1	-2.18864	-0.07471	0.0286	0.09356	0.06291	0.0239	0.0396	29	30	30
Min SpO2	ENSG00000168275	COA6	2.18663	0.07655	0.0288	0.09198	0.19151	4.4e-05	0.000342	13	13	13
Min SpO2	ENSG00000099957	P2RX6	2.17869	0.08691	0.0294	0.08437	0.10893	0.00262	0.00821	11	13	13
Min SpO2	ENSG00000250510	GPR162	-2.1593	-0.0845	0.0308	0.10208	0.09206	0.0059	0.0147	25	29	29
Min SpO2	ENSG00000171160	MORN4	2.15665	0.03789	0.031	0.5022	0.37845	9.92e-10	4.34e-08	86	94	94
Min SpO2	ENSG00000198454	C9orf141	2.15494	0.04189	0.0312	0.50845	0.09704	0.00464	0.0123	100	130	130
Min SpO2	ENSG00000135842	FAM129A	2.15325	0.09249	0.0313	0.0635	0.06496	0.0217	0.0368	21	22	22
Min SpO2	ENSG00000134744	ZCCHC11	2.14494	0.04188	0.032	0.38153	0.32304	3.12e-08	8.27e-07	86	93	93
Min SpO2	ENSG00000133678	TMEM254	-2.14192	-0.08521	0.0322	0.07414	0.10137	0.00377	0.0106	31	41	41
Min SpO2	ENSG00000133103	COG6	-2.13904	-0.04537	0.0324	0.394	0.22763	6.69e-06	7.69e-05	90	93	93
Min SpO2	ENSG00000198169	ZNF251	2.12241	0.05599	0.0338	0.14762	0.1907	4.59e-05	0.000351	36	47	47
Min SpO2	ENSG00000143575	HAX1	-2.11633	-0.0868	0.0343	0.06575	0.06795	0.0188	0.0332	16	16	16
Min SpO2	ENSG00000135090	TAOK3	-2.10173	-0.72992	0.0356	0.001	0.08971	0.0066	0.016	4	4	4
Min SpO2	ENSG00000011376	LARS2	2.09848	0.07577	0.0359	0.09413	0.20429	2.28e-05	0.000206	24	24	24
Min SpO2	ENSG00000055955	ITIH4	2.09283	0.04589	0.0364	0.19609	0.21592	1.24e-05	0.000125	39	39	39
Min SpO2	ENSG00000122548	KIAA0087	-2.09233	-0.1043	0.0364	0.04027	0.10158	0.00373	0.0105	5	5	5
Min SpO2	ENSG00000182606	TRAK1	2.08505	0.09333	0.0371	0.06613	0.11751	0.00173	0.00609	13	14	14
Min SpO2	ENSG00000167615	LENG8	-2.05893	-0.10233	0.0395	0.0695	0.05628	0.033	0.0498	19	24	24
Min SpO2	ENSG00000151575	TEX9	2.05459	0.13851	0.0399	0.02754	0.0631	0.0237	0.0394	11	12	12
Min SpO2	ENSG00000197208	SLC22A4	2.0502	0.11457	0.0403	0.03866	0.09861	0.00431	0.0117	7	7	7
Min SpO2	ENSG00000155275	TRMT44	2.04541	0.05199	0.0408	0.14859	0.18219	7.08e-05	0.000495	33	38	38
Min SpO2	ENSG00000104856	RELB	2.04438	0.07464	0.0409	0.0892	0.06464	0.022	0.0372	19	22	22
Min SpO2	ENSG00000103168	TAF1C	-2.03758	-0.05574	0.0416	0.13658	0.3344	1.57e-08	4.63e-07	10	10	10
Min SpO2	ENSG00000164068	RNF123	-2.03688	-0.06765	0.0417	0.15507	0.24317	2.91e-06	3.82e-05	48	55	55
Min SpO2	ENSG00000160813	PPP1R35	-2.03179	-0.06154	0.0422	0.14922	0.09872	0.00428	0.0117	38	48	48
Min SpO2	ENSG00000138785	INTS12	2.02067	0.61537	0.0433	0.00185	0.05943	0.0283	0.0448	4	4	4
Min SpO2	ENSG00000164008	C1orf50	-2.01035	-0.07276	0.0444	0.08619	0.17542	9.97e-05	0.000639	15	16	16
Min SpO2	ENSG00000235109	ZSCAN31	2.00085	0.05534	0.0454	0.15766	0.17896	8.33e-05	0.000564	25	30	30
Min SpO2	ENSG00000180817	PPA1	-1.9942	-0.09644	0.0461	0.07344	0.15903	0.000226	0.00125	19	19	19
Min SpO2	ENSG00000196711	FAM150A	-1.99402	-0.92194	0.0462	0.00139	0.13027	0.000932	0.0038	1	1	1
Min SpO2	ENSG00000137825	ITPKA	1.97481	0.06614	0.0483	0.20159	0.14598	0.000432	0.00211	29	30	30
Per90	ENSG00000166821	PEX11A	3.53408	0.1263	0.000409	0.14373	0.10283	0.00352	0.0101	40	44	44
Per90	ENSG00000163666	HESX1	-3.00642	-0.15081	0.00264	0.04401	0.05831	0.0299	0.0464	7	7	7
Per90	ENSG00000186998	EMID1	-2.98562	-0.10735	0.00283	0.12173	0.19517	3.65e-05	0.000293	31	36	36
Per90	ENSG00000158169	FANCC	-2.96712	-0.04842	0.00301	0.44086	0.1356	0.000719	0.00312	98	104	104
Per90	ENSG00000129214	SHBG	-2.80672	-0.18001	0.005	0.023	0.06914	0.0177	0.0318	6	8	8
Per90	ENSG00000177302	TOP3A	-2.73828	-0.10618	0.00618	0.07671	0.08067	0.0102	0.0216	27	34	34
Per90	ENSG00000141720	PIP4K2B	2.73054	0.88736	0.00632	0.00138	0.05914	0.0287	0.0452	2	2	2
Per90	ENSG00000188379	IFNA2	-2.70705	-0.04633	0.00679	0.41432	0.11364	0.00209	0.00699	76	79	79
Per90	ENSG00000145050	MANF	-2.69294	-0.11374	0.00708	0.09136	0.06515	0.0215	0.0365	16	21	21
Per90	ENSG00000115523	GNLY	-2.66374	-0.09831	0.00773	0.0868	0.09242	0.0058	0.0146	25	26	26
Per90	ENSG00000117748	RPA2	-2.6562	-0.05684	0.0079	0.31735	0.21377	1.39e-05	0.000137	46	49	49
Per90	ENSG00000183060	LYSMD4	2.64372	0.11528	0.0082	0.06229	0.05817	0.0301	0.0466	18	18	18
Per90	ENSG00000066923	STAG3	2.59935	0.09842	0.00934	0.08562	0.05815	0.0301	0.0466	25	25	25
Per90	ENSG00000176209	SMIM19	2.58616	0.1329	0.00971	0.04378	0.09477	0.00518	0.0134	30	30	30
Per90	ENSG00000219435	TEX40	2.54287	0.13635	0.011	0.03407	0.06393	0.0228	0.0383	13	14	14
Per90	ENSG00000213516	RBMXL1	2.54159	0.05304	0.011	0.3685	0.09952	0.00412	0.0113	83	89	89
Per90	ENSG00000108272	DHRS11	-2.51952	-0.14059	0.0118	0.03994	0.1149	0.00197	0.00666	4	4	4
Per90	ENSG00000143520	FLG2	2.50702	0.99306	0.0122	0.00074	0.13952	0.000593	0.00268	4	4	4
Per90	ENSG00000174226	SNX31	-2.4891	-0.05569	0.0128	0.24381	0.44153	1.35e-11	1.02e-09	12	12	12
Per90	ENSG00000087338	GMCL1	2.47726	0.08527	0.0132	0.09356	0.06291	0.0239	0.0396	29	30	30
Per90	ENSG00000152926	ZNF117	2.4665	0.0896	0.0136	0.10454	0.09402	0.00537	0.0138	18	24	24
Per90	ENSG00000129347	KRI1	2.41875	0.05958	0.0156	0.22812	0.26084	1.11e-06	1.74e-05	25	27	27
Per90	ENSG00000185897	FFAR3	-2.40311	-0.47486	0.0163	0.00511	0.07847	0.0113	0.0233	5	7	7
Per90	ENSG00000198242	RPL23A	-2.39656	-1.15047	0.0166	0.00047	0.06465	0.022	0.0372	1	1	1
Per90	ENSG00000162062	C16orf59	-2.37707	-0.09735	0.0175	0.13581	0.17375	0.000108	0.000685	32	36	36
Per90	ENSG00000050130	JKAMP	-2.37631	-0.1512	0.0175	0.04172	0.06667	0.0199	0.0347	12	12	12
Per90	ENSG00000234769	WASH4P	2.35414	0.08267	0.0186	0.18073	0.14977	0.000358	0.00182	42	58	58
Per90	ENSG00000138095	LRPPRC	2.35253	0.0677	0.0186	0.12329	0.15038	0.000348	0.00178	16	16	16
Per90	ENSG00000217442	SYCE3	-2.34812	-0.06522	0.0189	0.18942	0.25688	1.38e-06	2.07e-05	26	29	29
Per90	ENSG00000178199	ZC3H12D	2.34466	0.15781	0.019	0.06832	0.16115	0.000204	0.00114	11	12	12
Per90	ENSG00000213462	ERV3-1	2.34073	0.06602	0.0192	0.16644	0.2395	3.55e-06	4.51e-05	14	17	17
Per90	ENSG00000187098	MITF	2.34052	0.05237	0.0193	0.26325	0.12447	0.00124	0.00471	44	50	50
Per90	ENSG00000164171	ITGA2	-2.33747	-0.03253	0.0194	0.67057	0.15497	0.000277	0.00148	159	164	164
Per90	ENSG00000104112	SCG3	-2.33189	-0.78249	0.0197	0.00091	0.05886	0.0291	0.0456	2	2	2
Per90	ENSG00000257335	MGAM	-2.30901	-0.08585	0.0209	0.10213	0.19014	4.72e-05	0.000359	39	39	39
Per90	ENSG00000151575	TEX9	-2.30749	-0.15673	0.021	0.02754	0.0631	0.0237	0.0394	11	12	12
Per90	ENSG00000108556	CHRNE	2.29171	0.14433	0.0219	0.0416	0.0599	0.0277	0.0442	8	8	8
Per90	ENSG00000184900	SUMO3	-2.28927	-0.10726	0.0221	0.0752	0.09316	0.00559	0.0143	17	20	20
Per90	ENSG00000072864	NDE1	-2.27787	-0.10905	0.0227	0.04471	0.11893	0.00162	0.00581	5	9	9
Per90	ENSG00000151689	INPP1	2.27489	0.04607	0.0229	0.27971	0.2	2.84e-05	0.000245	50	56	56
Per90	ENSG00000105639	JAK3	2.26462	0.06098	0.0235	0.19459	0.14375	0.000482	0.00228	46	51	51
Per90	ENSG00000173175	ADCY5	2.26187	2.0995	0.0237	0.00043	0.07661	0.0124	0.0247	2	3	3
Per90	ENSG00000155275	TRMT44	-2.2616	-0.06343	0.0237	0.14859	0.18219	7.08e-05	0.000495	33	38	38
Per90	ENSG00000188394	GPR21	2.24794	2.08323	0.0246	0.00016	0.09498	0.00512	0.0133	1	1	1
Per90	ENSG00000118407	FILIP1	-2.24085	-0.14807	0.025	0.03538	0.09036	0.0064	0.0156	17	19	19
Per90	ENSG00000125755	SYMPK	2.2408	0.05823	0.025	0.20208	0.18265	6.91e-05	0.000488	31	33	33
Per90	ENSG00000168394	TAP1	2.22854	0.05854	0.0258	0.18842	0.10583	0.00304	0.00911	63	75	75
Per90	ENSG00000213413	PVRIG	2.22383	0.09806	0.0262	0.06345	0.06798	0.0187	0.0331	17	17	17
Per90	ENSG00000174718	KIAA1551	2.20737	0.03592	0.0273	0.59864	0.1671	0.000151	0.000903	111	126	126
Per90	ENSG00000152939	MARVELD2	-2.2025	-2.25283	0.0276	0.00013	0.11785	0.0017	0.00602	2	2	2
Per90	ENSG00000065621	GSTO2	-2.18704	-0.07491	0.0287	0.10433	0.09695	0.00466	0.0124	49	50	50
Per90	ENSG00000223865	HLA-DPB1	-2.18127	-0.07983	0.0292	0.08708	0.27615	4.72e-07	8.6e-06	72	77	77
Per90	ENSG00000169230	PRELID1	2.18009	0.10604	0.0293	0.09708	0.08104	0.01	0.0214	21	33	33
Per90	ENSG00000100612	DHRS7	-2.17753	-0.08867	0.0294	0.07618	0.08505	0.00825	0.0186	53	54	54
Per90	ENSG00000198169	ZNF251	-2.1695	-0.05826	0.03	0.14762	0.1907	4.59e-05	0.000351	36	47	47
Per90	ENSG00000135842	FAM129A	-2.16414	-0.09257	0.0305	0.0635	0.06496	0.0217	0.0368	21	22	22
Per90	ENSG00000213965	NUDT19	2.16182	0.04341	0.0306	0.27791	0.13571	0.000715	0.00311	89	93	93
Per90	ENSG00000187624	C17orf97	-2.15202	-0.09505	0.0314	0.08665	0.23845	3.75e-06	4.68e-05	6	6	6
Per90	ENSG00000159210	SNF8	2.14969	0.08817	0.0316	0.0658	0.07143	0.0159	0.0295	24	24	24
Per90	ENSG00000244731	C4A	2.14917	0.08897	0.0316	0.104	0.09287	0.00567	0.0144	12	17	17
Per90	ENSG00000065183	WDR3	2.14573	0.06034	0.0319	0.12259	0.06081	0.0265	0.0427	34	37	37
Per90	ENSG00000214087	ARL16	-2.13483	-0.06003	0.0328	0.1457	0.29855	1.32e-07	2.84e-06	14	14	14
Per90	ENSG00000198130	HIBCH	-2.12217	-0.08154	0.0338	0.08273	0.16301	0.000186	0.00105	26	26	26
Per90	ENSG00000144895	EIF2A	-2.11431	-0.05844	0.0345	0.15083	0.33038	2.01e-08	5.64e-07	8	8	8
Per90	ENSG00000178462	TUBAL3	2.09154	3.29545	0.0365	0.00015	0.08309	0.00906	0.0199	1	1	1
Per90	ENSG00000197208	SLC22A4	-2.0726	-0.11732	0.0382	0.03866	0.09861	0.00431	0.0117	7	7	7
Per90	ENSG00000158050	DUSP2	2.06773	0.05097	0.0387	0.24563	0.09815	0.0044	0.0119	31	39	39
Per90	ENSG00000116874	WARS2	-2.05167	-0.04571	0.0402	0.19886	0.35241	5.19e-09	1.77e-07	13	14	14
Per90	ENSG00000171067	C11orf24	2.05072	0.10641	0.0403	0.06626	0.0631	0.0237	0.0394	15	17	17
Per90	ENSG00000164898	C7orf55	-2.04637	-1.72133	0.0407	0.00016	0.12774	0.00105	0.00415	1	1	1
Per90	ENSG00000105185	PDCD5	2.03984	0.07279	0.0414	0.12517	0.09076	0.00627	0.0154	30	31	31
Per90	ENSG00000250510	GPR162	2.03959	0.07524	0.0414	0.10208	0.09206	0.0059	0.0147	25	29	29
Per90	ENSG00000189157	FAM47E	2.03286	0.03342	0.0421	0.49532	0.238	3.85e-06	4.76e-05	79	85	85
Per90	ENSG00000130684	ZNF337	-2.03164	-2.20859	0.0422	0.00013	0.05741	0.0312	0.0478	1	1	1
Per90	ENSG00000203791	METTL10	2.02345	0.0568	0.043	0.1374	0.08773	0.00726	0.017	48	50	50
Per90	ENSG00000188620	HMX3	-2.01547	-0.06897	0.0439	0.111	0.09252	0.00577	0.0146	36	39	39
Per90	ENSG00000204793	FOXD4L6	-2.00961	-0.35445	0.0445	0.00557	0.06961	0.0173	0.0313	3	7	7
Per90	ENSG00000074317	SNCB	2.00825	0.0831	0.0446	0.06692	0.07612	0.0127	0.0252	24	27	27
Per90	ENSG00000166750	SLFN5	-2.00724	-0.07107	0.0447	0.09316	0.14023	0.000573	0.00262	12	12	12
Per90	ENSG00000100099	HPS4	-1.99315	-0.61094	0.0462	0.00118	0.06279	0.0241	0.0398	20	21	21
Per90	ENSG00000198453	ZNF568	1.9888	0.10409	0.0467	0.04441	0.11421	0.00203	0.00683	8	10	10
Per90	ENSG00000138495	COX17	-1.98668	-0.05841	0.047	0.14678	0.09613	0.00485	0.0128	82	82	82
Per90	ENSG00000119042	SATB2	-1.98511	-0.32172	0.0471	0.01296	0.07239	0.0151	0.0285	4	5	5
Per90	ENSG00000011260	UTP18	-1.98288	-0.03119	0.0474	0.42487	0.17924	8.22e-05	0.000557	85	90	90
Per90	ENSG00000107738	C10orf54	1.9802	0.09776	0.0477	0.04576	0.08406	0.00865	0.0192	10	10	10
Per90	ENSG00000132466	ANKRD17	-1.97683	-0.79063	0.0481	0.00076	0.05745	0.0312	0.0478	4	4	4
