# Supplementary material for: Associations of variants In the hexokinase 1 and interleukin 18 receptor regions with oxyhemoglobin saturation during sleep
Source: PLoS Genet. 2019 Apr 16;15(4):e1007739. doi: 10.1371/journal.pgen.1007739 (PMC6467367; doi:10.1371/journal.pgen.1007739)
Supplement: S16 Table — Lead results (p < 0.05) are shown. Note that Ensembl IDs obtained from MetaXcan are occasionally unavailable. (XLS) [file pgen.1007739.s038.xls]

## Sheet: Table S16
Table S16. MetaXcan gene-level results for liver in European-Americans.
Lead results (p < 0.05) are shown. Note that Ensembl IDs obtained from MetaXcan are occasionally unavailable.
Phenotype	Ensembl_ID	Gene	zscore	effect_size	pvalue	var_g	pred_perf_r2	pred_perf_pval	pred_perf_qval	n_snps_used	n_snps_in_cov	n_snps_in_model
Avg SpO2	ENSG00000057149	SERPINB3	-3.79443	-0.29968	0.000148	0.02787	0.04204	0.0439	0.0463	16	18	18
Avg SpO2	ENSG00000102763	VWA8	-3.49075	-1.15564	0.000482	0.00137	0.05243	0.0241	0.0295	7	7	7
Avg SpO2	ENSG00000108592	FTSJ3	3.24365	0.10434	0.00118	0.13622	0.1918	7.25e-06	4.14e-05	22	26	26
Avg SpO2	ENSG00000085511	MAP3K4	3.21998	2.18602	0.00128	0.00064	0.04908	0.0292	0.0342	2	2	2
Avg SpO2	ENSG00000100867	DHRS2	-3.1594	-0.07284	0.00158	0.26245	0.42513	4.69e-13	1.67e-11	24	25	25
Avg SpO2	ENSG00000182584	ACTL10	-3.10792	-0.14082	0.00188	0.06807	0.04976	0.0281	0.0332	31	32	32
Avg SpO2	ENSG00000161692	DBF4B	2.96649	0.07402	0.00301	0.24307	0.29845	7.12e-09	9.53e-08	34	42	42
Avg SpO2	ENSG00000186832	KRT16	2.95261	0.14614	0.00315	0.06081	0.06917	0.00925	0.0143	15	21	21
Avg SpO2	ENSG00000094916	CBX5	2.91425	0.60204	0.00357	0.01284	0.05111	0.026	0.0313	2	2	2
Avg SpO2	ENSG00000196683	TOMM7	-2.86049	-0.2067	0.00423	0.02922	0.10244	0.00139	0.00332	8	8	8
Avg SpO2	ENSG00000116874	WARS2	2.83185	0.18865	0.00463	0.03182	0.05823	0.0173	0.023	6	6	6
Avg SpO2	ENSG00000251369	ZNF550	-2.74579	-0.05786	0.00604	0.37298	0.53471	1.82e-17	2.37e-15	31	32	32
Avg SpO2	ENSG00000144476	ACKR3	2.73663	0.14224	0.00621	0.05319	0.0984	0.00175	0.00397	11	11	11
Avg SpO2	ENSG00000138180	CEP55	2.73575	0.1841	0.00622	0.03266	0.04828	0.0306	0.0353	14	18	18
Avg SpO2	ENSG00000103671	TRIP4	-2.73346	-0.06071	0.00627	0.42729	0.16826	3.01e-05	0.000142	104	129	129
Avg SpO2	ENSG00000147677	EIF3H	-2.72936	-0.05483	0.00635	0.36182	0.11435	0.000705	0.00192	69	81	81
Avg SpO2	ENSG00000167600	CYP2S1	2.70727	0.09516	0.00678	0.13417	0.06801	0.00988	0.0151	37	47	47
Avg SpO2	ENSG00000156787	TBC1D31	-2.6502	-2.30067	0.00804	0.00017	0.0602	0.0154	0.0211	7	7	7
Avg SpO2	ENSG00000146250	PRSS35	-2.60932	-0.15947	0.00907	0.0389	0.14142	0.000147	0.000535	31	33	33
Avg SpO2	ENSG00000196843	ARID5A	-2.58123	-0.36236	0.00984	0.0098	0.05658	0.019	0.0246	3	6	6
Avg SpO2	ENSG00000151023	ENKUR	-2.57456	-0.19097	0.01	0.02801	0.04053	0.048	0.0494	15	19	19
Avg SpO2	ENSG00000144792	ZNF660	-2.53498	-0.04994	0.0112	0.37701	0.10569	0.00116	0.00284	89	98	98
Avg SpO2	ENSG00000214530	STARD10	2.53415	0.11458	0.0113	0.07468	0.09967	0.00163	0.00374	31	34	34
Avg SpO2	ENSG00000105376	ICAM5	2.52127	0.05544	0.0117	0.28714	0.07111	0.00828	0.0132	57	67	67
Avg SpO2	ENSG00000137411	VARS2	-2.50761	-0.09557	0.0122	0.15551	0.30125	5.86e-09	7.95e-08	14	14	14
Avg SpO2	ENSG00000198203	SULT1C2	-2.48661	-0.11107	0.0129	0.07419	0.14438	0.000124	0.000465	10	10	10
Avg SpO2	ENSG00000204536	CCHCR1	2.48064	0.07589	0.0131	0.15311	0.29261	1.07e-08	1.35e-07	26	27	27
Avg SpO2	ENSG00000204310	AGPAT1	2.47904	0.09927	0.0132	0.08645	0.28576	1.7e-08	2.06e-07	6	7	7
Avg SpO2	ENSG00000105329	TGFB1	2.47681	0.12722	0.0133	0.07235	0.11542	0.000663	0.00183	10	12	12
Avg SpO2	ENSG00000101162	TUBB1	2.47385	0.0562	0.0134	0.39053	0.13458	0.000219	0.000747	84	96	96
Avg SpO2	ENSG00000001630	CYP51A1	2.47094	0.1852	0.0135	0.02966	0.0784	0.00548	0.00961	7	8	8
Avg SpO2	ENSG00000163739	CXCL1	-2.44435	-0.1636	0.0145	0.02652	0.05278	0.0236	0.0291	15	19	19
Avg SpO2	ENSG00000152348	ATG10	2.43998	0.05839	0.0147	0.2255	0.29584	8.53e-09	1.11e-07	44	47	47
Avg SpO2	ENSG00000198467	TPM2	2.43108	0.10775	0.0151	0.07941	0.1466	0.000109	0.000417	19	19	19
Avg SpO2	ENSG00000165912	PACSIN3	2.42207	0.04444	0.0154	0.38972	0.16708	3.23e-05	0.00015	51	74	74
Avg SpO2	ENSG00000141994	DUS3L	-2.40818	-0.21066	0.016	0.01945	0.04291	0.0418	0.0445	9	9	9
Avg SpO2	ENSG00000172270	BSG	-2.40788	-0.31399	0.016	0.02689	0.08232	0.00438	0.00811	5	11	11
Avg SpO2	ENSG00000204516	MICB	2.38925	0.09168	0.0169	0.11457	0.2932	1.02e-08	1.3e-07	14	15	15
Avg SpO2	ENSG00000204366	ZBTB12	2.34016	0.11665	0.0193	0.0685	0.07542	0.00648	0.0109	20	46	46
Avg SpO2	ENSG00000153904	DDAH1	2.32299	0.05023	0.0202	0.29719	0.46012	2.29e-14	1.22e-12	55	60	60
Avg SpO2	ENSG00000113648	H2AFY	-2.31298	-0.06839	0.0207	0.16398	0.07124	0.00822	0.0131	55	59	59
Avg SpO2	ENSG00000146918	NCAPG2	2.3091	0.09758	0.0209	0.1239	0.04812	0.0309	0.0356	30	49	49
Avg SpO2	ENSG00000182568	SATB1	-2.29549	-0.07754	0.0217	0.15376	0.1004	0.00157	0.00362	47	54	54
Avg SpO2	ENSG00000065000	AP3D1	-2.28856	-0.15782	0.0221	0.04509	0.04117	0.0462	0.0481	24	27	27
Avg SpO2	ENSG00000198715	C1orf85	2.28571	0.04388	0.0223	0.33693	0.51963	8.41e-17	8.97e-15	26	26	26
Avg SpO2	ENSG00000177868	CCDC23	2.26689	0.09022	0.0234	0.12386	0.11313	0.000756	0.00203	23	31	31
Avg SpO2	ENSG00000142459	EVI5L	2.2584	0.06065	0.0239	0.18295	0.13114	0.000267	0.000887	48	72	72
Avg SpO2	ENSG00000113273	ARSB	2.25083	0.09464	0.0244	0.0869	0.17049	2.63e-05	0.000126	14	14	14
Avg SpO2	ENSG00000168924	LETM1	2.24664	0.14092	0.0247	0.05731	0.08971	0.00288	0.00589	15	23	23
Avg SpO2	ENSG00000111725	PRKAB1	2.24472	0.08795	0.0248	0.0866	0.09351	0.00232	0.00496	29	31	31
Avg SpO2	ENSG00000269337	AL591479.1	2.23719	0.13007	0.0253	0.04597	0.04061	0.0478	0.0493	8	18	18
Avg SpO2	ENSG00000146039	SLC17A4	2.2221	0.1601	0.0263	0.03243	0.08864	0.00306	0.00615	5	5	5
Avg SpO2	ENSG00000071564	TCF3	-2.22175	-2.38032	0.0263	0.00015	0.04338	0.0406	0.0435	1	1	1
Avg SpO2	ENSG00000121417	ZNF211	2.22159	0.1198	0.0263	0.04337	0.12495	0.000383	0.00119	51	51	51
Avg SpO2	ENSG00000196387	ZNF140	-2.21955	-0.12267	0.0264	0.05657	0.08962	0.00289	0.00591	19	29	29
Avg SpO2	ENSG00000129055	ANAPC13	2.21447	0.05199	0.0268	0.26021	0.45958	2.4e-14	1.26e-12	49	49	49
Avg SpO2	ENSG00000119147	C2orf40	2.20634	0.10294	0.0274	0.06621	0.08709	0.00334	0.00659	20	23	23
Avg SpO2	ENSG00000163877	SNIP1	2.2047	0.16832	0.0275	0.03197	0.04721	0.0325	0.037	9	11	11
Avg SpO2	ENSG00000100575	TIMM9	2.20317	0.13458	0.0276	0.03944	0.06642	0.0108	0.0161	12	13	13
Avg SpO2	ENSG00000177731	FLII	-2.19823	-0.07752	0.0279	0.10326	0.09597	0.00202	0.00446	35	49	49
Avg SpO2	ENSG00000197696	NMB	2.19562	0.09311	0.0281	0.06253	0.10538	0.00118	0.00288	8	9	9
Avg SpO2	ENSG00000108242	CYP2C18	-2.1873	-0.15669	0.0287	0.03745	0.08644	0.00347	0.00675	9	9	9
Avg SpO2	ENSG00000266714	MYO15B	-2.18284	-0.04666	0.029	0.36945	0.24525	2.51e-07	2.28e-06	70	86	86
Avg SpO2	ENSG00000151967	SCHIP1	2.17788	0.05884	0.0294	0.25171	0.092	0.00253	0.00531	68	75	75
Avg SpO2	ENSG00000105397	TYK2	-2.174	-0.11174	0.0297	0.0383	0.06724	0.0103	0.0156	11	11	11
Avg SpO2	ENSG00000144837	PLA1A	-2.1666	-0.0617	0.0303	0.18682	0.07711	0.00589	0.0102	49	51	51
Avg SpO2	ENSG00000150967	ABCB9	-2.16486	-0.10415	0.0304	0.06217	0.19019	8e-06	4.5e-05	4	4	4
Avg SpO2	ENSG00000189050	RNFT1	-2.15957	-0.08878	0.0308	0.09053	0.08488	0.00379	0.00723	23	26	26
Avg SpO2	ENSG00000217442	SYCE3	2.15246	0.13789	0.0314	0.06213	0.16328	4.05e-05	0.000182	6	7	7
Avg SpO2	ENSG00000148498	PARD3	-2.13787	-0.0813	0.0325	0.10115	0.08133	0.00463	0.00845	44	48	48
Avg SpO2	ENSG00000125430	HS3ST3B1	-2.11383	-0.05261	0.0345	0.32454	0.05622	0.0194	0.0249	86	100	100
Avg SpO2	ENSG00000204851	PNMAL2	-2.10653	-0.05425	0.0352	0.36842	0.1147	0.000691	0.00189	69	86	86
Avg SpO2	ENSG00000065485	PDIA5	2.10384	0.09339	0.0354	0.07951	0.0592	0.0163	0.0221	25	30	30
Avg SpO2	ENSG00000164129	NPY5R	-2.10289	-0.16563	0.0355	0.02346	0.04279	0.0421	0.0447	11	11	11
Avg SpO2	ENSG00000240720	LRRD1	2.09608	0.15223	0.0361	0.03201	0.06986	0.00889	0.0139	8	9	9
Avg SpO2	ENSG00000161328	LRRC56	2.09288	0.63865	0.0364	0.00148	0.04976	0.0281	0.0332	1	1	1
Avg SpO2	ENSG00000240972	MIF	-2.08782	-0.04727	0.0368	0.25751	0.42531	4.62e-13	1.66e-11	24	24	24
Avg SpO2	ENSG00000104147	OIP5	-2.07364	-0.09312	0.0381	0.07968	0.1004	0.00157	0.00362	30	31	31
Avg SpO2	ENSG00000188000	OR7D2	-2.07128	-1.01259	0.0383	0.00062	0.26033	9.36e-08	9.64e-07	3	5	5
Avg SpO2	ENSG00000156735	BAG4	2.05251	0.11535	0.0401	0.05229	0.05793	0.0176	0.0233	17	20	20
Avg SpO2	ENSG00000171916	LGALS9C	2.04969	0.13454	0.0404	0.02985	0.15855	5.37e-05	0.000227	5	7	7
Avg SpO2	ENSG00000081051	AFP	2.04166	0.0572	0.0412	0.15611	0.28887	1.38e-08	1.7e-07	21	23	23
Avg SpO2	ENSG00000204616	TRIM31	-2.03878	-0.04864	0.0415	0.20947	0.2114	2.16e-06	1.53e-05	81	88	88
Avg SpO2	ENSG00000141576	RNF157	2.037	0.14056	0.0417	0.04027	0.04317	0.0411	0.0439	13	16	16
Avg SpO2	ENSG00000145147	SLIT2	-2.03183	-0.06979	0.0422	0.1115	0.07235	0.00772	0.0125	35	37	37
Avg SpO2	ENSG00000095261	PSMD5	-2.02914	-0.05838	0.0424	0.16774	0.22136	1.16e-06	8.78e-06	25	26	26
Avg SpO2	ENSG00000135213	POM121C	-2.02647	-0.08413	0.0427	0.09778	0.04742	0.0321	0.0367	24	30	30
Avg SpO2	ENSG00000124875	CXCL6	-2.02607	-0.08962	0.0428	0.05971	0.10347	0.00131	0.00316	16	16	16
Avg SpO2	ENSG00000164902	PHAX	2.01004	0.07321	0.0444	0.10155	0.0866	0.00344	0.0067	40	45	45
Avg SpO2	ENSG00000250588	IQCJ-SCHIP1	2.00591	0.11056	0.0449	0.04928	0.07881	0.00535	0.00943	24	28	28
Avg SpO2	ENSG00000146221	TCTE1	-2.0038	-0.03757	0.0451	0.46015	0.11677	0.000613	0.00172	97	119	119
Avg SpO2	ENSG00000003147	ICA1	-2.00271	-0.04585	0.0452	0.27063	0.49134	1.31e-15	9.77e-14	14	14	14
Avg SpO2	ENSG00000197406	DIO3	1.99952	1.93511	0.0456	0.00015	0.04145	0.0455	0.0476	2	2	2
Avg SpO2	ENSG00000095932	C19orf77	1.99299	0.09606	0.0463	0.08546	0.20803	2.67e-06	1.82e-05	10	12	12
Avg SpO2	ENSG00000134077	THUMPD3	1.98158	0.06852	0.0475	0.10185	0.10176	0.00145	0.00342	23	28	28
Avg SpO2	ENSG00000180530	NRIP1	1.97604	0.054	0.0481	0.19005	0.11825	0.000563	0.0016	49	66	66
Avg SpO2	ENSG00000107929	LARP4B	1.97386	0.07683	0.0484	0.09105	0.1245	0.000393	0.00121	29	45	45
Avg SpO2	ENSG00000113211	PCDHB6	-1.96487	-1.89691	0.0494	0.00016	0.04776	0.0315	0.0362	2	2	2
Avg SpO2	ENSG00000152439	ZNF773	-1.9615	-0.08069	0.0498	0.08169	0.07083	0.00842	0.0134	27	30	30
Avg SpO2	ENSG00000023041	ZDHHC6	1.96145	0.04092	0.0498	0.65659	0.10473	0.00122	0.00297	118	137	137
Avg SpO2	ENSG00000221890	NPTXR	-1.96085	-0.11952	0.0499	0.05159	0.06318	0.013	0.0185	10	15	15
Min SpO2	ENSG00000125630	POLR1B	3.44235	0.12899	0.000577	0.09655	0.13271	0.000244	0.000819	27	33	33
Min SpO2	ENSG00000168653	NDUFS5	3.11182	0.08027	0.00186	0.16195	0.30188	5.61e-09	7.68e-08	21	21	21
Min SpO2	ENSG00000162542	TMCO4	3.03048	0.11034	0.00244	0.08085	0.09042	0.00277	0.00569	18	19	19
Min SpO2	ENSG00000214435	AS3MT	-2.90224	-2.70431	0.00371	0.00012	0.11617	0.000635	0.00177	1	1	1
Min SpO2	ENSG00000140829	DHX38	2.88042	0.13828	0.00397	0.0551	0.08294	0.00423	0.00792	31	33	33
Min SpO2	ENSG00000115459	ELMOD3	2.80951	0.1448	0.00496	0.04973	0.05837	0.0171	0.0229	19	19	19
Min SpO2	ENSG00000236624	CCDC163P	2.80053	0.04743	0.0051	0.34907	0.51808	9.82e-17	9.77e-15	22	26	26
Min SpO2	ENSG00000130755	GMFG	-2.77529	-0.0767	0.00552	0.16595	0.07501	0.00664	0.0111	38	43	43
Min SpO2	ENSG00000187624	C17orf97	2.71354	0.09236	0.00666	0.13669	0.33557	5.09e-10	8.84e-09	7	7	7
Min SpO2	ENSG00000171714	ANO5	-2.70152	-0.14331	0.0069	0.04116	0.05784	0.0176	0.0234	20	20	20
Min SpO2	ENSG00000152439	ZNF773	-2.68052	-0.09938	0.00735	0.08269	0.07083	0.00842	0.0134	28	30	30
Min SpO2	ENSG00000141994	DUS3L	-2.65241	-0.20317	0.00799	0.01945	0.04291	0.0418	0.0445	9	9	9
Min SpO2	ENSG00000151360	ALLC	-2.61424	-0.14981	0.00894	0.04783	0.08791	0.00319	0.00635	9	9	9
Min SpO2	ENSG00000214087	ARL16	2.60001	0.04702	0.00932	0.28554	0.46917	1.02e-14	5.72e-13	27	28	28
Min SpO2	ENSG00000151023	ENKUR	-2.59808	-0.15714	0.00937	0.03457	0.04053	0.048	0.0494	18	19	19
Min SpO2	ENSG00000197696	NMB	2.55742	0.09789	0.0105	0.06256	0.10538	0.00118	0.00288	9	9	9
Min SpO2	ENSG00000029153	ARNTL2	-2.54981	-2.38418	0.0108	0.00014	0.09623	0.00199	0.00441	3	3	3
Min SpO2	ENSG00000179271	GADD45GIP1	2.49432	1.06068	0.0126	0.00056	0.04069	0.0475	0.0492	1	1	1
Min SpO2	ENSG00000186832	KRT16	2.46961	0.11331	0.0135	0.06081	0.06917	0.00925	0.0143	15	21	21
Min SpO2	ENSG00000186577	C6orf1	2.46428	1.19212	0.0137	0.00059	0.05713	0.0184	0.0241	2	2	2
Min SpO2	ENSG00000072571	HMMR	-2.45573	-4.19712	0.0141	0.00013	0.16172	4.44e-05	0.000196	1	1	1
Min SpO2	ENSG00000166938	DIS3L	2.4526	0.10268	0.0142	0.07061	0.18662	9.95e-06	5.35e-05	19	20	20
Min SpO2	ENSG00000182156	ENPP7	-2.44869	-0.10532	0.0143	0.05719	0.19003	8.08e-06	4.54e-05	7	8	8
Min SpO2	ENSG00000002933	TMEM176A	2.43749	0.04313	0.0148	0.38762	0.2078	2.7e-06	1.84e-05	59	72	72
Min SpO2	ENSG00000250588	IQCJ-SCHIP1	2.42476	0.11747	0.0153	0.05822	0.07881	0.00535	0.00943	26	28	28
Min SpO2	ENSG00000106565	TMEM176B	2.41939	0.03489	0.0155	0.63361	0.26581	6.52e-08	6.97e-07	139	167	167
Min SpO2	ENSG00000105397	TYK2	-2.41377	-0.12724	0.0158	0.0383	0.06724	0.0103	0.0156	11	11	11
Min SpO2	ENSG00000243414	TICAM2	-2.40448	-0.19883	0.0162	0.01814	0.06247	0.0136	0.0191	8	8	8
Min SpO2	ENSG00000198203	SULT1C2	-2.37908	-0.09267	0.0174	0.07419	0.14438	0.000124	0.000465	10	10	10
Min SpO2	ENSG00000154803	FLCN	2.37738	0.09515	0.0174	0.07308	0.11732	0.000594	0.00167	22	24	24
Min SpO2	ENSG00000154252	GAL3ST2	2.36813	0.08212	0.0179	0.14336	0.31899	1.68e-09	2.63e-08	19	22	22
Min SpO2	ENSG00000140464	PML	-2.34454	-0.08796	0.0191	0.09342	0.08313	0.00418	0.00786	30	33	33
Min SpO2	ENSG00000137411	VARS2	-2.3361	-0.07586	0.0195	0.15551	0.30125	5.86e-09	7.95e-08	14	14	14
Min SpO2	ENSG00000146250	PRSS35	-2.33378	-0.12906	0.0196	0.0389	0.14142	0.000147	0.000535	31	33	33
Min SpO2	ENSG00000176485	PLA2G16	-2.32784	-0.20467	0.0199	0.03757	0.07061	0.00852	0.0135	11	13	13
Min SpO2	ENSG00000139597	N4BP2L1	2.32574	0.04805	0.02	0.26961	0.10362	0.0013	0.00314	62	70	70
Min SpO2	ENSG00000204616	TRIM31	-2.32261	-0.04828	0.0202	0.20947	0.2114	2.16e-06	1.53e-05	81	88	88
Min SpO2	ENSG00000154059	IMPACT	-2.31726	-0.19839	0.0205	0.02018	0.04652	0.0339	0.0381	3	3	3
Min SpO2	ENSG00000129277	CCL4	2.31661	0.20143	0.0205	0.01259	0.05507	0.0207	0.0262	5	5	5
Min SpO2	ENSG00000102763	VWA8	-2.31304	-0.68695	0.0207	0.00137	0.05243	0.0241	0.0295	7	7	7
Min SpO2	ENSG00000239887	C1orf226	-2.31091	-0.0522	0.0208	0.25361	0.04283	0.042	0.0446	70	80	80
Min SpO2	ENSG00000241852	C8orf58	-2.3081	-0.04869	0.021	0.35592	0.07863	0.0054	0.0095	76	84	84
Min SpO2	ENSG00000068724	TTC7A	-2.30636	-0.05652	0.0211	0.22931	0.14417	0.000125	0.000469	62	65	65
Min SpO2	ENSG00000203666	EFCAB2	2.28523	0.10887	0.0223	0.05281	0.04316	0.0412	0.0439	26	27	27
Min SpO2	ENSG00000215440	NPEPL1	-2.26493	-0.07342	0.0235	0.11098	0.13095	0.00027	0.000895	44	46	46
Min SpO2	ENSG00000120008	WDR11	-2.26178	-0.0827	0.0237	0.08933	0.18071	1.42e-05	7.37e-05	19	19	19
Min SpO2	ENSG00000186235	AC016757.3	2.25245	0.06791	0.0243	0.16049	0.06772	0.01	0.0153	45	48	48
Min SpO2	ENSG00000206503	HLA-A	2.2502	0.0804	0.0244	0.08626	0.11643	0.000625	0.00175	29	30	30
Min SpO2	ENSG00000204310	AGPAT1	2.24509	0.07787	0.0248	0.08645	0.28576	1.7e-08	2.06e-07	6	7	7
Min SpO2	ENSG00000256436	TAS2R31	2.24369	0.07344	0.0249	0.1225	0.08891	0.00301	0.00609	29	32	32
Min SpO2	ENSG00000172354	GNB2	-2.2308	-0.10423	0.0257	0.06807	0.05125	0.0258	0.031	20	24	24
Min SpO2	ENSG00000213366	GSTM2	-2.22703	-0.22057	0.0259	0.03092	0.06089	0.0148	0.0205	11	13	13
Min SpO2	ENSG00000088451	TGDS	-2.21715	-0.06201	0.0266	0.17033	0.20319	3.6e-06	2.32e-05	34	34	34
Min SpO2	ENSG00000104964	AES	-2.20644	-0.33577	0.0274	0.01439	0.09564	0.00205	0.00451	7	9	9
Min SpO2	ENSG00000103168	TAF1C	-2.19429	-0.10674	0.0282	0.04534	0.09709	0.00189	0.00422	9	9	9
Min SpO2	ENSG00000167077	MEI1	-2.18474	-0.06477	0.0289	0.15625	0.21081	2.24e-06	1.58e-05	19	21	21
Min SpO2	ENSG00000165929	TC2N	-2.16987	-0.07582	0.03	0.09351	0.14681	0.000107	0.000415	33	34	34
Min SpO2	ENSG00000161016	RPL8	-2.16868	-0.08113	0.0301	0.09521	0.16394	3.89e-05	0.000175	12	13	13
Min SpO2	ENSG00000066230	SLC9A3	2.16834	0.05165	0.0301	0.15649	0.36834	4.41e-11	1.01e-09	24	28	28
Min SpO2	ENSG00000151967	SCHIP1	2.16289	0.04552	0.0305	0.269	0.092	0.00253	0.00531	69	75	75
Min SpO2	ENSG00000110987	BCL7A	-2.16285	-0.04217	0.0306	0.24376	0.13494	0.000215	0.000736	57	65	65
Min SpO2	ENSG00000183111	ARHGEF37	-2.139	-0.09283	0.0324	0.07587	0.17364	2.18e-05	0.000108	15	16	16
Min SpO2	ENSG00000099866	MADCAM1	2.13038	1.30709	0.0331	0.00052	0.06344	0.0128	0.0184	1	1	1
Min SpO2	ENSG00000095066	HOOK2	2.1282	0.16694	0.0333	0.02136	0.07245	0.00767	0.0125	4	4	4
Min SpO2	ENSG00000057149	SERPINB3	-2.1251	-0.15126	0.0336	0.02787	0.04204	0.0439	0.0463	16	18	18
Min SpO2	ENSG00000041802	LSG1	-2.11794	-0.04265	0.0342	0.22245	0.35058	1.69e-10	3.29e-09	16	17	17
Min SpO2	ENSG00000161281	COX7A1	-2.11407	-0.10647	0.0345	0.05248	0.10968	0.000921	0.00238	12	15	15
Min SpO2	ENSG00000129055	ANAPC13	2.11215	0.04418	0.0347	0.26021	0.45958	2.4e-14	1.26e-12	49	49	49
Min SpO2	ENSG00000165392	WRN	2.10962	0.41001	0.0349	0.00234	0.04382	0.0396	0.0427	5	5	5
Min SpO2	ENSG00000002919	SNX11	2.10782	0.08802	0.035	0.06658	0.12546	0.000372	0.00116	13	13	13
Min SpO2	ENSG00000146834	MEPCE	-2.10694	-0.07735	0.0351	0.11876	0.18438	1.14e-05	6.02e-05	45	47	47
Min SpO2	ENSG00000115902	SLC1A4	2.08458	0.04516	0.0371	0.37519	0.10576	0.00115	0.00284	103	112	112
Min SpO2	ENSG00000100147	CCDC134	-2.0794	-0.10413	0.0376	0.04371	0.06776	0.01	0.0152	14	16	16
Min SpO2	ENSG00000132763	MMACHC	2.07272	0.1048	0.0382	0.04227	0.04899	0.0294	0.0343	21	22	22
Min SpO2	ENSG00000198853	RUSC2	2.07249	0.33357	0.0382	0.01294	0.06551	0.0114	0.0168	1	1	1
Min SpO2	ENSG00000162704	ARPC5	2.07154	0.06692	0.0383	0.08624	0.10978	0.000916	0.00237	25	25	25
Min SpO2	ENSG00000159899	NPR2	-2.06734	-0.05717	0.0387	0.17554	0.23232	5.77e-07	4.79e-06	25	27	27
Min SpO2	ENSG00000149182	ARFGAP2	2.06019	0.05941	0.0394	0.11889	0.05011	0.0275	0.0327	30	37	37
Min SpO2	ENSG00000136425	CIB2	-2.05291	-0.05519	0.0401	0.15343	0.26236	8.19e-08	8.67e-07	12	12	12
Min SpO2	ENSG00000185989	RASA3	2.05169	0.09581	0.0402	0.04005	0.11456	0.000696	0.00191	15	28	28
Min SpO2	ENSG00000124875	CXCL6	-2.04689	-0.08285	0.0407	0.05971	0.10347	0.00131	0.00316	16	16	16
Min SpO2	ENSG00000144791	LIMD1	-2.04159	-0.11581	0.0412	0.05791	0.10099	0.00151	0.00353	19	19	19
Min SpO2	ENSG00000109182	CWH43	-2.04064	-0.09611	0.0413	0.048	0.12777	0.000325	0.00104	18	21	21
Min SpO2	ENSG00000228049	POLR2J2	2.03691	0.09494	0.0417	0.09613	0.14346	0.00013	0.000486	16	19	19
Min SpO2	ENSG00000117592	PRDX6	2.03653	0.13664	0.0417	0.02604	0.06698	0.0105	0.0157	11	11	11
Min SpO2	ENSG00000269337	AL591479.1	2.03063	0.10189	0.0423	0.04599	0.04061	0.0478	0.0493	9	18	18
Min SpO2	ENSG00000152348	ATG10	2.02209	0.04193	0.0432	0.22705	0.29584	8.53e-09	1.11e-07	46	47	47
Min SpO2	ENSG00000196371	FUT4	-2.0173	-0.86911	0.0437	0.00056	0.09291	0.0024	0.0051	2	3	3
Min SpO2	ENSG00000204536	CCHCR1	2.01032	0.05551	0.0444	0.15311	0.29261	1.07e-08	1.35e-07	26	27	27
Min SpO2	ENSG00000106367	AP1S1	2.0089	0.04968	0.0445	0.17897	0.13479	0.000216	0.000741	32	36	36
Min SpO2	ENSG00000096006	CRISP3	2.00854	0.0797	0.0446	0.07772	0.10911	0.000952	0.00244	21	21	21
Min SpO2	ENSG00000188257	PLA2G2A	2.00388	0.05388	0.0451	0.168	0.20857	2.58e-06	1.77e-05	30	31	31
Min SpO2	ENSG00000078043	PIAS2	-2.00282	-0.05438	0.0452	0.13452	0.12669	0.000346	0.00109	31	34	34
Min SpO2	ENSG00000110619	CARS	1.9999	0.11592	0.0455	0.0514	0.09875	0.00172	0.0039	12	12	12
Min SpO2	ENSG00000178826	TMEM139	1.99723	0.06158	0.0458	0.1153	0.18696	9.75e-06	5.3e-05	20	22	22
Min SpO2	ENSG00000177954	RPS27	-1.99549	-1.72698	0.046	0.00014	0.06059	0.0151	0.0207	1	1	1
Min SpO2	ENSG00000167965	MLST8	-1.98045	-0.11517	0.0477	0.04129	0.07388	0.00708	0.0117	13	20	20
Min SpO2	ENSG00000196378	ZNF34	1.9784	0.10324	0.0479	0.04389	0.06874	0.00948	0.0146	12	12	12
Min SpO2	ENSG00000099917	MED15	1.97732	0.04744	0.048	0.1706	0.07355	0.00721	0.0119	26	35	35
Min SpO2	ENSG00000179456	ZBTB18	-1.97556	-0.03973	0.0482	0.50295	0.08305	0.0042	0.00788	98	117	117
Min SpO2	ENSG00000205302	SNX2	-1.97511	-0.09584	0.0483	0.06418	0.14574	0.000114	0.000436	22	23	23
Min SpO2	ENSG00000213719	CLIC1	-1.9739	-0.06205	0.0484	0.12653	0.13088	0.000272	0.000898	23	31	31
Min SpO2	ENSG00000138115	CYP2C8	-1.96356	-0.09029	0.0496	0.07239	0.11118	0.000845	0.00222	20	21	21
Per90	ENSG00000217442	SYCE3	-3.40665	-0.1915	0.000658	0.06213	0.16328	4.05e-05	0.000182	6	7	7
Per90	ENSG00000214530	STARD10	-3.22568	-0.1286	0.00126	0.07468	0.09967	0.00163	0.00374	31	34	34
Per90	ENSG00000186832	KRT16	-3.21347	-0.14753	0.00131	0.06081	0.06917	0.00925	0.0143	15	21	21
Per90	ENSG00000182247	UBE2E2	3.11555	3.14464	0.00184	0.00014	0.05161	0.0252	0.0305	1	1	1
Per90	ENSG00000198130	HIBCH	-3.08594	-0.0682	0.00203	0.24192	0.43431	2.16e-13	8.44e-12	27	27	27
Per90	ENSG00000204310	AGPAT1	-3.07049	-0.10634	0.00214	0.08645	0.28576	1.7e-08	2.06e-07	6	7	7
Per90	ENSG00000196990	FAM163B	3.00661	0.07557	0.00264	0.25309	0.45732	2.94e-14	1.49e-12	19	19	19
Per90	ENSG00000057149	SERPINB3	2.99687	0.22392	0.00273	0.02787	0.04204	0.0439	0.0463	16	18	18
Per90	ENSG00000130755	GMFG	2.94715	0.07959	0.00321	0.16595	0.07501	0.00664	0.0111	38	43	43
Per90	ENSG00000124875	CXCL6	2.94125	0.12281	0.00327	0.05971	0.10347	0.00131	0.00316	16	16	16
Per90	ENSG00000095485	CWF19L1	-2.90993	-0.05581	0.00362	0.30301	0.20505	3.21e-06	2.1e-05	78	87	87
Per90	ENSG00000154803	FLCN	-2.8486	-0.1135	0.00439	0.07308	0.11732	0.000594	0.00167	22	24	24
Per90	ENSG00000153904	DDAH1	-2.83962	-0.05427	0.00452	0.29719	0.46012	2.29e-14	1.22e-12	55	60	60
Per90	ENSG00000054654	SYNE2	-2.83197	-0.88841	0.00463	0.00128	0.05647	0.0191	0.0248	2	2	2
Per90	ENSG00000145147	SLIT2	2.8137	0.08727	0.0049	0.1115	0.07235	0.00772	0.0125	35	37	37
Per90	ENSG00000099330	OCEL1	2.80028	0.09978	0.00511	0.11253	0.1794	1.54e-05	7.88e-05	21	25	25
Per90	ENSG00000182141	ZNF708	2.78276	0.08263	0.00539	0.13185	0.15131	8.23e-05	0.00033	39	41	41
Per90	ENSG00000081051	AFP	-2.74909	-0.067	0.00598	0.15611	0.28887	1.38e-08	1.7e-07	21	23	23
Per90	ENSG00000123454	DBH	-2.72415	-0.07425	0.00645	0.27239	0.32801	8.81e-10	1.45e-08	41	44	44
Per90	ENSG00000162877	PM20D1	-2.67797	-0.08893	0.00741	0.09816	0.13514	0.000212	0.000728	23	23	23
Per90	ENSG00000163344	PMVK	-2.67438	-0.13571	0.00749	0.16701	0.12015	0.000505	0.00147	55	62	62
Per90	ENSG00000166226	CCT2	2.66603	0.04383	0.00768	0.4622	0.10124	0.00149	0.00349	97	112	112
Per90	ENSG00000185477	GPRIN3	2.64975	0.1392	0.00806	0.04767	0.04317	0.0411	0.0439	33	35	35
Per90	ENSG00000103485	QPRT	-2.6302	-0.20119	0.00853	0.05282	0.08338	0.00412	0.00778	10	12	12
Per90	ENSG00000135213	POM121C	2.62763	0.08907	0.0086	0.10507	0.04742	0.0321	0.0367	26	30	30
Per90	ENSG00000171163	ZNF692	2.60394	1.38127	0.00922	0.00103	0.06807	0.00985	0.015	1	1	1
Per90	ENSG00000179104	TMTC2	-2.53766	-0.16355	0.0112	0.04096	0.10189	0.00144	0.0034	6	6	6
Per90	ENSG00000175931	UBE2O	-2.5339	-1.13341	0.0113	0.00052	0.09925	0.00167	0.00382	1	1	1
Per90	ENSG00000112159	MDN1	2.51732	0.06214	0.0118	0.20174	0.16897	2.88e-05	0.000137	48	51	51
Per90	ENSG00000108823	SGCA	-2.503	-0.0726	0.0123	0.16254	0.27322	3.97e-08	4.44e-07	40	45	45
Per90	ENSG00000124164	VAPB	2.50112	1.25521	0.0124	0.00055	0.05296	0.0233	0.0288	1	1	1
Per90	ENSG00000146918	NCAPG2	-2.49437	-0.0942	0.0126	0.12544	0.04812	0.0309	0.0356	32	49	49
Per90	ENSG00000167851	CD300A	-2.49123	-0.40076	0.0127	0.01388	0.04497	0.037	0.0405	1	1	1
Per90	ENSG00000215440	NPEPL1	2.481	0.08289	0.0131	0.11098	0.13095	0.00027	0.000895	44	46	46
Per90	ENSG00000198933	TBKBP1	2.47359	0.06948	0.0134	0.16005	0.18213	1.31e-05	6.82e-05	39	42	42
Per90	ENSG00000074590	NUAK1	-2.47081	-0.03021	0.0135	0.87594	0.19048	7.86e-06	4.43e-05	186	196	196
Per90	ENSG00000085511	MAP3K4	-2.45719	-1.35005	0.014	0.00064	0.04908	0.0292	0.0342	2	2	2
Per90	ENSG00000076662	ICAM3	2.45556	0.07102	0.0141	0.08967	0.18838	8.93e-06	4.92e-05	18	19	19
Per90	ENSG00000171227	TMEM37	2.45287	0.0784	0.0142	0.1026	0.1656	3.53e-05	0.000162	18	19	19
Per90	ENSG00000168538	TRAPPC11	-2.45265	-0.04638	0.0142	0.40283	0.0456	0.0357	0.0395	89	99	99
Per90	ENSG00000196961	AP2A1	2.44942	0.08348	0.0143	0.12373	0.0544	0.0215	0.027	49	55	55
Per90	ENSG00000165282	PIGO	2.44638	0.07985	0.0144	0.1092	0.08876	0.00304	0.00613	26	31	31
Per90	ENSG00000071205	ARHGAP10	2.42667	0.06104	0.0152	0.21059	0.28998	1.28e-08	1.6e-07	28	32	32
Per90	ENSG00000179271	GADD45GIP1	-2.42307	-1.0324	0.0154	0.00056	0.04069	0.0475	0.0492	1	1	1
Per90	ENSG00000109511	ANXA10	-2.40578	-0.08807	0.0161	0.07931	0.14141	0.000147	0.000535	20	21	21
Per90	ENSG00000182472	CAPN12	-2.40444	-0.07748	0.0162	0.12048	0.14639	0.00011	0.000421	47	50	50
Per90	ENSG00000165392	WRN	-2.40141	-0.46361	0.0163	0.00234	0.04382	0.0396	0.0427	5	5	5
Per90	ENSG00000167608	TMC4	2.39307	0.1653	0.0167	0.02451	0.05433	0.0216	0.0271	6	9	9
Per90	ENSG00000135698	MPHOSPH6	-2.37983	-0.06596	0.0173	0.14551	0.23071	6.4e-07	5.16e-06	19	19	19
Per90	ENSG00000141576	RNF157	-2.36454	-0.13429	0.0181	0.04027	0.04317	0.0411	0.0439	13	16	16
Per90	ENSG00000172992	DCAKD	-2.36108	-0.09532	0.0182	0.0968	0.10476	0.00122	0.00297	14	17	17
Per90	ENSG00000029153	ARNTL2	2.35376	2.20116	0.0186	0.00014	0.09623	0.00199	0.00441	3	3	3
Per90	ENSG00000121940	CLCC1	2.34651	2.32855	0.019	0.00015	0.05455	0.0213	0.0269	1	1	1
Per90	ENSG00000163870	TPRA1	-2.34505	-0.11537	0.019	0.13125	0.0761	0.00624	0.0106	31	34	34
Per90	ENSG00000214087	ARL16	-2.3341	-0.0422	0.0196	0.28554	0.46917	1.02e-14	5.72e-13	27	28	28
Per90	ENSG00000136859	ANGPTL2	2.32989	0.11192	0.0198	0.12036	0.0599	0.0157	0.0214	40	43	43
Per90	ENSG00000198721	ECI2	-2.32316	-0.07014	0.0202	0.18372	0.10065	0.00154	0.00358	41	43	43
Per90	ENSG00000171357	LURAP1	-2.32156	-0.04581	0.0203	0.24667	0.22427	9.62e-07	7.44e-06	29	29	29
Per90	ENSG00000058453	CROCC	-2.31354	-0.09144	0.0207	0.09395	0.14162	0.000145	0.000532	26	32	32
Per90	ENSG00000256269	HMBS	2.29723	0.07337	0.0216	0.09929	0.28725	1.54e-08	1.87e-07	26	27	27
Per90	ENSG00000147677	EIF3H	2.28597	0.04026	0.0223	0.37212	0.11435	0.000705	0.00192	71	81	81
Per90	ENSG00000104964	AES	2.26443	0.38104	0.0235	0.01439	0.09564	0.00205	0.00451	7	9	9
Per90	ENSG00000151640	DPYSL4	-2.25771	-0.08215	0.024	0.0961	0.22489	9.25e-07	7.23e-06	25	29	29
Per90	ENSG00000176593	CTD-2368P22.1	2.25395	0.11797	0.0242	0.04354	0.05388	0.0221	0.0276	8	8	8
Per90	ENSG00000125630	POLR1B	-2.24572	-0.08382	0.0247	0.09655	0.13271	0.000244	0.000819	27	33	33
Per90	ENSG00000144848	ATG3	-2.23971	-0.14453	0.0251	0.02186	0.05557	0.0201	0.0257	10	10	10
Per90	ENSG00000146250	PRSS35	2.22875	0.12337	0.0258	0.0389	0.14142	0.000147	0.000535	31	33	33
Per90	ENSG00000163209	SPRR3	2.22349	0.07545	0.0262	0.17821	0.08333	0.00414	0.00779	43	54	54
Per90	ENSG00000197937	ZNF347	2.21811	0.06944	0.0265	0.13197	0.09106	0.00267	0.00552	43	49	49
Per90	ENSG00000142687	KIAA0319L	2.215	0.20824	0.0268	0.01982	0.06126	0.0145	0.0201	10	10	10
Per90	ENSG00000151023	ENKUR	2.21244	0.12128	0.0269	0.03457	0.04053	0.048	0.0494	18	19	19
Per90	ENSG00000108256	NUFIP2	-2.19906	-0.05817	0.0279	0.15289	0.09474	0.00216	0.00471	31	33	33
Per90	ENSG00000100628	ASB2	-2.19849	-0.1716	0.0279	0.01411	0.06528	0.0115	0.017	4	4	4
Per90	ENSG00000161692	DBF4B	-2.19796	-0.04719	0.028	0.2503	0.29845	7.12e-09	9.53e-08	35	42	42
Per90	ENSG00000100027	YPEL1	2.19739	0.10736	0.028	0.04812	0.10119	0.0015	0.0035	11	14	14
Per90	ENSG00000128313	APOL5	2.19038	0.0633	0.0285	0.14247	0.32212	1.34e-09	2.14e-08	11	11	11
Per90	ENSG00000113360	DROSHA	-2.19035	-0.08737	0.0285	0.08327	0.04612	0.0347	0.0388	33	35	35
Per90	ENSG00000166246	C16orf71	2.18931	0.04968	0.0286	0.30843	0.08908	0.00298	0.00604	67	73	73
Per90	ENSG00000180539	C9orf139	2.18831	0.11361	0.0286	0.06731	0.10165	0.00146	0.00343	24	39	39
Per90	ENSG00000166391	MOGAT2	2.18706	0.08417	0.0287	0.06401	0.08427	0.00392	0.00745	15	16	16
Per90	ENSG00000061337	LZTS1	-2.18197	-0.04921	0.0291	0.42243	0.07576	0.00636	0.0108	110	126	126
Per90	ENSG00000163739	CXCL1	2.18082	0.08934	0.0292	0.04674	0.05278	0.0236	0.0291	17	19	19
Per90	ENSG00000103168	TAF1C	2.18077	0.10678	0.0292	0.04534	0.09709	0.00189	0.00422	9	9	9
Per90	ENSG00000137411	VARS2	2.17761	0.06822	0.0294	0.15551	0.30125	5.86e-09	7.95e-08	14	14	14
Per90	ENSG00000161016	RPL8	2.171	0.07517	0.0299	0.09521	0.16394	3.89e-05	0.000175	12	13	13
Per90	ENSG00000128829	EIF2AK4	2.17031	0.06793	0.03	0.10051	0.07205	0.00785	0.0126	33	38	38
Per90	ENSG00000197461	PDGFA	-2.16337	-0.1368	0.0305	0.05192	0.05543	0.0203	0.0258	12	30	30
Per90	ENSG00000146221	TCTE1	2.1601	0.03368	0.0308	0.55404	0.11677	0.000613	0.00172	109	119	119
Per90	ENSG00000187624	C17orf97	-2.15649	-0.07327	0.031	0.13669	0.33557	5.09e-10	8.84e-09	7	7	7
Per90	ENSG00000134709	HOOK1	-2.14347	-0.15692	0.0321	0.03326	0.06885	0.00942	0.0145	5	5	5
Per90	ENSG00000106565	TMEM176B	-2.12268	-0.02937	0.0338	0.63361	0.26581	6.52e-08	6.97e-07	139	167	167
Per90	ENSG00000204536	CCHCR1	-2.12015	-0.05798	0.034	0.15311	0.29261	1.07e-08	1.35e-07	26	27	27
Per90	ENSG00000196268	ZNF493	2.119	0.04892	0.0341	0.24245	0.35607	1.12e-10	2.32e-09	16	22	22
Per90	ENSG00000144043	TEX261	2.09277	2.04904	0.0364	0.00014	0.0592	0.0163	0.0221	1	1	1
Per90	ENSG00000138750	NUP54	2.08824	0.07646	0.0368	0.09421	0.06278	0.0133	0.0189	26	29	29
Per90	ENSG00000144559	TAMM41	2.0851	0.05567	0.0371	0.15236	0.33008	7.59e-10	1.27e-08	18	18	18
Per90	ENSG00000174358	SLC6A19	-2.08491	-0.12399	0.0371	0.03369	0.10374	0.00129	0.00312	5	5	5
Per90	ENSG00000204632	HLA-G	-2.08353	-0.05608	0.0372	0.25271	0.43454	2.12e-13	8.44e-12	50	51	51
Per90	ENSG00000189050	RNFT1	2.08037	0.06967	0.0375	0.09793	0.08488	0.00379	0.00723	25	26	26
Per90	ENSG00000068028	RASSF1	-2.08013	-0.19014	0.0375	0.01318	0.04706	0.0328	0.0372	9	16	16
Per90	ENSG00000169174	PCSK9	2.0762	0.07002	0.0379	0.1171	0.08148	0.0046	0.00839	33	35	35
Per90	ENSG00000249852	AC145676.2	-2.07585	-0.14662	0.0379	0.01519	0.04708	0.0328	0.0372	8	17	17
Per90	ENSG00000162373	BEND5	-2.07446	-0.07141	0.038	0.09732	0.15815	5.49e-05	0.000232	25	28	28
Per90	ENSG00000223510	CDRT15	-2.07053	-0.08172	0.0384	0.07645	0.18953	8.33e-06	4.66e-05	10	10	10
Per90	ENSG00000109472	CPE	2.0678	0.08017	0.0387	0.07389	0.10553	0.00117	0.00287	23	24	24
Per90	ENSG00000151360	ALLC	2.06652	0.11645	0.0388	0.04783	0.08791	0.00319	0.00635	9	9	9
Per90	ENSG00000105397	TYK2	2.03908	0.10663	0.0414	0.0383	0.06724	0.0103	0.0156	11	11	11
Per90	ENSG00000125485	DDX31	2.03107	0.06742	0.0422	0.10087	0.22549	8.91e-07	7e-06	13	13	13
Per90	ENSG00000203814	HIST2H2BF	-2.03077	-0.11982	0.0423	0.02853	0.05618	0.0194	0.025	16	19	19
Per90	ENSG00000165912	PACSIN3	-2.02738	-0.02942	0.0426	0.42224	0.16708	3.23e-05	0.00015	53	74	74
Per90	ENSG00000204335	SP5	-2.02652	-0.0764	0.0427	0.09187	0.04591	0.0351	0.039	30	31	31
Per90	ENSG00000183401	CCDC159	2.0193	0.07075	0.0435	0.17585	0.07466	0.00677	0.0113	33	42	42
Per90	ENSG00000132185	FCRLA	2.01517	0.09782	0.0439	0.0519	0.04051	0.0481	0.0494	7	8	8
Per90	ENSG00000073670	ADAM11	-2.01493	-0.11303	0.0439	0.03755	0.05446	0.0214	0.0269	15	18	18
Per90	ENSG00000204580	DDR1	-2.0147	-0.06892	0.0439	0.11772	0.12951	0.000294	0.00095	35	39	39
Per90	ENSG00000198648	STK39	-2.01053	-0.04446	0.0444	0.3035	0.08862	0.00306	0.00615	77	89	89
Per90	ENSG00000171916	LGALS9C	-2.00036	-0.11344	0.0455	0.02985	0.15855	5.37e-05	0.000227	5	7	7
Per90	ENSG00000115459	ELMOD3	-2.00024	-0.10387	0.0455	0.04973	0.05837	0.0171	0.0229	19	19	19
Per90	ENSG00000131037	EPS8L1	-1.99735	-0.36739	0.0458	0.00377	0.04062	0.0477	0.0493	2	4	4
Per90	ENSG00000166847	DCTN5	1.99684	0.09888	0.0458	0.05264	0.17514	1.99e-05	0.0001	9	9	9
Per90	ENSG00000154059	IMPACT	1.98868	0.17151	0.0467	0.02018	0.04652	0.0339	0.0381	3	3	3
Per90	ENSG00000188257	PLA2G2A	-1.98527	-0.05421	0.0471	0.168	0.20857	2.58e-06	1.77e-05	30	31	31
Per90	ENSG00000182676	PPP1R27	-1.98256	-0.11452	0.0474	0.05353	0.04881	0.0297	0.0346	20	20	20
Per90	ENSG00000166743	ACSM1	-1.98228	-0.0665	0.0474	0.09163	0.13383	0.000229	0.000776	15	15	15
Per90	ENSG00000172354	GNB2	1.97733	0.0915	0.048	0.06807	0.05125	0.0258	0.031	20	24	24
Per90	ENSG00000172345	STARD5	-1.97247	-0.07765	0.0486	0.06588	0.06497	0.0117	0.0172	14	15	15
Per90	ENSG00000182333	LIPF	1.97243	0.03599	0.0486	0.28686	0.14541	0.000116	0.000443	76	77	77
Per90	ENSG00000223865	HLA-DPB1	-1.96888	-0.05185	0.049	0.15682	0.24851	2.03e-07	1.88e-06	100	108	108
