# Supplementary material for: Associations of variants In the hexokinase 1 and interleukin 18 receptor regions with oxyhemoglobin saturation during sleep
Source: PLoS Genet. 2019 Apr 16;15(4):e1007739. doi: 10.1371/journal.pgen.1007739 (PMC6467367; doi:10.1371/journal.pgen.1007739)
Supplement: S17 Table — Lead results (p < 0.05) are shown. Note that Ensembl IDs obtained from MetaXcan are occasionally unavailable. (XLS) [file pgen.1007739.s039.xls]

## Sheet: Table S17
Table S17. MetaXcan gene-level results for lung in European-Americans.
Lead results (p < 0.05) are shown. Note that Ensembl IDs obtained from MetaXcan are occasionally unavailable.
Phenotype	Ensembl_ID	Gene	zscore	effect_size	pvalue	var_g	pred_perf_r2	pred_perf_pval	pred_perf_qval	n_snps_used	n_snps_in_cov	n_snps_in_model
Avg SpO2	ENSG00000185722	ANKFY1	-3.90468	-0.54307	9.43e-05	0.00784	0.01066	0.0858	0.042	15	15	15
Avg SpO2	ENSG00000134049	IER3IP1	3.72108	0.31342	0.000198	0.02372	0.08972	3.6e-07	5.55e-07	32	32	32
Avg SpO2	ENSG00000215018	COL28A1	3.63477	0.11868	0.000278	0.12783	0.2117	5.7e-16	2.3e-15	16	16	16
Avg SpO2	ENSG00000106399	RPA3	-3.57183	-0.23342	0.000354	0.03857	0.05274	0.000112	0.000116	25	34	34
Avg SpO2	ENSG00000115306	SPTBN1	-3.57013	-0.21308	0.000357	0.03939	0.04371	0.00045	0.000416	33	35	35
Avg SpO2	ENSG00000196260	SFTA2	3.4149	0.12348	0.000638	0.12705	0.19382	1.32e-14	4.74e-14	33	36	36
Avg SpO2	ENSG00000184924	PTRHD1	3.34335	0.42403	0.000828	0.01208	0.01332	0.0546	0.0286	9	20	20
Avg SpO2	ENSG00000087191	PSMC5	3.34113	0.33986	0.000834	0.01371	0.01068	0.0854	0.0418	6	7	7
Avg SpO2	ENSG00000087008	ACOX3	3.25358	0.21022	0.00114	0.03507	0.0606	3.32e-05	3.8e-05	19	24	24
Avg SpO2	ENSG00000130479	MAP1S	3.24851	0.20599	0.00116	0.03494	0.0739	4.24e-06	5.62e-06	18	19	19
Avg SpO2	ENSG00000168374	ARF4	3.22931	0.2203	0.00124	0.03216	0.02826	0.00495	0.00357	37	48	48
Avg SpO2	ENSG00000108592	FTSJ3	3.15109	0.06235	0.00163	0.35393	0.49251	1.52e-42	4.42e-41	92	100	100
Avg SpO2	ENSG00000185128	TBC1D3F	-3.14631	-0.26842	0.00165	0.02592	0.01629	0.0334	0.0188	22	54	54
Avg SpO2	ENSG00000186998	EMID1	-3.10776	-0.14528	0.00189	0.05289	0.09605	1.33e-07	2.21e-07	32	43	43
Avg SpO2	ENSG00000257335	MGAM	3.08115	2.24555	0.00206	0.00052	0.01253	0.0623	0.032	1	1	1
Avg SpO2	ENSG00000122483	CCDC18	3.0319	0.30544	0.00243	0.01613	0.01739	0.0279	0.0161	13	16	16
Avg SpO2	ENSG00000013561	RNF14	-3.03098	-0.11432	0.00244	0.08997	0.14813	3.01e-11	7.73e-11	14	15	15
Avg SpO2	ENSG00000182606	TRAK1	-3.02722	-0.34916	0.00247	0.01086	0.01986	0.0187	0.0114	16	17	17
Avg SpO2	ENSG00000120868	APAF1	-2.99313	-0.13035	0.00276	0.08207	0.05966	3.84e-05	4.33e-05	46	70	70
Avg SpO2	ENSG00000251369	ZNF550	-2.97561	-0.09663	0.00292	0.13774	0.23915	4.04e-18	1.96e-17	16	17	17
Avg SpO2	ENSG00000099282	TSPAN15	2.97557	0.12493	0.00292	0.09459	0.14325	6.73e-11	1.66e-10	31	34	34
Avg SpO2	ENSG00000164951	PDP1	2.96163	0.18341	0.00306	0.03851	0.07321	4.73e-06	6.23e-06	16	16	16
Avg SpO2	ENSG00000196365	LONP1	2.95506	0.08435	0.00313	0.15146	0.23863	4.44e-18	2.14e-17	23	26	26
Avg SpO2	ENSG00000205710	C17orf107	-2.92556	-0.09789	0.00344	0.14392	0.18423	6.89e-14	2.36e-13	46	58	58
Avg SpO2	ENSG00000108556	CHRNE	-2.88661	-0.07352	0.00389	0.24741	0.37232	9.56e-30	1.17e-28	34	38	38
Avg SpO2	ENSG00000138600	SPPL2A	-2.83438	-0.15618	0.00459	0.0444	0.07682	2.7e-06	3.68e-06	20	22	22
Avg SpO2	ENSG00000188738	FSIP2	-2.82932	-0.13259	0.00466	0.06266	0.09931	7.96e-08	1.36e-07	36	39	39
Avg SpO2	ENSG00000151632	AKR1C2	2.81756	0.15553	0.00484	0.03805	0.0623	2.56e-05	2.99e-05	15	15	15
Avg SpO2	ENSG00000100445	SDR39U1	-2.79522	-0.29368	0.00519	0.017	0.03081	0.00332	0.0025	34	44	44
Avg SpO2	ENSG00000142677	IL22RA1	-2.78719	-0.17585	0.00532	0.03875	0.09807	9.67e-08	1.63e-07	10	10	10
Avg SpO2	ENSG00000110680	CALCA	-2.78269	-1.45042	0.00539	0.00048	0.01265	0.0611	0.0315	1	1	1
Avg SpO2	ENSG00000143753	DEGS1	-2.77869	-0.1651	0.00546	0.0411	0.08723	5.31e-07	8.02e-07	16	18	18
Avg SpO2	ENSG00000123427	METTL21B	2.77213	0.09913	0.00557	0.10462	0.20729	1.24e-15	4.94e-15	11	16	16
Avg SpO2	ENSG00000048471	SNX29	2.7687	0.12474	0.00563	0.06574	0.11157	1.14e-08	2.15e-08	29	34	34
Avg SpO2	ENSG00000197375	SLC22A5	2.76252	0.12463	0.00574	0.06927	0.14298	7.04e-11	1.73e-10	12	12	12
Avg SpO2	ENSG00000160352	ZNF714	2.76219	0.21634	0.00574	0.02576	0.02761	0.00548	0.0039	30	37	37
Avg SpO2	ENSG00000161692	DBF4B	2.75765	0.06649	0.00582	0.22042	0.30353	1.81e-23	1.4e-22	32	37	37
Avg SpO2	ENSG00000235173	FAM203A	-2.75697	-0.51306	0.00583	0.00428	0.0095	0.105	0.0497	7	12	12
Avg SpO2	ENSG00000164124	TMEM144	-2.74399	-0.11576	0.00607	0.07978	0.12964	6.21e-10	1.36e-09	22	25	25
Avg SpO2	ENSG00000158792	SPATA2L	2.74252	4.05475	0.0061	7e-05	0.01916	0.021	0.0126	1	1	1
Avg SpO2	ENSG00000112655	PTK7	-2.73187	-0.20756	0.0063	0.03002	0.06757	1.13e-05	1.41e-05	23	29	29
Avg SpO2	ENSG00000101407	TTI1	2.71999	0.16824	0.00653	0.04682	0.07231	5.43e-06	7.1e-06	23	31	31
Avg SpO2	ENSG00000196911	KPNA5	2.71553	0.21806	0.00662	0.02732	0.06579	1.49e-05	1.82e-05	18	19	19
Avg SpO2	ENSG00000164114	MAP9	-2.7154	-1.24816	0.00662	0.00072	0.00984	0.0989	0.0473	4	4	4
Avg SpO2	ENSG00000155269	GPR78	-2.71167	-0.18134	0.00669	0.02895	0.07213	5.59e-06	7.28e-06	11	11	11
Avg SpO2	ENSG00000134250	NOTCH2	2.70991	0.20846	0.00673	0.02966	0.01868	0.0227	0.0135	36	72	72
Avg SpO2	ENSG00000109625	CPZ	-2.70541	-0.18385	0.00682	0.02803	0.06482	1.73e-05	2.09e-05	6	6	6
Avg SpO2	ENSG00000134061	CD180	2.68582	0.13486	0.00724	0.06482	0.03403	0.00201	0.00159	57	80	80
Avg SpO2	ENSG00000165272	AQP3	2.67772	0.10323	0.00741	0.10359	0.2051	1.83e-15	7.12e-15	13	15	15
Avg SpO2	ENSG00000117505	DR1	-2.67583	-0.12067	0.00745	0.07681	0.10949	1.58e-08	2.95e-08	24	26	26
Avg SpO2	ENSG00000089558	KCNH4	-2.66628	-0.42344	0.00767	0.00752	0.01035	0.0904	0.0438	13	13	13
Avg SpO2	ENSG00000095777	MYO3A	2.66226	0.18395	0.00776	0.03113	0.06021	3.53e-05	4.02e-05	17	21	21
Avg SpO2	ENSG00000132467	UTP3	2.64941	0.30181	0.00806	0.02001	0.01564	0.0371	0.0206	23	29	29
Avg SpO2	ENSG00000100949	RABGGTA	2.63195	0.17141	0.00849	0.03588	0.08433	8.37e-07	1.22e-06	7	8	8
Avg SpO2	ENSG00000183397	C19orf71	-2.62766	-0.30385	0.0086	0.02023	0.03761	0.00115	0.000975	8	14	14
Avg SpO2	ENSG00000144218	AFF3	2.61108	0.18748	0.00903	0.02555	0.04379	0.000445	0.000412	18	19	19
Avg SpO2	ENSG00000171103	TRMT61B	2.60812	0.07586	0.0091	0.1842	0.24174	2.51e-18	1.24e-17	35	42	42
Avg SpO2	ENSG00000153207	AHCTF1	2.60463	0.12559	0.0092	0.05251	0.0949	1.59e-07	2.61e-07	27	41	41
Avg SpO2	ENSG00000152128	TMEM163	-2.60255	-0.45558	0.00925	0.00527	0.01262	0.0614	0.0316	5	5	5
Avg SpO2	ENSG00000055955	ITIH4	-2.59981	-0.05489	0.00933	0.30938	0.38697	3.61e-31	4.93e-30	37	46	46
Avg SpO2	ENSG00000172575	RASGRP1	2.59915	0.26879	0.00935	0.01239	0.03504	0.00172	0.00138	13	13	13
Avg SpO2	ENSG00000106392	C1GALT1	-2.59174	-0.11305	0.00955	0.0757	0.18862	3.23e-14	1.13e-13	9	16	16
Avg SpO2	ENSG00000204856	FAM216A	-2.58409	-0.19142	0.00976	0.03141	0.02199	0.0133	0.00853	17	20	20
Avg SpO2	ENSG00000178201	VN1R1	-2.57755	-0.15449	0.00995	0.03686	0.06293	2.32e-05	2.73e-05	21	23	23
Avg SpO2	ENSG00000107554	DNMBP	-2.57531	-0.20035	0.01	0.0246	0.05746	5.4e-05	5.92e-05	7	7	7
Avg SpO2	ENSG00000152439	ZNF773	-2.57103	-0.13976	0.0101	0.04752	0.09002	3.43e-07	5.31e-07	11	15	15
Avg SpO2	ENSG00000114744	COMMD2	-2.56942	-0.28989	0.0102	0.0112	0.02504	0.00822	0.00558	8	8	8
Avg SpO2	ENSG00000089101	C20orf26	-2.56492	-5.6064	0.0103	0.0001	0.03716	0.00124	0.00104	1	1	1
Avg SpO2	ENSG00000172731	LRRC20	2.56247	0.10158	0.0104	0.0978	0.13749	1.73e-10	4.06e-10	30	33	33
Avg SpO2	ENSG00000168395	ING5	2.55999	0.12197	0.0105	0.08378	0.18135	1.13e-13	3.79e-13	16	25	25
Avg SpO2	ENSG00000138092	CENPO	2.55792	0.10238	0.0105	0.09838	0.11089	1.27e-08	2.39e-08	46	54	54
Avg SpO2	ENSG00000128617	OPN1SW	2.55709	0.10387	0.0106	0.08136	0.11164	1.12e-08	2.13e-08	47	61	61
Avg SpO2	ENSG00000204301	NOTCH4	-2.55703	-0.1385	0.0106	0.07749	0.17277	4.87e-13	1.52e-12	15	25	25
Avg SpO2	ENSG00000196683	TOMM7	-2.55084	-0.0732	0.0107	0.19624	0.31879	8.3e-25	7.2e-24	28	29	29
Avg SpO2	ENSG00000123297	TSFM	-2.54959	-0.19703	0.0108	0.02162	0.03026	0.00362	0.0027	26	32	32
Avg SpO2	ENSG00000130159	ECSIT	2.54674	0.32167	0.0109	0.01307	0.01393	0.0493	0.0262	15	16	16
Avg SpO2	ENSG00000065600	TMEM206	-2.53913	-0.13004	0.0111	0.05878	0.03609	0.00146	0.0012	42	52	52
Avg SpO2	ENSG00000108639	SYNGR2	-2.53439	-0.2688	0.0113	0.02169	0.01036	0.0903	0.0438	30	39	39
Avg SpO2	ENSG00000269396	AC187652.1	-2.53225	-0.29038	0.0113	0.02034	0.06443	1.84e-05	2.21e-05	14	24	24
Avg SpO2	ENSG00000136717	BIN1	-2.52838	-0.16514	0.0115	0.03577	0.05785	5.08e-05	5.6e-05	19	23	23
Avg SpO2	ENSG00000089063	TMEM230	2.52681	0.09335	0.0115	0.10583	0.22661	3.95e-17	1.78e-16	18	19	19
Avg SpO2	ENSG00000177868	CCDC23	2.52632	0.10027	0.0115	0.09438	0.18765	3.82e-14	1.33e-13	15	15	15
Avg SpO2	ENSG00000138592	USP8	2.51754	0.26919	0.0118	0.01301	0.01656	0.032	0.0181	5	7	7
Avg SpO2	ENSG00000143028	SYPL2	2.51323	0.06788	0.012	0.2052	0.30208	2.41e-23	1.86e-22	42	53	53
Avg SpO2	ENSG00000172340	SUCLG2	-2.50255	-0.10331	0.0123	0.08628	0.14002	1.14e-10	2.73e-10	28	36	36
Avg SpO2	ENSG00000185262	UBALD2	-2.49509	-0.17377	0.0126	0.03117	0.07673	2.74e-06	3.73e-06	10	16	16
Avg SpO2	ENSG00000141569	TRIM65	-2.48652	-0.13914	0.0129	0.0592	0.10522	3.12e-08	5.58e-08	18	19	19
Avg SpO2	ENSG00000205659	LIN52	2.48587	0.08838	0.0129	0.12285	0.20049	4.11e-15	1.54e-14	16	19	19
Avg SpO2	ENSG00000257093	KIAA1147	-2.48477	-0.27631	0.013	0.01215	0.02814	0.00504	0.00363	10	17	17
Avg SpO2	ENSG00000127418	FGFRL1	2.48053	0.38362	0.0131	0.01665	0.04458	0.000393	0.000369	19	41	41
Avg SpO2	ENSG00000068654	POLR1A	-2.48029	-0.08771	0.0131	0.14362	0.17769	2.11e-13	6.86e-13	35	45	45
Avg SpO2	ENSG00000198089	SFI1	2.47278	0.2183	0.0134	0.01812	0.01951	0.0198	0.012	15	15	15
Avg SpO2	ENSG00000126464	PRR12	-2.46838	-0.12098	0.0136	0.07486	0.08888	4.1e-07	6.28e-07	32	43	43
Avg SpO2	ENSG00000140307	GTF2A2	2.46646	0.15479	0.0136	0.03989	0.01557	0.0376	0.0208	31	39	39
Avg SpO2	ENSG00000214113	LYRM4	2.46635	0.10273	0.0136	0.08496	0.14097	9.78e-11	2.36e-10	42	45	45
Avg SpO2	ENSG00000138378	STAT4	2.46281	0.21368	0.0138	0.01389	0.02238	0.0125	0.00808	17	24	24
Avg SpO2	ENSG00000119723	COQ6	2.46087	0.355	0.0139	0.00703	0.01355	0.0525	0.0277	1	1	1
Avg SpO2	ENSG00000131844	MCCC2	2.45873	0.12731	0.0139	0.0619	0.07229	5.45e-06	7.12e-06	50	75	75
Avg SpO2	ENSG00000169026	MFSD7	-2.45555	-0.30711	0.0141	0.0101	0.02082	0.0161	0.01	5	6	6
Avg SpO2	ENSG00000130299	GTPBP3	-2.45351	-0.24149	0.0141	0.0162	0.0165	0.0323	0.0182	6	7	7
Avg SpO2	ENSG00000151224	MAT1A	-2.45095	-0.16405	0.0142	0.07628	0.06941	8.51e-06	1.08e-05	33	45	45
Avg SpO2	ENSG00000196220	SRGAP3	-2.45027	-0.24449	0.0143	0.01368	0.01922	0.0207	0.0125	14	18	18
Avg SpO2	ENSG00000069712	KIAA1107	-2.44915	-0.33798	0.0143	0.01488	0.01016	0.0935	0.0451	11	14	14
Avg SpO2	ENSG00000142459	EVI5L	2.43533	0.10469	0.0149	0.06927	0.09243	2.35e-07	3.72e-07	31	54	54
Avg SpO2	ENSG00000137135	ARHGEF39	-2.4347	-0.12713	0.0149	0.055	0.06895	9.15e-06	1.16e-05	14	15	15
Avg SpO2	ENSG00000215704	CELA2B	-2.43149	-0.30816	0.015	0.00864	0.01047	0.0886	0.0431	19	28	28
Avg SpO2	ENSG00000269591	AL354808.2	-2.42064	-0.11665	0.0155	0.10642	0.04646	0.000294	0.000282	69	121	121
Avg SpO2	ENSG00000184428	TOP1MT	2.4169	0.16522	0.0157	0.03392	0.06288	2.34e-05	2.75e-05	16	23	23
Avg SpO2	ENSG00000272573	MUSTN1	-2.41519	-0.24971	0.0157	0.01284	0.02025	0.0176	0.0108	8	8	8
Avg SpO2	ENSG00000213347	MXD3	-2.41338	-0.18174	0.0158	0.037	0.09622	1.3e-07	2.16e-07	10	15	15
Avg SpO2	ENSG00000205927	OLIG2	-2.41075	-0.21437	0.0159	0.01786	0.02787	0.00526	0.00377	23	29	29
Avg SpO2	ENSG00000143486	EIF2D	-2.41065	-0.15918	0.0159	0.03043	0.05608	6.68e-05	7.23e-05	10	10	10
Avg SpO2	ENSG00000175575	PAAF1	-2.40953	-0.14057	0.016	0.03904	0.09356	1.97e-07	3.16e-07	8	8	8
Avg SpO2	ENSG00000141994	DUS3L	-2.40255	-0.09229	0.0163	0.10253	0.20691	1.33e-15	5.25e-15	16	17	17
Avg SpO2	ENSG00000164008	C1orf50	-2.40123	-0.24545	0.0163	0.01307	0.03114	0.00316	0.00239	6	7	7
Avg SpO2	ENSG00000213903	LTB4R	2.39386	0.10061	0.0167	0.07918	0.1516	1.69e-11	4.45e-11	17	17	17
Avg SpO2	ENSG00000198131	ZNF544	-2.39107	-0.11201	0.0168	0.0755	0.11897	3.48e-09	6.95e-09	20	27	27
Avg SpO2	ENSG00000204472	AIF1	2.39085	0.30255	0.0168	0.00967	0.02683	0.00619	0.00436	3	4	4
Avg SpO2	ENSG00000070444	MNT	-2.38622	-0.23955	0.017	0.01551	0.041	0.000683	0.000605	6	7	7
Avg SpO2	ENSG00000136731	UGGT1	-2.37943	-0.22964	0.0173	0.01529	0.0321	0.00272	0.00209	7	8	8
Avg SpO2	ENSG00000188227	ZNF793	-2.37876	-0.09248	0.0174	0.10997	0.19774	6.65e-15	2.45e-14	32	36	36
Avg SpO2	ENSG00000160087	UBE2J2	2.37765	0.28912	0.0174	0.01981	0.01969	0.0193	0.0117	19	58	58
Avg SpO2	ENSG00000166200	COPS2	-2.36945	-0.07813	0.0178	0.13587	0.0475	0.000251	0.000244	73	93	93
Avg SpO2	ENSG00000212124	TAS2R19	-2.36577	-0.32757	0.018	0.00943	0.01974	0.0191	0.0116	13	19	19
Avg SpO2	ENSG00000152348	ATG10	2.36401	0.05453	0.0181	0.24387	0.38024	1.64e-30	2.13e-29	40	40	40
Avg SpO2	ENSG00000177465	ACOT4	2.36369	0.11612	0.0181	0.06097	0.05625	6.5e-05	7.06e-05	47	59	59
Avg SpO2	ENSG00000114124	GRK7	2.36353	0.1544	0.0181	0.03655	0.06516	1.64e-05	1.99e-05	23	28	28
Avg SpO2	ENSG00000187715	KBTBD12	-2.36178	-0.10638	0.0182	0.07891	0.11312	8.88e-09	1.7e-08	46	51	51
Avg SpO2	ENSG00000104626	ERI1	2.3598	0.14368	0.0183	0.03821	0.07245	5.32e-06	6.96e-06	23	27	27
Avg SpO2	ENSG00000176994	SMCR8	-2.35922	-0.15382	0.0183	0.02997	0.04313	0.000492	0.00045	37	69	69
Avg SpO2	ENSG00000161542	PRPSAP1	-2.35853	-0.09939	0.0183	0.10651	0.13017	5.7e-10	1.25e-09	38	68	68
Avg SpO2	ENSG00000136463	TACO1	-2.35785	-0.53207	0.0184	0.00282	0.01835	0.0239	0.0141	4	8	8
Avg SpO2	ENSG00000164576	SAP30L	2.35579	0.13177	0.0185	0.04263	0.08526	7.23e-07	1.07e-06	9	11	11
Avg SpO2	ENSG00000118762	PKD2	2.35055	0.34653	0.0187	0.01104	0.01532	0.0392	0.0215	28	30	30
Avg SpO2	ENSG00000010310	GIPR	2.34879	0.11062	0.0188	0.08652	0.04437	0.000406	0.00038	60	81	81
Avg SpO2	ENSG00000053108	FSTL4	2.34868	0.24005	0.0188	0.01421	0.03739	0.00119	0.00101	10	10	10
Avg SpO2	ENSG00000205707	LYRM5	-2.34806	-0.20953	0.0189	0.022	0.01883	0.0221	0.0132	21	26	26
Avg SpO2	ENSG00000167766	ZNF83	-2.34709	-0.06497	0.0189	0.22185	0.36384	6.17e-29	7.03e-28	32	35	35
Avg SpO2	ENSG00000100427	MLC1	-2.34653	-0.22739	0.0189	0.01511	0.01219	0.066	0.0337	11	12	12
Avg SpO2	ENSG00000083844	ZNF264	2.34287	0.32848	0.0191	0.00791	0.01445	0.0452	0.0243	7	7	7
Avg SpO2	ENSG00000177302	TOP3A	2.33689	0.09863	0.0194	0.08402	0.12871	7.23e-10	1.57e-09	22	31	31
Avg SpO2	ENSG00000156050	FAM161B	2.33572	0.2676	0.0195	0.01364	0.02283	0.0116	0.00757	16	17	17
Avg SpO2	ENSG00000163468	CCT3	-2.33493	-0.27134	0.0195	0.00967	0.02053	0.0168	0.0104	10	10	10
Avg SpO2	ENSG00000181827	RFX7	-2.33365	-0.09538	0.0196	0.08257	0.18351	7.79e-14	2.65e-13	15	17	17
Avg SpO2	ENSG00000188171	ZNF626	2.32706	0.11511	0.02	0.07453	0.10732	2.24e-08	4.08e-08	35	86	86
Avg SpO2	ENSG00000158552	ZFAND2B	2.32656	0.29491	0.02	0.01328	0.02978	0.0039	0.00288	7	7	7
Avg SpO2	ENSG00000198183	BPIFA1	2.32589	0.13666	0.02	0.03718	0.07901	1.92e-06	2.66e-06	12	12	12
Avg SpO2	ENSG00000105325	FZR1	-2.3245	-0.25443	0.0201	0.01245	0.03381	0.00208	0.00165	7	9	9
Avg SpO2	ENSG00000213906	LTB4R2	2.32354	0.1173	0.0202	0.05046	0.08801	4.71e-07	7.14e-07	19	23	23
Avg SpO2	ENSG00000094975	SUCO	-2.32305	-0.09701	0.0202	0.08178	0.14509	4.98e-11	1.24e-10	17	18	18
Avg SpO2	ENSG00000134851	TMEM165	-2.32184	-0.29048	0.0202	0.00959	0.03083	0.00331	0.00249	9	9	9
Avg SpO2	ENSG00000137073	UBAP2	-2.3202	-3.5435	0.0203	6e-05	0.02282	0.0117	0.00759	1	1	1
Avg SpO2	ENSG00000166289	PLEKHF1	-2.31909	-3.55461	0.0204	8e-05	0.02256	0.0122	0.00786	3	3	3
Avg SpO2	ENSG00000169955	ZNF747	-2.31739	-0.46771	0.0205	0.00338	0.01067	0.0856	0.0419	3	6	6
Avg SpO2	ENSG00000213533	TMEM110	-2.31699	-0.09597	0.0205	0.07219	0.11073	1.3e-08	2.45e-08	23	28	28
Avg SpO2	ENSG00000138119	MYOF	2.31413	0.19204	0.0207	0.02451	0.06716	1.21e-05	1.49e-05	4	4	4
Avg SpO2	ENSG00000155158	TTC39B	2.30994	0.07962	0.0209	0.11415	0.24612	1.12e-18	5.71e-18	20	21	21
Avg SpO2	ENSG00000215749	RP13-996F3.5	-2.30913	-0.10263	0.0209	0.07887	0.1001	7.02e-08	1.21e-07	34	38	38
Avg SpO2	ENSG00000100068	LRP5L	2.30831	0.15221	0.021	0.05558	0.0608	3.23e-05	3.7e-05	24	39	39
Avg SpO2	ENSG00000133818	RRAS2	-2.30766	-0.15987	0.021	0.02953	0.07088	6.78e-06	8.75e-06	17	18	18
Avg SpO2	ENSG00000243509	TNFRSF6B	2.30759	0.15653	0.021	0.03819	0.03497	0.00174	0.0014	24	39	39
Avg SpO2	ENSG00000127948	POR	2.30461	0.28687	0.0212	0.00869	0.03939	0.000877	0.000762	15	23	23
Avg SpO2	ENSG00000196565	HBG2	2.29988	0.13636	0.0215	0.04041	0.1642	2.07e-12	6.06e-12	10	13	13
Avg SpO2	ENSG00000105650	PDE4C	2.29315	0.26402	0.0218	0.01076	0.03245	0.00257	0.00199	8	9	9
Avg SpO2	ENSG00000182584	ACTL10	-2.28895	-0.15402	0.0221	0.03287	0.01605	0.0347	0.0194	21	35	35
Avg SpO2	ENSG00000157426	AASDH	-2.28505	-0.09061	0.0223	0.08927	0.13523	2.5e-10	5.74e-10	41	45	45
Avg SpO2	ENSG00000183908	LRRC55	-2.28353	-0.21252	0.0224	0.01686	0.02504	0.00821	0.00558	15	25	25
Avg SpO2	ENSG00000204536	CCHCR1	2.28183	0.07196	0.0225	0.14547	0.21888	1.59e-16	6.74e-16	57	59	59
Avg SpO2	ENSG00000184470	TXNRD2	2.27774	0.07435	0.0227	0.16076	0.20314	2.58e-15	9.9e-15	37	50	50
Avg SpO2	ENSG00000120727	PAIP2	2.27727	1.19816	0.0228	0.00068	0.01178	0.0708	0.0357	2	2	2
Avg SpO2	ENSG00000203667	COX20	2.27456	2.53455	0.0229	0.0001	0.01109	0.0797	0.0394	5	5	5
Avg SpO2	ENSG00000136699	SMPD4	-2.27263	-0.29451	0.023	0.00858	0.02032	0.0174	0.0107	7	7	7
Avg SpO2	ENSG00000135968	GCC2	-2.27234	-0.06105	0.0231	0.26794	0.36901	1.99e-29	2.34e-28	27	40	40
Avg SpO2	ENSG00000143185	XCL2	-2.27166	-0.11286	0.0231	0.05473	0.18475	6.29e-14	2.17e-13	12	15	15
Avg SpO2	ENSG00000100744	GSKIP	-2.26643	-0.06462	0.0234	0.1837	0.29794	5.5e-23	4.13e-22	26	30	30
Avg SpO2	ENSG00000150967	ABCB9	-2.2608	-0.51133	0.0238	0.00278	0.01166	0.0723	0.0363	2	2	2
Avg SpO2	ENSG00000136449	MYCBPAP	-2.25495	-0.18648	0.0241	0.02458	0.04229	0.00056	0.000507	26	34	34
Avg SpO2	ENSG00000152359	POC5	-2.25401	-0.09782	0.0242	0.09038	0.10663	2.5e-08	4.53e-08	57	65	65
Avg SpO2	ENSG00000006606	CCL26	-2.25127	-0.20442	0.0244	0.02807	0.03156	0.00296	0.00226	22	38	38
Avg SpO2	ENSG00000146267	FAXC	2.24238	0.23961	0.0249	0.01138	0.04671	0.000283	0.000273	8	8	8
Avg SpO2	ENSG00000205309	NT5M	-2.24065	-0.29114	0.025	0.00929	0.02866	0.00465	0.00338	7	7	7
Avg SpO2	ENSG00000135930	EIF4E2	2.23989	0.18609	0.0251	0.02716	0.02979	0.00389	0.00288	16	22	22
Avg SpO2	ENSG00000183114	FAM43B	-2.23854	-0.12095	0.0252	0.05743	0.06033	3.47e-05	3.95e-05	36	44	44
Avg SpO2	ENSG00000115339	GALNT3	2.23838	0.2206	0.0252	0.01585	0.03077	0.00334	0.00251	11	14	14
Avg SpO2	ENSG00000099284	H2AFY2	-2.23102	-0.17793	0.0257	0.02396	0.03302	0.00235	0.00184	22	25	25
Avg SpO2	ENSG00000129055	ANAPC13	2.22827	0.04426	0.0259	0.37089	0.51594	2.18e-45	7.87e-44	36	37	37
Avg SpO2	ENSG00000121542	SEC22A	-2.22713	-0.05784	0.0259	0.20198	0.33153	6.02e-26	5.64e-25	45	45	45
Avg SpO2	ENSG00000154917	RAB6B	2.21903	0.20789	0.0265	0.03087	0.05803	4.94e-05	5.46e-05	12	13	13
Avg SpO2	ENSG00000159496	RGL4	2.21694	1.59105	0.0266	0.00027	0.03859	0.000992	0.000852	3	3	3
Avg SpO2	ENSG00000102445	KIAA0226L	-2.21648	-0.30079	0.0267	0.00689	0.01187	0.0697	0.0353	9	12	12
Avg SpO2	ENSG00000155282	RP11-195B21.3	-2.21643	-0.3564	0.0267	0.03935	0.0154	0.0386	0.0213	11	20	20
Avg SpO2	ENSG00000099949	LZTR1	2.20965	0.08561	0.0271	0.10589	0.16343	2.36e-12	6.84e-12	24	38	38
Avg SpO2	ENSG00000223865	HLA-DPB1	2.20891	0.06093	0.0272	0.18566	0.54505	4.08e-49	2.17e-47	91	107	107
Avg SpO2	ENSG00000145736	GTF2H2	2.20742	0.1355	0.0273	0.05875	0.18734	4.04e-14	1.4e-13	18	35	35
Avg SpO2	ENSG00000160094	ZNF362	-2.20403	-0.2456	0.0275	0.01061	0.01114	0.0789	0.0391	15	16	16
Avg SpO2	ENSG00000204428	LY6G5C	2.19973	0.07834	0.0278	0.12018	0.24662	1.02e-18	5.22e-18	13	13	13
Avg SpO2	ENSG00000173421	CCDC36	2.19838	0.09623	0.0279	0.07021	0.09386	1.88e-07	3.03e-07	46	60	60
Avg SpO2	ENSG00000161905	ALOX15	-2.19735	-1.42246	0.028	0.0003	0.01254	0.0623	0.032	3	3	3
Avg SpO2	ENSG00000116874	WARS2	2.19595	0.04241	0.0281	0.36369	0.52403	2.12e-46	8.75e-45	35	39	39
Avg SpO2	ENSG00000183840	GPR39	2.19351	0.27442	0.0283	0.02484	0.01694	0.03	0.0171	15	27	27
Avg SpO2	ENSG00000170085	SIMC1	2.19084	0.77294	0.0285	0.00142	0.01004	0.0955	0.0459	4	7	7
Avg SpO2	ENSG00000150347	ARID5B	-2.19076	-0.22415	0.0285	0.01048	0.016	0.0351	0.0195	6	7	7
Avg SpO2	ENSG00000141570	CBX8	2.18817	0.06195	0.0287	0.19593	0.28436	7.92e-22	5.27e-21	26	32	32
Avg SpO2	ENSG00000196812	ZSCAN16	2.1879	0.18799	0.0287	0.01941	0.01868	0.0227	0.0135	18	23	23
Avg SpO2	ENSG00000169612	FAM103A1	2.18785	0.15982	0.0287	0.05045	0.08006	1.63e-06	2.27e-06	9	11	11
Avg SpO2	ENSG00000095209	TMEM38B	2.18424	0.1295	0.0289	0.04429	0.04701	0.00027	0.000262	36	49	49
Avg SpO2	ENSG00000187166	H1FNT	-2.18372	-0.15016	0.029	0.02975	0.06248	2.49e-05	2.91e-05	10	12	12
Avg SpO2	ENSG00000137411	VARS2	-2.18206	-0.04361	0.0291	0.40196	0.49369	1.1e-42	3.24e-41	79	86	86
Avg SpO2	ENSG00000171517	LPAR3	2.18141	0.20078	0.0292	0.01465	0.03629	0.00142	0.00117	6	6	6
Avg SpO2	ENSG00000173175	ADCY5	-2.18119	-0.20704	0.0292	0.0162	0.0366	0.00135	0.00112	32	33	33
Avg SpO2	ENSG00000245680	ZNF585B	-2.18082	-0.14377	0.0292	0.03252	0.07571	3.21e-06	4.32e-06	15	18	18
Avg SpO2	ENSG00000103024	NME3	2.18001	0.13097	0.0293	0.03566	0.03836	0.00103	0.00088	31	62	62
Avg SpO2	ENSG00000157873	TNFRSF14	-2.17441	-0.28125	0.0297	0.00777	0.01116	0.0786	0.039	13	27	27
Avg SpO2	ENSG00000105695	MAG	2.1714	0.05778	0.0299	0.25287	0.40732	3.33e-33	4.98e-32	16	18	18
Avg SpO2	ENSG00000124164	VAPB	2.16712	0.07343	0.0302	0.12563	0.23479	8.96e-18	4.21e-17	24	25	25
Avg SpO2	ENSG00000184389	A3GALT2	2.16545	0.07743	0.0304	0.09465	0.14752	3.33e-11	8.47e-11	16	22	22
Avg SpO2	ENSG00000167900	TK1	2.16403	0.27732	0.0305	0.01471	0.01608	0.0346	0.0193	25	31	31
Avg SpO2	ENSG00000183018	SPNS2	-2.16399	-0.39673	0.0305	0.02122	0.01914	0.021	0.0126	22	30	30
Avg SpO2	ENSG00000198682	PAPSS2	-2.16142	-0.1158	0.0307	0.05148	0.02378	0.01	0.00664	48	58	58
Avg SpO2	ENSG00000132854	KANK4	2.1594	0.271	0.0308	0.0169	0.04174	0.00061	0.000546	6	7	7
Avg SpO2	ENSG00000158825	CDA	-2.15668	-0.19219	0.031	0.01678	0.05367	9.68e-05	0.000102	5	5	5
Avg SpO2	ENSG00000219073	CELA3B	-2.15643	-3.15097	0.031	6e-05	0.01054	0.0875	0.0426	1	1	1
Avg SpO2	ENSG00000130332	LSM7	-2.15308	-0.10872	0.0313	0.07856	0.16551	1.66e-12	4.91e-12	10	10	10
Avg SpO2	ENSG00000185475	TMEM179B	-2.15302	-0.1956	0.0313	0.04088	0.02344	0.0106	0.00697	30	47	47
Avg SpO2	ENSG00000105397	TYK2	-2.15068	-0.15329	0.0315	0.03251	0.03677	0.00131	0.00109	22	28	28
Avg SpO2	ENSG00000113522	RAD50	2.15031	0.14655	0.0315	0.05854	0.11408	7.61e-09	1.47e-08	31	34	34
Avg SpO2	ENSG00000258744	RP11-80A15.1	2.14936	0.1734	0.0316	0.02661	0.01071	0.085	0.0416	24	30	30
Avg SpO2	ENSG00000171067	C11orf24	2.13832	0.15916	0.0325	0.02984	0.06117	3.04e-05	3.5e-05	15	33	33
Avg SpO2	ENSG00000179271	GADD45GIP1	-2.13528	-0.2275	0.0327	0.01517	0.01158	0.0732	0.0367	18	31	31
Avg SpO2	ENSG00000177990	DPY19L2	2.13322	0.05738	0.0329	0.17723	0.19594	9.1e-15	3.32e-14	64	71	71
Avg SpO2	ENSG00000063169	GLTSCR1	2.12605	0.20077	0.0335	0.01817	0.02633	0.0067	0.00466	14	20	20
Avg SpO2	ENSG00000152270	PDE3B	2.12311	0.14723	0.0337	0.03037	0.01801	0.0253	0.0147	44	61	61
Avg SpO2	ENSG00000156735	BAG4	-2.1214	-0.24182	0.0339	0.01024	0.04416	0.000419	0.00039	3	4	4
Avg SpO2	ENSG00000107566	ERLIN1	-2.12061	-0.31624	0.034	0.0092	0.01184	0.0701	0.0354	6	6	6
Avg SpO2	ENSG00000119737	GPR75	-2.12006	-0.1235	0.034	0.03879	0.05048	0.000158	0.00016	22	24	24
Avg SpO2	ENSG00000165912	PACSIN3	-2.11944	-0.24918	0.0341	0.00979	0.02943	0.00412	0.00303	5	6	6
Avg SpO2	ENSG00000117013	KCNQ4	-2.11852	-0.14443	0.0341	0.03143	0.03732	0.00121	0.00102	20	21	21
Avg SpO2	ENSG00000005421	PON1	-2.11269	-0.13231	0.0346	0.03524	0.02835	0.00488	0.00353	27	30	30
Avg SpO2	ENSG00000197580	BCO2	-2.11165	-0.13401	0.0347	0.03406	0.04544	0.000344	0.000326	28	33	33
Avg SpO2	ENSG00000154743	TSEN2	2.1069	0.22946	0.0351	0.01666	0.01024	0.0921	0.0445	30	39	39
Avg SpO2	ENSG00000128487	SPECC1	-2.10507	-0.203	0.0353	0.01884	0.03215	0.00269	0.00208	24	30	30
Avg SpO2	ENSG00000132581	SDF2	2.10479	0.3116	0.0353	0.00751	0.03356	0.00216	0.0017	9	13	13
Avg SpO2	ENSG00000196388	INCA1	-2.10454	-0.14795	0.0353	0.03311	0.04809	0.000229	0.000225	20	52	52
Avg SpO2	ENSG00000085788	DDHD2	-2.09539	-0.15133	0.0361	0.03026	0.02513	0.0081	0.0055	25	41	41
Avg SpO2	ENSG00000105186	ANKRD27	-2.09416	-0.1082	0.0362	0.06166	0.09525	1.51e-07	2.47e-07	31	36	36
Avg SpO2	ENSG00000164062	APEH	2.09409	5.34406	0.0363	6e-05	0.01144	0.075	0.0375	2	2	2
Avg SpO2	ENSG00000170153	RNF150	-2.09386	-0.07877	0.0363	0.09204	0.08715	5.38e-07	8.11e-07	46	65	65
Avg SpO2	ENSG00000127364	TAS2R4	-2.09385	-0.08385	0.0363	0.08789	0.1725	5.1e-13	1.59e-12	28	28	28
Avg SpO2	ENSG00000115461	IGFBP5	2.09346	0.61695	0.0363	0.00131	0.01051	0.088	0.0428	2	3	3
Avg SpO2	ENSG00000213199	ASIC3	2.0912	0.26054	0.0365	0.01242	0.0157	0.0368	0.0204	16	24	24
Avg SpO2	ENSG00000130338	TULP4	-2.08881	-0.18045	0.0367	0.02597	0.02263	0.012	0.0078	21	29	29
Avg SpO2	ENSG00000119147	C2orf40	2.08836	0.06751	0.0368	0.16619	0.25217	3.63e-19	1.94e-18	46	64	64
Avg SpO2	ENSG00000178922	HYI	2.08508	0.10736	0.0371	0.04993	0.08647	5.98e-07	8.93e-07	19	22	22
Avg SpO2	ENSG00000146205	ANO7	-2.08171	-0.05604	0.0374	0.15752	0.16998	7.81e-13	2.39e-12	49	76	76
Avg SpO2	ENSG00000166130	IKBIP	-2.08027	-0.05865	0.0375	0.16289	0.25658	1.59e-19	8.86e-19	18	19	19
Avg SpO2	ENSG00000145901	TNIP1	-2.07348	-0.20764	0.0381	0.01624	0.019	0.0215	0.0129	26	32	32
Avg SpO2	ENSG00000258366	RTEL1	2.07224	0.12453	0.0382	0.04401	0.05203	0.000125	0.000128	30	40	40
Avg SpO2	ENSG00000113269	RNF130	2.07208	0.11191	0.0383	0.07641	0.06337	2.17e-05	2.56e-05	42	54	54
Avg SpO2	ENSG00000059691	PET112	-2.07152	-0.0905	0.0383	0.08545	0.18122	1.15e-13	3.85e-13	38	41	41
Avg SpO2	ENSG00000108509	CAMTA2	-2.07076	-0.08552	0.0384	0.07868	0.09824	9.42e-08	1.59e-07	36	48	48
Avg SpO2	ENSG00000143575	HAX1	-2.06768	-0.26324	0.0387	0.01009	0.02768	0.00542	0.00387	1	2	2
Avg SpO2	ENSG00000125898	FAM110A	-2.06247	-0.09822	0.0392	0.08938	0.07812	2.2e-06	3.03e-06	50	74	74
Avg SpO2	ENSG00000197982	C1orf122	-2.06213	-0.26503	0.0392	0.01271	0.00965	0.102	0.0487	18	23	23
Avg SpO2	ENSG00000158528	PPP1R9A	2.06145	0.10892	0.0393	0.09063	0.06832	1.01e-05	1.27e-05	66	88	88
Avg SpO2	ENSG00000125414	MYH2	-2.06072	-0.23172	0.0393	0.0127	0.03023	0.00364	0.00271	7	11	11
Avg SpO2	ENSG00000005194	CIAPIN1	-2.06029	-0.17969	0.0394	0.01634	0.0232	0.011	0.0072	24	26	26
Avg SpO2	ENSG00000015676	NUDCD3	-2.05985	-0.12973	0.0394	0.03239	0.08362	9.34e-07	1.35e-06	6	8	8
Avg SpO2	ENSG00000111554	MDM1	2.05816	0.1215	0.0396	0.04032	0.07849	2.08e-06	2.88e-06	21	23	23
Avg SpO2	ENSG00000264364	DYNLL2	-2.05788	-0.16887	0.0396	0.02734	0.04307	0.000496	0.000454	18	23	23
Avg SpO2	ENSG00000130592	LSP1	-2.05145	-0.10847	0.0402	0.04952	0.08597	6.47e-07	9.61e-07	10	13	13
Avg SpO2	ENSG00000158014	SLC30A2	2.05075	0.31158	0.0403	0.01042	0.01697	0.0299	0.017	6	7	7
Avg SpO2	ENSG00000228716	DHFR	2.05056	0.09406	0.0403	0.07098	0.10664	2.49e-08	4.52e-08	39	39	39
Avg SpO2	ENSG00000213949	ITGA1	2.04914	0.12592	0.0404	0.03649	0.0363	0.00141	0.00116	35	36	36
Avg SpO2	ENSG00000129195	FAM64A	-2.0469	-0.88303	0.0407	0.00071	0.01333	0.0545	0.0286	2	2	2
Avg SpO2	ENSG00000158816	VWA5B1	-2.04676	-0.19738	0.0407	0.02589	0.01768	0.0266	0.0154	23	27	27
Avg SpO2	ENSG00000113240	CLK4	-2.04342	-0.08182	0.041	0.09671	0.06102	3.12e-05	3.58e-05	62	91	91
Avg SpO2	ENSG00000065268	WDR18	-2.04165	-0.04671	0.0412	0.4747	0.6104	1.96e-58	1.86e-56	32	42	42
Avg SpO2	ENSG00000118785	SPP1	2.03988	0.13481	0.0414	0.03139	0.01479	0.0427	0.0232	24	50	50
Avg SpO2	ENSG00000107263	RAPGEF1	2.03452	0.23036	0.0419	0.01471	0.01496	0.0415	0.0226	13	18	18
Avg SpO2	ENSG00000144730	IL17RD	2.0345	0.10138	0.0419	0.05106	0.12612	1.1e-09	2.34e-09	14	15	15
Avg SpO2	ENSG00000170745	KCNS3	-2.03106	-0.24093	0.0422	0.01096	0.02089	0.0159	0.00991	10	11	11
Avg SpO2	ENSG00000084073	ZMPSTE24	-2.03061	-0.23128	0.0423	0.01036	0.03022	0.00364	0.00272	9	11	11
Avg SpO2	ENSG00000198892	SHISA4	2.0293	0.14175	0.0424	0.03011	0.07029	7.43e-06	9.53e-06	12	15	15
Avg SpO2	ENSG00000171466	ZNF562	-2.02566	-0.22534	0.0428	0.01325	0.0406	0.000727	0.00064	16	29	29
Avg SpO2	ENSG00000143947	RPS27A	2.02397	0.18004	0.043	0.01573	0.02798	0.00518	0.00371	10	11	11
Avg SpO2	ENSG00000204305	AGER	2.02072	0.11306	0.0433	0.03787	0.07022	7.51e-06	9.63e-06	31	48	48
Avg SpO2	ENSG00000147669	POLR2K	-2.01928	-0.10196	0.0435	0.0727	0.02782	0.0053	0.0038	56	88	88
Avg SpO2	ENSG00000225697	SLC26A6	-2.01906	-0.11476	0.0435	0.03749	0.06224	2.58e-05	3.01e-05	17	23	23
Avg SpO2	ENSG00000219626	FAM228B	2.01801	0.06238	0.0436	0.15793	0.28727	4.49e-22	3.07e-21	45	45	45
Avg SpO2	ENSG00000142961	MOB3C	-2.01724	-0.18681	0.0437	0.01446	0.01486	0.0423	0.023	13	18	18
Avg SpO2	ENSG00000135074	ADAM19	2.01331	0.12582	0.0441	0.04211	0.03714	0.00124	0.00104	47	55	55
Avg SpO2	ENSG00000244731	C4A	-2.01163	-0.08118	0.0443	0.10033	0.16892	9.34e-13	2.84e-12	35	36	36
Avg SpO2	ENSG00000168275	COA6	2.01074	0.08514	0.0444	0.07633	0.14781	3.17e-11	8.1e-11	12	16	16
Avg SpO2	ENSG00000091972	CD200	-2.01015	-0.22669	0.0444	0.01306	0.0639	2e-05	2.37e-05	3	3	3
Avg SpO2	ENSG00000196968	FUT11	2.00737	0.16864	0.0447	0.01928	0.04458	0.000393	0.000369	25	26	26
Avg SpO2	ENSG00000148153	INIP	2.00578	0.22555	0.0449	0.01995	0.01199	0.0683	0.0347	12	21	21
Avg SpO2	ENSG00000111834	RSPH4A	2.0043	0.13438	0.045	0.03386	0.04935	0.000188	0.000188	45	51	51
Avg SpO2	ENSG00000161921	CXCL16	-2.00176	-0.1084	0.0453	0.05234	0.10764	2.13e-08	3.89e-08	21	28	28
Avg SpO2	ENSG00000256073	C21orf119	-1.99891	-0.11766	0.0456	0.04922	0.08695	5.56e-07	8.36e-07	29	33	33
Avg SpO2	ENSG00000175066	GK5	1.99861	0.31981	0.0457	0.00898	0.04304	0.000499	0.000456	2	2	2
Avg SpO2	ENSG00000140474	ULK3	1.99825	0.19991	0.0457	0.01352	0.02677	0.00626	0.00439	4	7	7
Avg SpO2	ENSG00000152256	PDK1	1.99814	0.1379	0.0457	0.03598	0.05469	8.28e-05	8.83e-05	38	49	49
Avg SpO2	ENSG00000228278	ORM2	-1.99623	-0.19841	0.0459	0.0142	0.02615	0.0069	0.00478	7	7	7
Avg SpO2	ENSG00000141576	RNF157	1.99523	0.08848	0.046	0.08018	0.15959	4.48e-12	1.26e-11	22	23	23
Avg SpO2	ENSG00000135845	PIGC	1.99457	2.79052	0.0461	6e-05	0.023	0.0113	0.0074	1	1	1
Avg SpO2	ENSG00000120899	PTK2B	1.99341	0.18803	0.0462	0.02475	0.06586	1.47e-05	1.8e-05	16	16	16
Avg SpO2	ENSG00000128815	WDFY4	-1.99338	-0.16938	0.0462	0.0205	0.03757	0.00116	0.000981	18	20	20
Avg SpO2	ENSG00000132286	TIMM10B	-1.99225	-0.09649	0.0463	0.08412	0.03232	0.00262	0.00203	70	94	94
Avg SpO2	ENSG00000136710	CCDC115	1.99166	0.27795	0.0464	0.00854	0.02996	0.00379	0.00281	6	10	10
Avg SpO2	ENSG00000117595	IRF6	1.98868	0.33722	0.0467	0.00562	0.01147	0.0746	0.0373	6	6	6
Avg SpO2	ENSG00000103534	TMC5	-1.98727	-0.09532	0.0469	0.07408	0.08629	6.16e-07	9.18e-07	40	55	55
Avg SpO2	ENSG00000164935	DCSTAMP	1.98668	0.04282	0.047	0.32108	0.42648	3.5e-35	6.2e-34	33	37	37
Avg SpO2	ENSG00000154269	ENPP3	-1.98553	-0.13714	0.0471	0.043	0.09952	7.7e-08	1.32e-07	20	21	21
Avg SpO2	ENSG00000111341	MGP	-1.98417	-0.10455	0.0472	0.06118	0.03183	0.00284	0.00217	40	57	57
Avg SpO2	ENSG00000172538	FAM170B	1.98398	0.11273	0.0473	0.05406	0.04654	0.00029	0.000279	25	31	31
Avg SpO2	ENSG00000069424	KCNAB2	1.98342	0.22443	0.0473	0.01155	0.01991	0.0186	0.0114	8	10	10
Avg SpO2	ENSG00000138448	ITGAV	1.98338	0.22968	0.0473	0.01142	0.02338	0.0107	0.00702	5	5	5
Avg SpO2	ENSG00000169174	PCSK9	-1.98307	-0.23428	0.0474	0.01061	0.03324	0.00227	0.00178	1	5	5
Avg SpO2	ENSG00000110665	C11orf21	-1.98107	-0.21718	0.0476	0.02203	0.01144	0.075	0.0375	26	32	32
Avg SpO2	ENSG00000166321	NUDT13	-1.97937	-0.05762	0.0478	0.20511	0.29578	8.43e-23	6.26e-22	41	51	51
Avg SpO2	ENSG00000141441	GAREM	-1.9784	-0.19879	0.0479	0.01698	0.01134	0.0763	0.038	13	16	16
Avg SpO2	ENSG00000119878	CRIPT	-1.97713	-0.19268	0.048	0.02164	0.02793	0.00521	0.00374	20	24	24
Avg SpO2	ENSG00000181085	MAPK15	1.97634	0.19787	0.0481	0.02029	0.01953	0.0197	0.012	14	32	32
Avg SpO2	ENSG00000133475	GGT2	1.97147	0.11798	0.0487	0.06716	0.11268	9.52e-09	1.82e-08	34	61	61
Avg SpO2	ENSG00000197937	ZNF347	-1.97108	-1.85327	0.0487	0.00027	0.08733	5.23e-07	7.9e-07	3	8	8
Avg SpO2	ENSG00000113318	MSH3	-1.97015	-0.07623	0.0488	0.09673	0.16615	1.49e-12	4.44e-12	23	25	25
Avg SpO2	ENSG00000069248	NUP133	1.96427	0.34448	0.0495	0.00466	0.01476	0.0429	0.0233	11	12	12
Avg SpO2	ENSG00000196230	TUBB	-1.96398	-0.81385	0.0495	0.00096	0.01037	0.0901	0.0437	6	6	6
Avg SpO2	ENSG00000141391	SLMO1	1.9617	0.05798	0.0498	0.17253	0.23996	3.48e-18	1.7e-17	20	27	27
Avg SpO2	ENSG00000145545	SRD5A1	1.96109	0.1797	0.0499	0.01512	0.02846	0.00479	0.00347	8	11	11
Min SpO2	ENSG00000108556	CHRNE	-5.02207	-0.11366	5.11e-07	0.26052	0.37232	9.56e-30	1.17e-28	35	38	38
Min SpO2	ENSG00000205710	C17orf107	-4.15631	-0.11571	3.23e-05	0.16269	0.18423	6.89e-14	2.36e-13	49	58	58
Min SpO2	ENSG00000242689	CNTF	3.64681	0.23779	0.000266	0.0312	0.03707	0.00126	0.00105	25	25	25
Min SpO2	ENSG00000114904	NEK4	-3.64191	-0.30014	0.000271	0.01646	0.02207	0.0132	0.00843	6	6	6
Min SpO2	ENSG00000069424	KCNAB2	3.61424	0.35819	0.000301	0.01155	0.01991	0.0186	0.0114	8	10	10
Min SpO2	ENSG00000143612	C1orf43	3.58973	0.52539	0.000331	0.00935	0.01225	0.0654	0.0334	8	15	15
Min SpO2	ENSG00000140955	ADAD2	-3.34004	-0.16864	0.000838	0.04746	0.07178	5.89e-06	7.65e-06	28	33	33
Min SpO2	ENSG00000152778	IFIT5	-3.30792	-0.09984	0.00094	0.13627	0.21865	1.65e-16	7e-16	25	26	26
Min SpO2	ENSG00000172318	B3GALT1	3.29552	0.09916	0.000982	0.13572	0.10111	5.99e-08	1.04e-07	71	86	86
Min SpO2	ENSG00000167766	ZNF83	-3.28	-0.07944	0.00104	0.22185	0.36384	6.17e-29	7.03e-28	32	35	35
Min SpO2	ENSG00000115073	ACTR1B	3.12738	0.15334	0.00176	0.07287	0.14454	5.44e-11	1.35e-10	17	24	24
Min SpO2	ENSG00000168653	NDUFS5	3.12501	0.04694	0.00178	0.49255	0.59901	1.06e-56	9.2e-55	37	39	39
Min SpO2	ENSG00000204316	MRPL38	3.11652	0.17251	0.00183	0.0466	0.05705	5.75e-05	6.28e-05	35	55	55
Min SpO2	ENSG00000176473	WDR25	3.06433	0.09332	0.00218	0.13173	0.20704	1.3e-15	5.15e-15	46	58	58
Min SpO2	ENSG00000234465	PINLYP	-3.03333	-0.119	0.00242	0.07308	0.11564	5.93e-09	1.16e-08	36	39	39
Min SpO2	ENSG00000088888	MAVS	-3.02938	-0.43104	0.00245	0.00533	0.0165	0.0323	0.0182	8	9	9
Min SpO2	ENSG00000162931	TRIM17	3.02247	0.22443	0.00251	0.02261	0.03771	0.00114	0.000962	19	21	21
Min SpO2	ENSG00000115085	ZAP70	-2.94454	-0.69888	0.00323	0.00532	0.02821	0.00499	0.0036	3	6	6
Min SpO2	ENSG00000143753	DEGS1	-2.93672	-0.15996	0.00332	0.0411	0.08723	5.31e-07	8.02e-07	16	18	18
Min SpO2	ENSG00000213949	ITGA1	2.90377	0.15342	0.00369	0.03649	0.0363	0.00141	0.00116	35	36	36
Min SpO2	ENSG00000185127	C6orf120	2.89969	0.20289	0.00374	0.02968	0.05462	8.36e-05	8.91e-05	21	21	21
Min SpO2	ENSG00000177868	CCDC23	2.89423	0.10058	0.0038	0.09438	0.18765	3.82e-14	1.33e-13	15	15	15
Min SpO2	ENSG00000176155	CCDC57	2.89186	0.13107	0.00383	0.07221	0.22914	2.5e-17	1.14e-16	14	20	20
Min SpO2	ENSG00000185432	METTL7A	-2.88463	-0.22942	0.00392	0.01987	0.01057	0.0871	0.0425	27	36	36
Min SpO2	ENSG00000148843	PDCD11	2.88027	0.26682	0.00397	0.01495	0.01678	0.0308	0.0175	17	19	19
Min SpO2	ENSG00000101236	RNF24	2.87326	0.18997	0.00406	0.03907	0.01905	0.0213	0.0128	46	51	51
Min SpO2	ENSG00000138792	ENPEP	2.8677	0.04918	0.00413	0.40906	0.53039	3.29e-47	1.48e-45	48	61	61
Min SpO2	ENSG00000236624	CCDC163P	2.8536	0.04468	0.00432	0.47244	0.69222	1.37e-72	3.59e-70	32	35	35
Min SpO2	ENSG00000108509	CAMTA2	-2.85358	-0.11053	0.00432	0.08387	0.09824	9.42e-08	1.59e-07	40	48	48
Min SpO2	ENSG00000003756	RBM5	2.85311	0.22938	0.00433	0.02267	0.01843	0.0236	0.014	15	17	17
Min SpO2	ENSG00000037965	HOXC8	-2.84312	-0.11927	0.00447	0.07056	0.0616	2.85e-05	3.31e-05	32	39	39
Min SpO2	ENSG00000033178	UBA6	2.84294	0.16774	0.00447	0.03317	0.04898	0.0002	0.000198	36	36	36
Min SpO2	ENSG00000247121	CTD-2260A17.2	-2.83772	-0.18689	0.00454	0.02123	0.02189	0.0135	0.00863	30	41	41
Min SpO2	ENSG00000112655	PTK7	-2.82095	-0.1667	0.00479	0.04635	0.06757	1.13e-05	1.41e-05	28	29	29
Min SpO2	ENSG00000133818	RRAS2	-2.81007	-0.16423	0.00495	0.03346	0.07088	6.78e-06	8.75e-06	18	18	18
Min SpO2	ENSG00000145388	METTL14	2.78953	0.88861	0.00528	0.00076	0.01081	0.0835	0.041	2	2	2
Min SpO2	ENSG00000213199	ASIC3	2.78909	0.26891	0.00529	0.0183	0.0157	0.0368	0.0204	19	24	24
Min SpO2	ENSG00000172878	METAP1D	2.78126	0.31371	0.00541	0.00869	0.01149	0.0743	0.0372	6	7	7
Min SpO2	ENSG00000184787	UBE2G2	-2.77924	-0.16987	0.00545	0.03123	0.06414	1.92e-05	2.3e-05	13	14	14
Min SpO2	ENSG00000183580	FBXL7	2.76797	0.15562	0.00564	0.043	0.01843	0.0236	0.0139	45	67	67
Min SpO2	ENSG00000115602	IL1RL1	2.76666	0.05804	0.00566	0.25233	0.37726	3.19e-30	4.06e-29	44	46	46
Min SpO2	ENSG00000162881	OXER1	-2.74508	-0.30562	0.00605	0.00976	0.01536	0.0389	0.0214	7	7	7
Min SpO2	ENSG00000168958	MFF	2.74077	0.31417	0.00613	0.00722	0.01655	0.032	0.0181	5	5	5
Min SpO2	ENSG00000119147	C2orf40	2.73801	0.06899	0.00618	0.19456	0.25217	3.63e-19	1.94e-18	51	64	64
Min SpO2	ENSG00000179941	BBS10	-2.72771	-0.33921	0.00638	0.01315	0.01842	0.0236	0.014	18	21	21
Min SpO2	ENSG00000162704	ARPC5	2.71952	0.15046	0.00654	0.03584	0.06551	1.56e-05	1.89e-05	24	25	25
Min SpO2	ENSG00000113303	BTNL8	2.70763	0.07953	0.00678	0.15315	0.3109	4.11e-24	3.35e-23	36	40	40
Min SpO2	ENSG00000171714	ANO5	-2.69058	-0.05238	0.00713	0.27579	0.31625	1.39e-24	1.18e-23	76	86	86
Min SpO2	ENSG00000125630	POLR1B	2.68892	0.07634	0.00717	0.16419	0.19964	4.76e-15	1.78e-14	30	35	35
Min SpO2	ENSG00000141994	DUS3L	-2.68391	-0.09173	0.00728	0.10253	0.20691	1.33e-15	5.25e-15	16	17	17
Min SpO2	ENSG00000120008	WDR11	-2.66723	-0.05585	0.00765	0.30077	0.34984	1.27e-27	1.34e-26	122	138	138
Min SpO2	ENSG00000070759	TESK2	2.66576	0.28173	0.00768	0.01012	0.01788	0.0258	0.015	5	6	6
Min SpO2	ENSG00000079432	CIC	2.6648	0.62628	0.0077	0.0048	0.01109	0.0797	0.0394	9	18	18
Min SpO2	ENSG00000184584	TMEM173	-2.66137	-0.1573	0.00778	0.03993	0.09412	1.8e-07	2.92e-07	7	8	8
Min SpO2	ENSG00000101574	METTL4	2.63723	0.24635	0.00836	0.01272	0.01135	0.0761	0.038	15	16	16
Min SpO2	ENSG00000181027	FKRP	2.6309	0.06122	0.00852	0.19664	0.30259	2.18e-23	1.68e-22	27	29	29
Min SpO2	ENSG00000166840	GLYATL1	-2.60736	-0.24807	0.00912	0.0282	0.01694	0.0301	0.0171	30	41	41
Min SpO2	ENSG00000135213	POM121C	-2.60082	-0.17394	0.0093	0.05411	0.07657	2.8e-06	3.82e-06	29	43	43
Min SpO2	ENSG00000171812	COL8A2	-2.59275	-2.90107	0.00952	0.00012	0.02572	0.00738	0.00507	3	3	3
Min SpO2	ENSG00000162702	ZNF281	-2.59249	-0.14728	0.00953	0.047	0.02398	0.00971	0.00645	55	60	60
Min SpO2	ENSG00000150433	TMEM218	2.5784	0.16792	0.00993	0.02661	0.07766	2.37e-06	3.25e-06	6	6	6
Min SpO2	ENSG00000138138	ATAD1	2.56316	0.21252	0.0104	0.01821	0.02948	0.00409	0.00301	12	12	12
Min SpO2	ENSG00000196365	LONP1	2.54672	0.06415	0.0109	0.15146	0.23863	4.44e-18	2.14e-17	23	26	26
Min SpO2	ENSG00000143155	TIPRL	2.54478	0.20107	0.0109	0.01733	0.04347	0.000467	0.000431	5	5	5
Min SpO2	ENSG00000172575	RASGRP1	2.54272	0.24488	0.011	0.01239	0.03504	0.00172	0.00138	13	13	13
Min SpO2	ENSG00000186020	ZNF529	2.53691	0.19124	0.0112	0.01581	0.03199	0.00276	0.00212	12	13	13
Min SpO2	ENSG00000164081	TEX264	2.53578	0.15654	0.0112	0.0283	0.05452	8.49e-05	9.04e-05	11	12	12
Min SpO2	ENSG00000176209	SMIM19	-2.53455	-0.07783	0.0113	0.11989	0.20909	9.05e-16	3.63e-15	35	35	35
Min SpO2	ENSG00000152439	ZNF773	-2.52728	-0.1298	0.0115	0.04752	0.09002	3.43e-07	5.31e-07	11	15	15
Min SpO2	ENSG00000143971	ETAA1	2.51985	0.31947	0.0117	0.01502	0.0227	0.0119	0.00772	11	15	15
Min SpO2	ENSG00000107554	DNMBP	-2.50991	-0.17251	0.0121	0.0246	0.05746	5.4e-05	5.92e-05	7	7	7
Min SpO2	ENSG00000235173	FAM203A	-2.50848	-0.44318	0.0121	0.00432	0.0095	0.105	0.0497	8	12	12
Min SpO2	ENSG00000196388	INCA1	-2.50845	-0.16439	0.0121	0.03369	0.04809	0.000229	0.000225	24	52	52
Min SpO2	ENSG00000203546	RP11-176H8.1	2.50462	0.14584	0.0123	0.03563	0.12923	6.64e-10	1.45e-09	4	8	8
Min SpO2	ENSG00000174032	SLC25A30	2.50196	0.19411	0.0124	0.02034	0.07215	5.57e-06	7.26e-06	15	15	15
Min SpO2	ENSG00000070193	FGF10	-2.50148	-0.13568	0.0124	0.06945	0.07628	2.93e-06	3.97e-06	51	78	78
Min SpO2	ENSG00000157379	DHRS1	2.49526	0.07101	0.0126	0.16731	0.22887	2.63e-17	1.19e-16	38	49	49
Min SpO2	ENSG00000067221	STOML1	2.49416	0.11396	0.0126	0.05432	0.10976	1.52e-08	2.83e-08	7	7	7
Min SpO2	ENSG00000205336	GPR56	-2.49223	-0.21311	0.0127	0.01503	0.02459	0.00882	0.00594	20	25	25
Min SpO2	ENSG00000112667	DNPH1	2.48473	0.09702	0.013	0.07136	0.13011	5.75e-10	1.26e-09	37	41	41
Min SpO2	ENSG00000129083	COPB1	2.48322	1.71651	0.013	0.00026	0.03251	0.00255	0.00198	1	1	1
Min SpO2	ENSG00000115020	PIKFYVE	-2.48094	-0.15334	0.0131	0.08865	0.05874	4.43e-05	4.96e-05	57	66	66
Min SpO2	ENSG00000081248	CACNA1S	-2.47955	-0.32381	0.0132	0.00677	0.01075	0.0844	0.0414	8	9	9
Min SpO2	ENSG00000116544	DLGAP3	-2.47763	-0.28404	0.0132	0.01492	0.08187	1.23e-06	1.74e-06	16	22	22
Min SpO2	ENSG00000203667	COX20	2.47532	2.47872	0.0133	0.0001	0.01109	0.0797	0.0394	5	5	5
Min SpO2	ENSG00000232237	ASCL5	-2.4731	-0.06976	0.0134	0.14278	0.2849	7.11e-22	4.77e-21	10	10	10
Min SpO2	ENSG00000156735	BAG4	-2.47021	-0.23498	0.0135	0.01235	0.04416	0.000419	0.00039	4	4	4
Min SpO2	ENSG00000187624	C17orf97	2.46531	0.04962	0.0137	0.33729	0.46729	1.26e-39	3.02e-38	19	40	40
Min SpO2	ENSG00000172789	HOXC5	-2.46142	-0.17802	0.0138	0.02148	0.03524	0.00167	0.00135	11	15	15
Min SpO2	ENSG00000105404	RABAC1	-2.45535	-0.21642	0.0141	0.01678	0.03454	0.00186	0.00149	9	9	9
Min SpO2	ENSG00000100412	ACO2	-2.45527	-0.17549	0.0141	0.02179	0.03947	0.000867	0.000753	14	18	18
Min SpO2	ENSG00000214087	ARL16	2.45458	0.03619	0.0141	0.46666	0.62287	2.18e-60	2.6e-58	27	30	30
Min SpO2	ENSG00000136267	DGKB	-2.4452	-0.12705	0.0145	0.04647	0.03059	0.00344	0.00257	40	58	58
Min SpO2	ENSG00000038532	CLEC16A	2.42949	0.20916	0.0151	0.02858	0.06042	3.42e-05	3.9e-05	15	17	17
Min SpO2	ENSG00000049449	RCN1	-2.42876	-0.1031	0.0152	0.07212	0.07596	3.08e-06	4.16e-06	32	41	41
Min SpO2	ENSG00000181585	TMIE	-2.4276	-0.17192	0.0152	0.03859	0.02806	0.00511	0.00367	38	54	54
Min SpO2	ENSG00000160352	ZNF714	2.427	0.15781	0.0152	0.02576	0.02761	0.00548	0.0039	30	37	37
Min SpO2	ENSG00000141956	PRDM15	2.42264	0.10396	0.0154	0.05963	0.11325	8.69e-09	1.67e-08	34	36	36
Min SpO2	ENSG00000174876	AMY1B	2.42099	0.17358	0.0155	0.0262	0.02635	0.00668	0.00465	26	29	29
Min SpO2	ENSG00000166444	ST5	-2.42045	-0.14673	0.0155	0.02804	0.01785	0.0259	0.0151	42	47	47
Min SpO2	ENSG00000105928	DFNA5	-2.41638	-0.11527	0.0157	0.04698	0.07512	3.51e-06	4.7e-06	21	23	23
Min SpO2	ENSG00000155158	TTC39B	2.41456	0.07359	0.0158	0.11415	0.24612	1.12e-18	5.71e-18	20	21	21
Min SpO2	ENSG00000112029	FBXO5	2.41024	0.19093	0.0159	0.02455	0.01729	0.0284	0.0163	26	32	32
Min SpO2	ENSG00000251369	ZNF550	-2.39158	-0.06635	0.0168	0.13774	0.23915	4.04e-18	1.96e-17	16	17	17
Min SpO2	ENSG00000108244	KRT23	-2.39149	-0.15557	0.0168	0.02398	0.07191	5.78e-06	7.52e-06	10	10	10
Min SpO2	ENSG00000143486	EIF2D	-2.3905	-0.14012	0.0168	0.03043	0.05608	6.68e-05	7.23e-05	10	10	10
Min SpO2	ENSG00000096872	IFT74	-2.38582	-0.06813	0.017	0.10246	0.16714	1.26e-12	3.78e-12	35	35	35
Min SpO2	ENSG00000144488	ESPNL	-2.37989	-0.04658	0.0173	0.34441	0.50415	6.12e-44	1.96e-42	53	76	76
Min SpO2	ENSG00000119878	CRIPT	-2.37707	-0.15077	0.0175	0.02282	0.02793	0.00521	0.00374	21	24	24
Min SpO2	ENSG00000136731	UGGT1	-2.37384	-0.20901	0.0176	0.01529	0.0321	0.00272	0.00209	7	8	8
Min SpO2	ENSG00000219435	TEX40	-2.3714	-0.30454	0.0177	0.00586	0.01759	0.027	0.0156	2	2	2
Min SpO2	ENSG00000075142	SRI	-2.37076	-0.25624	0.0178	0.00805	0.01659	0.0318	0.018	9	9	9
Min SpO2	ENSG00000110680	CALCA	-2.37058	-1.24476	0.0178	0.00048	0.01265	0.0611	0.0315	1	1	1
Min SpO2	ENSG00000106066	CPVL	2.36339	0.13822	0.0181	0.03445	0.0656	1.54e-05	1.87e-05	19	20	20
Min SpO2	ENSG00000106771	TMEM245	2.35802	0.12334	0.0184	0.0352	0.09298	2.16e-07	3.43e-07	7	7	7
Min SpO2	ENSG00000175395	ZNF25	2.34864	0.14653	0.0188	0.03366	0.05777	5.15e-05	5.67e-05	9	12	12
Min SpO2	ENSG00000175662	TOM1L2	2.34113	0.22514	0.0192	0.0128	0.04899	0.000199	0.000198	14	15	15
Min SpO2	ENSG00000196787	HIST1H2AG	2.33435	0.27914	0.0196	0.01083	0.01855	0.0231	0.0137	9	9	9
Min SpO2	ENSG00000089101	C20orf26	-2.33392	-3.88786	0.0196	0.0001	0.03716	0.00124	0.00104	1	1	1
Min SpO2	ENSG00000140832	MARVELD3	2.33351	0.21526	0.0196	0.00988	0.012	0.0682	0.0346	4	4	4
Min SpO2	ENSG00000174194	AGAP8	-2.33119	-0.04315	0.0197	0.43238	0.5794	7.79e-54	5.82e-52	36	45	45
Min SpO2	ENSG00000123329	ARHGAP9	-2.32817	-0.10853	0.0199	0.14513	0.18389	7.3e-14	2.5e-13	23	32	32
Min SpO2	ENSG00000141433	ADCYAP1	-2.32713	-0.09589	0.02	0.09488	0.12116	2.45e-09	5e-09	48	56	56
Min SpO2	ENSG00000169689	STRA13	-2.32523	-0.08495	0.0201	0.08459	0.19457	1.15e-14	4.18e-14	5	6	6
Min SpO2	ENSG00000168575	SLC20A2	-2.31707	-0.18486	0.0205	0.01722	0.02463	0.00876	0.0059	20	20	20
Min SpO2	ENSG00000204740	C10orf112	2.31521	0.05712	0.0206	0.21252	0.19216	1.75e-14	6.26e-14	82	96	96
Min SpO2	ENSG00000127663	KDM4B	2.31338	0.15638	0.0207	0.04413	0.02167	0.014	0.00891	60	70	70
Min SpO2	ENSG00000182400	TRAPPC6B	-2.31125	-0.13294	0.0208	0.04809	0.01818	0.0246	0.0144	33	43	43
Min SpO2	ENSG00000166938	DIS3L	2.3087	0.06099	0.021	0.15819	0.17555	3.04e-13	9.73e-13	60	67	67
Min SpO2	ENSG00000137411	VARS2	-2.3085	-0.04161	0.021	0.40196	0.49369	1.1e-42	3.24e-41	79	86	86
Min SpO2	ENSG00000188112	C6orf132	2.30318	0.31735	0.0213	0.00549	0.02819	0.00501	0.00361	3	4	4
Min SpO2	ENSG00000142798	HSPG2	-2.30318	-0.13662	0.0213	0.02998	0.09007	3.41e-07	5.28e-07	13	13	13
Min SpO2	ENSG00000164008	C1orf50	-2.30086	-0.20432	0.0214	0.01307	0.03114	0.00316	0.00239	6	7	7
Min SpO2	ENSG00000158552	ZFAND2B	2.29571	0.24767	0.0217	0.01328	0.02978	0.0039	0.00288	7	7	7
Min SpO2	ENSG00000164951	PDP1	2.28941	0.12402	0.0221	0.03851	0.07321	4.73e-06	6.23e-06	16	16	16
Min SpO2	ENSG00000117322	CR2	2.28729	0.25089	0.0222	0.01329	0.01353	0.0528	0.0278	25	28	28
Min SpO2	ENSG00000113580	NR3C1	-2.28581	-0.43924	0.0223	0.00434	0.01059	0.0868	0.0423	7	7	7
Min SpO2	ENSG00000197150	ABCB8	2.2779	0.09126	0.0227	0.06323	0.15151	1.72e-11	4.51e-11	10	10	10
Min SpO2	ENSG00000164758	MED30	-2.27401	-0.38134	0.023	0.00365	0.01241	0.0636	0.0326	4	5	5
Min SpO2	ENSG00000136449	MYCBPAP	-2.27252	-0.14756	0.0231	0.02661	0.04229	0.00056	0.000507	29	34	34
Min SpO2	ENSG00000041802	LSG1	-2.27237	-0.0447	0.0231	0.26756	0.40971	1.9e-33	2.96e-32	20	21	21
Min SpO2	ENSG00000142459	EVI5L	2.27212	0.10763	0.0231	0.07501	0.09243	2.35e-07	3.72e-07	38	54	54
Min SpO2	ENSG00000165322	ARHGAP12	2.25868	0.21377	0.0239	0.01271	0.02423	0.00934	0.00624	7	7	7
Min SpO2	ENSG00000214113	LYRM4	2.25772	0.07944	0.024	0.08496	0.14097	9.78e-11	2.36e-10	42	45	45
Min SpO2	ENSG00000196260	SFTA2	2.25759	0.07233	0.024	0.12753	0.19382	1.32e-14	4.74e-14	34	36	36
Min SpO2	ENSG00000169964	TMEM42	2.24895	0.14287	0.0245	0.06131	0.0213	0.0149	0.00939	37	46	46
Min SpO2	ENSG00000072422	RHOBTB1	2.24895	0.29905	0.0245	0.01006	0.01124	0.0777	0.0386	7	8	8
Min SpO2	ENSG00000214597	TMEM249	2.24447	0.15733	0.0248	0.03394	0.04269	0.000527	0.00048	24	33	33
Min SpO2	ENSG00000127324	TSPAN8	2.24333	0.29351	0.0249	0.00935	0.04119	0.000664	0.000589	4	4	4
Min SpO2	ENSG00000151005	TKTL2	2.23705	0.17121	0.0253	0.0279	0.02654	0.00648	0.00453	30	34	34
Min SpO2	ENSG00000161016	RPL8	-2.23474	-0.06882	0.0254	0.13521	0.23271	1.31e-17	6.1e-17	10	16	16
Min SpO2	ENSG00000126088	UROD	-2.22786	-0.08736	0.0259	0.06975	0.1198	3.04e-09	6.13e-09	38	40	40
Min SpO2	ENSG00000152359	POC5	-2.22677	-0.09284	0.026	0.0949	0.10663	2.5e-08	4.53e-08	61	65	65
Min SpO2	ENSG00000146215	CRIP3	-2.22657	-0.11725	0.026	0.0512	0.04188	0.000596	0.000536	44	54	54
Min SpO2	ENSG00000182472	CAPN12	2.22603	0.09805	0.026	0.05487	0.10349	4.11e-08	7.2e-08	18	18	18
Min SpO2	ENSG00000086289	EPDR1	2.22081	0.13711	0.0264	0.03062	0.03817	0.00106	0.000903	13	15	15
Min SpO2	ENSG00000132329	RAMP1	2.21314	0.94229	0.0269	0.0009	0.01311	0.0566	0.0295	2	5	5
Min SpO2	ENSG00000125249	RAP2A	2.21311	0.10239	0.0269	0.05316	0.12323	1.75e-09	3.64e-09	10	10	10
Min SpO2	ENSG00000146267	FAXC	2.21192	0.2091	0.027	0.01138	0.04671	0.000283	0.000273	8	8	8
Min SpO2	ENSG00000111907	TPD52L1	2.21046	0.09472	0.0271	0.05328	0.01914	0.021	0.0126	45	56	56
Min SpO2	ENSG00000164171	ITGA2	2.20799	0.0632	0.0272	0.12314	0.23167	1.58e-17	7.33e-17	17	17	17
Min SpO2	ENSG00000179832	MROH1	2.20635	0.25781	0.0274	0.0128	0.01436	0.0459	0.0246	20	35	35
Min SpO2	ENSG00000170891	CYTL1	-2.19802	-0.22822	0.0279	0.01576	0.01326	0.0552	0.0288	22	23	23
Min SpO2	ENSG00000171931	FBXW10	-2.19755	-0.18705	0.028	0.0301	0.02379	0.01	0.00663	25	63	63
Min SpO2	ENSG00000164251	F2RL1	-2.19676	-0.19987	0.028	0.01485	0.05245	0.000117	0.000121	10	10	10
Min SpO2	ENSG00000105393	BABAM1	2.19642	0.15776	0.0281	0.0244	0.06429	1.88e-05	2.25e-05	14	17	17
Min SpO2	ENSG00000162398	C1orf177	2.18854	2.60158	0.0286	7e-05	0.02603	0.00702	0.00486	1	1	1
Min SpO2	ENSG00000115423	DNAH6	-2.18736	-0.18767	0.0287	0.01478	0.02935	0.00417	0.00306	5	6	6
Min SpO2	ENSG00000185339	TCN2	2.18719	0.10386	0.0287	0.04941	0.05337	0.000101	0.000106	25	28	28
Min SpO2	ENSG00000065548	ZC3H15	-2.18647	-0.31838	0.0288	0.00799	0.01806	0.025	0.0146	10	18	18
Min SpO2	ENSG00000152256	PDK1	2.18489	0.12592	0.0289	0.046	0.05469	8.28e-05	8.83e-05	42	49	49
Min SpO2	ENSG00000168297	PXK	-2.17951	-0.10416	0.0293	0.0603	0.06133	2.97e-05	3.43e-05	27	35	35
Min SpO2	ENSG00000156603	MED19	2.1716	0.14019	0.0299	0.02828	0.05516	7.7e-05	8.26e-05	20	22	22
Min SpO2	ENSG00000168903	BTNL3	-2.16586	-0.03879	0.0303	0.40555	0.61075	1.73e-58	1.7e-56	26	29	29
Min SpO2	ENSG00000169660	HEXDC	2.16351	0.06039	0.0305	0.14662	0.27886	2.3e-21	1.48e-20	11	12	12
Min SpO2	ENSG00000122548	KIAA0087	-2.16192	-0.07975	0.0306	0.082	0.17376	4.12e-13	1.31e-12	6	6	6
Min SpO2	ENSG00000088280	ASAP3	-2.16048	-0.25583	0.0307	0.00939	0.01858	0.023	0.0137	10	13	13
Min SpO2	ENSG00000115204	MPV17	2.15771	0.38329	0.031	0.00486	0.01281	0.0595	0.0307	1	1	1
Min SpO2	ENSG00000121281	ADCY7	2.15624	0.14277	0.0311	0.02988	0.02402	0.00965	0.00642	25	30	30
Min SpO2	ENSG00000189007	ADAT2	-2.15369	-0.07542	0.0313	0.20334	0.21296	4.56e-16	1.85e-15	59	77	77
Min SpO2	ENSG00000170955	PRKCDBP	-2.15368	-0.10378	0.0313	0.04511	0.10072	6.37e-08	1.1e-07	9	10	10
Min SpO2	ENSG00000142185	TRPM2	-2.14978	-0.27416	0.0316	0.00733	0.02901	0.0044	0.00321	14	15	15
Min SpO2	ENSG00000155438	MKI67IP	2.14933	0.31238	0.0316	0.00698	0.01717	0.029	0.0166	2	4	4
Min SpO2	ENSG00000040199	PHLPP2	2.14893	0.1021	0.0316	0.03899	0.16003	4.16e-12	1.18e-11	8	10	10
Min SpO2	ENSG00000169738	DCXR	2.14742	3.33314	0.0318	8e-05	0.01775	0.0263	0.0153	1	1	1
Min SpO2	ENSG00000150556	LYPD6B	-2.14578	-0.17737	0.0319	0.02147	0.01512	0.0405	0.0221	12	19	19
Min SpO2	ENSG00000244731	C4A	-2.14084	-0.07918	0.0323	0.10033	0.16892	9.34e-13	2.84e-12	35	36	36
Min SpO2	ENSG00000084073	ZMPSTE24	-2.13995	-0.21172	0.0324	0.01036	0.03022	0.00364	0.00272	9	11	11
Min SpO2	ENSG00000134215	VAV3	-2.13806	-0.07828	0.0325	0.07568	0.17628	2.68e-13	8.64e-13	4	4	4
Min SpO2	ENSG00000108846	ABCC3	-2.1368	-0.08176	0.0326	0.07065	0.17808	1.97e-13	6.44e-13	8	12	12
Min SpO2	ENSG00000083807	SLC27A5	-2.13486	-0.35516	0.0328	0.00831	0.01202	0.0679	0.0345	5	7	7
Min SpO2	ENSG00000100350	FOXRED2	-2.13247	-0.15591	0.033	0.01641	0.03162	0.00293	0.00224	9	10	10
Min SpO2	ENSG00000272195	RP11-156E8.1	-2.12918	-0.07595	0.0332	0.10469	0.18913	2.96e-14	1.04e-13	19	24	24
Min SpO2	ENSG00000165698	C9orf9	2.12594	0.15206	0.0335	0.03022	0.01754	0.0273	0.0157	29	39	39
Min SpO2	ENSG00000241399	CD302	2.12303	0.08983	0.0338	0.0966	0.03136	0.00305	0.00231	77	101	101
Min SpO2	ENSG00000100445	SDR39U1	-2.12138	-0.1987	0.0339	0.017	0.03081	0.00332	0.0025	34	44	44
Min SpO2	ENSG00000065308	TRAM2	-2.12112	-0.11911	0.0339	0.07205	0.0195	0.0199	0.012	50	57	57
Min SpO2	ENSG00000052723	SIKE1	-2.1209	-0.31643	0.0339	0.00508	0.01189	0.0695	0.0351	12	12	12
Min SpO2	ENSG00000002919	SNX11	2.11936	0.0564	0.0341	0.17383	0.20713	1.28e-15	5.08e-15	57	64	64
Min SpO2	ENSG00000138039	LHCGR	-2.11927	-0.09937	0.0341	0.05546	0.08482	7.74e-07	1.14e-06	30	33	33
Min SpO2	ENSG00000129990	SYT5	-2.11823	-0.30618	0.0342	0.0095	0.01607	0.0346	0.0193	11	17	17
Min SpO2	ENSG00000118526	TCF21	2.11596	0.14209	0.0343	0.02739	0.02348	0.0105	0.00693	23	25	25
Min SpO2	ENSG00000137955	RABGGTB	-2.11575	-0.13014	0.0344	0.03104	0.05131	0.000139	0.000142	31	36	36
Min SpO2	ENSG00000129195	FAM64A	-2.11444	-0.83947	0.0345	0.00071	0.01333	0.0545	0.0286	2	2	2
Min SpO2	ENSG00000112378	PERP	-2.11394	-1.40952	0.0345	0.00027	0.0116	0.0729	0.0366	1	1	1
Min SpO2	ENSG00000119714	GPR68	-2.11254	-0.14808	0.0346	0.02354	0.02945	0.00411	0.00302	24	39	39
Min SpO2	ENSG00000204315	FKBPL	2.10917	2.9279	0.0349	7e-05	0.03146	0.003	0.00229	1	1	1
Min SpO2	ENSG00000184678	HIST2H2BE	2.10778	6.37611	0.0351	2e-05	0.01319	0.0558	0.0291	1	6	6
Min SpO2	ENSG00000069248	NUP133	2.10675	0.33149	0.0351	0.00466	0.01476	0.0429	0.0233	11	12	12
Min SpO2	ENSG00000130024	PHF10	2.10385	0.13564	0.0354	0.02706	0.0626	2.44e-05	2.86e-05	18	21	21
Min SpO2	ENSG00000154803	FLCN	2.09432	0.03662	0.0362	0.33922	0.44697	2.26e-37	4.57e-36	23	37	37
Min SpO2	ENSG00000197912	SPG7	2.0935	0.26286	0.0363	0.00798	0.01428	0.0465	0.0249	7	7	7
Min SpO2	ENSG00000100147	CCDC134	-2.09012	-0.07795	0.0366	0.07791	0.11849	3.75e-09	7.49e-09	19	21	21
Min SpO2	ENSG00000205670	SMIM11	-2.08752	-0.09556	0.0368	0.07057	0.06147	2.91e-05	3.36e-05	48	57	57
Min SpO2	ENSG00000099957	P2RX6	2.08557	0.13622	0.037	0.02626	0.05034	0.000162	0.000164	7	7	7
Min SpO2	ENSG00000245680	ZNF585B	-2.08208	-0.12602	0.0373	0.03252	0.07571	3.21e-06	4.32e-06	15	18	18
Min SpO2	ENSG00000157426	AASDH	-2.08104	-0.07404	0.0374	0.09249	0.13523	2.5e-10	5.74e-10	44	45	45
Min SpO2	ENSG00000166664	CHRFAM7A	-2.07862	-0.07666	0.0377	0.08473	0.14071	1.02e-10	2.46e-10	28	34	34
Min SpO2	ENSG00000100024	UPB1	-2.07354	-0.204	0.0381	0.02146	0.04131	0.000652	0.000579	14	15	15
Min SpO2	ENSG00000142168	SOD1	-2.07249	-1.3781	0.0382	0.00025	0.01375	0.0508	0.0269	1	1	1
Min SpO2	ENSG00000124508	BTN2A2	2.06836	0.08864	0.0386	0.0544	0.07816	2.19e-06	3.02e-06	15	15	15
Min SpO2	ENSG00000140307	GTF2A2	2.06763	0.12904	0.0387	0.04487	0.01557	0.0376	0.0208	35	39	39
Min SpO2	ENSG00000197363	ZNF517	-2.0672	-0.08038	0.0387	0.07934	0.12727	9.12e-10	1.96e-09	12	18	18
Min SpO2	ENSG00000168275	COA6	2.06706	0.07554	0.0387	0.07825	0.14781	3.17e-11	8.1e-11	13	16	16
Min SpO2	ENSG00000184898	RBM43	2.0641	0.14754	0.039	0.03773	0.02915	0.0043	0.00315	22	28	28
Min SpO2	ENSG00000104899	AMH	2.06001	0.055	0.0394	0.1857	0.26587	2.76e-20	1.65e-19	26	36	36
Min SpO2	ENSG00000109625	CPZ	-2.0556	-0.1255	0.0398	0.02803	0.06482	1.73e-05	2.09e-05	6	6	6
Min SpO2	ENSG00000175518	UBQLNL	-2.05558	-0.157	0.0398	0.01836	0.05265	0.000113	0.000118	9	9	9
Min SpO2	ENSG00000198898	CAPZA2	-2.05531	-0.16686	0.0398	0.01492	0.01491	0.0419	0.0228	15	16	16
Min SpO2	ENSG00000165272	AQP3	2.05528	0.06677	0.0399	0.10359	0.2051	1.83e-15	7.12e-15	13	15	15
Min SpO2	ENSG00000063761	ADCK1	-2.05382	-0.15672	0.04	0.04147	0.04082	0.000703	0.000621	29	30	30
Min SpO2	ENSG00000128989	ARPP19	-2.05164	-0.04473	0.0402	0.22049	0.22667	3.91e-17	1.76e-16	69	82	82
Min SpO2	ENSG00000167705	RILP	-2.04869	-0.23513	0.0405	0.01166	0.01526	0.0396	0.0217	21	26	26
Min SpO2	ENSG00000004700	RECQL	-2.0434	-0.17925	0.041	0.01153	0.01966	0.0193	0.0118	9	9	9
Min SpO2	ENSG00000189306	RRP7A	-2.03959	-0.07273	0.0414	0.09189	0.18443	6.65e-14	2.29e-13	43	55	55
Min SpO2	ENSG00000172123	SLFN12	-2.03706	-0.08539	0.0416	0.066	0.13138	4.68e-10	1.04e-09	10	10	10
Min SpO2	ENSG00000183496	MEX3B	2.03268	0.14519	0.0421	0.03966	0.02117	0.0152	0.00955	33	37	37
Min SpO2	ENSG00000212124	TAS2R19	-2.03102	-0.23446	0.0423	0.00943	0.01974	0.0191	0.0116	13	19	19
Min SpO2	ENSG00000147869	CER1	-2.02873	-0.17489	0.0425	0.01979	0.0105	0.0881	0.0429	29	32	32
Min SpO2	ENSG00000170290	SLN	-2.0281	-0.07251	0.0425	0.08534	0.03671	0.00133	0.0011	55	64	64
Min SpO2	ENSG00000114735	HEMK1	-2.02729	-0.09097	0.0426	0.07509	0.05716	5.65e-05	6.17e-05	24	27	27
Min SpO2	ENSG00000005059	CCDC109B	-2.02583	-0.26953	0.0428	0.01517	0.0354	0.00163	0.00132	13	14	14
Min SpO2	ENSG00000101425	BPI	-2.02194	-0.14803	0.0432	0.02242	0.05904	4.23e-05	4.74e-05	19	23	23
Min SpO2	ENSG00000121057	AKAP1	-2.02168	-0.12361	0.0432	0.03606	0.02406	0.00959	0.00638	23	27	27
Min SpO2	ENSG00000131351	HAUS8	2.02075	0.29401	0.0433	0.01181	0.00972	0.101	0.0482	18	20	20
Min SpO2	ENSG00000115970	THADA	-2.02023	-2.4618	0.0434	7e-05	0.01904	0.0214	0.0128	1	1	1
Min SpO2	ENSG00000181610	MRPS23	2.01977	0.29635	0.0434	0.0054	0.01246	0.0631	0.0324	5	5	5
Min SpO2	ENSG00000134453	RBM17	2.0189	0.09825	0.0435	0.02828	0.01428	0.0465	0.0249	26	33	33
Min SpO2	ENSG00000204653	ASPDH	2.0188	0.09241	0.0435	0.05571	0.1011	5.99e-08	1.04e-07	19	25	25
Min SpO2	ENSG00000128928	IVD	2.01837	0.0522	0.0436	0.14139	0.2334	1.16e-17	5.4e-17	18	20	20
Min SpO2	ENSG00000166527	CLEC4D	2.01612	0.11052	0.0438	0.0438	0.11713	4.67e-09	9.22e-09	13	20	20
Min SpO2	ENSG00000198176	TFDP1	-2.016	-2.35944	0.0438	7e-05	0.0185	0.0233	0.0138	1	1	1
Min SpO2	ENSG00000166452	AKIP1	-2.01467	-0.14265	0.0439	0.02115	0.02918	0.00428	0.00314	15	17	17
Min SpO2	ENSG00000113494	PRLR	-2.01462	-0.13124	0.0439	0.02095	0.01062	0.0864	0.0422	31	39	39
Min SpO2	ENSG00000176659	C20orf197	-2.01315	-0.18621	0.0441	0.02106	0.03887	0.000949	0.000817	17	20	20
Min SpO2	ENSG00000163755	HPS3	-2.01203	-0.23659	0.0442	0.01187	0.02594	0.00712	0.00492	12	14	14
Min SpO2	ENSG00000162782	TDRD5	2.01027	0.04916	0.0444	0.18833	0.28849	3.53e-22	2.45e-21	14	14	14
Min SpO2	ENSG00000145113	MUC4	2.00985	0.2841	0.0444	0.00533	0.02018	0.0178	0.0109	7	11	11
Min SpO2	ENSG00000185272	RBM11	-2.00638	-0.06536	0.0448	0.10737	0.19391	1.29e-14	4.67e-14	11	12	12
Min SpO2	ENSG00000174527	MYO1H	2.00384	0.0441	0.0451	0.24757	0.35943	1.61e-28	1.79e-27	54	73	73
Min SpO2	ENSG00000118418	HMGN3	2.00188	0.07729	0.0453	0.07306	0.0962	1.3e-07	2.16e-07	26	31	31
Min SpO2	ENSG00000122692	SMU1	1.99734	0.03737	0.0458	0.34956	0.16936	8.67e-13	2.64e-12	153	191	191
Min SpO2	ENSG00000164404	GDF9	1.99385	0.11828	0.0462	0.03687	0.09554	1.44e-07	2.37e-07	8	8	8
Min SpO2	ENSG00000126785	RHOJ	-1.99295	-0.16173	0.0463	0.01864	0.03069	0.00338	0.00254	11	11	11
Min SpO2	ENSG00000170775	GPR37	1.99153	0.08194	0.0464	0.05881	0.09984	7.32e-08	1.26e-07	32	33	33
Min SpO2	ENSG00000129055	ANAPC13	1.99065	0.0359	0.0465	0.37089	0.51594	2.18e-45	7.87e-44	36	37	37
Min SpO2	ENSG00000130159	ECSIT	1.99061	0.2447	0.0465	0.01307	0.01393	0.0493	0.0262	15	16	16
Min SpO2	ENSG00000149451	ADAM33	1.99001	0.05235	0.0466	0.18139	0.17569	2.97e-13	9.51e-13	67	85	85
Min SpO2	ENSG00000136250	AOAH	-1.98949	-0.06364	0.0466	0.1136	0.15604	8.1e-12	2.22e-11	42	44	44
Min SpO2	ENSG00000126602	TRAP1	1.98925	0.04437	0.0467	0.26707	0.43267	7.77e-36	1.44e-34	10	13	13
Min SpO2	ENSG00000159212	CLIC6	-1.9879	-0.05073	0.0468	0.17929	0.30383	1.7e-23	1.32e-22	37	43	43
Min SpO2	ENSG00000158623	COPG2	-1.98636	-0.04694	0.047	0.24646	0.25773	1.28e-19	7.22e-19	47	58	58
Min SpO2	ENSG00000155816	FMN2	-1.98612	-0.18032	0.047	0.01546	0.08725	5.3e-07	8.01e-07	12	14	14
Min SpO2	ENSG00000148655	C10orf11	1.98381	0.06032	0.0473	0.12679	0.24051	3.14e-18	1.55e-17	11	13	13
Min SpO2	ENSG00000231852	CYP21A2	1.98313	0.10534	0.0474	0.04063	0.08217	1.17e-06	1.67e-06	15	17	17
Min SpO2	ENSG00000168936	TMEM129	1.98306	0.06417	0.0474	0.09925	0.14809	3.03e-11	7.77e-11	54	62	62
Min SpO2	ENSG00000188897	CTD-3088G3.8	-1.98171	-0.19369	0.0475	0.01068	0.02297	0.0114	0.00744	10	10	10
Min SpO2	ENSG00000177425	PAWR	-1.98091	-0.19422	0.0476	0.02003	0.02026	0.0176	0.0108	23	25	25
Min SpO2	ENSG00000171115	GIMAP8	-1.97964	-0.07544	0.0477	0.07064	0.17318	4.54e-13	1.43e-12	13	16	16
Min SpO2	ENSG00000107819	SFXN3	-1.9792	-0.13337	0.0478	0.0312	0.04402	0.000429	0.000398	20	21	21
Min SpO2	ENSG00000175575	PAAF1	-1.97799	-0.10449	0.0479	0.03904	0.09356	1.97e-07	3.16e-07	8	8	8
Min SpO2	ENSG00000172057	ORMDL3	1.9778	0.0745	0.048	0.07627	0.14052	1.05e-10	2.53e-10	16	19	19
Min SpO2	ENSG00000203727	SAMD5	1.97639	0.13384	0.0481	0.02892	0.02118	0.0152	0.00955	30	31	31
Min SpO2	ENSG00000177311	ZBTB38	-1.97156	-2.81672	0.0487	5e-05	0.03184	0.00283	0.00217	3	4	4
Min SpO2	ENSG00000142686	C1orf216	1.96561	0.11345	0.0493	0.03673	0.08622	6.23e-07	9.28e-07	15	15	15
Min SpO2	ENSG00000205086	C2orf91	1.96413	0.05144	0.0495	0.16608	0.25282	3.22e-19	1.73e-18	33	38	38
Min SpO2	ENSG00000166927	MS4A7	-1.96243	-0.11097	0.0497	0.03308	0.06016	3.56e-05	4.04e-05	14	14	14
Min SpO2	ENSG00000185864	NPIPB4	1.96222	0.10621	0.0497	0.05798	0.04624	0.000304	0.000291	42	63	63
Min SpO2	ENSG00000175970	UNC119B	-1.96211	-0.10932	0.0497	0.04927	0.09949	7.73e-08	1.32e-07	40	46	46
Min SpO2	ENSG00000044090	CUL7	-1.96108	-0.07735	0.0499	0.07126	0.1418	8.54e-11	2.07e-10	26	26	26
Min SpO2	ENSG00000105771	SMG9	-1.96099	-0.0806	0.0499	0.07732	0.14732	3.44e-11	8.72e-11	22	28	28
Min SpO2	ENSG00000141456	PELP1	-1.96092	-0.10501	0.0499	0.05444	0.02127	0.0149	0.00942	41	60	60
Min SpO2	ENSG00000172331	BPGM	1.96082	0.10907	0.0499	0.03076	0.09559	1.43e-07	2.35e-07	28	34	34
Min SpO2	ENSG00000138378	STAT4	1.96065	0.15609	0.0499	0.01583	0.02238	0.0125	0.00808	21	24	24
Per90	ENSG00000069424	KCNAB2	-3.69951	-0.36843	0.000216	0.01155	0.01991	0.0186	0.0114	8	10	10
Per90	ENSG00000219435	TEX40	3.66857	0.47322	0.000244	0.00586	0.01759	0.027	0.0156	2	2	2
Per90	ENSG00000142892	PIGK	-3.5388	-0.2592	0.000402	0.02446	0.04742	0.000254	0.000247	11	11	11
Per90	ENSG00000217442	SYCE3	-3.41545	-0.19857	0.000637	0.04797	0.13877	1.4e-10	3.32e-10	2	3	3
Per90	ENSG00000126432	PRDX5	3.39121	0.15919	0.000696	0.03947	0.03769	0.00114	0.000963	17	22	22
Per90	ENSG00000069248	NUP133	-3.2544	-0.50393	0.00114	0.00466	0.01476	0.0429	0.0233	11	12	12
Per90	ENSG00000243509	TNFRSF6B	-3.2437	-0.20834	0.00118	0.03937	0.03497	0.00174	0.0014	25	39	39
Per90	ENSG00000121390	PSPC1	-3.21752	-0.32025	0.00129	0.01974	0.01466	0.0437	0.0236	15	20	20
Per90	ENSG00000215749	RP13-996F3.5	3.20194	0.12587	0.00137	0.07887	0.1001	7.02e-08	1.21e-07	34	38	38
Per90	ENSG00000110680	CALCA	3.06661	1.59654	0.00217	0.00048	0.01265	0.0611	0.0315	1	1	1
Per90	ENSG00000236609	ZNF853	3.03959	7.16805	0.00237	7e-05	0.01273	0.0603	0.0311	1	1	1
Per90	ENSG00000106692	FKTN	-3.03117	-0.38951	0.00244	0.00665	0.01293	0.0583	0.0302	7	7	7
Per90	ENSG00000112655	PTK7	3.03082	0.18117	0.00244	0.04635	0.06757	1.13e-05	1.41e-05	28	29	29
Per90	ENSG00000156239	N6AMT1	3.00241	0.17865	0.00268	0.03403	0.0433	0.000479	0.00044	44	48	48
Per90	ENSG00000184584	TMEM173	2.99894	0.17848	0.00271	0.03993	0.09412	1.8e-07	2.92e-07	7	8	8
Per90	ENSG00000168071	CCDC88B	2.98412	0.16618	0.00284	0.05322	0.05019	0.000166	0.000167	22	46	46
Per90	ENSG00000136048	DRAM1	2.97641	0.13515	0.00292	0.05034	0.0528	0.000111	0.000115	22	24	24
Per90	ENSG00000198336	MYL4	2.96843	0.0633	0.00299	0.17798	0.27503	4.8e-21	2.99e-20	23	28	28
Per90	ENSG00000040275	SPDL1	-2.95515	-0.10994	0.00313	0.08591	0.10394	3.83e-08	6.76e-08	46	50	50
Per90	ENSG00000135930	EIF4E2	-2.95269	-0.20688	0.00315	0.02756	0.02979	0.00389	0.00288	18	22	22
Per90	ENSG00000133818	RRAS2	2.94939	0.17393	0.00318	0.03346	0.07088	6.78e-06	8.75e-06	18	18	18
Per90	ENSG00000138378	STAT4	-2.93659	-0.22851	0.00332	0.01583	0.02238	0.0125	0.00808	21	24	24
Per90	ENSG00000189007	ADAT2	2.92868	0.09374	0.0034	0.20334	0.21296	4.56e-16	1.85e-15	59	77	77
Per90	ENSG00000164576	SAP30L	-2.92621	-0.14212	0.00343	0.04263	0.08526	7.23e-07	1.07e-06	9	11	11
Per90	ENSG00000155816	FMN2	2.92091	0.26249	0.00349	0.01546	0.08725	5.3e-07	8.01e-07	12	14	14
Per90	ENSG00000196260	SFTA2	-2.85894	-0.08955	0.00425	0.12753	0.19382	1.32e-14	4.74e-14	34	36	36
Per90	ENSG00000198039	ZNF273	-2.85287	-0.09491	0.00433	0.10262	0.15494	9.73e-12	2.63e-11	26	28	28
Per90	ENSG00000138092	CENPO	-2.8294	-0.09893	0.00466	0.09958	0.11089	1.27e-08	2.39e-08	47	54	54
Per90	ENSG00000119714	GPR68	2.82537	0.19883	0.00472	0.02354	0.02945	0.00411	0.00302	24	39	39
Per90	ENSG00000164627	KIF6	2.80234	0.12874	0.00507	0.05362	0.10941	1.6e-08	2.98e-08	19	19	19
Per90	ENSG00000213462	ERV3-1	2.79479	0.09524	0.00519	0.13624	0.2159	2.7e-16	1.12e-15	42	48	48
Per90	ENSG00000182141	ZNF708	2.79049	0.10852	0.00526	0.08332	0.14296	7.06e-11	1.74e-10	25	25	25
Per90	ENSG00000164951	PDP1	-2.78295	-0.15268	0.00539	0.03851	0.07321	4.73e-06	6.23e-06	16	16	16
Per90	ENSG00000131055	COX4I2	2.77291	0.20252	0.00556	0.01789	0.02607	0.00698	0.00483	14	17	17
Per90	ENSG00000234409	AC006547.14	-2.77272	-0.18337	0.00556	0.02899	0.04683	0.000278	0.000268	14	26	26
Per90	ENSG00000108846	ABCC3	2.7636	0.10777	0.00572	0.07065	0.17808	1.97e-13	6.44e-13	8	12	12
Per90	ENSG00000129083	COPB1	-2.72888	-1.88017	0.00636	0.00026	0.03251	0.00255	0.00198	1	1	1
Per90	ENSG00000185722	ANKFY1	2.71502	0.32746	0.00663	0.00784	0.01066	0.0858	0.042	15	15	15
Per90	ENSG00000099949	LZTR1	-2.69599	-0.09415	0.00702	0.10589	0.16343	2.36e-12	6.84e-12	24	38	38
Per90	ENSG00000175581	MRPL48	-2.69423	-0.35578	0.00706	0.01277	0.02733	0.00572	0.00406	11	16	16
Per90	ENSG00000108272	DHRS11	-2.69337	-0.12456	0.00707	0.05388	0.09439	1.73e-07	2.8e-07	32	38	38
Per90	ENSG00000161016	RPL8	2.68405	0.08688	0.00727	0.13521	0.23271	1.31e-17	6.1e-17	10	16	16
Per90	ENSG00000196911	KPNA5	-2.67727	-0.19522	0.00742	0.02732	0.06579	1.49e-05	1.82e-05	18	19	19
Per90	ENSG00000153292	GPR110	2.67423	0.24542	0.00749	0.02708	0.01628	0.0335	0.0188	20	28	28
Per90	ENSG00000204538	PSORS1C2	-2.67052	-0.0737	0.00757	0.14026	0.51183	7.04e-45	2.43e-43	45	62	62
Per90	ENSG00000075461	CACNG4	2.66888	0.0893	0.00761	0.11601	0.24974	5.72e-19	3e-18	4	5	5
Per90	ENSG00000102854	MSLN	-2.66247	-0.06035	0.00776	0.31001	0.41806	2.64e-34	4.53e-33	54	89	89
Per90	ENSG00000235173	FAM203A	2.64755	0.45815	0.00811	0.00432	0.0095	0.105	0.0497	8	12	12
Per90	ENSG00000115073	ACTR1B	-2.64197	-0.12799	0.00824	0.07287	0.14454	5.44e-11	1.35e-10	17	24	24
Per90	ENSG00000122547	EEPD1	2.62965	0.11124	0.00855	0.07019	0.07263	5.17e-06	6.77e-06	55	61	61
Per90	ENSG00000172318	B3GALT1	-2.62817	-0.08042	0.00858	0.13572	0.10111	5.99e-08	1.04e-07	71	86	86
Per90	ENSG00000123095	BHLHE41	2.62726	0.1749	0.00861	0.02791	0.02934	0.00418	0.00307	24	24	24
Per90	ENSG00000005955	GGNBP2	2.61357	0.39054	0.00896	0.00513	0.01746	0.0276	0.0159	9	9	9
Per90	ENSG00000174106	LEMD3	-2.6054	-0.21184	0.00918	0.01557	0.05855	4.56e-05	5.08e-05	3	3	3
Per90	ENSG00000254852	NPIPA2	2.59009	0.10003	0.00959	0.09153	0.15524	9.26e-12	2.52e-11	14	19	19
Per90	ENSG00000162877	PM20D1	-2.58594	-0.05136	0.00971	0.26337	0.3476	2.05e-27	2.11e-26	32	39	39
Per90	ENSG00000101236	RNF24	-2.57472	-0.16909	0.01	0.03907	0.01905	0.0213	0.0128	46	51	51
Per90	ENSG00000108556	CHRNE	2.57405	0.05725	0.0101	0.26052	0.37232	9.56e-30	1.17e-28	35	38	38
Per90	ENSG00000106686	SPATA6L	2.57402	0.14432	0.0101	0.05079	0.03332	0.00225	0.00176	44	50	50
Per90	ENSG00000065308	TRAM2	2.56692	0.17163	0.0103	0.07205	0.0195	0.0199	0.012	50	57	57
Per90	ENSG00000198130	HIBCH	-2.55831	-0.05186	0.0105	0.29253	0.37206	1.01e-29	1.24e-28	34	48	48
Per90	ENSG00000155016	CYP2U1	2.55516	0.2659	0.0106	0.02874	0.03824	0.00105	0.000895	16	19	19
Per90	ENSG00000143155	TIPRL	-2.55126	-0.2028	0.0107	0.01733	0.04347	0.000467	0.000431	5	5	5
Per90	ENSG00000165731	RET	2.55009	0.15587	0.0108	0.02989	0.06603	1.44e-05	1.76e-05	27	31	31
Per90	ENSG00000100124	ANKRD54	2.53624	4.81712	0.0112	0.00013	0.06349	2.13e-05	2.52e-05	2	7	7
Per90	ENSG00000105928	DFNA5	2.53237	0.11989	0.0113	0.04698	0.07512	3.51e-06	4.7e-06	21	23	23
Per90	ENSG00000204531	POU5F1	2.52762	0.05572	0.0115	0.22366	0.2801	1.81e-21	1.18e-20	50	60	60
Per90	ENSG00000099330	OCEL1	2.52642	0.08729	0.0115	0.14077	0.26884	1.57e-20	9.49e-20	19	20	20
Per90	ENSG00000143612	C1orf43	-2.52419	-0.36508	0.0116	0.00935	0.01225	0.0654	0.0334	8	15	15
Per90	ENSG00000130312	MRPL34	-2.52274	-0.08809	0.0116	0.08852	0.19086	2.19e-14	7.78e-14	9	11	11
Per90	ENSG00000177425	PAWR	2.51695	0.31981	0.0118	0.02003	0.02026	0.0176	0.0108	23	25	25
Per90	ENSG00000137714	FDX1	-2.51472	-0.11926	0.0119	0.04168	0.08053	1.51e-06	2.12e-06	19	23	23
Per90	ENSG00000182606	TRAK1	2.51425	0.25935	0.0119	0.01086	0.01986	0.0187	0.0114	16	17	17
Per90	ENSG00000135698	MPHOSPH6	-2.5037	-0.11862	0.0123	0.05053	0.12377	1.61e-09	3.36e-09	12	12	12
Per90	ENSG00000183840	GPR39	-2.50292	-0.19918	0.0123	0.02484	0.01694	0.03	0.0171	15	27	27
Per90	ENSG00000139656	SMIM2	-2.50287	-1.21503	0.0123	0.00058	0.01387	0.0498	0.0264	2	2	2
Per90	ENSG00000167770	OTUB1	-2.50196	-0.44589	0.0124	0.00904	0.01437	0.0458	0.0246	5	12	12
Per90	ENSG00000101405	OXT	2.50037	0.1802	0.0124	0.04249	0.05337	0.000101	0.000106	34	47	47
Per90	ENSG00000106565	TMEM176B	-2.4903	-0.09229	0.0128	0.07515	0.19811	6.23e-15	2.3e-14	27	30	30
Per90	ENSG00000105771	SMG9	2.48669	0.10498	0.0129	0.07732	0.14732	3.44e-11	8.72e-11	22	28	28
Per90	ENSG00000116977	LGALS8	-2.48445	-0.07284	0.013	0.1333	0.17317	4.55e-13	1.43e-12	23	28	28
Per90	ENSG00000013810	TACC3	-2.48064	-0.20751	0.0131	0.03252	0.06416	1.92e-05	2.29e-05	14	30	30
Per90	ENSG00000223510	CDRT15	-2.4787	-0.04997	0.0132	0.29545	0.41091	1.43e-33	2.27e-32	30	34	34
Per90	ENSG00000143753	DEGS1	2.47676	0.13482	0.0133	0.0411	0.08723	5.31e-07	8.02e-07	16	18	18
Per90	ENSG00000117122	MFAP2	2.47197	0.09692	0.0134	0.07822	0.16036	3.94e-12	1.12e-11	10	10	10
Per90	ENSG00000151923	TIAL1	-2.46748	-0.14014	0.0136	0.05617	0.02737	0.00569	0.00404	52	67	67
Per90	ENSG00000083844	ZNF264	-2.46488	-0.30662	0.0137	0.00791	0.01445	0.0452	0.0243	7	7	7
Per90	ENSG00000109390	NDUFC1	-2.45697	-0.15118	0.014	0.03439	0.05548	7.32e-05	7.9e-05	14	16	16
Per90	ENSG00000232859	LYRM9	2.45559	0.10203	0.0141	0.06435	0.11204	1.05e-08	2e-08	12	13	13
Per90	ENSG00000245680	ZNF585B	2.45487	0.14764	0.0141	0.03252	0.07571	3.21e-06	4.32e-06	15	18	18
Per90	ENSG00000015676	NUDCD3	2.44809	0.13574	0.0144	0.03239	0.08362	9.34e-07	1.35e-06	6	8	8
Per90	ENSG00000247121	CTD-2260A17.2	2.44224	0.17676	0.0146	0.02123	0.02189	0.0135	0.00863	30	41	41
Per90	ENSG00000005882	PDK2	2.44034	0.08673	0.0147	0.10391	0.15376	1.18e-11	3.16e-11	16	20	20
Per90	ENSG00000115523	GNLY	-2.43944	-0.11063	0.0147	0.05294	0.11962	3.13e-09	6.31e-09	12	14	14
Per90	ENSG00000108278	ZNHIT3	-2.43291	-0.18481	0.015	0.01881	0.03726	0.00122	0.00102	6	8	8
Per90	ENSG00000160094	ZNF362	2.43227	0.24197	0.015	0.01061	0.01114	0.0789	0.0391	15	16	16
Per90	ENSG00000152926	ZNF117	2.4306	0.08086	0.0151	0.13104	0.18035	1.34e-13	4.43e-13	44	77	77
Per90	ENSG00000158092	NCK1	2.42495	0.35119	0.0153	0.00774	0.01986	0.0187	0.0114	12	19	19
Per90	ENSG00000150471	LPHN3	-2.42348	-0.10663	0.0154	0.06302	0.05276	0.000111	0.000116	41	54	54
Per90	ENSG00000137411	VARS2	2.4234	0.04288	0.0154	0.40196	0.49369	1.1e-42	3.24e-41	79	86	86
Per90	ENSG00000176994	SMCR8	2.42013	0.12215	0.0155	0.04043	0.04313	0.000492	0.00045	41	69	69
Per90	ENSG00000198933	TBKBP1	2.41873	0.06441	0.0156	0.176	0.2864	5.31e-22	3.63e-21	21	22	22
Per90	ENSG00000184898	RBM43	-2.4107	-0.1666	0.0159	0.03773	0.02915	0.0043	0.00315	22	28	28
Per90	ENSG00000130762	ARHGEF16	-2.39625	-0.39589	0.0166	0.0047	0.01834	0.0239	0.0141	3	3	3
Per90	ENSG00000091732	ZC3HC1	-2.39581	-0.20292	0.0166	0.03982	0.03699	0.00127	0.00106	32	37	37
Per90	ENSG00000007541	PIGQ	-2.39537	-0.33219	0.0166	0.0184	0.01599	0.0351	0.0196	27	51	51
Per90	ENSG00000112096	SOD2	2.39347	0.5583	0.0167	0.00287	0.01091	0.0821	0.0405	1	1	1
Per90	ENSG00000176209	SMIM19	2.39072	0.07335	0.0168	0.11989	0.20909	9.05e-16	3.63e-15	35	35	35
Per90	ENSG00000089327	FXYD5	-2.38795	-0.12232	0.0169	0.03832	0.09318	2.09e-07	3.34e-07	19	22	22
Per90	ENSG00000127554	GFER	2.3876	0.26582	0.017	0.01316	0.01977	0.019	0.0116	13	15	15
Per90	ENSG00000198707	CEP290	-2.37582	-0.2321	0.0175	0.02957	0.04043	0.000747	0.000655	29	38	38
Per90	ENSG00000018699	TTC27	2.3753	0.14258	0.0175	0.03164	0.09353	1.98e-07	3.17e-07	5	5	5
Per90	ENSG00000162006	MSLNL	-2.37443	-0.06654	0.0176	0.20736	0.30564	1.18e-23	9.36e-23	28	38	38
Per90	ENSG00000076258	FMO4	-2.37441	-0.08396	0.0176	0.09859	0.04072	0.000714	0.00063	55	65	65
Per90	ENSG00000175970	UNC119B	2.37306	0.11856	0.0176	0.04927	0.09949	7.73e-08	1.32e-07	40	46	46
Per90	ENSG00000155158	TTC39B	-2.36908	-0.07268	0.0178	0.11415	0.24612	1.12e-18	5.71e-18	20	21	21
Per90	ENSG00000135213	POM121C	2.36565	0.12411	0.018	0.05411	0.07657	2.8e-06	3.82e-06	29	43	43
Per90	ENSG00000143575	HAX1	2.36562	0.30076	0.018	0.01009	0.02768	0.00542	0.00387	1	2	2
Per90	ENSG00000164114	MAP9	2.36159	0.96222	0.0182	0.00072	0.00984	0.0989	0.0473	4	4	4
Per90	ENSG00000172575	RASGRP1	-2.35879	-0.21907	0.0183	0.01239	0.03504	0.00172	0.00138	13	13	13
Per90	ENSG00000114166	KAT2B	2.35678	0.11653	0.0184	0.04893	0.04654	0.000291	0.000279	26	30	30
Per90	ENSG00000177673	C2orf57	-2.35631	-0.14776	0.0185	0.0369	0.03394	0.00204	0.00162	34	40	40
Per90	ENSG00000112144	ICK	2.35425	3.89846	0.0186	6e-05	0.01625	0.0336	0.0189	1	1	1
Per90	ENSG00000167037	SGSM1	-2.35197	-0.18379	0.0187	0.0191	0.03061	0.00342	0.00256	10	11	11
Per90	ENSG00000196648	GOLGA6L9	-2.35188	-0.13376	0.0187	0.03777	0.05012	0.000167	0.000169	24	26	26
Per90	ENSG00000175567	UCP2	-2.35078	-0.20805	0.0187	0.0138	0.01107	0.08	0.0395	11	12	12
Per90	ENSG00000063761	ADCK1	2.34633	0.20247	0.019	0.04147	0.04082	0.000703	0.000621	29	30	30
Per90	ENSG00000143149	ALDH9A1	2.34408	0.07821	0.0191	0.13393	0.15545	8.94e-12	2.44e-11	71	78	78
Per90	ENSG00000004776	HSPB6	2.34305	0.1035	0.0191	0.03943	0.02035	0.0173	0.0107	54	75	75
Per90	ENSG00000164081	TEX264	-2.334	-0.14443	0.0196	0.0283	0.05452	8.49e-05	9.04e-05	11	12	12
Per90	ENSG00000121542	SEC22A	2.33352	0.0543	0.0196	0.20198	0.33153	6.02e-26	5.64e-25	45	45	45
Per90	ENSG00000178226	PRSS36	-2.33233	-0.1971	0.0197	0.01808	0.02186	0.0136	0.00868	9	11	11
Per90	ENSG00000103126	AXIN1	2.33032	0.10284	0.0198	0.05155	0.05784	5.09e-05	5.6e-05	41	65	65
Per90	ENSG00000175662	TOM1L2	-2.33026	-0.22273	0.0198	0.0128	0.04899	0.000199	0.000198	14	15	15
Per90	ENSG00000188641	DPYD	2.32913	0.21598	0.0199	0.01996	0.01715	0.029	0.0166	12	15	15
Per90	ENSG00000136449	MYCBPAP	2.32445	0.15857	0.0201	0.02661	0.04229	0.00056	0.000507	29	34	34
Per90	ENSG00000070193	FGF10	2.32358	0.12723	0.0201	0.06945	0.07628	2.93e-06	3.97e-06	51	78	78
Per90	ENSG00000141140	MYO19	-2.32211	-0.06808	0.0202	0.1173	0.16486	1.85e-12	5.44e-12	30	40	40
Per90	ENSG00000198610	AKR1C4	2.31482	0.31	0.0206	0.00707	0.01029	0.0913	0.0442	8	8	8
Per90	ENSG00000149599	DUSP15	-2.30138	-0.11673	0.0214	0.03387	0.07182	5.86e-06	7.61e-06	14	20	20
Per90	ENSG00000103510	KAT8	2.29758	0.08173	0.0216	0.09245	0.18059	1.29e-13	4.26e-13	12	19	19
Per90	ENSG00000120727	PAIP2	-2.29732	-1.0737	0.0216	0.00068	0.01178	0.0708	0.0357	2	2	2
Per90	ENSG00000044524	EPHA3	2.29572	0.35379	0.0217	0.00596	0.0117	0.0717	0.0361	6	15	15
Per90	ENSG00000197408	CYP2B6	-2.29112	-0.22798	0.022	0.01903	0.03341	0.00222	0.00174	11	18	18
Per90	ENSG00000131844	MCCC2	-2.28608	-0.09212	0.0222	0.06667	0.07229	5.45e-06	7.12e-06	53	75	75
Per90	ENSG00000104689	TNFRSF10A	2.2812	0.11643	0.0225	0.05212	0.06529	1.61e-05	1.95e-05	25	27	27
Per90	ENSG00000125835	SNRPB	-2.28037	-0.17815	0.0226	0.02295	0.02132	0.0148	0.00936	27	34	34
Per90	ENSG00000125144	MT1G	-2.27735	-0.08628	0.0228	0.094	0.13224	4.07e-10	9.13e-10	41	51	51
Per90	ENSG00000075142	SRI	2.27679	0.24777	0.0228	0.00805	0.01659	0.0318	0.018	9	9	9
Per90	ENSG00000134153	EMC7	-2.27651	-0.11829	0.0228	0.04608	0.019	0.0215	0.0129	47	64	64
Per90	ENSG00000165644	COMTD1	2.26957	0.15215	0.0232	0.02498	0.05357	9.84e-05	0.000103	21	22	22
Per90	ENSG00000256269	HMBS	2.26387	0.07027	0.0236	0.10293	0.16456	1.95e-12	5.72e-12	21	23	23
Per90	ENSG00000161692	DBF4B	-2.26262	-0.04809	0.0237	0.22042	0.30353	1.81e-23	1.4e-22	32	37	37
Per90	ENSG00000167766	ZNF83	2.26092	0.05534	0.0238	0.22185	0.36384	6.17e-29	7.03e-28	32	35	35
Per90	ENSG00000269155	AL009178.1	-2.2531	-0.18855	0.0243	0.02601	0.03172	0.00288	0.00221	18	23	23
Per90	ENSG00000112992	NNT	-2.24963	-0.1407	0.0245	0.04715	0.06974	8.09e-06	1.03e-05	26	27	27
Per90	ENSG00000197375	SLC22A5	-2.24794	-0.08914	0.0246	0.06927	0.14298	7.04e-11	1.73e-10	12	12	12
Per90	ENSG00000064313	TAF2	-2.23416	-0.18203	0.0255	0.02737	0.05786	5.08e-05	5.6e-05	12	13	13
Per90	ENSG00000141576	RNF157	-2.2299	-0.08748	0.0258	0.08018	0.15959	4.48e-12	1.26e-11	22	23	23
Per90	ENSG00000154803	FLCN	-2.22804	-0.03911	0.0259	0.33922	0.44697	2.26e-37	4.57e-36	23	37	37
Per90	ENSG00000162066	AMDHD2	2.22436	0.1876	0.0261	0.02229	0.04324	0.000483	0.000444	16	26	26
Per90	ENSG00000106399	RPA3	2.22057	0.11802	0.0264	0.03905	0.05274	0.000112	0.000116	27	34	34
Per90	ENSG00000142686	C1orf216	-2.21939	-0.12929	0.0265	0.03673	0.08622	6.23e-07	9.28e-07	15	15	15
Per90	ENSG00000152208	GRID2	-2.21708	-0.16805	0.0266	0.03075	0.0144	0.0456	0.0245	58	60	60
Per90	ENSG00000001084	GCLC	2.21405	1.34947	0.0268	0.0003	0.01924	0.0207	0.0125	3	3	3
Per90	ENSG00000166527	CLEC4D	-2.21275	-0.12952	0.0269	0.0438	0.11713	4.67e-09	9.22e-09	13	20	20
Per90	ENSG00000266714	MYO15B	-2.21084	-0.09142	0.027	0.07203	0.15442	1.06e-11	2.86e-11	17	19	19
Per90	ENSG00000116237	ICMT	2.21049	0.15029	0.0271	0.02388	0.03036	0.00357	0.00266	25	30	30
Per90	ENSG00000143995	MEIS1	-2.20294	-0.11877	0.0276	0.04555	0.01374	0.0509	0.0269	42	49	49
Per90	ENSG00000171596	NMUR1	-2.20143	-0.0854	0.0277	0.06644	0.11994	2.98e-09	6.01e-09	38	43	43
Per90	ENSG00000119771	KLHL29	-2.20083	-0.42045	0.0277	0.00652	0.01784	0.026	0.0151	21	24	24
Per90	ENSG00000140945	CDH13	2.20064	0.15487	0.0278	0.02162	0.01932	0.0204	0.0123	27	30	30
Per90	ENSG00000115840	SLC25A12	-2.19701	-0.11687	0.028	0.05382	0.11184	1.09e-08	2.07e-08	18	18	18
Per90	ENSG00000203965	EFCAB7	2.19423	0.15295	0.0282	0.02765	0.05666	6.1e-05	6.65e-05	32	45	45
Per90	ENSG00000159164	SV2A	-2.19155	-0.13393	0.0284	0.02509	0.06811	1.04e-05	1.31e-05	31	32	32
Per90	ENSG00000084623	EIF3I	-2.19033	-6.17243	0.0285	6e-05	0.01718	0.0289	0.0165	1	1	1
Per90	ENSG00000168374	ARF4	-2.18568	-0.12107	0.0288	0.03216	0.02826	0.00495	0.00357	37	48	48
Per90	ENSG00000088280	ASAP3	2.18527	0.25635	0.0289	0.00939	0.01858	0.023	0.0137	10	13	13
Per90	ENSG00000165055	METTL2B	-2.18133	-0.07313	0.0292	0.11384	0.20399	2.22e-15	8.6e-15	29	33	33
Per90	ENSG00000205155	PSENEN	-2.17719	-0.14375	0.0295	0.04078	0.01034	0.0906	0.0439	41	54	54
Per90	ENSG00000203814	HIST2H2BF	-2.16813	-0.38437	0.0301	0.00488	0.02229	0.0127	0.00817	3	13	13
Per90	ENSG00000197191	C9orf169	2.16742	0.22543	0.0302	0.01806	0.0288	0.00455	0.00331	8	9	9
Per90	ENSG00000182667	NTM	-2.16666	-0.0434	0.0303	0.29793	0.41602	4.28e-34	7.23e-33	24	33	33
Per90	ENSG00000205710	C17orf107	2.16367	0.05974	0.0305	0.16269	0.18423	6.89e-14	2.36e-13	49	58	58
Per90	ENSG00000127364	TAS2R4	2.16041	0.07794	0.0307	0.08789	0.1725	5.1e-13	1.59e-12	28	28	28
Per90	ENSG00000132329	RAMP1	-2.15547	-0.91589	0.0311	0.0009	0.01311	0.0566	0.0295	2	5	5
Per90	ENSG00000227729	RD3L	2.15458	0.34683	0.0312	0.01016	0.02387	0.00989	0.00656	6	8	8
Per90	ENSG00000108264	TADA2A	-2.15127	-0.04266	0.0315	0.25987	0.38202	1.1e-30	1.45e-29	19	21	21
Per90	ENSG00000131165	CHMP1A	2.15042	0.09569	0.0315	0.10635	0.12595	1.13e-09	2.4e-09	56	78	78
Per90	ENSG00000234465	PINLYP	2.14848	0.08359	0.0317	0.07308	0.11564	5.93e-09	1.16e-08	36	39	39
Per90	ENSG00000155957	TMBIM4	-2.14541	-0.05585	0.0319	0.15698	0.17835	1.89e-13	6.17e-13	50	61	61
Per90	ENSG00000118526	TCF21	-2.143	-0.15052	0.0321	0.02739	0.02348	0.0105	0.00693	23	25	25
Per90	ENSG00000184500	PROS1	2.14283	0.14481	0.0321	0.0374	0.08263	1.09e-06	1.56e-06	9	19	19
Per90	ENSG00000204978	C19orf69	2.1413	0.14162	0.0323	0.06262	0.0882	4.57e-07	6.94e-07	25	33	33
Per90	ENSG00000109625	CPZ	2.13947	0.13112	0.0324	0.02803	0.06482	1.73e-05	2.09e-05	6	6	6
Per90	ENSG00000184608	C8orf12	2.13755	0.2303	0.0326	0.00764	0.01338	0.0541	0.0284	10	12	12
Per90	ENSG00000138095	LRPPRC	2.13687	0.06685	0.0326	0.11314	0.17586	2.88e-13	9.25e-13	24	27	27
Per90	ENSG00000172239	PAIP1	2.13532	0.11413	0.0327	0.05867	0.0393	0.000889	0.00077	41	59	59
Per90	ENSG00000115306	SPTBN1	2.13317	0.11484	0.0329	0.03961	0.04371	0.00045	0.000416	34	35	35
Per90	ENSG00000105325	FZR1	2.13135	0.19794	0.0331	0.01537	0.03381	0.00208	0.00165	9	9	9
Per90	ENSG00000136810	TXN	-2.13113	-0.27832	0.0331	0.02245	0.01962	0.0195	0.0118	15	19	19
Per90	ENSG00000107338	SHB	-2.13007	-0.23229	0.0332	0.01011	0.01859	0.023	0.0137	12	18	18
Per90	ENSG00000213949	ITGA1	-2.12535	-0.10886	0.0336	0.03649	0.0363	0.00141	0.00116	35	36	36
Per90	ENSG00000160299	PCNT	2.12435	0.31495	0.0336	0.01098	0.01223	0.0656	0.0335	11	12	12
Per90	ENSG00000134061	CD180	-2.12286	-0.09384	0.0338	0.07043	0.03403	0.00201	0.00159	62	80	80
Per90	ENSG00000204642	HLA-F	2.12238	0.13033	0.0338	0.03089	0.0374	0.00119	0.001	53	65	65
Per90	ENSG00000100197	CYP2D6	-2.12022	-0.04156	0.034	0.27207	0.37768	2.91e-30	3.73e-29	30	35	35
Per90	ENSG00000010030	ETV7	-2.1163	-0.08012	0.0343	0.0804	0.15173	1.66e-11	4.37e-11	13	13	13
Per90	ENSG00000239697	TNFSF12	-2.113	-0.23467	0.0346	0.00716	0.01335	0.0543	0.0285	7	8	8
Per90	ENSG00000137642	SORL1	2.11188	0.251	0.0347	0.01465	0.01286	0.0589	0.0305	22	24	24
Per90	ENSG00000081479	LRP2	-2.11082	-0.30662	0.0348	0.00628	0.01937	0.0203	0.0122	2	3	3
Per90	ENSG00000162753	SLC9C2	-2.10747	-0.18366	0.0351	0.01557	0.03232	0.00263	0.00203	10	10	10
Per90	ENSG00000185127	C6orf120	-2.10354	-0.13875	0.0354	0.02968	0.05462	8.36e-05	8.91e-05	21	21	21
Per90	ENSG00000188000	OR7D2	-2.10312	-0.08604	0.0355	0.18398	0.28985	2.71e-22	1.9e-21	18	24	24
Per90	ENSG00000120217	CD274	-2.10253	-0.15487	0.0355	0.02164	0.0326	0.00251	0.00195	11	11	11
Per90	ENSG00000144747	TMF1	-2.10026	-0.19035	0.0357	0.0136	0.02146	0.0145	0.00918	12	14	14
Per90	ENSG00000133027	PEMT	2.09812	0.17947	0.0359	0.01546	0.03545	0.00162	0.00131	18	24	24
Per90	ENSG00000138744	NAAA	-2.09377	-0.04023	0.0363	0.29576	0.40882	2.35e-33	3.56e-32	49	52	52
Per90	ENSG00000174527	MYO1H	-2.09191	-0.04501	0.0364	0.24757	0.35943	1.61e-28	1.79e-27	54	73	73
Per90	ENSG00000241370	RPP21	2.09034	0.13962	0.0366	0.02927	0.0321	0.00272	0.00209	38	49	49
Per90	ENSG00000154529	CNTNAP3B	-2.08837	-0.21045	0.0368	0.02648	0.17878	1.75e-13	5.74e-13	5	22	22
Per90	ENSG00000120370	GORAB	2.0881	0.0925	0.0368	0.05756	0.05413	9.02e-05	9.56e-05	38	38	38
Per90	ENSG00000142507	PSMB6	2.0815	0.16047	0.0374	0.0419	0.07012	7.63e-06	9.78e-06	23	30	30
Per90	ENSG00000161911	TREML1	2.07791	1.31706	0.0377	0.0003	0.00988	0.0981	0.047	2	3	3
Per90	ENSG00000105397	TYK2	2.07724	0.12649	0.0378	0.03333	0.03677	0.00131	0.00109	23	28	28
Per90	ENSG00000132185	FCRLA	-2.07656	-0.18723	0.0378	0.01419	0.02201	0.0133	0.0085	7	7	7
Per90	ENSG00000223865	HLA-DPB1	-2.07646	-0.05359	0.0379	0.18566	0.54505	4.08e-49	2.17e-47	91	107	107
Per90	ENSG00000155269	GPR78	2.07487	0.12464	0.038	0.02895	0.07213	5.59e-06	7.28e-06	11	11	11
Per90	ENSG00000113522	RAD50	-2.0742	-0.12901	0.0381	0.05854	0.11408	7.61e-09	1.47e-08	31	34	34
Per90	ENSG00000143458	GABPB2	2.07286	0.15343	0.0382	0.02561	0.03891	0.000944	0.000814	12	13	13
Per90	ENSG00000127838	PNKD	2.06474	0.15716	0.0389	0.02056	0.03706	0.00126	0.00105	9	9	9
Per90	ENSG00000100147	CCDC134	2.06351	0.07678	0.0391	0.07791	0.11849	3.75e-09	7.49e-09	19	21	21
Per90	ENSG00000056736	IL17RB	-2.06192	-0.09436	0.0392	0.11795	0.03043	0.00353	0.00264	53	78	78
Per90	ENSG00000155792	DEPTOR	-2.06161	-0.07287	0.0392	0.08803	0.10687	2.4e-08	4.37e-08	42	50	50
Per90	ENSG00000116741	RGS2	2.059	0.13831	0.0395	0.0276	0.01365	0.0516	0.0273	36	43	43
Per90	ENSG00000060749	QSER1	2.05515	0.21369	0.0399	0.01397	0.01783	0.026	0.0151	15	15	15
Per90	ENSG00000196715	VKORC1L1	-2.05333	-0.15788	0.04	0.03184	0.08443	8.24e-07	1.2e-06	13	22	22
Per90	ENSG00000125630	POLR1B	-2.04582	-0.05859	0.0408	0.16419	0.19964	4.76e-15	1.78e-14	30	35	35
Per90	ENSG00000122133	PAEP	2.0438	0.14017	0.041	0.02366	0.02434	0.00918	0.00615	18	27	27
Per90	ENSG00000133706	LARS	-2.04353	-0.08549	0.041	0.05736	0.1388	1.4e-10	3.31e-10	25	26	26
Per90	ENSG00000172731	LRRC20	-2.04025	-0.07274	0.0413	0.0978	0.13749	1.73e-10	4.06e-10	30	33	33
Per90	ENSG00000178187	ZNF454	-2.03736	-0.09219	0.0416	0.05474	0.12027	2.82e-09	5.73e-09	18	19	19
Per90	ENSG00000197965	MPZL1	2.03655	0.21905	0.0417	0.00995	0.01972	0.0191	0.0116	7	7	7
Per90	ENSG00000101574	METTL4	-2.03619	-0.18446	0.0417	0.01272	0.01135	0.0761	0.038	15	16	16
Per90	ENSG00000156172	C8orf37	2.0347	0.08619	0.0419	0.08339	0.10677	2.44e-08	4.44e-08	41	42	42
Per90	ENSG00000187145	MRPS21	2.03415	0.08778	0.0419	0.07824	0.12817	7.88e-10	1.7e-09	19	23	23
Per90	ENSG00000221866	PLXNA4	-2.03138	-0.13914	0.0422	0.03171	0.00965	0.102	0.0487	49	53	53
Per90	ENSG00000095794	CREM	2.03075	0.2908	0.0423	0.00512	0.01986	0.0187	0.0114	5	5	5
Per90	ENSG00000187664	HAPLN4	2.03037	0.2535	0.0423	0.00763	0.01314	0.0563	0.0294	8	8	8
Per90	ENSG00000013523	ANGEL1	2.02939	0.18789	0.0424	0.01115	0.01839	0.0237	0.014	9	10	10
Per90	ENSG00000118514	ALDH8A1	2.02799	0.0388	0.0426	0.29802	0.44799	1.74e-37	3.56e-36	52	53	53
Per90	ENSG00000115138	POMC	2.02442	0.14035	0.0429	0.02869	0.03262	0.0025	0.00194	25	25	25
Per90	ENSG00000188227	ZNF793	2.02374	0.07121	0.043	0.10997	0.19774	6.65e-15	2.45e-14	32	36	36
Per90	ENSG00000249034	AC005609.1	2.02257	0.44387	0.0431	0.0085	0.0178	0.0261	0.0151	8	8	8
Per90	ENSG00000178104	PDE4DIP	2.02236	0.28997	0.0431	0.01333	0.02918	0.00428	0.00314	3	9	9
Per90	ENSG00000073050	XRCC1	-2.02013	-0.27471	0.0434	0.00669	0.01327	0.0551	0.0288	8	10	10
Per90	ENSG00000197971	MBP	2.01651	0.09158	0.0437	0.03791	0.04978	0.000176	0.000177	36	40	40
Per90	ENSG00000127220	ABHD8	2.01479	0.09614	0.0439	0.04716	0.10887	1.75e-08	3.23e-08	25	29	29
Per90	ENSG00000166289	PLEKHF1	2.01376	2.77594	0.044	8e-05	0.02256	0.0122	0.00786	3	3	3
Per90	ENSG00000115677	HDLBP	-2.01299	-0.13135	0.0441	0.02598	0.04532	0.000351	0.000332	14	14	14
Per90	ENSG00000166924	NYAP1	2.01208	0.16011	0.0442	0.01967	0.01799	0.0253	0.0148	26	38	38
Per90	ENSG00000136933	RABEPK	2.00767	0.08223	0.0447	0.1097	0.05642	6.34e-05	6.88e-05	71	100	100
Per90	ENSG00000138303	ASCC1	2.00653	0.19586	0.0448	0.01226	0.02549	0.00765	0.00523	7	10	10
Per90	ENSG00000261247	GOLGA8T	2.00585	0.21837	0.0449	0.01418	0.02589	0.00718	0.00496	9	10	10
Per90	ENSG00000183397	C19orf71	2.00417	0.16865	0.0451	0.02543	0.03761	0.00115	0.000975	10	14	14
Per90	ENSG00000175348	TMEM9B	2.0032	0.09673	0.0452	0.04886	0.07748	2.43e-06	3.33e-06	21	23	23
Per90	ENSG00000127955	GNAI1	2.00185	0.08015	0.0453	0.08717	0.08288	1.05e-06	1.51e-06	59	76	76
Per90	ENSG00000080345	RIF1	-1.99934	-0.06288	0.0456	0.12451	0.19934	5.03e-15	1.87e-14	24	36	36
Per90	ENSG00000171223	JUNB	1.99925	0.20579	0.0456	0.0134	0.03028	0.00361	0.00269	15	29	29
Per90	ENSG00000003393	ALS2	1.99818	0.11022	0.0457	0.03749	0.04148	0.000635	0.000566	19	20	20
Per90	ENSG00000101224	CDC25B	1.99768	0.39472	0.0458	0.00365	0.01079	0.0839	0.0412	2	3	3
Per90	ENSG00000196230	TUBB	1.9969	0.6984	0.0458	0.00096	0.01037	0.0901	0.0437	6	6	6
Per90	ENSG00000233024	RP11-1212A22.4	1.99479	0.29681	0.0461	0.01202	0.09956	7.65e-08	1.31e-07	5	9	9
Per90	ENSG00000172687	ZNF738	1.99348	0.0579	0.0462	0.1345	0.16291	2.57e-12	7.45e-12	34	48	48
Per90	ENSG00000169231	THBS3	1.99211	0.13523	0.0464	0.04519	0.0814	1.32e-06	1.87e-06	38	44	44
Per90	ENSG00000186141	POLR3C	1.9872	0.56245	0.0469	0.00466	0.01027	0.0917	0.0443	6	18	18
Per90	ENSG00000204616	TRIM31	1.98624	0.10844	0.047	0.04862	0.11921	3.35e-09	6.72e-09	25	28	28
Per90	ENSG00000088876	ZNF343	-1.98497	-0.1828	0.0471	0.01538	0.01521	0.0399	0.0218	16	21	21
Per90	ENSG00000173041	ZNF680	1.98376	0.09712	0.0473	0.05924	0.06331	2.19e-05	2.58e-05	31	46	46
Per90	ENSG00000129667	RHBDF2	-1.98162	-0.10914	0.0475	0.03812	0.10224	5e-08	8.73e-08	16	16	16
Per90	ENSG00000130479	MAP1S	-1.97853	-0.11583	0.0479	0.03494	0.0739	4.24e-06	5.62e-06	18	19	19
Per90	ENSG00000003249	DBNDD1	-1.97722	-0.06564	0.048	0.11273	0.17627	2.69e-13	8.65e-13	22	30	30
Per90	ENSG00000197702	PARVA	-1.97608	-0.13754	0.0481	0.02885	0.0199	0.0186	0.0114	44	57	57
Per90	ENSG00000105393	BABAM1	-1.97599	-0.13734	0.0482	0.0244	0.06429	1.88e-05	2.25e-05	14	17	17
Per90	ENSG00000196268	ZNF493	1.97193	0.11228	0.0486	0.03693	0.08085	1.44e-06	2.02e-06	19	20	20
Per90	ENSG00000101161	PRPF6	-1.97151	-0.25371	0.0487	0.01658	0.02541	0.00774	0.00529	14	18	18
Per90	ENSG00000163519	TRAT1	1.96974	0.11535	0.0489	0.03956	0.06278	2.38e-05	2.79e-05	24	25	25
Per90	ENSG00000166847	DCTN5	1.96965	0.03409	0.0489	0.35188	0.50662	3.06e-44	1e-42	16	17	17
Per90	ENSG00000214087	ARL16	-1.96962	-0.02819	0.0489	0.46666	0.62287	2.18e-60	2.6e-58	27	30	30
Per90	ENSG00000197157	SND1	1.96717	0.1378	0.0492	0.02219	0.0307	0.00338	0.00253	23	25	25
Per90	ENSG00000153406	NMRAL1	1.96646	0.07027	0.0492	0.09374	0.20366	2.36e-15	9.08e-15	10	11	11
Per90	ENSG00000184402	SS18L1	-1.96372	-0.14092	0.0496	0.02018	0.03557	0.00158	0.00129	12	14	14
Per90	ENSG00000103723	AP3B2	-1.96348	-0.03461	0.0496	0.30356	0.37079	1.34e-29	1.62e-28	44	45	45
Per90	ENSG00000128602	SMO	1.96075	0.18607	0.0499	0.01883	0.053	0.000107	0.000112	15	18	18
