# Supplementary material for: Associations of variants In the hexokinase 1 and interleukin 18 receptor regions with oxyhemoglobin saturation during sleep
Source: PLoS Genet. 2019 Apr 16;15(4):e1007739. doi: 10.1371/journal.pgen.1007739 (PMC6467367; doi:10.1371/journal.pgen.1007739)
Supplement: S18 Table — Lead results (p < 0.05) are shown. Note that Ensembl IDs obtained from MetaXcan are occasionally unavailable. (XLS) [file pgen.1007739.s040.xls]

## Sheet: Table S18
Table S18. MetaXcan gene-level results for skeletal muscle in European-Americans.
Lead results (p < 0.05) are shown. Note that Ensembl IDs obtained from MetaXcan are occasionally unavailable.
Phenotype	Ensembl_ID	Gene	zscore	effect_size	pvalue	var_g	pred_perf_r2	pred_perf_pval	pred_perf_qval	n_snps_used	n_snps_in_cov	n_snps_in_model
Avg SpO2	ENSG00000198060	MARCH3	3.81043	0.57714	0.000139	0.00512	0.04322	6.9e-05	5.82e-05	16	24	24
Avg SpO2	ENSG00000087191	PSMC5	3.72214	0.36572	0.000198	0.01544	0.02784	0.00147	0.000971	7	9	9
Avg SpO2	ENSG00000215018	COL28A1	3.71522	0.29731	0.000203	0.02364	0.06675	6.48e-07	7.33e-07	9	11	11
Avg SpO2	ENSG00000131435	PDLIM4	3.58056	0.37671	0.000343	0.01221	0.03982	0.000135	0.000109	7	8	8
Avg SpO2	ENSG00000196381	ZNF781	3.563	0.23212	0.000367	0.03344	0.06984	3.49e-07	4.1e-07	8	11	11
Avg SpO2	ENSG00000214413	BBIP1	3.31405	1.44303	0.00092	0.00064	0.01364	0.0265	0.0132	3	8	8
Avg SpO2	ENSG00000100077	ADRBK2	3.27249	0.27607	0.00107	0.03755	0.0547	7.1e-06	7e-06	23	34	34
Avg SpO2	ENSG00000198231	DDX42	-3.27013	-0.39945	0.00107	0.00942	0.02031	0.00668	0.00386	3	3	3
Avg SpO2	ENSG00000134049	IER3IP1	3.25067	0.19185	0.00115	0.0397	0.05184	1.25e-05	1.18e-05	24	37	37
Avg SpO2	ENSG00000149050	ZNF214	-3.19401	-0.28859	0.0014	0.02554	0.00873	0.0762	0.0333	30	44	44
Avg SpO2	ENSG00000197208	SLC22A4	3.12046	0.16075	0.00181	0.06619	0.12975	1.68e-12	3.57e-12	21	26	26
Avg SpO2	ENSG00000127366	TAS2R5	3.10948	0.17733	0.00187	0.0469	0.03715	0.00023	0.000178	34	53	53
Avg SpO2	ENSG00000108592	FTSJ3	3.10753	0.05964	0.00189	0.38688	0.51694	1.11e-58	4.34e-57	26	30	30
Avg SpO2	ENSG00000174226	SNX31	3.10111	0.096	0.00193	0.15885	0.24298	1.69e-23	8.17e-23	32	49	49
Avg SpO2	ENSG00000015676	NUDCD3	-3.09142	-0.24887	0.00199	0.02556	0.02556	0.00231	0.00147	21	29	29
Avg SpO2	ENSG00000204103	MAFB	-3.05977	-0.39435	0.00222	0.01279	0.00966	0.0621	0.028	11	22	22
Avg SpO2	ENSG00000117724	CENPF	3.0113	0.63745	0.0026	0.00673	0.02317	0.00374	0.00229	6	6	6
Avg SpO2	ENSG00000198019	FCGR1B	3.00685	0.38685	0.00264	0.00803	0.01247	0.0339	0.0165	16	47	47
Avg SpO2	ENSG00000095739	BAMBI	-2.99815	-0.30807	0.00272	0.01311	0.01818	0.0103	0.00571	9	18	18
Avg SpO2	ENSG00000102531	FNDC3A	2.9828	0.31825	0.00286	0.01887	0.01525	0.0189	0.0098	31	31	31
Avg SpO2	ENSG00000162511	LAPTM5	-2.96191	-0.27381	0.00306	0.01774	0.03358	0.000467	0.000343	15	27	27
Avg SpO2	ENSG00000035664	DAPK2	-2.95708	-0.14381	0.00311	0.0706	0.05097	1.49e-05	1.39e-05	68	107	107
Avg SpO2	ENSG00000115255	REEP6	2.9466	0.26789	0.00321	0.03096	0.05378	8.51e-06	8.26e-06	14	28	28
Avg SpO2	ENSG00000106034	CPED1	-2.9345	-0.25475	0.00334	0.01953	0.04652	3.59e-05	3.17e-05	11	11	11
Avg SpO2	ENSG00000069399	BCL3	-2.93162	-7.56242	0.00337	3e-05	0.00806	0.0885	0.0378	1	4	4
Avg SpO2	ENSG00000196365	LONP1	2.88514	0.20399	0.00391	0.02656	0.0538	8.48e-06	8.24e-06	9	13	13
Avg SpO2	ENSG00000101745	ANKRD12	2.86551	0.30392	0.00416	0.01682	0.02563	0.00228	0.00145	22	30	30
Avg SpO2	ENSG00000116874	WARS2	2.86538	0.06494	0.00417	0.26588	0.40984	5.08e-43	8.35e-42	21	21	21
Avg SpO2	ENSG00000121417	ZNF211	2.85644	0.10431	0.00428	0.09877	0.15594	6.39e-15	1.66e-14	50	53	53
Avg SpO2	ENSG00000120370	GORAB	-2.8252	-0.26346	0.00473	0.01758	0.01776	0.0113	0.00616	22	27	27
Avg SpO2	ENSG00000123297	TSFM	-2.79457	-0.09332	0.0052	0.12258	0.25831	4.17e-25	2.25e-24	24	25	25
Avg SpO2	ENSG00000108556	CHRNE	-2.75138	-0.51507	0.00593	0.0039	0.01451	0.0221	0.0113	2	2	2
Avg SpO2	ENSG00000167515	TRAPPC2L	-2.75099	-0.74768	0.00594	0.00192	0.01183	0.0388	0.0185	7	18	18
Avg SpO2	ENSG00000172215	CXCR6	2.74747	0.10601	0.00601	0.09296	0.17089	2.47e-16	7.12e-16	18	19	19
Avg SpO2	ENSG00000073670	ADAM11	2.74414	0.11189	0.00607	0.06433	0.06678	6.43e-07	7.28e-07	26	32	32
Avg SpO2	ENSG00000123094	RASSF8	2.74335	0.1571	0.00608	0.03942	0.10165	5.67e-10	9.28e-10	7	7	7
Avg SpO2	ENSG00000116525	TRIM62	2.74082	0.11957	0.00613	0.06582	0.10949	1.14e-10	2.01e-10	24	32	32
Avg SpO2	ENSG00000144744	UBA3	2.73618	4.28605	0.00622	0.00021	0.01236	0.0347	0.0168	4	4	4
Avg SpO2	ENSG00000244462	RBM12	2.73514	0.28635	0.00624	0.01872	0.05762	3.97e-06	4.06e-06	22	41	41
Avg SpO2	ENSG00000188931	C1orf192	2.73508	0.21659	0.00624	0.03306	0.04752	2.94e-05	2.65e-05	27	33	33
Avg SpO2	ENSG00000141994	DUS3L	-2.73196	-0.09259	0.0063	0.15521	0.24733	5.95e-24	2.95e-23	26	32	32
Avg SpO2	ENSG00000146701	MDH2	-2.72716	-0.32556	0.00639	0.01087	0.12437	5.19e-12	1.05e-11	5	47	47
Avg SpO2	ENSG00000114124	GRK7	2.71931	0.10517	0.00654	0.10099	0.16006	2.62e-15	7.02e-15	20	31	31
Avg SpO2	ENSG00000215271	HOMEZ	-2.71368	-0.23222	0.00665	0.01746	0.00969	0.0617	0.0278	32	46	46
Avg SpO2	ENSG00000130299	GTPBP3	-2.70674	-0.1559	0.00679	0.02973	0.07006	3.34e-07	3.94e-07	9	11	11
Avg SpO2	ENSG00000089063	TMEM230	2.69831	0.22964	0.00697	0.02361	0.05301	9.91e-06	9.51e-06	17	18	18
Avg SpO2	ENSG00000146453	PNLDC1	-2.69398	-0.32465	0.00706	0.01454	0.02589	0.00216	0.00139	5	8	8
Avg SpO2	ENSG00000198182	ZNF607	2.69013	0.23613	0.00714	0.0185	0.06032	2.33e-06	2.45e-06	9	11	11
Avg SpO2	ENSG00000170270	C14orf142	2.68209	0.19513	0.00732	0.02761	0.05209	1.19e-05	1.13e-05	21	26	26
Avg SpO2	ENSG00000182551	ADI1	2.67692	0.09603	0.00743	0.13377	0.12136	9.73e-12	1.93e-11	54	86	86
Avg SpO2	ENSG00000188186	LAMTOR4	2.67274	0.1636	0.00752	0.13398	0.2175	6.78e-21	2.8e-20	18	25	25
Avg SpO2	ENSG00000131620	ANO1	2.66394	0.48584	0.00772	0.00695	0.00678	0.118	0.0484	8	11	11
Avg SpO2	ENSG00000113525	IL5	2.6616	0.18983	0.00778	0.02761	0.03949	0.000144	0.000116	20	24	24
Avg SpO2	ENSG00000185128	TBC1D3F	-2.65977	-0.30238	0.00782	0.01596	0.04745	2.98e-05	2.69e-05	5	8	8
Avg SpO2	ENSG00000198089	SFI1	2.65692	0.10847	0.00789	0.09043	0.13044	1.45e-12	3.11e-12	20	20	20
Avg SpO2	ENSG00000144199	FAHD2B	-2.65626	-0.13953	0.0079	0.06692	0.12526	4.31e-12	8.85e-12	20	24	24
Avg SpO2	ENSG00000127804	METTL16	2.6525	0.1409	0.00799	0.06093	0.11759	2.13e-11	4.06e-11	14	20	20
Avg SpO2	ENSG00000143028	SYPL2	2.64717	0.09508	0.00812	0.11484	0.21559	1.06e-20	4.22e-20	6	7	7
Avg SpO2	ENSG00000129347	KRI1	-2.64653	-0.11778	0.00813	0.07697	0.15437	8.96e-15	2.3e-14	10	13	13
Avg SpO2	ENSG00000129204	USP6	2.64302	0.32474	0.00822	0.00947	0.0563	5.16e-06	5.19e-06	16	23	23
Avg SpO2	ENSG00000167740	CYB5D2	2.63423	0.21788	0.00843	0.01756	0.03869	0.000169	0.000134	14	19	19
Avg SpO2	ENSG00000188641	DPYD	-2.63286	-0.24783	0.00847	0.02273	0.04291	7.34e-05	6.16e-05	13	14	14
Avg SpO2	ENSG00000197375	SLC22A5	2.62381	0.20999	0.0087	0.02239	0.03805	0.000192	0.000151	16	20	20
Avg SpO2	ENSG00000116906	GNPAT	-2.61997	-0.26421	0.00879	0.01432	0.04346	6.57e-05	5.56e-05	7	8	8
Avg SpO2	ENSG00000127663	KDM4B	-2.61818	-4.09155	0.00884	6e-05	0.01361	0.0267	0.0133	1	1	1
Avg SpO2	ENSG00000037042	TUBG2	2.60571	0.18483	0.00917	0.02885	0.06757	5.49e-07	6.29e-07	19	20	20
Avg SpO2	ENSG00000124164	VAPB	2.60123	0.0969	0.00929	0.10742	0.20529	1.12e-19	4.12e-19	18	18	18
Avg SpO2	ENSG00000214113	LYRM4	2.60014	0.11291	0.00932	0.09194	0.07382	1.58e-07	1.93e-07	66	101	101
Avg SpO2	ENSG00000106078	COBL	-2.59217	-0.31335	0.00954	0.01852	0.01357	0.0269	0.0134	22	31	31
Avg SpO2	ENSG00000082213	C5orf22	2.58381	0.21191	0.00977	0.02345	0.03303	0.00052	0.000378	17	25	25
Avg SpO2	ENSG00000163820	FYCO1	2.58089	0.10169	0.00985	0.08767	0.14817	3.39e-14	8.34e-14	15	23	23
Avg SpO2	ENSG00000175806	MSRA	2.57792	0.17327	0.00994	0.04165	0.03335	0.000488	0.000357	29	45	45
Avg SpO2	ENSG00000072954	TMEM38A	-2.57377	-0.13506	0.0101	0.06193	0.07966	4.89e-08	6.4e-08	38	46	46
Avg SpO2	ENSG00000196683	TOMM7	-2.56255	-0.06762	0.0104	0.20968	0.30677	2.07e-30	1.55e-29	35	44	44
Avg SpO2	ENSG00000172466	ZNF24	-2.56061	-0.14675	0.0104	0.03828	0.04099	0.000107	8.77e-05	22	36	36
Avg SpO2	ENSG00000115138	POMC	-2.55634	-0.11393	0.0106	0.14287	0.2118	2.53e-20	9.76e-20	31	46	46
Avg SpO2	ENSG00000109519	GRPEL1	-2.55358	-0.12644	0.0107	0.05471	0.11357	4.89e-11	8.99e-11	14	17	17
Avg SpO2	ENSG00000177868	CCDC23	2.54593	0.06672	0.0109	0.20085	0.37235	3.36e-38	3.88e-37	11	12	12
Avg SpO2	ENSG00000179066	AC020907.1	2.54423	0.4704	0.011	0.01649	0.01051	0.0516	0.0238	15	24	24
Avg SpO2	ENSG00000152684	PELO	2.54323	0.30531	0.011	0.01159	0.05729	4.24e-06	4.32e-06	19	23	23
Avg SpO2	ENSG00000235173	FAM203A	-2.53066	-0.78786	0.0114	0.00241	0.02893	0.00118	0.000797	5	16	16
Avg SpO2	ENSG00000133731	IMPA1	2.53021	0.58489	0.0114	0.00247	0.01362	0.0266	0.0133	6	7	7
Avg SpO2	ENSG00000256073	C21orf119	-2.52421	-0.38309	0.0116	0.00866	0.00975	0.0609	0.0276	15	15	15
Avg SpO2	ENSG00000186174	BCL9L	2.52103	0.33714	0.0117	0.01189	0.01623	0.0154	0.0082	16	21	21
Avg SpO2	ENSG00000178922	HYI	2.5097	0.21604	0.0121	0.02075	0.03769	0.000206	0.000161	21	41	41
Avg SpO2	ENSG00000187741	FANCA	2.50521	0.06218	0.0122	0.24593	0.31374	3.33e-31	2.64e-30	38	62	62
Avg SpO2	ENSG00000125977	EIF2S2	2.50449	0.22174	0.0123	0.01532	0.01144	0.0422	0.0199	14	34	34
Avg SpO2	ENSG00000103197	TSC2	-2.48837	-0.25604	0.0128	0.01361	0.00672	0.12	0.0491	24	29	29
Avg SpO2	ENSG00000163521	GLB1L	2.48765	0.26536	0.0129	0.01813	0.03274	0.000551	0.000399	10	12	12
Avg SpO2	ENSG00000120586	MRC1	-2.48502	-0.1716	0.013	0.04071	0.06815	4.9e-07	5.65e-07	24	42	42
Avg SpO2	ENSG00000173376	NDNF	-2.48405	-0.10283	0.013	0.11387	0.0881	8.93e-09	1.27e-08	57	73	73
Avg SpO2	ENSG00000068654	POLR1A	-2.47518	-0.1212	0.0133	0.07805	0.11798	1.97e-11	3.77e-11	58	88	88
Avg SpO2	ENSG00000196743	GM2A	-2.4636	-0.18148	0.0138	0.03141	0.05345	9.1e-06	8.78e-06	11	14	14
Avg SpO2	ENSG00000121068	TBX2	-2.46098	-0.34968	0.0139	0.0082	0.03071	0.000826	0.000577	6	6	6
Avg SpO2	ENSG00000145293	ENOPH1	2.46056	0.4176	0.0139	0.00567	0.01679	0.0137	0.00738	5	5	5
Avg SpO2	ENSG00000180257	ZNF816	2.449	0.13664	0.0143	0.04695	0.12523	4.33e-12	8.89e-12	10	12	12
Avg SpO2	ENSG00000204438	GPANK1	-2.44287	-0.16355	0.0146	0.03336	0.06974	3.57e-07	4.19e-07	18	21	21
Avg SpO2	ENSG00000171357	LURAP1	2.44102	0.06008	0.0146	0.26654	0.35195	1.08e-35	1.1e-34	31	50	50
Avg SpO2	ENSG00000196236	XPNPEP3	-2.43613	-0.34237	0.0148	0.0073	0.01074	0.0492	0.0228	8	10	10
Avg SpO2	ENSG00000108771	DHX58	2.42984	0.22169	0.0151	0.02162	0.04493	4.92e-05	4.26e-05	15	22	22
Avg SpO2	ENSG00000204991	SPIRE2	2.42918	0.11294	0.0151	0.06806	0.13853	2.64e-13	6.01e-13	10	20	20
Avg SpO2	ENSG00000158828	PINK1	-2.42872	-0.06566	0.0152	0.1972	0.3067	2.1e-30	1.57e-29	24	27	27
Avg SpO2	ENSG00000114654	EFCC1	-2.42391	-0.24002	0.0154	0.01508	0.01706	0.013	0.00703	18	20	20
Avg SpO2	ENSG00000152348	ATG10	2.42274	0.04707	0.0154	0.34485	0.48712	5.34e-54	1.53e-52	48	48	48
Avg SpO2	ENSG00000120162	MOB3B	2.41758	0.32536	0.0156	0.01445	0.01077	0.0488	0.0227	28	37	37
Avg SpO2	ENSG00000109670	FBXW7	2.41431	0.61571	0.0158	0.00351	0.00816	0.0866	0.0371	6	10	10
Avg SpO2	ENSG00000184530	C6orf58	2.40823	4.20382	0.016	6e-05	0.00769	0.0963	0.0406	1	1	1
Avg SpO2	ENSG00000067798	NAV3	2.40599	0.16021	0.0161	0.04001	0.06098	2.04e-06	2.16e-06	24	34	34
Avg SpO2	ENSG00000197696	NMB	2.40047	0.1797	0.0164	0.02139	0.02965	0.00102	0.000699	13	14	14
Avg SpO2	ENSG00000149054	ZNF215	-2.39614	-0.09621	0.0166	0.08151	0.10763	1.67e-10	2.89e-10	45	49	49
Avg SpO2	ENSG00000100325	ASCC2	2.3961	0.23061	0.0166	0.01639	0.02485	0.00267	0.00168	18	25	25
Avg SpO2	ENSG00000100979	PLTP	2.39532	0.16749	0.0166	0.02817	0.07404	1.51e-07	1.86e-07	6	6	6
Avg SpO2	ENSG00000107175	CREB3	-2.39173	-0.22647	0.0168	0.0164	0.02292	0.00394	0.00239	15	16	16
Avg SpO2	ENSG00000230567	FAM203B	2.39152	0.267	0.0168	0.01152	0.03247	0.000582	0.000419	10	16	16
Avg SpO2	ENSG00000170242	USP47	-2.39095	-0.36846	0.0168	0.00597	0.01076	0.049	0.0227	8	8	8
Avg SpO2	ENSG00000054277	OPN3	-2.38963	-0.21203	0.0169	0.01734	0.04057	0.000117	9.49e-05	5	7	7
Avg SpO2	ENSG00000237412	PRSS56	2.38777	0.11418	0.017	0.07237	0.13274	8.97e-13	1.96e-12	23	30	30
Avg SpO2	ENSG00000132386	SERPINF1	-2.38323	-0.23969	0.0172	0.02147	0.04401	5.9e-05	5.04e-05	15	20	20
Avg SpO2	ENSG00000105325	FZR1	-2.3829	-0.35551	0.0172	0.00659	0.01576	0.017	0.00894	4	6	6
Avg SpO2	ENSG00000028310	BRD9	2.38027	0.56235	0.0173	0.00314	0.01092	0.0473	0.022	1	3	3
Avg SpO2	ENSG00000158158	CNNM4	2.37718	0.3822	0.0174	0.00693	0.00959	0.063	0.0283	6	7	7
Avg SpO2	ENSG00000184584	TMEM173	-2.37422	-0.27943	0.0176	0.01458	0.02309	0.0038	0.00232	9	10	10
Avg SpO2	ENSG00000173727	AP000769.1	-2.37214	-0.0887	0.0177	0.10072	0.15658	5.57e-15	1.45e-14	21	32	32
Avg SpO2	ENSG00000146205	ANO7	-2.37174	-0.11617	0.0177	0.05491	0.06268	1.45e-06	1.57e-06	29	38	38
Avg SpO2	ENSG00000105329	TGFB1	2.36832	0.18915	0.0179	0.03611	0.1126	5.98e-11	1.09e-10	3	3	3
Avg SpO2	ENSG00000134077	THUMPD3	2.36162	0.19956	0.0182	0.01907	0.04219	8.46e-05	7.04e-05	10	15	15
Avg SpO2	ENSG00000178397	FAM220A	2.36067	0.25346	0.0182	0.01933	0.02959	0.00103	0.000707	23	38	38
Avg SpO2	ENSG00000125872	LRRN4	2.35688	0.38502	0.0184	0.00735	0.02242	0.00436	0.00262	19	32	32
Avg SpO2	ENSG00000134748	PRPF38A	-2.35606	-0.22813	0.0185	0.024	0.04071	0.000113	9.25e-05	22	38	38
Avg SpO2	ENSG00000100239	PPP6R2	2.35087	0.1074	0.0187	0.13174	0.13538	5.15e-13	1.14e-12	62	107	107
Avg SpO2	ENSG00000259511	RP11-182J1.16	2.35073	0.14329	0.0187	0.03407	0.09034	5.67e-09	8.25e-09	11	13	13
Avg SpO2	ENSG00000205659	LIN52	2.34823	0.20835	0.0189	0.01863	0.02141	0.00534	0.00315	19	20	20
Avg SpO2	ENSG00000181631	P2RY13	-2.34758	-1.95858	0.0189	0.0002	0.01147	0.042	0.0198	9	10	10
Avg SpO2	ENSG00000104447	TRPS1	-2.34232	-6.01121	0.0192	2e-05	0.01748	0.0119	0.00649	4	10	10
Avg SpO2	ENSG00000132256	TRIM5	-2.34163	-0.11619	0.0192	0.05405	0.1432	9.79e-14	2.31e-13	10	11	11
Avg SpO2	ENSG00000130958	SLC35D2	-2.33796	-0.22307	0.0194	0.01926	0.02928	0.0011	0.000747	19	36	36
Avg SpO2	ENSG00000132356	PRKAA1	-2.33135	-0.11757	0.0197	0.04768	0.02796	0.00143	0.00095	30	51	51
Avg SpO2	ENSG00000163882	POLR2H	-2.33103	-0.23148	0.0198	0.02073	0.00861	0.0783	0.0341	26	35	35
Avg SpO2	ENSG00000108774	RAB5C	-2.32667	-0.14952	0.02	0.0432	0.07371	1.61e-07	1.97e-07	23	29	29
Avg SpO2	ENSG00000197150	ABCB8	2.32468	0.15005	0.0201	0.03069	0.06886	4.25e-07	4.94e-07	6	11	11
Avg SpO2	ENSG00000132970	WASF3	2.31991	0.09966	0.0203	0.08281	0.12469	4.86e-12	9.89e-12	34	37	37
Avg SpO2	ENSG00000183423	LRIT3	-2.31903	-0.12213	0.0204	0.0713	0.03811	0.00019	0.000149	71	106	106
Avg SpO2	ENSG00000113318	MSH3	-2.3156	-0.09609	0.0206	0.07881	0.14158	1.38e-13	3.23e-13	14	16	16
Avg SpO2	ENSG00000170634	ACYP2	2.31499	0.05843	0.0206	0.20441	0.2614	1.96e-25	1.08e-24	51	66	66
Avg SpO2	ENSG00000179580	RNF151	-2.31335	-0.29478	0.0207	0.01332	0.01567	0.0173	0.00909	20	43	43
Avg SpO2	ENSG00000149418	ST14	2.31258	0.451	0.0207	0.00382	0.01701	0.0131	0.00711	7	10	10
Avg SpO2	ENSG00000108604	SMARCD2	2.30744	0.30292	0.021	0.00743	0.04184	9.06e-05	7.51e-05	7	11	11
Avg SpO2	ENSG00000151893	CACUL1	-2.30339	-0.04717	0.0213	0.33298	0.37804	6.52e-39	8.09e-38	81	94	94
Avg SpO2	ENSG00000138764	CCNG2	-2.30151	-0.25787	0.0214	0.01152	0.02687	0.00178	0.00116	17	20	20
Avg SpO2	ENSG00000187231	SESTD1	-2.30109	-0.26377	0.0214	0.01307	0.01662	0.0142	0.00762	24	27	27
Avg SpO2	ENSG00000196584	XRCC2	-2.29639	-0.12062	0.0217	0.04853	0.12582	3.83e-12	7.89e-12	19	30	30
Avg SpO2	ENSG00000125485	DDX31	-2.29594	-0.14515	0.0217	0.03927	0.09192	4.11e-09	6.05e-09	26	29	29
Avg SpO2	ENSG00000183114	FAM43B	-2.2937	-0.2059	0.0218	0.0184	0.02583	0.00219	0.0014	14	15	15
Avg SpO2	ENSG00000168612	ZSWIM1	-2.29349	-0.26647	0.0218	0.01376	0.03125	0.000742	0.000524	39	42	42
Avg SpO2	ENSG00000103222	ABCC1	-2.29289	-0.19685	0.0219	0.02083	0.02159	0.00515	0.00305	20	27	27
Avg SpO2	ENSG00000129055	ANAPC13	2.29087	0.04722	0.022	0.3817	0.51307	4.67e-58	1.68e-56	29	31	31
Avg SpO2	ENSG00000185338	SOCS1	2.28676	3.2402	0.0222	6e-05	0.01463	0.0215	0.011	1	1	1
Avg SpO2	ENSG00000051596	THOC3	-2.28212	-0.44567	0.0225	0.01131	0.04029	0.000123	9.99e-05	12	16	16
Avg SpO2	ENSG00000039650	PNKP	-2.28155	-0.14556	0.0225	0.04548	0.07603	1.01e-07	1.27e-07	38	49	49
Avg SpO2	ENSG00000206562	METTL6	2.28055	0.17831	0.0226	0.02121	0.04951	1.98e-05	1.83e-05	14	15	15
Avg SpO2	ENSG00000129566	TEP1	2.27968	0.22435	0.0226	0.01336	0.04592	4.04e-05	3.55e-05	3	5	5
Avg SpO2	ENSG00000198467	TPM2	-2.27828	-3.75116	0.0227	5e-05	0.01312	0.0296	0.0146	1	1	1
Avg SpO2	ENSG00000147459	DOCK5	2.27591	0.11957	0.0229	0.07281	0.10498	2.87e-10	4.85e-10	41	59	59
Avg SpO2	ENSG00000180667	YOD1	-2.27462	-0.28943	0.0229	0.00894	0.02047	0.00646	0.00375	6	7	7
Avg SpO2	ENSG00000134262	AP4B1	2.27269	0.33474	0.023	0.00663	0.00749	0.101	0.0422	15	16	16
Avg SpO2	ENSG00000111215	PRR4	-2.27142	-0.05827	0.0231	0.2636	0.40198	5.5e-42	8.53e-41	62	72	72
Avg SpO2	ENSG00000101199	ARFGAP1	2.27123	0.38149	0.0231	0.00568	0.01444	0.0224	0.0114	15	20	20
Avg SpO2	ENSG00000116035	VAX2	-2.26584	-0.60357	0.0235	0.00224	0.00753	0.0997	0.0418	3	4	4
Avg SpO2	ENSG00000158805	ZNF276	-2.2654	-0.28737	0.0235	0.01113	0.05493	6.78e-06	6.7e-06	5	9	9
Avg SpO2	ENSG00000129932	DOHH	-2.26474	-0.1209	0.0235	0.06957	0.13625	4.28e-13	9.55e-13	16	19	19
Avg SpO2	ENSG00000171103	TRMT61B	2.26231	0.06545	0.0237	0.17627	0.22822	5.57e-22	2.51e-21	30	33	33
Avg SpO2	ENSG00000198964	SGMS1	-2.25808	-0.29972	0.0239	0.01114	0.02115	0.00564	0.00331	38	42	42
Avg SpO2	ENSG00000069020	MAST4	2.25764	0.07529	0.024	0.15109	0.27957	2.17e-27	1.35e-26	9	9	9
Avg SpO2	ENSG00000166321	NUDT13	-2.25544	-0.10482	0.0241	0.07056	0.12595	3.73e-12	7.71e-12	10	18	18
Avg SpO2	ENSG00000164011	ZNF691	2.25522	0.36264	0.0241	0.00757	0.01771	0.0114	0.00622	5	7	7
Avg SpO2	ENSG00000132824	SERINC3	2.25474	0.1563	0.0241	0.03584	0.03972	0.000138	0.000111	15	23	23
Avg SpO2	ENSG00000102760	RGCC	2.2513	0.12905	0.0244	0.03858	0.07599	1.02e-07	1.28e-07	15	17	17
Avg SpO2	ENSG00000134575	ACP2	2.25061	0.29134	0.0244	0.00824	0.00879	0.0753	0.0329	10	11	11
Avg SpO2	ENSG00000240654	C1QTNF9	-2.25021	-0.10748	0.0244	0.06483	0.09571	1.9e-09	2.93e-09	41	47	47
Avg SpO2	ENSG00000256713	PGA5	2.24943	0.29431	0.0245	0.00904	0.00883	0.0746	0.0327	9	17	17
Avg SpO2	ENSG00000164253	WDR41	2.24886	0.12632	0.0245	0.06858	0.14151	1.4e-13	3.28e-13	14	14	14
Avg SpO2	ENSG00000244731	C4A	-2.24563	-0.08447	0.0247	0.11317	0.17315	1.51e-16	4.41e-16	27	30	30
Avg SpO2	ENSG00000108559	NUP88	-2.24398	-0.27487	0.0248	0.00981	0.07129	2.62e-07	3.11e-07	14	26	26
Avg SpO2	ENSG00000240053	LY6G5B	2.24256	0.11398	0.0249	0.05682	0.12799	2.43e-12	5.1e-12	21	24	24
Avg SpO2	ENSG00000054967	RELT	2.23942	0.42881	0.0251	0.00423	0.01977	0.00747	0.00426	11	43	43
Avg SpO2	ENSG00000167202	TBC1D2B	-2.23738	-0.20115	0.0253	0.01704	0.02392	0.00322	0.00199	25	33	33
Avg SpO2	ENSG00000174917	C19orf70	2.23289	0.2214	0.0256	0.02265	0.04854	2.4e-05	2.19e-05	14	16	16
Avg SpO2	ENSG00000073150	PANX2	2.23158	0.41281	0.0256	0.00407	0.02406	0.00313	0.00194	5	7	7
Avg SpO2	ENSG00000109854	HTATIP2	-2.22835	-0.10503	0.0259	0.06491	0.08882	7.72e-09	1.11e-08	24	43	43
Avg SpO2	ENSG00000086065	CHMP5	2.2238	0.28235	0.0262	0.01429	0.02768	0.00151	0.000999	17	34	34
Avg SpO2	ENSG00000105576	TNPO2	-2.22086	-0.23618	0.0264	0.0113	0.05196	1.22e-05	1.16e-05	3	3	3
Avg SpO2	ENSG00000100889	PCK2	2.2204	1.67345	0.0264	0.00028	0.01282	0.0315	0.0154	4	4	4
Avg SpO2	ENSG00000181852	RNF41	2.21865	0.3522	0.0265	0.00523	0.00666	0.122	0.0496	14	30	30
Avg SpO2	ENSG00000140043	PTGR2	2.21706	0.08898	0.0266	0.08383	0.14939	2.61e-14	6.49e-14	32	34	34
Avg SpO2	ENSG00000125144	MT1G	2.21676	0.22665	0.0266	0.01754	0.03608	0.000284	0.000217	14	18	18
Avg SpO2	ENSG00000120693	SMAD9	-2.21658	-0.25069	0.0267	0.01133	0.0175	0.0119	0.00647	13	14	14
Avg SpO2	ENSG00000078399	HOXA9	2.20955	0.32328	0.0271	0.00905	0.01158	0.041	0.0194	13	15	15
Avg SpO2	ENSG00000115604	IL18R1	-2.20815	-0.12677	0.0272	0.03893	0.0637	1.19e-06	1.3e-06	16	17	17
Avg SpO2	ENSG00000184389	A3GALT2	2.20792	0.08524	0.0272	0.0704	0.11811	1.91e-11	3.68e-11	20	22	22
Avg SpO2	ENSG00000164385	C6orf195	2.20669	0.15118	0.0273	0.02931	0.05384	8.41e-06	8.17e-06	17	18	18
Avg SpO2	ENSG00000163406	SLC15A2	-2.20605	-0.06536	0.0274	0.1874	0.20645	8.63e-20	3.19e-19	53	78	78
Avg SpO2	ENSG00000173812	EIF1	2.20444	0.23829	0.0275	0.01916	0.0263	0.00199	0.00129	12	17	17
Avg SpO2	ENSG00000092295	TGM1	-2.20436	-0.15635	0.0275	0.02801	0.06603	7.47e-07	8.39e-07	8	14	14
Avg SpO2	ENSG00000159176	CSRP1	2.203	0.353	0.0276	0.00527	0.00898	0.0721	0.0318	3	8	8
Avg SpO2	ENSG00000123427	METTL21B	2.19864	0.09247	0.0279	0.07658	0.10401	3.5e-10	5.85e-10	32	36	36
Avg SpO2	ENSG00000213494	CCL14	2.19437	0.11944	0.0282	0.05637	0.06183	1.72e-06	1.85e-06	32	46	46
Avg SpO2	ENSG00000103404	USP31	-2.19343	-0.18643	0.0283	0.01838	0.04537	4.51e-05	3.93e-05	13	13	13
Avg SpO2	ENSG00000161692	DBF4B	2.19214	0.05604	0.0284	0.23941	0.28619	4.08e-28	2.64e-27	37	50	50
Avg SpO2	ENSG00000122550	KLHL7	2.19151	0.19819	0.0284	0.03914	0.08244	2.8e-08	3.77e-08	21	28	28
Avg SpO2	ENSG00000177830	CHID1	-2.19014	-0.18529	0.0285	0.02512	0.06126	1.93e-06	2.06e-06	9	12	12
Avg SpO2	ENSG00000060237	WNK1	2.18993	0.1825	0.0285	0.02026	0.03338	0.000485	0.000355	11	17	17
Avg SpO2	ENSG00000203326	ZNF525	2.18879	0.27023	0.0286	0.01189	0.02867	0.00124	0.000834	23	45	45
Avg SpO2	ENSG00000136425	CIB2	-2.18701	-0.05933	0.0287	0.2295	0.33512	1.1e-33	1.02e-32	39	44	44
Avg SpO2	ENSG00000101189	MRGBP	-2.17841	-0.39324	0.0294	0.00887	0.02467	0.00277	0.00174	4	4	4
Avg SpO2	ENSG00000182103	FAM181B	2.17462	0.22149	0.0297	0.01477	0.03138	0.000723	0.000511	14	24	24
Avg SpO2	ENSG00000166347	CYB5A	2.17047	0.12021	0.03	0.04736	0.03495	0.000355	0.000267	42	71	71
Avg SpO2	ENSG00000162961	DPY30	-2.17021	-0.19289	0.03	0.03055	0.04345	6.59e-05	5.58e-05	33	36	36
Avg SpO2	ENSG00000176393	RNPEP	-2.16755	-0.14258	0.0302	0.03298	0.11611	2.89e-11	5.46e-11	17	21	21
Avg SpO2	ENSG00000157326	DHRS4	2.16716	0.1063	0.0302	0.10876	0.16016	2.57e-15	6.88e-15	59	82	82
Avg SpO2	ENSG00000146476	C6orf211	2.16518	0.21181	0.0304	0.02951	0.02906	0.00115	0.000778	39	53	53
Avg SpO2	ENSG00000055955	ITIH4	-2.16491	-0.07587	0.0304	0.10807	0.14959	2.5e-14	6.23e-14	35	39	39
Avg SpO2	ENSG00000075884	ARHGAP15	2.1644	0.32337	0.0304	0.00674	0.00889	0.0736	0.0323	6	6	6
Avg SpO2	ENSG00000167508	MVD	-2.16229	-0.47222	0.0306	0.00462	0.00827	0.0845	0.0364	18	28	28
Avg SpO2	ENSG00000134207	SYT6	2.16155	0.11	0.0307	0.0517	0.06859	4.48e-07	5.21e-07	31	33	33
Avg SpO2	ENSG00000204536	CCHCR1	-2.15894	-0.05217	0.0309	0.24788	0.33438	1.35e-33	1.24e-32	63	80	80
Avg SpO2	ENSG00000112619	PRPH2	-2.15854	-0.07081	0.0309	0.12097	0.22725	7e-22	3.11e-21	17	17	17
Avg SpO2	ENSG00000167749	KLK4	-2.15785	-0.29854	0.0309	0.00965	0.04909	2.16e-05	1.98e-05	15	23	23
Avg SpO2	ENSG00000122882	ECD	-2.15649	-0.19456	0.031	0.01546	0.02733	0.00162	0.00106	14	14	14
Avg SpO2	ENSG00000106624	AEBP1	2.15345	0.17669	0.0313	0.0225	0.00837	0.0825	0.0357	16	19	19
Avg SpO2	ENSG00000130522	JUND	-2.15196	-0.18113	0.0314	0.02071	0.03573	0.000304	0.000231	18	23	23
Avg SpO2	ENSG00000010030	ETV7	2.14785	0.18741	0.0317	0.02269	0.0323	0.000602	0.000433	25	25	25
Avg SpO2	ENSG00000100439	ABHD4	2.14546	0.06818	0.0319	0.14122	0.22763	6.4e-22	2.86e-21	22	24	24
Avg SpO2	ENSG00000170616	SCRT1	2.14083	0.28763	0.0323	0.00803	0.01695	0.0133	0.00717	17	43	43
Avg SpO2	ENSG00000078725	BRINP1	2.1394	0.33021	0.0324	0.00564	0.01143	0.0423	0.02	8	14	14
Avg SpO2	ENSG00000163092	XIRP2	2.13734	0.11459	0.0326	0.05391	0.11418	4.32e-11	7.99e-11	12	12	12
Avg SpO2	ENSG00000171467	ZNF318	2.13635	0.17688	0.0327	0.03225	0.02338	0.00359	0.0022	28	43	43
Avg SpO2	ENSG00000087338	GMCL1	-2.13485	-0.10184	0.0328	0.0681	0.11466	3.91e-11	7.27e-11	26	27	27
Avg SpO2	ENSG00000185633	NDUFA4L2	2.1347	0.6025	0.0328	0.00182	0.00797	0.0903	0.0385	2	5	5
Avg SpO2	ENSG00000167384	ZNF180	2.13434	0.06431	0.0328	0.15171	0.20751	6.77e-20	2.53e-19	29	35	35
Avg SpO2	ENSG00000095261	PSMD5	-2.13408	-0.04561	0.0328	0.35866	0.44983	1.64e-48	3.48e-47	35	49	49
Avg SpO2	ENSG00000076053	RBM7	2.1314	0.27578	0.0331	0.0107	0.02027	0.00674	0.00388	13	17	17
Avg SpO2	ENSG00000223865	HLA-DPB1	2.13032	0.05058	0.0331	0.24815	0.4427	1.67e-47	3.34e-46	84	104	104
Avg SpO2	ENSG00000182923	CEP63	2.12936	0.08771	0.0332	0.10685	0.21025	3.62e-20	1.38e-19	29	32	32
Avg SpO2	ENSG00000168275	COA6	2.12711	0.04949	0.0334	0.26944	0.40301	4.03e-42	6.36e-41	13	18	18
Avg SpO2	ENSG00000174780	SRP72	2.12526	0.1325	0.0336	0.03216	0.04934	2.05e-05	1.89e-05	18	19	19
Avg SpO2	ENSG00000170892	TSEN34	2.12511	0.21115	0.0336	0.02275	0.02655	0.0019	0.00123	28	51	51
Avg SpO2	ENSG00000148426	PROSER2	2.12225	0.08761	0.0338	0.10321	0.18013	3.22e-17	9.8e-17	29	42	42
Avg SpO2	ENSG00000158234	FAIM	2.11669	0.09046	0.0343	0.08269	0.13199	1.05e-12	2.28e-12	17	17	17
Avg SpO2	ENSG00000161929	SCIMP	-2.1139	-0.10546	0.0345	0.05829	0.07707	8.22e-08	1.04e-07	39	55	55
Avg SpO2	ENSG00000169994	MYO7B	2.11368	0.32561	0.0345	0.01085	0.01102	0.0462	0.0216	13	16	16
Avg SpO2	ENSG00000087884	AAMDC	-2.11132	-0.23549	0.0347	0.01815	0.1089	1.28e-10	2.26e-10	12	31	31
Avg SpO2	ENSG00000105186	ANKRD27	-2.11073	-0.16627	0.0348	0.02698	0.02839	0.00131	0.000877	55	67	67
Avg SpO2	ENSG00000219545	RPA3-AS1	2.10931	0.22821	0.0349	0.01467	0.02903	0.00116	0.000783	10	12	12
Avg SpO2	ENSG00000166450	PRTG	-2.10879	-0.12496	0.035	0.0433	0.09284	3.42e-09	5.11e-09	18	19	19
Avg SpO2	ENSG00000142185	TRPM2	-2.10407	-0.10191	0.0354	0.06244	0.12616	3.57e-12	7.39e-12	14	20	20
Avg SpO2	ENSG00000160075	SSU72	-2.10341	-1.85768	0.0354	0.00022	0.00719	0.108	0.0447	1	2	2
Avg SpO2	ENSG00000198925	ATG9A	2.1031	0.17423	0.0355	0.03905	0.04415	5.74e-05	4.91e-05	30	47	47
Avg SpO2	ENSG00000065413	ANKRD44	2.10304	0.25089	0.0355	0.01576	0.02051	0.00642	0.00372	15	19	19
Avg SpO2	ENSG00000184601	C14orf180	2.10276	0.11788	0.0355	0.04374	0.07159	2.46e-07	2.94e-07	17	21	21
Avg SpO2	ENSG00000119328	FAM206A	-2.10172	-0.21411	0.0356	0.01341	0.01738	0.0122	0.00661	17	18	18
Avg SpO2	ENSG00000204315	FKBPL	-2.10144	-0.10282	0.0356	0.05916	0.03966	0.000139	0.000112	58	72	72
Avg SpO2	ENSG00000101104	PABPC1L	2.09997	0.53822	0.0357	0.00588	0.01215	0.0363	0.0175	13	23	23
Avg SpO2	ENSG00000148291	SURF2	2.09712	0.3357	0.036	0.00639	0.01062	0.0504	0.0233	6	7	7
Avg SpO2	ENSG00000100023	PPIL2	2.09689	0.25464	0.036	0.01032	0.03906	0.000157	0.000126	3	4	4
Avg SpO2	ENSG00000160094	ZNF362	-2.09647	-0.14088	0.036	0.02836	0.06789	5.16e-07	5.93e-07	6	8	8
Avg SpO2	ENSG00000165915	SLC39A13	2.09474	0.26594	0.0362	0.00892	0.01813	0.0104	0.00576	14	22	22
Avg SpO2	ENSG00000107938	C10orf137	-2.09313	-0.39776	0.0363	0.00488	0.0191	0.00856	0.00482	12	21	21
Avg SpO2	ENSG00000088247	KHSRP	-2.09277	-0.34104	0.0364	0.00798	0.0315	0.000705	0.0005	6	17	17
Avg SpO2	ENSG00000084764	MAPRE3	2.09124	0.24933	0.0365	0.00952	0.02161	0.00513	0.00304	6	6	6
Avg SpO2	ENSG00000180383	DEFB124	-2.09081	-0.08195	0.0365	0.09887	0.13777	3.1e-13	7.01e-13	16	22	22
Avg SpO2	ENSG00000125454	SLC25A19	2.09028	0.2085	0.0366	0.01636	0.03322	0.000501	0.000366	18	33	33
Avg SpO2	ENSG00000198346	ZNF813	2.08916	0.29605	0.0367	0.00882	0.01464	0.0215	0.011	8	16	16
Avg SpO2	ENSG00000109381	ELF2	-2.08892	-0.42293	0.0367	0.00306	0.00873	0.0763	0.0333	4	4	4
Avg SpO2	ENSG00000068650	ATP11A	2.08537	0.31577	0.037	0.00944	0.02328	0.00366	0.00224	14	21	21
Avg SpO2	ENSG00000056558	TRAF1	2.08341	0.08529	0.0372	0.09609	0.16802	4.63e-16	1.31e-15	26	33	33
Avg SpO2	ENSG00000088538	DOCK3	2.0832	0.24535	0.0372	0.01625	0.02807	0.0014	0.000931	15	15	15
Avg SpO2	ENSG00000146250	PRSS35	-2.08173	-0.30501	0.0374	0.00628	0.00896	0.0725	0.0319	4	6	6
Avg SpO2	ENSG00000114982	KANSL3	2.0796	0.55661	0.0376	0.00608	0.00948	0.0646	0.0289	11	33	33
Avg SpO2	ENSG00000254858	MPV17L2	-2.0779	-0.11983	0.0377	0.04117	0.09766	1.28e-09	2.01e-09	29	39	39
Avg SpO2	ENSG00000219626	FAM228B	2.0754	0.05777	0.0379	0.17739	0.30417	4.06e-30	2.96e-29	15	17	17
Avg SpO2	ENSG00000065268	WDR18	-2.07504	-0.04292	0.038	0.5146	0.64152	5.57e-82	9.38e-80	48	70	70
Avg SpO2	ENSG00000257591	ZNF625	-2.07291	-0.50419	0.0382	0.00491	0.01465	0.0215	0.011	14	21	21
Avg SpO2	ENSG00000108669	CYTH1	2.07175	0.06913	0.0383	0.13097	0.17292	1.58e-16	4.62e-16	43	58	58
Avg SpO2	ENSG00000156735	BAG4	2.07071	0.22671	0.0384	0.02125	0.03216	0.000618	0.000443	18	35	35
Avg SpO2	ENSG00000205057	CLLU1OS	-2.06581	-0.10875	0.0388	0.05028	0.10637	2.16e-10	3.71e-10	13	14	14
Avg SpO2	ENSG00000240972	MIF	-2.06574	-0.05728	0.0389	0.19253	0.29278	7.64e-29	5.19e-28	15	21	21
Avg SpO2	ENSG00000121542	SEC22A	-2.06519	-0.0978	0.0389	0.05885	0.09835	1.11e-09	1.76e-09	29	42	42
Avg SpO2	ENSG00000198502	HLA-DRB5	-2.06399	-0.04292	0.039	0.39075	0.70825	4.66e-98	1.8e-95	67	83	83
Avg SpO2	ENSG00000186687	LYRM7	-2.06303	-0.27402	0.0391	0.00951	0.02061	0.00629	0.00366	3	6	6
Avg SpO2	ENSG00000173947	PIFO	2.06242	0.39324	0.0392	0.004	0.00677	0.119	0.0485	6	6	6
Avg SpO2	ENSG00000090263	MRPS33	-2.06085	-0.10199	0.0393	0.07192	0.11694	2.43e-11	4.62e-11	22	31	31
Avg SpO2	ENSG00000146410	MTFR2	-2.05967	-7.41015	0.0394	1e-05	0.02218	0.00457	0.00274	1	3	3
Avg SpO2	ENSG00000179144	GIMAP7	-2.05899	-0.57782	0.0395	0.00184	0.00853	0.0798	0.0347	5	5	5
Avg SpO2	ENSG00000122873	CISD1	2.05757	0.16035	0.0396	0.02698	0.03608	0.000284	0.000217	16	25	25
Avg SpO2	ENSG00000115525	ST3GAL5	-2.05748	-0.21589	0.0396	0.01401	0.00923	0.0682	0.0303	22	22	22
Avg SpO2	ENSG00000158373	HIST1H2BD	2.05492	0.08931	0.0399	0.07176	0.06084	2.1e-06	2.22e-06	43	73	73
Avg SpO2	ENSG00000153048	CARHSP1	2.05155	0.26309	0.0402	0.01496	0.01326	0.0287	0.0142	19	29	29
Avg SpO2	ENSG00000164323	KIAA1430	2.05091	0.0903	0.0403	0.07245	0.12476	4.78e-12	9.75e-12	30	37	37
Avg SpO2	ENSG00000170122	FOXD4	-2.05038	-0.15214	0.0403	0.03672	0.0598	2.58e-06	2.69e-06	18	29	29
Avg SpO2	ENSG00000187166	H1FNT	-2.04853	-0.06196	0.0405	0.14198	0.20048	3.36e-19	1.19e-18	31	38	38
Avg SpO2	ENSG00000013306	SLC25A39	-2.04627	-0.14629	0.0407	0.02968	0.05245	1.11e-05	1.06e-05	14	20	20
Avg SpO2	ENSG00000101161	PRPF6	-2.04519	-0.12114	0.0408	0.03802	0.08677	1.17e-08	1.64e-08	10	13	13
Avg SpO2	ENSG00000145384	FABP2	2.04296	0.16196	0.0411	0.02368	0.10086	6.66e-10	1.08e-09	13	17	17
Avg SpO2	ENSG00000204428	LY6G5C	2.04253	0.06801	0.0411	0.13598	0.21593	9.75e-21	3.91e-20	29	36	36
Avg SpO2	ENSG00000089195	TRMT6	-2.0425	-0.1688	0.0411	0.02671	0.01176	0.0395	0.0188	36	67	67
Avg SpO2	ENSG00000182950	ODF3L1	-2.04138	-0.41652	0.0412	0.00359	0.00714	0.109	0.0451	6	15	15
Avg SpO2	ENSG00000197993	KEL	-2.03877	-0.23741	0.0415	0.01328	0.01298	0.0304	0.015	12	20	20
Avg SpO2	ENSG00000167280	ENGASE	2.0387	0.1277	0.0415	0.05528	0.12898	1.98e-12	4.17e-12	12	21	21
Avg SpO2	ENSG00000170989	S1PR1	2.03813	0.19083	0.0415	0.01708	0.04239	8.13e-05	6.79e-05	7	7	7
Avg SpO2	ENSG00000083812	ZNF324	2.03421	6.66141	0.0419	5e-05	0.01268	0.0325	0.0159	1	1	1
Avg SpO2	ENSG00000107281	NPDC1	-2.03399	-0.71562	0.042	0.00148	0.00812	0.0874	0.0374	3	4	4
Avg SpO2	ENSG00000149084	HSD17B12	2.0336	0.03855	0.042	0.41324	0.49827	1.02e-55	3.27e-54	68	91	91
Avg SpO2	ENSG00000157927	RADIL	2.03323	0.0559	0.042	0.17643	0.27055	2.05e-26	1.21e-25	18	23	23
Avg SpO2	ENSG00000188613	NANOS1	2.0261	0.07451	0.0428	0.13605	0.11482	3.78e-11	7.05e-11	57	80	80
Avg SpO2	ENSG00000171492	LRRC8D	-2.02453	-0.19667	0.0429	0.01781	0.05721	4.32e-06	4.39e-06	7	10	10
Avg SpO2	ENSG00000119878	CRIPT	-2.02286	-0.09021	0.0431	0.06017	0.09642	1.65e-09	2.56e-09	20	22	22
Avg SpO2	ENSG00000084623	EIF3I	-2.02102	-0.19073	0.0433	0.02335	0.03386	0.000441	0.000326	12	18	18
Avg SpO2	ENSG00000116031	CD207	-2.02085	-0.18696	0.0433	0.01666	0.02341	0.00357	0.00219	12	18	18
Avg SpO2	ENSG00000071051	NCK2	-2.01794	-0.23475	0.0436	0.01278	0.01166	0.0403	0.0191	23	27	27
Avg SpO2	ENSG00000166716	ZNF592	2.01794	0.13422	0.0436	0.03337	0.04717	3.16e-05	2.83e-05	27	31	31
Avg SpO2	ENSG00000143367	TUFT1	2.01682	0.19009	0.0437	0.02174	0.01256	0.0333	0.0162	29	59	59
Avg SpO2	ENSG00000113240	CLK4	-2.01656	-0.11521	0.0437	0.0442	0.08561	1.48e-08	2.05e-08	8	8	8
Avg SpO2	ENSG00000163520	FBLN2	-2.01465	-0.20462	0.0439	0.01401	0.02681	0.0018	0.00117	19	31	31
Avg SpO2	ENSG00000176974	SHMT1	-2.01336	-0.07774	0.0441	0.0999	0.1781	5.05e-17	1.52e-16	16	30	30
Avg SpO2	ENSG00000166589	CDH16	2.01036	0.16261	0.0444	0.04223	0.049	2.2e-05	2.02e-05	23	39	39
Avg SpO2	ENSG00000182566	CLEC4G	2.00886	0.34261	0.0446	0.00497	0.02307	0.00382	0.00233	4	5	5
Avg SpO2	ENSG00000148290	SURF1	-2.00714	-0.05116	0.0447	0.22126	0.34658	4.77e-35	4.71e-34	46	58	58
Avg SpO2	ENSG00000129988	LBP	2.00661	0.14606	0.0448	0.06416	0.03894	0.000161	0.000128	50	73	73
Avg SpO2	ENSG00000111554	MDM1	2.00301	0.07616	0.0452	0.10931	0.07223	2.17e-07	2.61e-07	69	105	105
Avg SpO2	ENSG00000160606	TLCD1	2.00223	0.32876	0.0453	0.00417	0.00967	0.062	0.0279	4	4	4
Avg SpO2	ENSG00000267206	LCN6	-2.00217	-0.30228	0.0453	0.00747	0.01496	0.0201	0.0104	17	24	24
Avg SpO2	ENSG00000159199	ATP5G1	-2.00083	-0.08837	0.0454	0.07133	0.1117	7.2e-11	1.3e-10	39	53	53
Avg SpO2	ENSG00000137720	C11orf1	-2.00046	-0.11862	0.0455	0.04312	0.05446	7.44e-06	7.3e-06	27	41	41
Avg SpO2	ENSG00000118705	RPN2	-1.99764	-0.24538	0.0458	0.01245	0.01711	0.0129	0.00697	6	10	10
Avg SpO2	ENSG00000063854	HAGH	1.99602	0.10019	0.0459	0.08028	0.14792	3.58e-14	8.8e-14	15	16	16
Avg SpO2	ENSG00000181513	ACBD4	-1.99559	-0.16338	0.046	0.019	0.02325	0.00369	0.00225	14	24	24
Avg SpO2	ENSG00000196730	DAPK1	1.99551	0.13547	0.046	0.02826	0.06731	5.78e-07	6.59e-07	11	15	15
Avg SpO2	ENSG00000196502	SULT1A1	-1.99506	-0.10656	0.046	0.09886	0.10833	1.44e-10	2.52e-10	55	126	126
Avg SpO2	ENSG00000168610	STAT3	1.99112	0.10508	0.0465	0.05359	0.10071	6.87e-10	1.11e-09	12	13	13
Avg SpO2	ENSG00000124380	SNRNP27	-1.99056	-0.04195	0.0465	0.30392	0.43993	4.08e-47	8.04e-46	12	15	15
Avg SpO2	ENSG00000108443	RPS6KB1	1.99038	0.2257	0.0465	0.01274	0.02331	0.00364	0.00223	10	10	10
Avg SpO2	ENSG00000179833	SERTAD2	1.98917	0.64695	0.0467	0.00169	0.01128	0.0438	0.0206	3	3	3
Avg SpO2	ENSG00000162438	CTRC	-1.98869	-0.41207	0.0467	0.00692	0.00745	0.102	0.0425	9	9	9
Avg SpO2	ENSG00000140650	PMM2	-1.9879	-0.25239	0.0468	0.01329	0.03236	0.000595	0.000428	8	11	11
Avg SpO2	ENSG00000128059	PPAT	1.98773	0.16808	0.0468	0.02113	0.02444	0.0029	0.00181	14	19	19
Avg SpO2	ENSG00000164167	LSM6	1.98578	1.81787	0.0471	0.00014	0.02194	0.0048	0.00286	3	4	4
Avg SpO2	ENSG00000185104	FAF1	-1.98455	-0.25458	0.0472	0.0088	0.00913	0.0698	0.0309	14	20	20
Avg SpO2	ENSG00000100336	APOL4	1.98286	0.07638	0.0474	0.10758	0.19681	7.7e-19	2.63e-18	26	31	31
Avg SpO2	ENSG00000169621	APLF	1.98089	0.44636	0.0476	0.00338	0.01236	0.0347	0.0168	13	15	15
Avg SpO2	ENSG00000150054	MPP7	-1.97903	-0.1201	0.0478	0.04277	0.04715	3.17e-05	2.84e-05	40	48	48
Avg SpO2	ENSG00000124374	PAIP2B	-1.9771	-0.16391	0.048	0.01989	0.05467	7.15e-06	7.03e-06	8	8	8
Avg SpO2	ENSG00000215749	RP13-996F3.5	-1.97396	-0.10697	0.0484	0.05347	0.07719	8.04e-08	1.02e-07	18	26	26
Avg SpO2	ENSG00000185634	SHC4	-1.97283	-0.38883	0.0485	0.0045	0.01173	0.0397	0.0189	7	10	10
Avg SpO2	ENSG00000138722	MMRN1	1.97136	0.13741	0.0487	0.04835	0.09997	8e-10	1.28e-09	12	21	21
Avg SpO2	ENSG00000165905	GYLTL1B	1.97007	0.10932	0.0488	0.05171	0.09217	3.91e-09	5.79e-09	24	26	26
Avg SpO2	ENSG00000183486	MX2	-1.96888	-0.28066	0.049	0.00748	0.01712	0.0128	0.00696	6	8	8
Avg SpO2	ENSG00000150672	DLG2	1.96686	0.134	0.0492	0.06736	0.0876	9.86e-09	1.4e-08	33	37	37
Avg SpO2	ENSG00000177981	ASB8	-1.96584	-0.31398	0.0493	0.00916	0.01183	0.0389	0.0185	13	14	14
Avg SpO2	ENSG00000179038	AP001885.1	1.96519	0.11942	0.0494	0.05621	0.03698	0.000237	0.000184	51	105	105
Avg SpO2	ENSG00000212124	TAS2R19	-1.96447	-0.31313	0.0495	0.00552	0.0441	5.8e-05	4.96e-05	7	9	9
Avg SpO2	ENSG00000137509	PRCP	-1.96208	-0.40432	0.0498	0.02116	0.04159	9.52e-05	7.86e-05	7	8	8
Avg SpO2	ENSG00000197969	VPS13A	-1.96205	-0.09761	0.0498	0.04874	0.09683	1.52e-09	2.37e-09	11	13	13
Avg SpO2	ENSG00000183955	SETD8	-1.96104	-0.23164	0.0499	0.01182	0.01257	0.0332	0.0162	21	22	22
Avg SpO2	ENSG00000104967	NOVA2	1.96081	0.15568	0.0499	0.02821	0.01032	0.0538	0.0247	39	56	56
Min SpO2	ENSG00000108556	CHRNE	-4.5749	-0.8323	4.76e-06	0.0039	0.01451	0.0221	0.0113	2	2	2
Min SpO2	ENSG00000174226	SNX31	4.46096	0.12219	8.16e-06	0.16664	0.24298	1.69e-23	8.17e-23	37	49	49
Min SpO2	ENSG00000169710	FASN	3.77998	0.1854	0.000157	0.04375	0.12383	5.81e-12	1.17e-11	22	24	24
Min SpO2	ENSG00000158158	CNNM4	3.64169	0.48764	0.000271	0.00763	0.00959	0.063	0.0283	7	7	7
Min SpO2	ENSG00000176155	CCDC57	3.63652	0.58481	0.000276	0.00414	0.04348	6.55e-05	5.55e-05	12	15	15
Min SpO2	ENSG00000109689	STIM2	3.63075	0.25401	0.000283	0.02328	0.02159	0.00515	0.00305	41	47	47
Min SpO2	ENSG00000072954	TMEM38A	-3.60409	-0.17111	0.000313	0.06193	0.07966	4.89e-08	6.4e-08	38	46	46
Min SpO2	ENSG00000169738	DCXR	3.49712	0.19833	0.00047	0.03473	0.07489	1.27e-07	1.58e-07	22	25	25
Min SpO2	ENSG00000152778	IFIT5	-3.48396	-0.14662	0.000494	0.06531	0.13941	2.19e-13	5.03e-13	11	12	12
Min SpO2	ENSG00000115604	IL18R1	-3.45623	-0.17807	0.000548	0.03893	0.0637	1.19e-06	1.3e-06	16	17	17
Min SpO2	ENSG00000213533	TMEM110	3.30054	0.16654	0.000965	0.05057	0.08163	3.29e-08	4.39e-08	26	33	33
Min SpO2	ENSG00000154359	LONRF1	3.22604	0.28139	0.00126	0.01196	0.01214	0.0364	0.0175	24	36	36
Min SpO2	ENSG00000168653	NDUFS5	3.14482	0.10622	0.00166	0.10039	0.20722	7.23e-20	2.69e-19	12	15	15
Min SpO2	ENSG00000141526	SLC16A3	3.11013	0.1357	0.00187	0.04554	0.10162	5.71e-10	9.33e-10	13	33	33
Min SpO2	ENSG00000135362	PRR5L	3.07087	0.23494	0.00213	0.0289	0.05576	5.75e-06	5.74e-06	26	29	29
Min SpO2	ENSG00000182685	BRICD5	-3.05162	-0.25587	0.00228	0.0235	0.033	0.000524	0.00038	21	38	38
Min SpO2	ENSG00000162433	AK4	-3.04806	-0.19232	0.0023	0.03759	0.04099	0.000107	8.78e-05	37	50	50
Min SpO2	ENSG00000166106	ADAMTS15	3.0365	0.2007	0.00239	0.05727	0.03421	0.000412	0.000306	67	84	84
Min SpO2	ENSG00000168958	MFF	3.03615	0.08744	0.0024	0.14119	0.15039	2.11e-14	5.3e-14	67	89	89
Min SpO2	ENSG00000105855	ITGB8	-3.03329	-2.07711	0.00242	0.00022	0.00949	0.0644	0.0289	1	1	1
Min SpO2	ENSG00000228696	ARL17B	3.02434	0.13161	0.00249	0.10043	0.21261	2.1e-20	8.2e-20	36	54	54
Min SpO2	ENSG00000140650	PMM2	-2.99103	-0.31398	0.00278	0.01569	0.03236	0.000595	0.000428	11	11	11
Min SpO2	ENSG00000088543	C3orf18	2.98944	0.23309	0.00279	0.0266	0.03503	0.00035	0.000263	22	23	23
Min SpO2	ENSG00000173530	TNFRSF10D	2.98839	0.33377	0.0028	0.0198	0.05562	5.91e-06	5.89e-06	13	17	17
Min SpO2	ENSG00000164011	ZNF691	2.95758	0.40329	0.0031	0.00772	0.01771	0.0114	0.00622	6	7	7
Min SpO2	ENSG00000204642	HLA-F	-2.94625	-0.18779	0.00322	0.02915	0.05688	4.6e-06	4.67e-06	37	42	42
Min SpO2	ENSG00000048740	CELF2	2.94368	0.39376	0.00324	0.00878	0.00722	0.107	0.0445	22	33	33
Min SpO2	ENSG00000095739	BAMBI	-2.93092	-0.2657	0.00338	0.01311	0.01818	0.0103	0.00571	9	18	18
Min SpO2	ENSG00000166912	MTMR10	2.91795	0.16062	0.00352	0.03525	0.06334	1.28e-06	1.39e-06	20	24	24
Min SpO2	ENSG00000152684	PELO	2.91055	0.29862	0.00361	0.01183	0.05729	4.24e-06	4.32e-06	20	23	23
Min SpO2	ENSG00000177868	CCDC23	2.907	0.06681	0.00365	0.20085	0.37235	3.36e-38	3.88e-37	11	12	12
Min SpO2	ENSG00000196365	LONP1	2.87568	0.20519	0.00403	0.02656	0.0538	8.48e-06	8.24e-06	9	13	13
Min SpO2	ENSG00000077463	SIRT6	-2.86061	-0.20278	0.00423	0.02503	0.0315	0.000705	0.0005	16	25	25
Min SpO2	ENSG00000198931	APRT	2.85327	0.19301	0.00433	0.02704	0.06629	7.09e-07	7.99e-07	8	12	12
Min SpO2	ENSG00000120008	WDR11	-2.8498	-0.08105	0.00437	0.14534	0.24368	1.43e-23	6.93e-23	23	24	24
Min SpO2	ENSG00000242265	PEG10	-2.84789	-2.34437	0.0044	0.00021	0.01014	0.0559	0.0255	1	1	1
Min SpO2	ENSG00000114573	ATP6V1A	-2.83719	-0.37437	0.00455	0.00733	0.0107	0.0496	0.023	22	22	22
Min SpO2	ENSG00000158104	HPD	2.83481	0.08269	0.00459	0.11423	0.21449	1.36e-20	5.39e-20	15	18	18
Min SpO2	ENSG00000135845	PIGC	-2.82604	-0.18428	0.00471	0.0272	0.03622	0.000276	0.000211	22	29	29
Min SpO2	ENSG00000112667	DNPH1	2.82552	0.11144	0.00472	0.05676	0.10106	6.41e-10	1.04e-09	24	26	26
Min SpO2	ENSG00000114904	NEK4	-2.82498	-0.17895	0.00473	0.03933	0.03903	0.000158	0.000126	33	57	57
Min SpO2	ENSG00000197119	SLC25A29	-2.81525	-0.14783	0.00487	0.04879	0.0738	1.58e-07	1.94e-07	21	25	25
Min SpO2	ENSG00000102531	FNDC3A	2.80942	0.27927	0.00496	0.01887	0.01525	0.0189	0.0098	31	31	31
Min SpO2	ENSG00000139780	METTL21C	-2.80783	-0.12902	0.00499	0.07034	0.03145	0.000712	0.000504	62	85	85
Min SpO2	ENSG00000181027	FKRP	2.80224	0.08346	0.00507	0.12257	0.21437	1.4e-20	5.52e-20	18	18	18
Min SpO2	ENSG00000242689	CNTF	2.79839	0.22018	0.00514	0.01768	0.06172	1.76e-06	1.88e-06	8	8	8
Min SpO2	ENSG00000236624	CCDC163P	2.79822	0.04281	0.00514	0.45605	0.59144	9.09e-72	7.21e-70	35	45	45
Min SpO2	ENSG00000060237	WNK1	2.7959	0.2063	0.00518	0.02026	0.03338	0.000485	0.000355	11	17	17
Min SpO2	ENSG00000126088	UROD	-2.79441	-0.18794	0.0052	0.0266	0.02451	0.00286	0.00179	22	29	29
Min SpO2	ENSG00000159658	EFCAB14	-2.77744	-0.26227	0.00548	0.01292	0.01533	0.0186	0.00968	19	28	28
Min SpO2	ENSG00000163938	GNL3	-2.77437	-0.12354	0.00553	0.05354	0.05561	5.93e-06	5.9e-06	36	37	37
Min SpO2	ENSG00000127663	KDM4B	-2.77401	-3.83382	0.00554	6e-05	0.01361	0.0267	0.0133	1	1	1
Min SpO2	ENSG00000175970	UNC119B	-2.76899	-0.51986	0.00562	0.00348	0.00873	0.0763	0.0333	2	2	2
Min SpO2	ENSG00000148655	C10orf11	-2.75856	-0.11397	0.00581	0.06505	0.12589	3.78e-12	7.79e-12	7	8	8
Min SpO2	ENSG00000147454	SLC25A37	2.7568	0.14904	0.00584	0.02742	0.03988	0.000134	0.000108	20	24	24
Min SpO2	ENSG00000176209	SMIM19	-2.73699	-0.0663	0.0062	0.18302	0.28922	1.89e-28	1.26e-27	33	34	34
Min SpO2	ENSG00000187624	C17orf97	2.73335	0.04945	0.00627	0.51298	0.63461	1.73e-80	2.45e-78	18	48	48
Min SpO2	ENSG00000167840	ZNF232	2.72604	0.16219	0.00641	0.03213	0.14935	2.64e-14	6.54e-14	14	18	18
Min SpO2	ENSG00000010030	ETV7	2.72453	0.20168	0.00644	0.02269	0.0323	0.000602	0.000433	25	25	25
Min SpO2	ENSG00000141994	DUS3L	-2.71207	-0.08145	0.00669	0.15521	0.24733	5.95e-24	2.95e-23	26	32	32
Min SpO2	ENSG00000103168	TAF1C	-2.70326	-0.0629	0.00687	0.19635	0.33272	2.11e-33	1.9e-32	17	17	17
Min SpO2	ENSG00000083845	RPS5	-2.68679	-0.22149	0.00721	0.02053	0.03814	0.000189	0.000148	13	17	17
Min SpO2	ENSG00000171291	ZNF439	-2.6861	-0.17836	0.00723	0.06867	0.21164	2.62e-20	1.01e-19	19	27	27
Min SpO2	ENSG00000028310	BRD9	2.65841	0.55481	0.00785	0.00314	0.01092	0.0473	0.022	1	3	3
Min SpO2	ENSG00000164082	GRM2	2.65768	0.21026	0.00787	0.02309	0.02505	0.00256	0.00162	21	22	22
Min SpO2	ENSG00000166619	BLCAP	-2.65742	-0.35652	0.00787	0.0052	0.01341	0.0278	0.0138	7	9	9
Min SpO2	ENSG00000149294	NCAM1	2.64535	0.10414	0.00816	0.07878	0.15564	6.82e-15	1.77e-14	33	38	38
Min SpO2	ENSG00000158560	DYNC1I1	-2.63572	-0.07242	0.0084	0.13677	0.2167	8.17e-21	3.33e-20	30	37	37
Min SpO2	ENSG00000204687	MAS1L	-2.63278	-4.94951	0.00847	5e-05	0.04048	0.000119	9.64e-05	1	1	1
Min SpO2	ENSG00000129204	USP6	2.6308	0.26734	0.00852	0.01318	0.0563	5.16e-06	5.19e-06	17	23	23
Min SpO2	ENSG00000125977	EIF2S2	2.61171	0.22137	0.00901	0.01933	0.01144	0.0422	0.0199	16	34	34
Min SpO2	ENSG00000204920	ZNF155	2.61121	0.08926	0.00902	0.09828	0.20408	1.48e-19	5.38e-19	20	26	26
Min SpO2	ENSG00000142449	FBN3	2.61012	0.07649	0.00905	0.21829	0.25795	4.55e-25	2.45e-24	57	86	86
Min SpO2	ENSG00000049449	RCN1	-2.60928	-0.06246	0.00907	0.19694	0.22059	3.31e-21	1.4e-20	63	84	84
Min SpO2	ENSG00000198925	ATG9A	2.60773	0.14909	0.00911	0.04061	0.04415	5.74e-05	4.91e-05	33	47	47
Min SpO2	ENSG00000163013	FBXO41	2.59707	0.38326	0.0094	0.01074	0.0237	0.00337	0.00208	11	17	17
Min SpO2	ENSG00000157214	STEAP2	2.59643	0.12076	0.00942	0.06862	0.08404	2.02e-08	2.77e-08	44	46	46
Min SpO2	ENSG00000148516	ZEB1	-2.59005	-0.30887	0.0096	0.00977	0.01382	0.0255	0.0128	11	13	13
Min SpO2	ENSG00000196381	ZNF781	2.57701	0.14865	0.00997	0.03344	0.06984	3.49e-07	4.1e-07	8	11	11
Min SpO2	ENSG00000196104	SPOCK3	2.57683	1.38647	0.00997	0.00048	0.01513	0.0194	0.01	1	1	1
Min SpO2	ENSG00000150722	PPP1R1C	2.57125	0.16257	0.0101	0.06154	0.05084	1.53e-05	1.43e-05	32	40	40
Min SpO2	ENSG00000145879	SPINK7	2.56713	0.27328	0.0103	0.00897	0.00968	0.0619	0.0279	14	18	18
Min SpO2	ENSG00000168275	COA6	2.5605	0.05314	0.0105	0.27023	0.40301	4.03e-42	6.36e-41	14	18	18
Min SpO2	ENSG00000214087	ARL16	2.56014	0.0462	0.0105	0.30653	0.43036	8.64e-46	1.59e-44	34	38	38
Min SpO2	ENSG00000183423	LRIT3	-2.55459	-0.10652	0.0106	0.07834	0.03811	0.00019	0.000149	76	106	106
Min SpO2	ENSG00000188641	DPYD	-2.54756	-0.21316	0.0108	0.02273	0.04291	7.34e-05	6.16e-05	13	14	14
Min SpO2	ENSG00000156026	MCU	-2.51875	-0.21424	0.0118	0.03134	0.0251	0.00254	0.00161	33	59	59
Min SpO2	ENSG00000151743	AMN1	-2.51056	-0.30122	0.0121	0.00919	0.02347	0.00352	0.00216	16	19	19
Min SpO2	ENSG00000103485	QPRT	-2.50435	-0.20355	0.0123	0.03051	0.0493	2.07e-05	1.91e-05	22	23	23
Min SpO2	ENSG00000136514	RTP4	-2.50388	-0.28821	0.0123	0.01304	0.01332	0.0283	0.014	15	23	23
Min SpO2	ENSG00000158869	FCER1G	-2.5014	-0.16327	0.0124	0.02953	0.06835	4.7e-07	5.44e-07	14	14	14
Min SpO2	ENSG00000152672	CLEC4F	-2.50078	-0.11245	0.0124	0.04997	0.14715	4.22e-14	1.03e-13	16	22	22
Min SpO2	ENSG00000101255	TRIB3	-2.49425	-0.37795	0.0126	0.00502	0.00738	0.103	0.043	9	10	10
Min SpO2	ENSG00000205678	TECRL	2.49229	0.24728	0.0127	0.01256	0.00966	0.0621	0.028	12	21	21
Min SpO2	ENSG00000141401	IMPA2	-2.48723	-0.20509	0.0129	0.01664	0.14437	7.64e-14	1.81e-13	11	25	25
Min SpO2	ENSG00000105193	RPS16	2.48656	0.04863	0.0129	0.29562	0.43542	1.73e-46	3.31e-45	11	15	15
Min SpO2	ENSG00000108846	ABCC3	-2.48451	-0.08255	0.013	0.10411	0.1545	8.71e-15	2.24e-14	35	39	39
Min SpO2	ENSG00000206077	ZDHHC11B	-2.47617	-0.21071	0.0133	0.0247	0.0304	0.000878	0.00061	34	76	76
Min SpO2	ENSG00000112473	SLC39A7	-2.47038	-0.33115	0.0135	0.01558	0.01025	0.0547	0.025	22	35	35
Min SpO2	ENSG00000121440	PDZRN3	2.46204	0.16009	0.0138	0.02867	0.01738	0.0122	0.00662	29	33	33
Min SpO2	ENSG00000110675	ELMOD1	2.46053	0.05872	0.0139	0.19993	0.2781	3.13e-27	1.92e-26	50	67	67
Min SpO2	ENSG00000101574	METTL4	2.45973	0.11743	0.0139	0.06795	0.06378	1.17e-06	1.28e-06	41	57	57
Min SpO2	ENSG00000167766	ZNF83	-2.45945	-0.06338	0.0139	0.23073	0.30921	1.09e-30	8.42e-30	35	52	52
Min SpO2	ENSG00000068831	RASGRP2	2.45867	0.35038	0.0139	0.01068	0.01029	0.0541	0.0248	19	38	38
Min SpO2	ENSG00000166938	DIS3L	2.45124	0.06315	0.0142	0.17305	0.3032	5.22e-30	3.77e-29	26	28	28
Min SpO2	ENSG00000177981	ASB8	-2.45121	-0.31701	0.0142	0.00916	0.01183	0.0389	0.0185	13	14	14
Min SpO2	ENSG00000169689	STRA13	-2.4472	-0.0685	0.0144	0.14807	0.22488	1.22e-21	5.29e-21	21	31	31
Min SpO2	ENSG00000125454	SLC25A19	2.43827	0.20905	0.0148	0.01721	0.03322	0.000501	0.000366	19	33	33
Min SpO2	ENSG00000170989	S1PR1	2.43397	0.19868	0.0149	0.01708	0.04239	8.13e-05	6.79e-05	7	7	7
Min SpO2	ENSG00000109339	MAPK10	-2.43147	-0.1955	0.015	0.01631	0.01513	0.0194	0.01	28	29	29
Min SpO2	ENSG00000104899	AMH	2.431	0.06254	0.0151	0.24138	0.32016	6.1e-32	4.97e-31	40	53	53
Min SpO2	ENSG00000103489	XYLT1	2.4278	0.2346	0.0152	0.01634	0.03086	0.000802	0.000562	15	21	21
Min SpO2	ENSG00000157379	DHRS1	2.42235	0.07112	0.0154	0.15284	0.26821	3.67e-26	2.14e-25	30	38	38
Min SpO2	ENSG00000113360	DROSHA	2.42212	0.20792	0.0154	0.01413	0.01738	0.0122	0.00661	16	20	20
Min SpO2	ENSG00000180098	TRNAU1AP	2.41427	0.33607	0.0158	0.01136	0.01223	0.0357	0.0172	15	19	19
Min SpO2	ENSG00000116031	CD207	-2.40733	-0.19186	0.0161	0.01776	0.02341	0.00357	0.00219	13	18	18
Min SpO2	ENSG00000188488	SERPINA5	-2.40464	-0.05151	0.0162	0.23444	0.36948	7.66e-38	8.68e-37	33	34	34
Min SpO2	ENSG00000114124	GRK7	2.39694	0.08513	0.0165	0.1011	0.16006	2.62e-15	7.02e-15	21	31	31
Min SpO2	ENSG00000117091	CD48	-2.39601	-0.20986	0.0166	0.01594	0.02806	0.0014	0.000933	19	29	29
Min SpO2	ENSG00000169605	GKN1	-2.3936	-0.31507	0.0167	0.00747	0.01156	0.0411	0.0195	16	23	23
Min SpO2	ENSG00000170549	IRX1	2.39213	0.11862	0.0168	0.04497	0.10154	5.8e-10	9.47e-10	32	34	34
Min SpO2	ENSG00000111450	STX2	2.39101	0.06229	0.0168	0.14468	0.25901	3.51e-25	1.91e-24	51	51	51
Min SpO2	ENSG00000182319	SGK223	2.38833	0.20848	0.0169	0.02503	0.02013	0.00694	0.00399	26	37	37
Min SpO2	ENSG00000163950	SLBP	-2.38167	-0.13916	0.0172	0.03379	0.09266	3.54e-09	5.29e-09	11	12	12
Min SpO2	ENSG00000113456	RAD1	-2.37626	-0.52855	0.0175	0.00848	0.0121	0.0367	0.0176	15	16	16
Min SpO2	ENSG00000100055	CYTH4	-2.37438	-0.2213	0.0176	0.01222	0.0387	0.000169	0.000134	6	8	8
Min SpO2	ENSG00000183549	ACSM5	-2.37183	-0.08968	0.0177	0.09714	0.19206	2.25e-18	7.44e-18	23	32	32
Min SpO2	ENSG00000165637	VDAC2	2.36969	0.09548	0.0178	0.10334	0.17398	1.25e-16	3.7e-16	42	49	49
Min SpO2	ENSG00000198105	ZNF248	2.36882	0.16335	0.0178	0.0337	0.03383	0.000444	0.000328	34	54	54
Min SpO2	ENSG00000154803	FLCN	2.36339	0.08239	0.0181	0.09935	0.13097	1.3e-12	2.79e-12	32	50	50
Min SpO2	ENSG00000070061	IKBKAP	-2.35819	-0.04793	0.0184	0.23146	0.39154	1.25e-40	1.69e-39	28	29	29
Min SpO2	ENSG00000174137	FAM53A	2.35183	0.06082	0.0187	0.20994	0.29698	2.61e-29	1.84e-28	47	75	75
Min SpO2	ENSG00000112305	SMAP1	2.3465	0.19502	0.019	0.02618	0.024	0.00317	0.00196	30	36	36
Min SpO2	ENSG00000006125	AP2B1	2.34513	0.06742	0.019	0.11921	0.18548	9.8e-18	3.08e-17	22	29	29
Min SpO2	ENSG00000175662	TOM1L2	2.34479	0.07517	0.019	0.09978	0.16772	4.95e-16	1.4e-15	23	25	25
Min SpO2	ENSG00000100439	ABHD4	2.34477	0.0648	0.019	0.14116	0.22763	6.4e-22	2.86e-21	23	24	24
Min SpO2	ENSG00000135736	CCDC102A	-2.3437	-0.09084	0.0191	0.06775	0.1182	1.88e-11	3.62e-11	13	20	20
Min SpO2	ENSG00000187634	SAMD11	-2.34292	-0.29398	0.0191	0.01309	0.01974	0.00751	0.00428	14	62	62
Min SpO2	ENSG00000127366	TAS2R5	2.33538	0.11015	0.0195	0.04873	0.03715	0.00023	0.000178	37	53	53
Min SpO2	ENSG00000170909	OSCAR	2.33294	0.1337	0.0197	0.06213	0.08453	1.83e-08	2.52e-08	59	99	99
Min SpO2	ENSG00000131495	NDUFA2	2.3306	3.16595	0.0198	5e-05	0.01307	0.0299	0.0147	2	2	2
Min SpO2	ENSG00000155893	ACPL2	-2.33044	-0.22	0.0198	0.01458	0.0179	0.0109	0.00601	15	24	24
Min SpO2	ENSG00000100429	HDAC10	2.32889	0.15964	0.0199	0.0255	0.02549	0.00235	0.00149	27	35	35
Min SpO2	ENSG00000117724	CENPF	2.32443	0.48997	0.0201	0.00673	0.02317	0.00374	0.00229	6	6	6
Min SpO2	ENSG00000161929	SCIMP	-2.31959	-0.11039	0.0204	0.05892	0.07707	8.22e-08	1.04e-07	42	55	55
Min SpO2	ENSG00000109787	KLF3	-2.31575	-3.44754	0.0206	6e-05	0.00821	0.0855	0.0368	2	2	2
Min SpO2	ENSG00000232237	ASCL5	-2.31206	-0.12824	0.0208	0.03632	0.07851	6.15e-08	7.98e-08	8	9	9
Min SpO2	ENSG00000115138	POMC	-2.31156	-0.08693	0.0208	0.14297	0.2118	2.53e-20	9.76e-20	32	46	46
Min SpO2	ENSG00000156968	MPV17L	2.30941	0.05975	0.0209	0.23091	0.38982	2.07e-40	2.75e-39	17	18	18
Min SpO2	ENSG00000116221	MRPL37	-2.30904	-0.08177	0.0209	0.17151	0.2141	1.49e-20	5.86e-20	41	56	56
Min SpO2	ENSG00000100325	ASCC2	2.30705	0.1979	0.0211	0.0173	0.02485	0.00267	0.00168	19	25	25
Min SpO2	ENSG00000164074	C4orf29	-2.30552	-1.06808	0.0211	0.00289	0.00936	0.0664	0.0296	4	11	11
Min SpO2	ENSG00000142185	TRPM2	-2.30405	-0.09741	0.0212	0.06244	0.12616	3.57e-12	7.39e-12	14	20	20
Min SpO2	ENSG00000123545	NDUFAF4	2.3001	0.05731	0.0214	0.13248	0.22735	6.84e-22	3.05e-21	25	25	25
Min SpO2	ENSG00000197451	HNRNPAB	-2.29604	-0.26821	0.0217	0.00887	0.00798	0.0902	0.0384	17	22	22
Min SpO2	ENSG00000197712	FAM114A1	2.28165	0.31442	0.0225	0.00549	0.01791	0.0109	0.006	13	13	13
Min SpO2	ENSG00000154330	PGM5	-2.28109	-0.14815	0.0225	0.0292	0.01796	0.0108	0.00594	33	54	54
Min SpO2	ENSG00000163975	MFI2	-2.27998	-0.13335	0.0226	0.04247	0.02931	0.00109	0.000744	40	58	58
Min SpO2	ENSG00000187244	BCAM	2.27143	0.10995	0.0231	0.03644	0.01606	0.016	0.00847	46	77	77
Min SpO2	ENSG00000011600	TYROBP	2.27098	0.19166	0.0231	0.01745	0.01645	0.0148	0.00787	22	25	25
Min SpO2	ENSG00000110274	CEP164	2.26374	2.0795	0.0236	0.00022	0.01051	0.0516	0.0238	1	1	1
Min SpO2	ENSG00000138041	SMEK2	-2.26318	-0.16946	0.0236	0.02426	0.01201	0.0374	0.0179	33	45	45
Min SpO2	ENSG00000134318	ROCK2	-2.26274	-0.26617	0.0237	0.00739	0.008	0.0898	0.0383	15	15	15
Min SpO2	ENSG00000149418	ST14	2.26235	0.40216	0.0237	0.0039	0.01701	0.0131	0.00711	8	10	10
Min SpO2	ENSG00000176340	COX8A	2.25876	0.35964	0.0239	0.00929	0.01179	0.0392	0.0187	14	21	21
Min SpO2	ENSG00000113389	NPR3	2.25766	0.36423	0.024	0.00595	0.00694	0.114	0.0469	11	14	14
Min SpO2	ENSG00000162704	ARPC5	2.25602	0.07954	0.0241	0.08383	0.09866	1.04e-09	1.65e-09	30	33	33
Min SpO2	ENSG00000146250	PRSS35	-2.25244	-0.29256	0.0243	0.00634	0.00896	0.0725	0.0319	5	6	6
Min SpO2	ENSG00000121577	POPDC2	-2.2519	-0.16179	0.0243	0.02342	0.03852	0.000175	0.000139	22	26	26
Min SpO2	ENSG00000178115	GOLGA8Q	-2.25028	-0.17509	0.0244	0.0222	0.03135	0.000727	0.000514	34	51	51
Min SpO2	ENSG00000270466	2017-09-01	-2.2494	-0.28372	0.0245	0.01112	0.01186	0.0387	0.0184	18	20	20
Min SpO2	ENSG00000197363	ZNF517	-2.24719	-0.16703	0.0246	0.02166	0.02293	0.00393	0.00239	11	22	22
Min SpO2	ENSG00000169302	STK32A	-2.24493	-0.31073	0.0248	0.00536	0.012	0.0375	0.018	3	3	3
Min SpO2	ENSG00000113580	NR3C1	-2.24394	-0.39464	0.0248	0.00439	0.02446	0.00289	0.00181	7	8	8
Min SpO2	ENSG00000167136	ENDOG	-2.24076	-0.31748	0.025	0.00705	0.00867	0.0773	0.0337	7	9	9
Min SpO2	ENSG00000170175	CHRNB1	-2.23949	-0.05169	0.0251	0.25369	0.39676	2.64e-41	3.79e-40	33	45	45
Min SpO2	ENSG00000100445	SDR39U1	-2.23286	-0.07227	0.0256	0.18058	0.2795	2.2e-27	1.37e-26	50	59	59
Min SpO2	ENSG00000106853	PTGR1	2.23229	0.05927	0.0256	0.18988	0.19911	4.59e-19	1.6e-18	73	97	97
Min SpO2	ENSG00000272195	RP11-156E8.1	-2.23138	-0.03855	0.0257	0.4317	0.53817	3.41e-62	1.53e-60	37	51	51
Min SpO2	ENSG00000066230	SLC9A3	2.23106	0.05379	0.0257	0.18803	0.3113	6.33e-31	4.92e-30	30	35	35
Min SpO2	ENSG00000167077	MEI1	-2.23088	-0.31702	0.0257	0.01022	0.02876	0.00122	0.000821	11	14	14
Min SpO2	ENSG00000204308	RNF5	-2.22288	-0.0707	0.0262	0.10581	0.21614	9.29e-21	3.75e-20	12	17	17
Min SpO2	ENSG00000120314	WDR55	-2.22137	-0.15925	0.0263	0.02148	0.04624	3.8e-05	3.35e-05	11	11	11
Min SpO2	ENSG00000261603	PRSS46	-2.22115	-0.23405	0.0263	0.0082	0.07627	9.65e-08	1.21e-07	9	16	16
Min SpO2	ENSG00000183111	ARHGEF37	-2.22045	-0.09724	0.0264	0.06457	0.11791	1.99e-11	3.83e-11	17	18	18
Min SpO2	ENSG00000164081	TEX264	2.21728	0.17084	0.0266	0.01798	0.03941	0.000147	0.000118	5	6	6
Min SpO2	ENSG00000180104	EXOC3	-2.21426	-0.04529	0.0268	0.3096	0.37679	9.37e-39	1.15e-37	42	67	67
Min SpO2	ENSG00000169925	BRD3	-2.21364	-0.18038	0.0269	0.0211	0.02502	0.00258	0.00163	24	29	29
Min SpO2	ENSG00000091106	NLRC4	-2.20915	-0.38457	0.0272	0.00803	0.00869	0.0769	0.0336	16	23	23
Min SpO2	ENSG00000146574	CCZ1B	-2.20801	-0.07515	0.0272	0.11209	0.24975	3.32e-24	1.67e-23	23	32	32
Min SpO2	ENSG00000166592	RRAD	-2.20226	-1.56966	0.0276	0.00021	0.01337	0.028	0.0139	2	2	2
Min SpO2	ENSG00000125484	GTF3C4	2.20179	1.39394	0.0277	0.00027	0.00831	0.0837	0.0361	3	3	3
Min SpO2	ENSG00000160818	GPATCH4	2.1984	0.10352	0.0279	0.06838	0.08551	1.5e-08	2.09e-08	27	31	31
Min SpO2	ENSG00000170417	TMEM182	-2.19751	-1.33294	0.028	0.00031	0.00905	0.071	0.0313	4	4	4
Min SpO2	ENSG00000011566	MAP4K3	2.19352	0.20941	0.0283	0.01211	0.01052	0.0515	0.0238	19	25	25
Min SpO2	ENSG00000198056	PRIM1	-2.19113	-0.46608	0.0284	0.00265	0.0067	0.121	0.0492	5	10	10
Min SpO2	ENSG00000169727	GPS1	-2.18956	-0.17461	0.0286	0.03859	0.0586	3.27e-06	3.37e-06	52	89	89
Min SpO2	ENSG00000086967	MYBPC2	-2.18888	-0.32537	0.0286	0.00399	0.01198	0.0377	0.018	3	5	5
Min SpO2	ENSG00000143816	WNT9A	-2.18807	-0.2475	0.0287	0.01118	0.01745	0.012	0.00653	14	19	19
Min SpO2	ENSG00000069399	BCL3	-2.18281	-4.3389	0.029	3e-05	0.00806	0.0885	0.0378	1	4	4
Min SpO2	ENSG00000122482	ZNF644	-2.18157	-0.22014	0.0291	0.01189	0.01761	0.0116	0.00633	26	27	27
Min SpO2	ENSG00000171714	ANO5	-2.18023	-0.23771	0.0292	0.00938	0.01235	0.0348	0.0168	9	9	9
Min SpO2	ENSG00000151929	BAG3	2.1782	0.21997	0.0294	0.01072	0.02247	0.00431	0.00259	11	19	19
Min SpO2	ENSG00000178445	GLDC	2.17812	0.11832	0.0294	0.03677	0.01714	0.0128	0.00693	38	43	43
Min SpO2	ENSG00000160124	CCDC58	2.17596	0.11306	0.0296	0.03832	0.06283	1.41e-06	1.53e-06	17	20	20
Min SpO2	ENSG00000141150	RASL10B	2.17573	0.1557	0.0296	0.02511	0.05105	1.46e-05	1.38e-05	9	14	14
Min SpO2	ENSG00000182253	SYNM	2.1728	0.14416	0.0298	0.02554	0.07084	2.86e-07	3.39e-07	12	15	15
Min SpO2	ENSG00000013810	TACC3	2.17207	0.09135	0.0299	0.06723	0.12901	1.97e-12	4.16e-12	28	32	32
Min SpO2	ENSG00000184524	CEND1	-2.17021	-0.29614	0.03	0.00701	0.01064	0.0502	0.0232	11	19	19
Min SpO2	ENSG00000124496	TRERF1	2.16948	0.20857	0.03	0.01367	0.01255	0.0333	0.0162	21	27	27
Min SpO2	ENSG00000164211	STARD4	2.16825	3.14898	0.0301	5e-05	0.01871	0.00926	0.00518	1	1	1
Min SpO2	ENSG00000109832	DDX25	2.16668	0.11124	0.0303	0.05612	0.08563	1.47e-08	2.05e-08	43	47	47
Min SpO2	ENSG00000180902	D2HGDH	-2.1639	-0.08159	0.0305	0.10728	0.15666	5.47e-15	1.43e-14	18	28	28
Min SpO2	ENSG00000107185	RGP1	2.16359	0.24891	0.0305	0.01278	0.00947	0.0648	0.029	25	29	29
Min SpO2	ENSG00000213988	ZNF90	2.16323	0.28754	0.0305	0.00689	0.01847	0.00973	0.00542	6	8	8
Min SpO2	ENSG00000037637	FBXO42	2.16302	1.59274	0.0305	0.00021	0.01017	0.0555	0.0254	1	1	1
Min SpO2	ENSG00000169490	TM2D2	2.16277	0.18132	0.0306	0.0137	0.02907	0.00115	0.000777	7	10	10
Min SpO2	ENSG00000125901	MRPS26	-2.15988	-0.17172	0.0308	0.02262	0.06662	6.64e-07	7.5e-07	39	67	67
Min SpO2	ENSG00000143067	ZNF697	2.15965	0.18451	0.0308	0.01819	0.04261	7.79e-05	6.52e-05	11	11	11
Min SpO2	ENSG00000168936	TMEM129	2.15875	0.08386	0.0309	0.10837	0.07808	6.72e-08	8.67e-08	68	124	124
Min SpO2	ENSG00000167711	SERPINF2	-2.15667	-0.0471	0.031	0.28968	0.3221	3.65e-32	3.01e-31	71	106	106
Min SpO2	ENSG00000120889	TNFRSF10B	2.15611	0.16609	0.0311	0.02888	0.01674	0.0139	0.00745	38	50	50
Min SpO2	ENSG00000157693	C9orf91	-2.15403	-0.19131	0.0312	0.01545	0.0084	0.0821	0.0355	21	28	28
Min SpO2	ENSG00000168005	C11orf84	-2.15324	-0.10872	0.0313	0.05793	0.03582	0.000299	0.000227	51	80	80
Min SpO2	ENSG00000124562	SNRPC	-2.15239	-0.1736	0.0314	0.02012	0.04731	3.07e-05	2.76e-05	10	11	11
Min SpO2	ENSG00000158805	ZNF276	-2.15164	-0.26229	0.0314	0.01113	0.05493	6.78e-06	6.7e-06	5	9	9
Min SpO2	ENSG00000174564	IL20RB	2.15101	0.27075	0.0315	0.00918	0.02195	0.00479	0.00286	7	8	8
Min SpO2	ENSG00000161281	COX7A1	-2.15099	-0.15664	0.0315	0.02604	0.04665	3.49e-05	3.1e-05	12	15	15
Min SpO2	ENSG00000063761	ADCK1	-2.1488	-0.10022	0.0317	0.04442	0.09237	3.75e-09	5.57e-09	11	14	14
Min SpO2	ENSG00000125651	GTF2F1	-2.1474	-0.09573	0.0318	0.06128	0.06744	5.64e-07	6.44e-07	48	67	67
Min SpO2	ENSG00000122779	TRIM24	2.13991	0.25773	0.0324	0.00959	0.01562	0.0175	0.00917	12	26	26
Min SpO2	ENSG00000164039	BDH2	2.13812	0.04478	0.0325	0.29983	0.3179	1.11e-31	8.95e-31	46	83	83
Min SpO2	ENSG00000099337	KCNK6	2.1367	0.29137	0.0326	0.00667	0.0131	0.0297	0.0146	4	5	5
Min SpO2	ENSG00000124299	PEPD	2.13405	0.12708	0.0328	0.03068	0.06489	9.38e-07	1.04e-06	10	11	11
Min SpO2	ENSG00000138095	LRPPRC	-2.13369	-0.07577	0.0329	0.09194	0.16143	1.95e-15	5.23e-15	22	27	27
Min SpO2	ENSG00000150687	PRSS23	-2.13294	-0.13911	0.0329	0.02959	0.04068	0.000114	9.29e-05	30	43	43
Min SpO2	ENSG00000106078	COBL	-2.13055	-0.18353	0.0331	0.01954	0.01357	0.0269	0.0134	23	31	31
Min SpO2	ENSG00000204482	LST1	2.12799	0.20007	0.0333	0.01187	0.02216	0.00459	0.00275	14	15	15
Min SpO2	ENSG00000114796	KLHL24	2.12641	0.08653	0.0335	0.07039	0.06008	2.44e-06	2.55e-06	49	57	57
Min SpO2	ENSG00000242114	MTFP1	-2.12554	-0.15294	0.0335	0.01755	0.0101	0.0564	0.0257	40	51	51
Min SpO2	ENSG00000013523	ANGEL1	-2.11759	-0.52207	0.0342	0.00175	0.00979	0.0604	0.0274	1	1	1
Min SpO2	ENSG00000101311	FERMT1	2.11489	0.13863	0.0344	0.04423	0.01645	0.0147	0.00787	55	77	77
Min SpO2	ENSG00000155368	DBI	-2.11288	-0.149	0.0346	0.0193	0.05525	6.36e-06	6.31e-06	12	13	13
Min SpO2	ENSG00000196236	XPNPEP3	-2.11191	-0.26187	0.0347	0.0073	0.01074	0.0492	0.0228	8	10	10
Min SpO2	ENSG00000114735	HEMK1	-2.10818	-0.10239	0.035	0.05466	0.08421	1.96e-08	2.68e-08	15	23	23
Min SpO2	ENSG00000198929	NOS1AP	2.10547	0.17312	0.0353	0.01525	0.02649	0.00192	0.00124	18	20	20
Min SpO2	ENSG00000115255	REEP6	2.10177	0.15189	0.0356	0.03712	0.05378	8.51e-06	8.26e-06	21	28	28
Min SpO2	ENSG00000129055	ANAPC13	2.10119	0.03809	0.0356	0.38169	0.51307	4.67e-58	1.68e-56	30	31	31
Min SpO2	ENSG00000105176	URI1	-2.10025	-0.8383	0.0357	0.00074	0.00834	0.0832	0.0359	4	6	6
Min SpO2	ENSG00000186470	BTN3A2	-2.09839	-0.03459	0.0359	0.38094	0.46944	2.38e-51	5.9e-50	56	59	59
Min SpO2	ENSG00000204160	ZDHHC18	-2.09773	-0.1233	0.0359	0.04067	0.04786	2.75e-05	2.49e-05	31	42	42
Min SpO2	ENSG00000142892	PIGK	2.09734	0.15351	0.036	0.01929	0.02992	0.000968	0.000666	12	14	14
Min SpO2	ENSG00000221990	C5orf55	2.09733	0.13872	0.036	0.02936	0.05191	1.23e-05	1.17e-05	15	21	21
Min SpO2	ENSG00000185269	NOTUM	-2.09605	-0.31688	0.0361	0.00422	0.00677	0.119	0.0485	2	2	2
Min SpO2	ENSG00000146555	SDK1	-2.09261	-0.09372	0.0364	0.0643	0.12072	1.11e-11	2.19e-11	32	39	39
Min SpO2	ENSG00000065060	UHRF1BP1	2.09171	0.03885	0.0365	0.34565	0.4428	1.61e-47	3.25e-46	62	80	80
Min SpO2	ENSG00000005471	ABCB4	2.08878	0.16564	0.0367	0.02168	0.0174	0.0121	0.0066	21	28	28
Min SpO2	ENSG00000198498	TMA16	-2.08721	-0.4867	0.0369	0.00308	0.00923	0.0683	0.0303	2	2	2
Min SpO2	ENSG00000006042	TMEM98	-2.08141	-0.16595	0.0374	0.01681	0.03178	0.000667	0.000475	10	11	11
Min SpO2	ENSG00000108829	LRRC59	-2.07883	-0.20805	0.0376	0.01291	0.035	0.000352	0.000264	7	11	11
Min SpO2	ENSG00000171115	GIMAP8	-2.0783	-0.06487	0.0377	0.10919	0.21663	8.29e-21	3.36e-20	9	9	9
Min SpO2	ENSG00000125485	DDX31	-2.07499	-0.1091	0.038	0.03927	0.09192	4.11e-09	6.05e-09	26	29	29
Min SpO2	ENSG00000133805	AMPD3	-2.07412	-0.08923	0.0381	0.05554	0.07594	1.03e-07	1.29e-07	27	32	32
Min SpO2	ENSG00000139197	PEX5	-2.07399	-0.07023	0.0381	0.11048	0.19793	5.98e-19	2.07e-18	15	18	18
Min SpO2	ENSG00000130402	ACTN4	-2.07295	-0.15865	0.0382	0.01793	0.03523	0.000336	0.000253	13	13	13
Min SpO2	ENSG00000099330	OCEL1	-2.07165	-0.03923	0.0383	0.42609	0.54901	4.74e-64	2.37e-62	43	52	52
Min SpO2	ENSG00000001036	FUCA2	-2.06856	-0.16444	0.0386	0.03127	0.0311	0.000764	0.000538	33	48	48
Min SpO2	ENSG00000033178	UBA6	2.06784	0.09082	0.0387	0.05406	0.07806	6.75e-08	8.7e-08	46	64	64
Min SpO2	ENSG00000198959	TGM2	-2.06769	-0.06602	0.0387	0.13462	0.17743	5.86e-17	1.76e-16	54	70	70
Min SpO2	ENSG00000064726	BTBD1	-2.06432	-0.08877	0.039	0.07281	0.12366	6.03e-12	1.22e-11	20	21	21
Min SpO2	ENSG00000173621	LRFN4	-2.06043	-0.39903	0.0394	0.00529	0.02936	0.00108	0.000736	8	18	18
Min SpO2	ENSG00000135334	AKIRIN2	2.05939	0.12129	0.0395	0.03589	0.09662	1.58e-09	2.47e-09	8	8	8
Min SpO2	ENSG00000168903	BTNL3	-2.05934	-0.06858	0.0395	0.10033	0.18027	3.12e-17	9.53e-17	20	25	25
Min SpO2	ENSG00000111684	LPCAT3	-2.0586	-0.106	0.0395	0.05977	0.1182	1.88e-11	3.62e-11	22	28	28
Min SpO2	ENSG00000144230	GPR17	2.058	0.04937	0.0396	0.25269	0.39662	2.75e-41	3.93e-40	22	28	28
Min SpO2	ENSG00000170616	SCRT1	2.05667	0.23064	0.0397	0.01148	0.01695	0.0133	0.00717	19	43	43
Min SpO2	ENSG00000087338	GMCL1	-2.05535	-0.08657	0.0398	0.06863	0.11466	3.91e-11	7.27e-11	27	27	27
Min SpO2	ENSG00000183784	C9orf66	-2.05517	-0.12144	0.0399	0.04438	0.08785	9.38e-09	1.33e-08	20	32	32
Min SpO2	ENSG00000168615	ADAM9	2.05486	0.14096	0.0399	0.02303	0.07184	2.34e-07	2.81e-07	12	14	14
Min SpO2	ENSG00000153294	GPR115	2.05467	0.05571	0.0399	0.15265	0.22987	3.78e-22	1.72e-21	33	33	33
Min SpO2	ENSG00000070756	PABPC1	2.05286	0.14158	0.0401	0.02806	0.01139	0.0427	0.0201	35	42	42
Min SpO2	ENSG00000154719	MRPL39	2.05268	0.14009	0.0401	0.0327	0.05923	2.89e-06	3e-06	19	20	20
Min SpO2	ENSG00000197594	ENPP1	2.05123	0.09749	0.0402	0.04655	0.07011	3.31e-07	3.91e-07	24	31	31
Min SpO2	ENSG00000172878	METAP1D	2.05058	0.10615	0.0403	0.06243	0.04092	0.000109	8.89e-05	48	64	64
Min SpO2	ENSG00000186806	VSIG10L	2.04856	0.27832	0.0405	0.00732	0.01608	0.0159	0.00844	9	15	15
Min SpO2	ENSG00000161016	RPL8	-2.04829	-0.06156	0.0405	0.12258	0.2088	5.04e-20	1.9e-19	16	17	17
Min SpO2	ENSG00000072310	SREBF1	-2.04638	-0.34814	0.0407	0.00438	0.00775	0.0949	0.0401	4	4	4
Min SpO2	ENSG00000142233	NTN5	2.03949	0.21087	0.0414	0.01688	0.02707	0.00171	0.00112	23	30	30
Min SpO2	ENSG00000179580	RNF151	-2.03806	-0.2347	0.0415	0.01733	0.01567	0.0173	0.00909	22	43	43
Min SpO2	ENSG00000164404	GDF9	2.038	0.08375	0.0416	0.07153	0.14314	9.92e-14	2.33e-13	10	11	11
Min SpO2	ENSG00000196136	SERPINA3	-2.03779	-0.08714	0.0416	0.06041	0.1212	1.01e-11	1.99e-11	10	11	11
Min SpO2	ENSG00000158796	DEDD	-2.03778	-0.29542	0.0416	0.0063	0.01047	0.0521	0.024	13	16	16
Min SpO2	ENSG00000147485	PXDNL	-2.03478	-0.08329	0.0419	0.06586	0.09887	1e-09	1.59e-09	23	31	31
Min SpO2	ENSG00000023318	ERP44	2.03409	0.3982	0.0419	0.0041	0.01406	0.0243	0.0122	12	21	21
Min SpO2	ENSG00000131379	C3orf20	2.03249	0.13484	0.0421	0.02213	0.04855	2.4e-05	2.19e-05	6	6	6
Min SpO2	ENSG00000033867	SLC4A7	2.03201	0.23517	0.0422	0.00711	0.02108	0.00571	0.00335	15	15	15
Min SpO2	ENSG00000165275	TRMT10B	-2.03183	-0.16543	0.0422	0.01772	0.03957	0.000142	0.000114	6	7	7
Min SpO2	ENSG00000108272	DHRS11	2.02974	0.08508	0.0424	0.06392	0.12978	1.67e-12	3.55e-12	18	19	19
Min SpO2	ENSG00000005436	GCFC2	-2.02875	-0.05541	0.0425	0.16931	0.24597	8.25e-24	4.04e-23	24	35	35
Min SpO2	ENSG00000116774	OLFML3	-2.02853	-0.17979	0.0425	0.01214	0.02477	0.00271	0.00171	5	5	5
Min SpO2	ENSG00000242498	C15orf38	-2.02752	-0.13987	0.0426	0.04608	0.05409	8.02e-06	7.81e-06	31	39	39
Min SpO2	ENSG00000266967	AARSD1	-2.02746	-0.45684	0.0426	0.00451	0.04491	4.93e-05	4.27e-05	3	7	7
Min SpO2	ENSG00000063854	HAGH	2.02743	0.0825	0.0426	0.08028	0.14792	3.58e-14	8.8e-14	15	16	16
Min SpO2	ENSG00000266714	MYO15B	2.02705	0.05572	0.0427	0.18334	0.30499	3.29e-30	2.42e-29	23	36	36
Min SpO2	ENSG00000105643	ARRDC2	2.02402	0.16647	0.043	0.02299	0.02183	0.00491	0.00292	30	39	39
Min SpO2	ENSG00000070961	ATP2B1	2.02381	4.7968	0.043	5e-05	0.00901	0.0717	0.0316	1	1	1
Min SpO2	ENSG00000074800	ENO1	-2.02013	-0.41115	0.0434	0.01409	0.03517	0.00034	0.000256	7	9	9
Min SpO2	ENSG00000140955	ADAD2	-2.0198	-0.07575	0.0434	0.06095	0.06248	1.51e-06	1.63e-06	60	63	63
Min SpO2	ENSG00000168828	OR13J1	2.01975	0.19094	0.0434	0.02597	0.00893	0.073	0.0321	27	39	39
Min SpO2	ENSG00000215305	VPS16	-2.01881	-0.05037	0.0435	0.18303	0.27124	1.73e-26	1.03e-25	20	24	24
Min SpO2	ENSG00000023041	ZDHHC6	2.01257	0.22891	0.0442	0.00876	0.00699	0.113	0.0465	8	9	9
Min SpO2	ENSG00000184007	PTP4A2	-2.01187	-0.31181	0.0442	0.01142	0.00716	0.108	0.0449	18	44	44
Min SpO2	ENSG00000189129	PLAC9	2.01183	0.07791	0.0442	0.07239	0.06432	1.05e-06	1.16e-06	48	60	60
Min SpO2	ENSG00000042429	MED17	-2.01123	-0.09126	0.0443	0.06135	0.09429	2.54e-09	3.85e-09	16	16	16
Min SpO2	ENSG00000242485	MRPL20	-2.00474	-0.23258	0.045	0.01487	0.02452	0.00285	0.00179	5	11	11
Min SpO2	ENSG00000127804	METTL16	2.00398	0.09534	0.0451	0.06093	0.11759	2.13e-11	4.06e-11	14	20	20
Min SpO2	ENSG00000183605	SFXN4	2.00298	0.17255	0.0452	0.01998	0.03157	0.000695	0.000493	13	16	16
Min SpO2	ENSG00000183735	TBK1	-1.99817	-0.11637	0.0457	0.03551	0.08269	2.66e-08	3.6e-08	15	17	17
Min SpO2	ENSG00000084234	APLP2	1.9964	0.09392	0.0459	0.04734	0.04674	3.43e-05	3.05e-05	36	51	51
Min SpO2	ENSG00000131386	GALNT15	1.99335	0.17146	0.0462	0.01567	0.04436	5.5e-05	4.73e-05	8	8	8
Min SpO2	ENSG00000181513	ACBD4	-1.99319	-0.14875	0.0462	0.019	0.02325	0.00369	0.00225	14	24	24
Min SpO2	ENSG00000128285	MCHR1	-1.99092	-5.61875	0.0465	4e-05	0.00832	0.0834	0.036	1	1	1
Min SpO2	ENSG00000213337	ANKRD39	-1.98917	-0.39714	0.0467	0.00419	0.00845	0.0811	0.0352	9	21	21
Min SpO2	ENSG00000152700	SAR1B	1.98647	0.1382	0.047	0.02398	0.0261	0.00208	0.00134	25	28	28
Min SpO2	ENSG00000244731	C4A	-1.98498	-0.06778	0.0471	0.11317	0.17315	1.51e-16	4.41e-16	27	30	30
Min SpO2	ENSG00000184560	C17orf74	-1.98494	-0.15904	0.0472	0.02132	0.01046	0.0521	0.024	26	27	27
Min SpO2	ENSG00000144488	ESPNL	-1.98276	-0.08124	0.0474	0.08708	0.16183	1.79e-15	4.81e-15	29	32	32
Min SpO2	ENSG00000164008	C1orf50	-1.98164	-0.23086	0.0475	0.00727	0.01414	0.0238	0.0121	4	5	5
Min SpO2	ENSG00000142544	CTU1	1.97991	0.19378	0.0477	0.0162	0.02865	0.00125	0.000836	18	24	24
Min SpO2	ENSG00000145536	ADAMTS16	-1.97788	-0.10658	0.0479	0.06505	0.03327	0.000496	0.000362	61	94	94
Min SpO2	ENSG00000078269	SYNJ2	-1.97652	-0.16569	0.0481	0.01444	0.03896	0.00016	0.000128	6	8	8
Min SpO2	ENSG00000107164	FUBP3	1.97614	2.59927	0.0481	7e-05	0.02427	0.003	0.00187	3	3	3
Min SpO2	ENSG00000115020	PIKFYVE	-1.97328	-0.12509	0.0485	0.0348	0.0671	6.04e-07	6.86e-07	20	34	34
Min SpO2	ENSG00000107937	GTPBP4	1.97243	0.15827	0.0486	0.02935	0.07819	6.57e-08	8.49e-08	18	38	38
Min SpO2	ENSG00000100412	ACO2	1.97202	0.19357	0.0486	0.00883	0.00672	0.12	0.049	11	12	12
Min SpO2	ENSG00000143228	NUF2	1.97153	0.15576	0.0487	0.01615	0.00889	0.0735	0.0323	21	33	33
Min SpO2	ENSG00000197603	C5orf42	-1.97141	-0.27454	0.0487	0.00643	0.00898	0.0721	0.0318	9	12	12
Min SpO2	ENSG00000048405	ZNF800	1.96988	0.1674	0.0489	0.01534	0.01193	0.0381	0.0182	20	21	21
Min SpO2	ENSG00000144233	AMMECR1L	-1.96693	-0.2039	0.0492	0.01181	0.00829	0.084	0.0362	7	9	9
Min SpO2	ENSG00000135773	CAPN9	-1.9666	-0.0727	0.0492	0.07892	0.14928	2.68e-14	6.63e-14	16	17	17
Min SpO2	ENSG00000134207	SYT6	1.96622	0.08833	0.0493	0.05297	0.06859	4.48e-07	5.21e-07	32	33	33
Min SpO2	ENSG00000159147	DONSON	-1.96538	-2.98249	0.0494	5e-05	0.01698	0.0132	0.00714	1	1	1
Min SpO2	ENSG00000040199	PHLPP2	1.96387	0.06481	0.0495	0.10181	0.15965	2.86e-15	7.65e-15	13	13	13
Min SpO2	ENSG00000163939	PBRM1	1.96054	0.09669	0.0499	0.04406	0.03747	0.000215	0.000168	36	54	54
Per90	ENSG00000174226	SNX31	-4.00687	-0.12042	6.15e-05	0.16664	0.24298	1.69e-23	8.17e-23	37	49	49
Per90	ENSG00000010030	ETV7	-3.87142	-0.29135	0.000108	0.02269	0.0323	0.000602	0.000433	25	25	25
Per90	ENSG00000115255	REEP6	-3.42296	-0.26224	0.000619	0.03712	0.05378	8.51e-06	8.26e-06	21	28	28
Per90	ENSG00000132356	PRKAA1	3.40856	0.1548	0.000653	0.05265	0.02796	0.00143	0.00095	34	51	51
Per90	ENSG00000180667	YOD1	3.39358	0.38066	0.00069	0.00894	0.02047	0.00646	0.00375	6	7	7
Per90	ENSG00000215749	RP13-996F3.5	3.26675	0.16041	0.00109	0.05594	0.07719	8.04e-08	1.02e-07	20	26	26
Per90	ENSG00000204687	MAS1L	3.20856	6.00553	0.00133	5e-05	0.04048	0.000119	9.64e-05	1	1	1
Per90	ENSG00000127804	METTL16	-3.13288	-0.14731	0.00173	0.06093	0.11759	2.13e-11	4.06e-11	14	20	20
Per90	ENSG00000149418	ST14	-3.08337	-0.57003	0.00205	0.0039	0.01701	0.0131	0.00711	8	10	10
Per90	ENSG00000155893	ACPL2	3.0544	0.27885	0.00226	0.01458	0.0179	0.0109	0.00601	15	24	24
Per90	ENSG00000253368	TRNP1	-3.0068	-0.33728	0.00264	0.01322	0.01845	0.00978	0.00544	13	21	21
Per90	ENSG00000129347	KRI1	2.99239	0.11768	0.00277	0.07752	0.15437	8.96e-15	2.3e-14	11	13	13
Per90	ENSG00000184584	TMEM173	2.96937	0.29574	0.00298	0.01458	0.02309	0.0038	0.00232	9	10	10
Per90	ENSG00000015676	NUDCD3	2.89959	0.18951	0.00374	0.02662	0.02556	0.00231	0.00147	23	29	29
Per90	ENSG00000204642	HLA-F	2.8972	0.18739	0.00377	0.02915	0.05688	4.6e-06	4.67e-06	37	42	42
Per90	ENSG00000100325	ASCC2	-2.88729	-0.25576	0.00389	0.0173	0.02485	0.00267	0.00168	19	25	25
Per90	ENSG00000131055	COX4I2	2.88522	0.15163	0.00391	0.03779	0.07649	9.25e-08	1.17e-07	10	10	10
Per90	ENSG00000084234	APLP2	-2.88119	-0.14962	0.00396	0.04734	0.04674	3.43e-05	3.05e-05	36	51	51
Per90	ENSG00000173409	ARV1	-2.86112	-0.38596	0.00422	0.01094	0.0082	0.0857	0.0368	14	17	17
Per90	ENSG00000028310	BRD9	-2.85358	-0.59502	0.00432	0.00314	0.01092	0.0473	0.022	1	3	3
Per90	ENSG00000130312	MRPL34	-2.84803	-0.05608	0.0044	0.2749	0.42079	1.74e-44	3.04e-43	65	88	88
Per90	ENSG00000172663	TMEM134	-2.81635	-0.63536	0.00486	0.00535	0.01254	0.0334	0.0163	3	9	9
Per90	ENSG00000237412	PRSS56	-2.80574	-0.11464	0.00502	0.07336	0.13274	8.97e-13	1.96e-12	26	30	30
Per90	ENSG00000188641	DPYD	2.80492	0.23654	0.00503	0.02273	0.04291	7.34e-05	6.16e-05	13	14	14
Per90	ENSG00000270466	2017-09-01	2.80433	0.33942	0.00504	0.01112	0.01186	0.0387	0.0184	18	20	20
Per90	ENSG00000054277	OPN3	2.80201	0.22025	0.00508	0.01734	0.04057	0.000117	9.49e-05	5	7	7
Per90	ENSG00000148291	SURF2	-2.79254	-0.48305	0.00523	0.00639	0.01062	0.0504	0.0233	6	7	7
Per90	ENSG00000072310	SREBF1	2.78653	0.40638	0.00533	0.00438	0.00775	0.0949	0.0401	4	4	4
Per90	ENSG00000165271	NOL6	-2.76666	-0.18496	0.00566	0.02456	0.05366	8.72e-06	8.43e-06	9	9	9
Per90	ENSG00000116977	LGALS8	-2.76092	-0.13567	0.00576	0.04606	0.04787	2.75e-05	2.48e-05	19	28	28
Per90	ENSG00000135698	MPHOSPH6	-2.76087	-0.05927	0.00576	0.23456	0.31847	9.57e-32	7.76e-31	43	49	49
Per90	ENSG00000125144	MT1G	-2.75029	-0.23787	0.00595	0.01754	0.03608	0.000284	0.000217	14	18	18
Per90	ENSG00000145414	NAF1	-2.73766	-0.21215	0.00619	0.02151	0.06561	8.13e-07	9.08e-07	5	7	7
Per90	ENSG00000148730	EIF4EBP2	2.68772	0.19015	0.00719	0.02104	0.06672	6.51e-07	7.37e-07	10	11	11
Per90	ENSG00000103326	CAPN15	2.68745	0.30685	0.0072	0.01828	0.01917	0.00843	0.00475	25	42	42
Per90	ENSG00000158158	CNNM4	-2.6846	-0.35361	0.00726	0.00763	0.00959	0.063	0.0283	7	7	7
Per90	ENSG00000058453	CROCC	-2.67243	-0.09391	0.00753	0.10424	0.20351	1.69e-19	6.08e-19	15	29	29
Per90	ENSG00000154359	LONRF1	-2.66744	-0.2427	0.00764	0.01196	0.01214	0.0364	0.0175	24	36	36
Per90	ENSG00000204308	RNF5	2.66311	0.08464	0.00774	0.10581	0.21614	9.29e-21	3.75e-20	12	17	17
Per90	ENSG00000178809	TRIM73	2.66062	0.19001	0.0078	0.02165	0.03739	0.000219	0.000171	8	11	11
Per90	ENSG00000173457	PPP1R14B	2.66026	0.08	0.00781	0.11919	0.19096	2.88e-18	9.47e-18	20	34	34
Per90	ENSG00000068831	RASGRP2	-2.65719	-0.33877	0.00788	0.01068	0.01029	0.0541	0.0248	19	38	38
Per90	ENSG00000100979	PLTP	-2.65095	-0.16431	0.00803	0.02817	0.07404	1.51e-07	1.86e-07	6	6	6
Per90	ENSG00000083937	CHMP2B	2.64895	0.14391	0.00807	0.03951	0.03407	0.000423	0.000314	22	44	44
Per90	ENSG00000141140	MYO19	-2.64607	-0.09724	0.00814	0.08378	0.15253	1.33e-14	3.4e-14	17	23	23
Per90	ENSG00000108272	DHRS11	-2.64127	-0.10935	0.00826	0.06392	0.12978	1.67e-12	3.55e-12	18	19	19
Per90	ENSG00000163814	CDCP1	-2.63831	-0.24595	0.00833	0.01373	0.01492	0.0203	0.0104	24	28	28
Per90	ENSG00000196502	SULT1A1	2.63518	0.11125	0.00841	0.11269	0.10833	1.44e-10	2.52e-10	69	126	126
Per90	ENSG00000149050	ZNF214	2.63212	0.19372	0.00849	0.02685	0.00873	0.0762	0.0333	31	44	44
Per90	ENSG00000176209	SMIM19	2.63195	0.06393	0.00849	0.18302	0.28922	1.89e-28	1.26e-27	33	34	34
Per90	ENSG00000175662	TOM1L2	-2.61186	-0.08456	0.00901	0.09978	0.16772	4.95e-16	1.4e-15	23	25	25
Per90	ENSG00000154803	FLCN	-2.61088	-0.09629	0.00903	0.09935	0.13097	1.3e-12	2.79e-12	32	50	50
Per90	ENSG00000196268	ZNF493	2.60239	0.08229	0.00926	0.11562	0.19361	1.59e-18	5.3e-18	17	18	18
Per90	ENSG00000174137	FAM53A	-2.59138	-0.07388	0.00956	0.20994	0.29698	2.61e-29	1.84e-28	47	75	75
Per90	ENSG00000134825	TMEM258	2.58908	0.345	0.00962	0.00692	0.00923	0.0682	0.0303	9	10	10
Per90	ENSG00000151929	BAG3	-2.58627	-0.25376	0.0097	0.01072	0.02247	0.00431	0.00259	11	19	19
Per90	ENSG00000214530	STARD10	-2.58248	-0.13831	0.00981	0.03557	0.059	3.03e-06	3.13e-06	14	19	19
Per90	ENSG00000120370	GORAB	2.58016	0.19797	0.00988	0.01983	0.01776	0.0113	0.00616	23	27	27
Per90	ENSG00000037042	TUBG2	-2.57902	-0.16117	0.00991	0.02885	0.06757	5.49e-07	6.29e-07	19	20	20
Per90	ENSG00000213988	ZNF90	-2.57811	-0.34395	0.00993	0.00689	0.01847	0.00973	0.00542	6	8	8
Per90	ENSG00000005955	GGNBP2	2.57365	0.10449	0.0101	0.06795	0.10148	5.87e-10	9.57e-10	18	29	29
Per90	ENSG00000138744	NAAA	-2.56998	-0.04395	0.0102	0.38601	0.44608	5.58e-48	1.13e-46	72	88	88
Per90	ENSG00000198521	ZNF43	2.55992	0.10333	0.0105	0.07699	0.17343	1.42e-16	4.17e-16	10	13	13
Per90	ENSG00000099330	OCEL1	2.55515	0.04855	0.0106	0.42609	0.54901	4.74e-64	2.37e-62	43	52	52
Per90	ENSG00000204536	CCHCR1	2.55291	0.04886	0.0107	0.24788	0.33438	1.35e-33	1.24e-32	63	80	80
Per90	ENSG00000230567	FAM203B	-2.55247	-0.25922	0.0107	0.01443	0.03247	0.000582	0.000419	11	16	16
Per90	ENSG00000171962	LRRC48	2.54861	1.73526	0.0108	0.00022	0.06659	6.68e-07	7.54e-07	3	8	8
Per90	ENSG00000164096	C4orf3	-2.54193	-0.1812	0.011	0.02744	0.02632	0.00199	0.00128	28	44	44
Per90	ENSG00000104853	CLPTM1	2.53558	0.3525	0.0112	0.00625	0.00996	0.0581	0.0264	13	27	27
Per90	ENSG00000171357	LURAP1	-2.5311	-0.05271	0.0114	0.26716	0.35195	1.08e-35	1.1e-34	32	50	50
Per90	ENSG00000095739	BAMBI	2.52426	0.22937	0.0116	0.01311	0.01818	0.0103	0.00571	9	18	18
Per90	ENSG00000165006	UBAP1	2.52299	0.08247	0.0116	0.10088	0.1714	2.21e-16	6.39e-16	28	42	42
Per90	ENSG00000101199	ARFGAP1	-2.5229	-0.40515	0.0116	0.00568	0.01444	0.0224	0.0114	15	20	20
Per90	ENSG00000138095	LRPPRC	2.52287	0.08761	0.0116	0.09194	0.16143	1.95e-15	5.23e-15	22	27	27
Per90	ENSG00000108846	ABCC3	2.52223	0.08391	0.0117	0.10411	0.1545	8.71e-15	2.24e-14	35	39	39
Per90	ENSG00000108556	CHRNE	2.51658	0.45758	0.0118	0.0039	0.01451	0.0221	0.0113	2	2	2
Per90	ENSG00000174106	LEMD3	-2.50884	-0.228	0.0121	0.01302	0.03172	0.000676	0.00048	8	8	8
Per90	ENSG00000131495	NDUFA2	-2.5063	-3.40382	0.0122	5e-05	0.01307	0.0299	0.0147	2	2	2
Per90	ENSG00000221866	PLXNA4	2.49643	0.09999	0.0125	0.05325	0.10661	2.05e-10	3.53e-10	19	21	21
Per90	ENSG00000177981	ASB8	2.49217	0.33655	0.0127	0.00916	0.01183	0.0389	0.0185	13	14	14
Per90	ENSG00000166589	CDH16	-2.4753	-0.17877	0.0133	0.04223	0.049	2.2e-05	2.02e-05	23	39	39
Per90	ENSG00000165071	TMEM71	2.47448	0.34097	0.0133	0.01177	0.02525	0.00246	0.00156	16	16	16
Per90	ENSG00000160606	TLCD1	-2.45911	-0.40333	0.0139	0.00417	0.00967	0.062	0.0279	4	4	4
Per90	ENSG00000116525	TRIM62	-2.45731	-0.09007	0.014	0.06968	0.10949	1.14e-10	2.01e-10	27	32	32
Per90	ENSG00000181458	TMEM45A	-2.45333	-0.2084	0.0142	0.01679	0.03574	0.000304	0.00023	8	8	8
Per90	ENSG00000123094	RASSF8	-2.44935	-0.12331	0.0143	0.03942	0.10165	5.67e-10	9.28e-10	7	7	7
Per90	ENSG00000171246	NPTX1	2.44762	0.17581	0.0144	0.01967	0.04604	3.95e-05	3.48e-05	11	12	12
Per90	ENSG00000184886	PIGW	-2.44588	-0.29717	0.0144	0.00828	0.01173	0.0397	0.0189	5	10	10
Per90	ENSG00000127663	KDM4B	2.44463	3.39889	0.0145	6e-05	0.01361	0.0267	0.0133	1	1	1
Per90	ENSG00000073670	ADAM11	-2.44461	-0.08592	0.0145	0.06448	0.06678	6.43e-07	7.28e-07	27	32	32
Per90	ENSG00000182685	BRICD5	2.44237	0.22798	0.0146	0.0235	0.033	0.000524	0.00038	21	38	38
Per90	ENSG00000153310	FAM49B	-2.43266	-0.32783	0.015	0.00577	0.01191	0.0383	0.0183	4	4	4
Per90	ENSG00000161016	RPL8	2.42897	0.07335	0.0151	0.12258	0.2088	5.04e-20	1.9e-19	16	17	17
Per90	ENSG00000037637	FBXO42	-2.42877	-1.79142	0.0151	0.00021	0.01017	0.0555	0.0254	1	1	1
Per90	ENSG00000114124	GRK7	-2.4278	-0.08875	0.0152	0.1011	0.16006	2.62e-15	7.02e-15	21	31	31
Per90	ENSG00000034971	MYOC	2.42576	0.27534	0.0153	0.01097	0.01049	0.0518	0.0239	16	16	16
Per90	ENSG00000108264	TADA2A	-2.42508	-0.08465	0.0153	0.11747	0.19244	2.06e-18	6.85e-18	48	56	56
Per90	ENSG00000118160	SLC8A2	2.42298	0.33033	0.0154	0.01499	0.00709	0.11	0.0456	31	42	42
Per90	ENSG00000156026	MCU	2.42037	0.21505	0.0155	0.03134	0.0251	0.00254	0.00161	33	59	59
Per90	ENSG00000163520	FBLN2	2.41569	0.2314	0.0157	0.01445	0.02681	0.0018	0.00117	22	31	31
Per90	ENSG00000160695	VPS11	2.41007	0.03996	0.0159	0.38116	0.49242	8.21e-55	2.49e-53	30	35	35
Per90	ENSG00000128059	PPAT	-2.40872	-0.17918	0.016	0.02113	0.02444	0.0029	0.00181	14	19	19
Per90	ENSG00000187908	DMBT1	2.40778	0.57772	0.016	0.00221	0.00764	0.0973	0.0409	1	1	1
Per90	ENSG00000132256	TRIM5	2.38921	0.10534	0.0169	0.05405	0.1432	9.79e-14	2.31e-13	10	11	11
Per90	ENSG00000138764	CCNG2	2.3773	0.23197	0.0174	0.01152	0.02687	0.00178	0.00116	17	20	20
Per90	ENSG00000117593	DARS2	2.37094	0.07491	0.0177	0.10762	0.21805	5.98e-21	2.48e-20	24	27	27
Per90	ENSG00000184530	C6orf58	-2.36934	-3.66195	0.0178	6e-05	0.00769	0.0963	0.0406	1	1	1
Per90	ENSG00000137720	C11orf1	2.36558	0.12238	0.018	0.04872	0.05446	7.44e-06	7.3e-06	32	41	41
Per90	ENSG00000065809	FAM107B	-2.36377	-0.12706	0.0181	0.03494	0.06524	8.74e-07	9.74e-07	21	25	25
Per90	ENSG00000171291	ZNF439	2.36291	0.15238	0.0181	0.06867	0.21164	2.62e-20	1.01e-19	19	27	27
Per90	ENSG00000116151	MORN1	-2.35271	-0.2333	0.0186	0.01076	0.02951	0.00105	0.000716	11	14	14
Per90	ENSG00000197070	ARRDC1	2.35219	0.1433	0.0187	0.03599	0.03838	0.00018	0.000142	21	26	26
Per90	ENSG00000198130	HIBCH	-2.35151	-0.04066	0.0187	0.34722	0.42717	2.36e-45	4.24e-44	40	45	45
Per90	ENSG00000172687	ZNF738	2.34986	0.09283	0.0188	0.08011	0.17732	6e-17	1.79e-16	27	33	33
Per90	ENSG00000242114	MTFP1	2.34825	0.1671	0.0189	0.01755	0.0101	0.0564	0.0257	40	51	51
Per90	ENSG00000101574	METTL4	-2.34174	-0.1147	0.0192	0.06795	0.06378	1.17e-06	1.28e-06	41	57	57
Per90	ENSG00000148290	SURF1	2.34023	0.05201	0.0193	0.22137	0.34658	4.77e-35	4.71e-34	48	58	58
Per90	ENSG00000156968	MPV17L	-2.33005	-0.06263	0.0198	0.23091	0.38982	2.07e-40	2.75e-39	17	18	18
Per90	ENSG00000083845	RPS5	2.32923	0.19512	0.0198	0.02053	0.03814	0.000189	0.000148	13	17	17
Per90	ENSG00000162877	PM20D1	-2.3291	-0.11568	0.0199	0.04785	0.07892	5.67e-08	7.39e-08	17	29	29
Per90	ENSG00000090382	LYZ	-2.32569	-0.08415	0.02	0.10285	0.1033	4.05e-10	6.74e-10	62	78	78
Per90	ENSG00000003056	M6PR	-2.32386	-0.32822	0.0201	0.00659	0.01529	0.0188	0.00974	2	2	2
Per90	ENSG00000116874	WARS2	-2.32325	-0.04639	0.0202	0.26588	0.40984	5.08e-43	8.35e-42	21	21	21
Per90	ENSG00000183260	ABHD16B	2.32106	0.24057	0.0203	0.0133	0.01084	0.0481	0.0224	20	23	23
Per90	ENSG00000162836	ACP6	2.31584	0.0442	0.0206	0.35298	0.48396	1.61e-53	4.48e-52	19	24	24
Per90	ENSG00000048740	CELF2	-2.3137	-0.36132	0.0207	0.00878	0.00722	0.107	0.0445	22	33	33
Per90	ENSG00000125485	DDX31	2.31358	0.12113	0.0207	0.03927	0.09192	4.11e-09	6.05e-09	26	29	29
Per90	ENSG00000204920	ZNF155	-2.30986	-0.07623	0.0209	0.09828	0.20408	1.48e-19	5.38e-19	20	26	26
Per90	ENSG00000130957	FBP2	-2.30756	-0.15589	0.021	0.02337	0.0328	0.000545	0.000395	23	27	27
Per90	ENSG00000172340	SUCLG2	-2.30686	-0.07181	0.0211	0.11477	0.24725	6.07e-24	3e-23	12	16	16
Per90	ENSG00000136267	DGKB	-2.30399	-0.14604	0.0212	0.026	0.06687	6.32e-07	7.16e-07	7	7	7
Per90	ENSG00000124357	NAGK	2.30103	7.47881	0.0214	5e-05	0.00789	0.092	0.0391	1	1	1
Per90	ENSG00000204482	LST1	-2.30036	-0.21625	0.0214	0.01187	0.02216	0.00459	0.00275	14	15	15
Per90	ENSG00000198734	F5	-2.29911	-0.23991	0.0215	0.01282	0.02862	0.00125	0.000841	14	21	21
Per90	ENSG00000187905	AC002472.13	2.29759	0.08307	0.0216	0.1031	0.14325	9.7e-14	2.29e-13	34	53	53
Per90	ENSG00000166851	PLK1	-2.29721	-0.33091	0.0216	0.00691	0.01519	0.0192	0.00992	5	5	5
Per90	ENSG00000109854	HTATIP2	2.29656	0.09666	0.0216	0.06677	0.08882	7.72e-09	1.11e-08	26	43	43
Per90	ENSG00000150681	RGS18	2.29459	0.27941	0.0218	0.00746	0.01615	0.0157	0.00833	13	13	13
Per90	ENSG00000188488	SERPINA5	2.28757	0.04932	0.0222	0.23444	0.36948	7.66e-38	8.68e-37	33	34	34
Per90	ENSG00000196743	GM2A	2.28511	0.14256	0.0223	0.03141	0.05345	9.1e-06	8.78e-06	11	14	14
Per90	ENSG00000197157	SND1	2.28459	0.16472	0.0223	0.01872	0.03933	0.000149	0.000119	6	6	6
Per90	ENSG00000072864	NDE1	-2.28451	-0.09539	0.0223	0.06123	0.16754	5.15e-16	1.45e-15	15	20	20
Per90	ENSG00000166123	GPT2	2.28347	0.17541	0.0224	0.02728	0.05687	4.62e-06	4.68e-06	23	33	33
Per90	ENSG00000120885	CLU	2.28026	0.1678	0.0226	0.02032	0.01268	0.0324	0.0158	21	25	25
Per90	ENSG00000160193	WDR4	-2.27328	-0.48222	0.023	0.00235	0.00832	0.0835	0.0361	2	3	3
Per90	ENSG00000145879	SPINK7	-2.27262	-0.27266	0.023	0.00897	0.00968	0.0619	0.0279	14	18	18
Per90	ENSG00000163013	FBXO41	-2.26706	-0.34926	0.0234	0.01074	0.0237	0.00337	0.00208	11	17	17
Per90	ENSG00000171492	LRRC8D	2.2661	0.16236	0.0234	0.02154	0.05721	4.32e-06	4.39e-06	10	10	10
Per90	ENSG00000213160	KLHL23	-2.26429	-0.11028	0.0236	0.05989	0.10482	2.97e-10	5e-10	47	67	67
Per90	ENSG00000183558	HIST2H2AA3	-2.26277	-0.82158	0.0236	0.00244	0.00872	0.0765	0.0334	10	23	23
Per90	ENSG00000067798	NAV3	-2.26155	-0.12806	0.0237	0.04027	0.06098	2.04e-06	2.16e-06	25	34	34
Per90	ENSG00000068028	RASSF1	-2.26148	-0.17886	0.0237	0.02843	0.01331	0.0284	0.0141	24	41	41
Per90	ENSG00000078140	UBE2K	-2.2534	-0.31865	0.0242	0.00998	0.05416	7.91e-06	7.72e-06	11	12	12
Per90	ENSG00000124104	SNX21	2.25277	0.12166	0.0243	0.04324	0.05558	5.96e-06	5.93e-06	17	19	19
Per90	ENSG00000001036	FUCA2	2.25196	0.18839	0.0243	0.03127	0.0311	0.000764	0.000538	33	48	48
Per90	ENSG00000112357	PEX7	2.25101	0.07948	0.0244	0.07826	0.15676	5.35e-15	1.4e-14	12	12	12
Per90	ENSG00000103549	RNF40	-2.24987	-0.16885	0.0245	0.01508	0.00734	0.104	0.0434	24	40	40
Per90	ENSG00000189403	HMGB1	-2.24493	-0.18519	0.0248	0.01953	0.13665	3.93e-13	8.8e-13	19	38	38
Per90	ENSG00000224940	PRRT4	2.2434	0.82449	0.0249	0.00623	0.00751	0.1	0.042	14	20	20
Per90	ENSG00000088543	C3orf18	-2.2387	-0.17604	0.0252	0.0266	0.03503	0.00035	0.000263	22	23	23
Per90	ENSG00000136051	KIAA1033	2.2386	0.04303	0.0252	0.29835	0.43594	1.47e-46	2.83e-45	38	40	40
Per90	ENSG00000117228	GBP1	2.23678	0.14005	0.0253	0.04069	0.02265	0.00415	0.00251	42	72	72
Per90	ENSG00000151062	CACNA2D4	-2.23628	-0.18596	0.0253	0.02389	0.01208	0.0369	0.0177	31	42	42
Per90	ENSG00000196586	MYO6	2.23532	0.14874	0.0254	0.02782	0.05987	2.54e-06	2.65e-06	26	37	37
Per90	ENSG00000166266	CUL5	2.23151	0.12428	0.0256	0.03871	0.016	0.0162	0.00855	50	67	67
Per90	ENSG00000040275	SPDL1	-2.23116	-0.10049	0.0257	0.04962	0.0801	4.47e-08	5.89e-08	37	39	39
Per90	ENSG00000089195	TRMT6	2.22992	0.15565	0.0258	0.03194	0.01176	0.0395	0.0188	43	67	67
Per90	ENSG00000198039	ZNF273	-2.22967	-0.14635	0.0258	0.02726	0.03162	0.000689	0.000489	20	29	29
Per90	ENSG00000187583	PLEKHN1	2.22625	0.33277	0.026	0.01542	0.01987	0.00731	0.00418	14	26	26
Per90	ENSG00000149311	ATM	2.22324	0.23911	0.0262	0.00932	0.01749	0.0119	0.00648	7	7	7
Per90	ENSG00000142892	PIGK	-2.22239	-0.16457	0.0263	0.01929	0.02992	0.000968	0.000666	12	14	14
Per90	ENSG00000164081	TEX264	-2.21965	-0.17133	0.0264	0.01798	0.03941	0.000147	0.000118	5	6	6
Per90	ENSG00000179598	PLD6	2.21964	0.498	0.0264	0.00252	0.00713	0.109	0.0452	3	3	3
Per90	ENSG00000170417	TMEM182	2.21526	1.35754	0.0267	0.00031	0.00905	0.071	0.0313	4	4	4
Per90	ENSG00000163960	UBXN7	-2.21466	-0.30115	0.0268	0.00622	0.01407	0.0242	0.0122	16	16	16
Per90	ENSG00000163017	ACTG2	2.21288	0.18329	0.0269	0.03929	0.02971	0.00101	0.000691	41	72	72
Per90	ENSG00000181513	ACBD4	2.20976	0.18015	0.0271	0.019	0.02325	0.00369	0.00225	14	24	24
Per90	ENSG00000205832	C16orf96	-2.20664	-0.21148	0.0273	0.01443	0.02478	0.00271	0.00171	11	12	12
Per90	ENSG00000125633	CCDC93	2.20659	0.19658	0.0273	0.01395	0.00695	0.114	0.0468	34	41	41
Per90	ENSG00000167766	ZNF83	2.20572	0.05484	0.0274	0.23073	0.30921	1.09e-30	8.42e-30	35	52	52
Per90	ENSG00000150776	C11orf57	-2.2049	-0.1477	0.0275	0.02331	0.0339	0.000438	0.000324	32	50	50
Per90	ENSG00000160352	ZNF714	2.2031	0.14738	0.0276	0.03355	0.05411	7.98e-06	7.79e-06	28	45	45
Per90	ENSG00000082212	ME2	2.19922	0.11475	0.0279	0.03544	0.06002	2.47e-06	2.58e-06	22	28	28
Per90	ENSG00000089775	ZBTB25	-2.19477	-0.1296	0.0282	0.03196	0.02061	0.00628	0.00366	34	43	43
Per90	ENSG00000152192	POU4F1	2.19383	0.08564	0.0282	0.06671	0.08145	3.41e-08	4.54e-08	35	37	37
Per90	ENSG00000072954	TMEM38A	2.19312	0.10218	0.0283	0.06193	0.07966	4.89e-08	6.4e-08	38	46	46
Per90	ENSG00000105576	TNPO2	2.19243	0.20688	0.0283	0.0113	0.05196	1.22e-05	1.16e-05	3	3	3
Per90	ENSG00000100023	PPIL2	-2.19114	-0.23496	0.0284	0.01032	0.03906	0.000157	0.000126	3	4	4
Per90	ENSG00000129355	CDKN2D	2.18278	0.08716	0.0291	0.07316	0.1411	1.53e-13	3.56e-13	29	29	29
Per90	ENSG00000066923	STAG3	2.18146	0.10505	0.0291	0.0458	0.0865	1.23e-08	1.73e-08	15	16	16
Per90	ENSG00000188186	LAMTOR4	-2.18031	-0.11549	0.0292	0.1357	0.2175	6.78e-21	2.8e-20	19	25	25
Per90	ENSG00000108352	RAPGEFL1	2.17919	0.07633	0.0293	0.06779	0.10266	4.61e-10	7.63e-10	15	17	17
Per90	ENSG00000078237	C12orf5	2.17758	0.36026	0.0294	0.0059	0.05687	4.61e-06	4.67e-06	16	19	19
Per90	ENSG00000095485	CWF19L1	-2.1772	-0.04814	0.0295	0.20767	0.32683	1.03e-32	8.87e-32	22	24	24
Per90	ENSG00000127366	TAS2R5	-2.17361	-0.08703	0.0297	0.04873	0.03715	0.00023	0.000178	37	53	53
Per90	ENSG00000160213	CSTB	2.17264	0.06395	0.0298	0.15026	0.25787	4.63e-25	2.49e-24	32	42	42
Per90	ENSG00000018699	TTC27	2.1712	0.06946	0.0299	0.11528	0.21194	2.45e-20	9.46e-20	16	21	21
Per90	ENSG00000015592	STMN4	2.1695	0.24987	0.03	0.01566	0.00751	0.1	0.042	20	24	24
Per90	ENSG00000140319	SRP14	2.16872	0.09152	0.0301	0.05885	0.10754	1.7e-10	2.94e-10	24	28	28
Per90	ENSG00000108839	ALOX12	-2.16792	-0.22245	0.0302	0.01148	0.02855	0.00127	0.000852	12	12	12
Per90	ENSG00000182141	ZNF708	2.16772	0.04908	0.0302	0.17164	0.24737	5.9e-24	2.93e-23	65	90	90
Per90	ENSG00000117523	PRRC2C	-2.16279	-0.13053	0.0306	0.04011	0.03368	0.000457	0.000337	32	44	44
Per90	ENSG00000187624	C17orf97	-2.16066	-0.03881	0.0307	0.51298	0.63461	1.73e-80	2.45e-78	18	48	48
Per90	ENSG00000160094	ZNF362	2.15875	0.1312	0.0309	0.02869	0.06789	5.16e-07	5.93e-07	8	8	8
Per90	ENSG00000134461	ANKRD16	2.15771	0.19684	0.0309	0.01504	0.03894	0.000161	0.000128	8	10	10
Per90	ENSG00000106565	TMEM176B	-2.15666	-0.06453	0.031	0.14233	0.19697	7.43e-19	2.54e-18	60	78	78
Per90	ENSG00000142686	C1orf216	-2.15585	-0.13859	0.0311	0.03748	0.06308	1.34e-06	1.46e-06	12	14	14
Per90	ENSG00000064835	POU1F1	2.15411	0.15457	0.0312	0.02042	0.05098	1.48e-05	1.39e-05	8	9	9
Per90	ENSG00000215717	TMEM167B	2.1493	0.3151	0.0316	0.0047	0.01912	0.00852	0.0048	3	6	6
Per90	ENSG00000123411	IKZF4	-2.14905	-0.24534	0.0316	0.00792	0.02505	0.00256	0.00162	12	12	12
Per90	ENSG00000171530	TBCA	-2.14705	-0.07332	0.0318	0.0945	0.16236	1.59e-15	4.33e-15	16	17	17
Per90	ENSG00000168610	STAT3	-2.14679	-0.10026	0.0318	0.05359	0.10071	6.87e-10	1.11e-09	12	13	13
Per90	ENSG00000254852	NPIPA2	2.14677	0.08316	0.0318	0.1093	0.14631	5.05e-14	1.22e-13	46	62	62
Per90	ENSG00000164136	IL15	-2.14301	-0.127	0.0321	0.04616	0.06852	4.55e-07	5.27e-07	28	33	33
Per90	ENSG00000146540	C7orf50	2.1424	0.13535	0.0322	0.02834	0.04514	4.71e-05	4.1e-05	18	34	34
Per90	ENSG00000198171	DDRGK1	2.13911	0.07145	0.0324	0.09432	0.13698	3.66e-13	8.24e-13	27	31	31
Per90	ENSG00000150722	PPP1R1C	-2.13572	-0.13459	0.0327	0.06154	0.05084	1.53e-05	1.43e-05	32	40	40
Per90	ENSG00000158869	FCER1G	2.13235	0.1475	0.033	0.02953	0.06835	4.7e-07	5.44e-07	14	14	14
Per90	ENSG00000027075	PRKCH	2.13086	0.10435	0.0331	0.04678	0.08131	3.51e-08	4.67e-08	21	25	25
Per90	ENSG00000223510	CDRT15	-2.12341	-0.16968	0.0337	0.01869	0.07318	1.79e-07	2.18e-07	6	6	6
Per90	ENSG00000205018	RP11-830F9.6	2.11923	0.42783	0.0341	0.00508	0.01248	0.0339	0.0165	10	16	16
Per90	ENSG00000102543	CDADC1	2.11674	0.09919	0.0343	0.07169	0.08692	1.13e-08	1.6e-08	43	58	58
Per90	ENSG00000103037	SETD6	2.11484	1.87715	0.0344	0.00042	0.02368	0.00338	0.00209	3	4	4
Per90	ENSG00000069275	NUCKS1	-2.11469	-0.28235	0.0345	0.00673	0.01239	0.0345	0.0167	7	7	7
Per90	ENSG00000139131	YARS2	2.11455	0.09664	0.0345	0.04755	0.05363	8.78e-06	8.49e-06	44	56	56
Per90	ENSG00000145107	TM4SF19	-2.11238	-0.04878	0.0347	0.20557	0.32795	7.63e-33	6.62e-32	46	54	54
Per90	ENSG00000147485	PXDNL	2.11156	0.08669	0.0347	0.06586	0.09887	1e-09	1.59e-09	23	31	31
Per90	ENSG00000074755	ZZEF1	-2.11146	-0.21214	0.0347	0.0104	0.01392	0.025	0.0126	11	16	16
Per90	ENSG00000197013	ZNF429	2.11146	0.05141	0.0347	0.20743	0.28722	3.14e-28	2.05e-27	25	35	35
Per90	ENSG00000121064	SCPEP1	-2.10961	-0.05377	0.0349	0.14812	0.25314	1.46e-24	7.52e-24	16	16	16
Per90	ENSG00000185033	SEMA4B	2.10883	0.10855	0.035	0.04212	0.09881	1.01e-09	1.61e-09	10	11	11
Per90	ENSG00000047056	WDR37	-2.10806	-0.24218	0.035	0.00828	0.03368	0.000457	0.000337	5	7	7
Per90	ENSG00000110697	PITPNM1	-2.10592	-0.19885	0.0352	0.01833	0.00921	0.0686	0.0304	15	33	33
Per90	ENSG00000170909	OSCAR	-2.10471	-0.1253	0.0353	0.06213	0.08453	1.83e-08	2.52e-08	59	99	99
Per90	ENSG00000001084	GCLC	2.10166	0.18796	0.0356	0.01384	0.04599	3.99e-05	3.51e-05	6	6	6
Per90	ENSG00000198931	APRT	-2.09964	-0.12704	0.0358	0.02704	0.06629	7.09e-07	7.99e-07	8	12	12
Per90	ENSG00000137876	RSL24D1	2.09873	0.23005	0.0358	0.00899	0.00888	0.0737	0.0323	13	14	14
Per90	ENSG00000140443	IGF1R	-2.097	-0.13902	0.036	0.03533	0.01448	0.0222	0.0113	55	67	67
Per90	ENSG00000166037	CEP57	-2.09629	-0.05289	0.0361	0.1889	0.23383	1.49e-22	6.86e-22	82	89	89
Per90	ENSG00000089327	FXYD5	-2.09616	-0.22235	0.0361	0.00922	0.02807	0.0014	0.000932	7	7	7
Per90	ENSG00000196136	SERPINA3	2.09577	0.09433	0.0361	0.06041	0.1212	1.01e-11	1.99e-11	10	11	11
Per90	ENSG00000146453	PNLDC1	2.09556	0.22102	0.0361	0.01454	0.02589	0.00216	0.00139	5	8	8
Per90	ENSG00000105325	FZR1	2.09495	0.27604	0.0362	0.00659	0.01576	0.017	0.00894	5	6	6
Per90	ENSG00000149054	ZNF215	2.09391	0.07469	0.0363	0.08443	0.10763	1.67e-10	2.89e-10	47	49	49
Per90	ENSG00000120805	ARL1	-2.09244	-0.0913	0.0364	0.06619	0.14076	1.65e-13	3.81e-13	14	15	15
Per90	ENSG00000135469	COQ10A	2.09122	0.22327	0.0365	0.00927	0.01686	0.0135	0.00729	5	8	8
Per90	ENSG00000118514	ALDH8A1	2.08752	0.04019	0.0368	0.28627	0.40557	1.86e-42	3.02e-41	34	37	37
Per90	ENSG00000197249	SERPINA1	-2.08637	-0.43423	0.0369	0.00459	0.00682	0.117	0.0481	10	11	11
Per90	ENSG00000205362	MT1A	-2.08554	-0.2646	0.037	0.00808	0.00926	0.0678	0.0301	8	9	9
Per90	ENSG00000178988	MRFAP1L1	-2.08519	-0.2025	0.0371	0.01703	0.03237	0.000594	0.000427	18	20	20
Per90	ENSG00000198862	LTN1	2.07957	0.11572	0.0376	0.03903	0.02084	0.00601	0.00351	19	32	32
Per90	ENSG00000104299	INTS9	-2.07825	-0.13381	0.0377	0.02295	0.00851	0.0801	0.0348	31	43	43
Per90	ENSG00000197629	MPEG1	2.07749	0.18275	0.0378	0.02324	0.03523	0.000336	0.000253	19	22	22
Per90	ENSG00000113525	IL5	-2.07255	-0.14066	0.0382	0.029	0.03949	0.000144	0.000116	22	24	24
Per90	ENSG00000223865	HLA-DPB1	-2.07075	-0.04622	0.0384	0.24815	0.4427	1.67e-47	3.34e-46	84	104	104
Per90	ENSG00000113273	ARSB	2.06752	0.10473	0.0387	0.05947	0.02051	0.00641	0.00372	59	78	78
Per90	ENSG00000152700	SAR1B	-2.06718	-0.14571	0.0387	0.02398	0.0261	0.00208	0.00134	25	28	28
Per90	ENSG00000156239	N6AMT1	2.06674	0.09733	0.0388	0.05185	0.09844	1.09e-09	1.72e-09	34	38	38
Per90	ENSG00000084093	REST	2.06522	0.18939	0.0389	0.01328	0.02312	0.00378	0.00231	12	16	16
Per90	ENSG00000166529	ZSCAN21	2.06439	0.10257	0.039	0.04378	0.11939	1.46e-11	2.85e-11	13	14	14
Per90	ENSG00000256269	HMBS	2.06025	0.05784	0.0394	0.12854	0.21066	3.29e-20	1.26e-19	23	25	25
Per90	ENSG00000121542	SEC22A	2.05948	0.08962	0.0394	0.05883	0.09835	1.11e-09	1.76e-09	30	42	42
Per90	ENSG00000134955	SLC37A2	2.05534	0.16982	0.0398	0.02408	0.02889	0.00119	0.000803	19	27	27
Per90	ENSG00000139197	PEX5	2.0536	0.06952	0.04	0.11048	0.19793	5.98e-19	2.07e-18	15	18	18
Per90	ENSG00000151468	CCDC3	-2.05259	-0.11414	0.0401	0.03564	0.08207	3.01e-08	4.04e-08	11	12	12
Per90	ENSG00000064012	CASP8	-2.05121	-0.11566	0.0402	0.03398	0.07364	1.64e-07	2e-07	13	15	15
Per90	ENSG00000161326	DUSP14	-2.04916	-0.06934	0.0404	0.09095	0.16933	3.48e-16	9.9e-16	21	23	23
Per90	ENSG00000100350	FOXRED2	2.04882	0.20017	0.0405	0.01208	0.00739	0.103	0.043	9	20	20
Per90	ENSG00000228696	ARL17B	-2.04852	-0.11093	0.0405	0.10043	0.21261	2.1e-20	8.2e-20	36	54	54
Per90	ENSG00000214087	ARL16	-2.04821	-0.03704	0.0405	0.30653	0.43036	8.64e-46	1.59e-44	34	38	38
Per90	ENSG00000158457	TSPAN33	2.04687	0.10974	0.0407	0.12486	0.13774	3.12e-13	7.05e-13	77	104	104
Per90	ENSG00000100304	TTLL12	-2.04573	-0.08494	0.0408	0.07443	0.20868	5.18e-20	1.95e-19	11	12	12
Per90	ENSG00000070540	WIPI1	-2.04536	-0.1599	0.0408	0.0179	0.03268	0.000558	0.000403	9	10	10
Per90	ENSG00000114796	KLHL24	-2.0425	-0.10368	0.0411	0.07039	0.06008	2.44e-06	2.55e-06	49	57	57
Per90	ENSG00000173621	LRFN4	2.04044	0.36962	0.0413	0.00529	0.02936	0.00108	0.000736	8	18	18
Per90	ENSG00000183423	LRIT3	2.04039	0.08418	0.0413	0.07834	0.03811	0.00019	0.000149	76	106	106
Per90	ENSG00000164694	FNDC1	-2.0402	-0.15498	0.0413	0.04353	0.04686	3.35e-05	2.99e-05	63	71	71
Per90	ENSG00000106012	IQCE	2.03704	0.10945	0.0416	0.04737	0.06102	2.03e-06	2.15e-06	23	26	26
Per90	ENSG00000102531	FNDC3A	-2.03177	-0.20966	0.0422	0.01887	0.01525	0.0189	0.0098	31	31	31
Per90	ENSG00000102760	RGCC	-2.02824	-0.10374	0.0425	0.03858	0.07599	1.02e-07	1.28e-07	15	17	17
Per90	ENSG00000162433	AK4	2.02659	0.12244	0.0427	0.03759	0.04099	0.000107	8.78e-05	37	50	50
Per90	ENSG00000135702	CHST5	2.02219	0.15634	0.0432	0.02007	0.01429	0.0231	0.0117	28	43	43
Per90	ENSG00000149679	CABLES2	-2.02192	-0.18742	0.0432	0.02138	0.049	2.19e-05	2.01e-05	14	15	15
Per90	ENSG00000134318	ROCK2	2.02018	0.19123	0.0434	0.00739	0.008	0.0898	0.0383	15	15	15
Per90	ENSG00000196220	SRGAP3	2.01899	0.0798	0.0435	0.10076	0.05424	7.78e-06	7.61e-06	76	101	101
Per90	ENSG00000115524	SF3B1	2.01667	0.14638	0.0437	0.02939	0.02534	0.00242	0.00153	23	41	41
Per90	ENSG00000054793	ATP9A	2.01443	0.07745	0.044	0.07815	0.19382	1.52e-18	5.07e-18	52	65	65
Per90	ENSG00000132507	EIF5A	-2.01123	-0.08194	0.0443	0.07395	0.11781	2.03e-11	3.89e-11	29	51	51
Per90	ENSG00000148248	SURF4	2.01084	0.12644	0.0443	0.04214	0.05046	1.64e-05	1.54e-05	48	56	56
Per90	ENSG00000033867	SLC4A7	-2.01061	-0.23353	0.0444	0.00711	0.02108	0.00571	0.00335	15	15	15
Per90	ENSG00000118407	FILIP1	2.00723	0.16028	0.0447	0.02495	0.02312	0.00378	0.00231	32	33	33
Per90	ENSG00000108823	SGCA	2.00709	0.2651	0.0447	0.00728	0.0326	0.000567	0.000409	1	2	2
Per90	ENSG00000198492	YTHDF2	2.00568	5.6602	0.0449	5e-05	0.00816	0.0865	0.0371	1	1	1
Per90	ENSG00000107779	BMPR1A	-2.00507	-0.16905	0.045	0.01594	0.03268	0.000558	0.000404	12	12	12
Per90	ENSG00000127220	ABHD8	2.00485	0.07058	0.045	0.09016	0.18554	9.69e-18	3.04e-17	23	28	28
Per90	ENSG00000163453	IGFBP7	-2.00243	-0.20308	0.0452	0.01578	0.00748	0.101	0.0423	30	39	39
Per90	ENSG00000109787	KLF3	2.00143	2.73847	0.0453	6e-05	0.00821	0.0855	0.0368	2	2	2
Per90	ENSG00000204160	ZDHHC18	2.00103	0.11963	0.0454	0.04067	0.04786	2.75e-05	2.49e-05	31	42	42
Per90	ENSG00000172878	METAP1D	-2.0006	-0.10154	0.0454	0.06243	0.04092	0.000109	8.89e-05	48	64	64
Per90	ENSG00000113240	CLK4	1.99999	0.10295	0.0455	0.0442	0.08561	1.48e-08	2.05e-08	8	8	8
Per90	ENSG00000140470	ADAMTS17	1.99834	0.22722	0.0457	0.01278	0.02437	0.00294	0.00184	9	11	11
Per90	ENSG00000266967	AARSD1	1.99506	0.4706	0.046	0.00451	0.04491	4.93e-05	4.27e-05	3	7	7
Per90	ENSG00000254470	AP5B1	-1.99448	-0.12419	0.0461	0.02663	0.03924	0.000152	0.000121	15	24	24
Per90	ENSG00000166750	SLFN5	-1.99159	-0.03857	0.0464	0.28943	0.39192	1.11e-40	1.52e-39	47	53	53
Per90	ENSG00000213523	SRA1	-1.99078	-0.09302	0.0465	0.06374	0.11106	8.21e-11	1.47e-10	25	33	33
Per90	ENSG00000117475	BLZF1	1.98987	0.12309	0.0466	0.03676	0.05112	1.44e-05	1.36e-05	15	23	23
Per90	ENSG00000258365	RP11-1105G2.3	-1.98884	-0.19915	0.0467	0.01134	0.01792	0.0109	0.00599	12	13	13
Per90	ENSG00000105193	RPS16	-1.98828	-0.03888	0.0468	0.29562	0.43542	1.73e-46	3.31e-45	11	15	15
Per90	ENSG00000183060	LYSMD4	1.9879	0.06522	0.0468	0.11544	0.22618	9e-22	3.96e-21	19	23	23
Per90	ENSG00000101193	GID8	1.9875	0.27115	0.0469	0.008	0.01674	0.0139	0.00745	12	25	25
Per90	ENSG00000164074	C4orf29	1.98665	1.05861	0.047	0.00289	0.00936	0.0664	0.0296	4	11	11
Per90	ENSG00000135213	POM121C	1.98484	0.12932	0.0472	0.0285	0.07291	1.89e-07	2.3e-07	7	8	8
Per90	ENSG00000248905	FMN1	1.98088	0.13508	0.0476	0.0255	0.07276	1.95e-07	2.36e-07	7	7	7
Per90	ENSG00000115677	HDLBP	-1.9798	-0.25092	0.0477	0.00746	0.03054	0.000854	0.000595	6	10	10
Per90	ENSG00000185739	SRL	1.97957	0.20754	0.0478	0.03493	0.03311	0.000512	0.000373	30	46	46
Per90	ENSG00000154529	CNTNAP3B	-1.97929	-0.24837	0.0478	0.02069	0.17271	1.66e-16	4.84e-16	10	29	29
Per90	ENSG00000153904	DDAH1	-1.97823	-0.11622	0.0479	0.03213	0.03436	0.000399	0.000297	32	35	35
Per90	ENSG00000033800	PIAS1	1.97591	0.109	0.0482	0.02923	0.04393	5.99e-05	5.1e-05	22	29	29
Per90	ENSG00000172661	FAM21C	1.97505	0.10726	0.0483	0.09303	0.15105	1.83e-14	4.63e-14	24	42	42
Per90	ENSG00000012983	MAP4K5	-1.97453	-0.28321	0.0483	0.00546	0.01498	0.02	0.0103	4	4	4
Per90	ENSG00000107937	GTPBP4	-1.97451	-0.14347	0.0483	0.02935	0.07819	6.57e-08	8.49e-08	18	38	38
Per90	ENSG00000149823	VPS51	1.97277	0.21199	0.0485	0.00962	0.00944	0.0652	0.0291	21	37	37
Per90	ENSG00000160145	KALRN	-1.97217	-0.1217	0.0486	0.03244	0.09631	1.69e-09	2.61e-09	14	16	16
Per90	ENSG00000189266	PNRC2	1.96893	0.08366	0.049	0.07702	0.06233	1.56e-06	1.68e-06	54	82	82
Per90	ENSG00000226742	HSBP1L1	-1.96424	-0.04601	0.0495	0.20034	0.32568	1.4e-32	1.2e-31	33	34	34
Per90	ENSG00000149743	TRPT1	-1.96337	-0.04014	0.0496	0.29907	0.36494	2.79e-37	3.13e-36	60	100	100
Per90	ENSG00000136295	TTYH3	-1.9611	-0.14102	0.0499	0.04984	0.04401	5.9e-05	5.04e-05	39	66	66
