# Supplementary material for: Associations of variants In the hexokinase 1 and interleukin 18 receptor regions with oxyhemoglobin saturation during sleep
Source: PLoS Genet. 2019 Apr 16;15(4):e1007739. doi: 10.1371/journal.pgen.1007739 (PMC6467367; doi:10.1371/journal.pgen.1007739)
Supplement: S19 Table — Lead results (p < 0.05) are shown. Note that Ensembl IDs obtained from MetaXcan are occasionally unavailable. (XLS) [file pgen.1007739.s041.xls]

## Sheet: Table S19
Table S19. MetaXcan gene-level results for DGN whole blood in European-Americans.
Lead results (p < 0.05) are shown. Note that Ensembl IDs obtained from MetaXcan are occasionally unavailable.
Phenotype	Ensembl_ID	Gene	zscore	effect_size	pvalue	var_g	pred_perf_r2	pred_perf_pval	pred_perf_qval	n_snps_used	n_snps_in_cov	n_snps_in_model
Avg SpO2	ENSG00000187134	AKR1C1	3.97014	0.12674	7.18e-05	0.14009	0.12854	2.38e-29	8.8e-29	109	109	109
Avg SpO2	ENSG00000168884	TNIP2	-3.90934	-0.2103	9.26e-05	0.04318	0.05062	4.8e-12	1.07e-11	37	37	39
Avg SpO2	ENSG00000081059	TCF7	-3.8716	-0.74273	0.000108	0.00508	0.00318	0.087	0.113	14	14	15
Avg SpO2	ENSG00000121552	CSTA	-3.83786	-0.72881	0.000124	0.0038	0.00588	0.0199	0.0273	14	14	14
Avg SpO2	ENSG00000113558	SKP1	3.74415	1.81416	0.000181	0.0008	0.00124	0.286	0.353	4	4	4
Avg SpO2	ENSG00000151503	NCAPD3	3.64844	0.20836	0.000264	0.04311	0.08117	1.12e-18	3.12e-18	19	19	20
Avg SpO2	ENSG00000100100	PIK3IP1	3.64052	0.12593	0.000272	0.11006	0.16587	3.75e-38	1.69e-37	32	33	34
Avg SpO2	ENSG00000007062	PROM1	-3.63993	-1.17066	0.000273	0.00134	0	0.964	1	17	17	19
Avg SpO2	ENSG00000158887	MPZ	3.60492	0.14566	0.000312	0.08346	0.1198	2.42e-27	8.53e-27	89	89	89
Avg SpO2	ENSG00000198089	SFI1	3.56022	0.11075	0.000371	0.14339	0.20721	2.36e-48	1.3e-47	16	16	17
Avg SpO2	ENSG00000020181	GPR124	-3.55541	-0.09441	0.000377	0.27246	0.31551	8.67e-78	8.04e-77	42	42	43
Avg SpO2	ENSG00000162511	LAPTM5	-3.39923	-0.19722	0.000676	0.04371	0.06253	1.3e-14	3.17e-14	23	23	23
Avg SpO2	ENSG00000070061	IKBKAP	-3.37915	-0.1583	0.000727	0.06931	0.07233	9.69e-17	2.55e-16	39	40	40
Avg SpO2	ENSG00000100239	PPP6R2	3.37666	0.22799	0.000734	0.03582	0.02869	2.29e-07	4.22e-07	47	47	47
Avg SpO2	ENSG00000179085	DPM3	-3.37489	-0.63517	0.000738	0.00377	0.00067	0.431	0.52	12	12	12
Avg SpO2	ENSG00000119723	COQ6	3.36282	0.12364	0.000772	0.08782	0.16454	7.85e-38	3.51e-37	33	33	34
Avg SpO2	ENSG00000138942	RNF185	-3.35751	-0.07137	0.000786	0.2917	0.36835	7.15e-94	8.48e-93	55	55	56
Avg SpO2	ENSG00000103657	HERC1	3.35532	0.20004	0.000793	0.03812	0.06055	3.49e-14	8.38e-14	33	33	33
Avg SpO2	ENSG00000108592	FTSJ3	3.32645	0.1003	0.00088	0.15885	0.20588	5.13e-48	2.8e-47	31	31	31
Avg SpO2	ENSG00000228474	OST4	-3.31614	-1.06365	0.000913	0.0013	0.00016	0.699	0.817	6	6	6
Avg SpO2	ENSG00000196220	SRGAP3	-3.31589	-0.90439	0.000914	0.00177	6e-05	0.819	0.949	6	6	6
Avg SpO2	ENSG00000151632	AKR1C2	3.31505	0.04794	0.000916	0.70292	0.70888	9.22e-249	8.43e-247	26	26	26
Avg SpO2	ENSG00000120526	NUDCD1	3.30998	8.46667	0.000933	2e-05	0.00555	0.0237	0.0323	2	2	2
Avg SpO2	ENSG00000140280	LYSMD2	3.29276	9.13908	0.000992	2e-05	0.01548	0.000152	0.000242	2	2	2
Avg SpO2	ENSG00000124657	OR2B6	3.2696	0.7081	0.00108	0.00307	0.01425	0.00028	0.000438	1	1	2
Avg SpO2	ENSG00000106399	RPA3	-3.21204	-0.16748	0.00132	0.05024	0.06783	9.23e-16	2.35e-15	34	34	34
Avg SpO2	ENSG00000154845	PPP4R1	3.20542	0.1011	0.00135	0.13921	0.20464	1.05e-47	5.68e-47	37	37	38
Avg SpO2	ENSG00000256525	POLG2	3.20457	0.29362	0.00135	0.01655	0.01785	4.72e-05	7.73e-05	31	31	31
Avg SpO2	ENSG00000140455	USP3	3.19129	0.13313	0.00142	0.07843	0.10387	9.97e-24	3.21e-23	27	27	27
Avg SpO2	ENSG00000137726	FXYD6	3.18635	0.10467	0.00144	0.13162	0.20292	2.86e-47	1.54e-46	24	24	24
Avg SpO2	ENSG00000187742	SECISBP2	3.18523	0.1203	0.00145	0.10044	0.14956	2.93e-34	1.21e-33	23	23	23
Avg SpO2	ENSG00000108588	CCDC47	3.17707	0.34529	0.00149	0.01579	0.03203	4.48e-08	8.51e-08	3	3	3
Avg SpO2	ENSG00000008277	ADAM22	-3.16953	-0.38043	0.00153	0.00952	0.01745	5.74e-05	9.37e-05	15	15	15
Avg SpO2	EID1	EID1	3.16527	1.65384	0.00155	0.00053	0.00133	0.268	0.332	2	2	2
Avg SpO2	ENSG00000123836	PFKFB2	3.15021	0.23477	0.00163	0.02566	0.04326	1.81e-10	3.81e-10	18	18	18
Avg SpO2	ENSG00000073670	ADAM11	3.14002	0.25317	0.00169	0.01915	0.03567	7.51e-09	1.47e-08	6	6	6
Avg SpO2	ENSG00000164733	CTSB	3.1374	0.06846	0.0017	0.31187	0.38831	2.69e-100	3.5e-99	66	66	67
Avg SpO2	ENSG00000148200	NR6A1	-3.13018	-2.16002	0.00175	0.00029	0.0002	0.671	0.787	1	1	1
Avg SpO2	ENSG00000147604	RPL7	-3.111	-0.94471	0.00186	0.0015	0.00126	0.282	0.348	4	4	4
Avg SpO2	ENSG00000138031	ADCY3	-3.10827	-0.31397	0.00188	0.01293	0.0192	2.42e-05	4.02e-05	15	15	15
Avg SpO2	ENSG00000197208	SLC22A4	3.10736	0.10268	0.00189	0.13233	0.16547	4.69e-38	2.11e-37	28	28	28
Avg SpO2	ENSG00000117500	TMED5	3.10099	0.18507	0.00193	0.03733	0.05109	3.81e-12	8.57e-12	43	43	44
Avg SpO2	ENSG00000117724	CENPF	-3.07993	-0.60514	0.00207	0.00407	0.0084	0.00536	0.00772	3	3	3
Avg SpO2	ENSG00000180257	ZNF816	3.06402	0.30693	0.00218	0.01635	0.02906	1.91e-07	3.53e-07	15	15	15
Avg SpO2	ENSG00000161692	DBF4B	3.06236	0.04803	0.0022	0.5028	0.54665	3.23e-160	9.71e-159	56	56	56
Avg SpO2	ENSG00000198231	DDX42	-3.05206	-0.14884	0.00227	0.05964	0.08594	9.94e-20	2.86e-19	27	27	27
Avg SpO2	ENSG00000157657	ZNF618	3.04957	0.58869	0.00229	0.00373	0.00294	0.0998	0.129	11	11	11
Avg SpO2	C10orf46	C10orf46	-3.03769	-0.18236	0.00238	0.04125	0.07157	1.41e-16	3.7e-16	9	9	9
Avg SpO2	ENSG00000101361	NOP56	3.03641	0.11431	0.00239	0.10265	0.16349	1.4e-37	6.26e-37	18	18	18
Avg SpO2	ENSG00000090263	MRPS33	-3.03216	-0.16698	0.00243	0.04373	0.06307	9.95e-15	2.43e-14	30	30	30
Avg SpO2	ENSG00000096092	TMEM14A	3.01655	0.33406	0.00256	0.01459	0.01382	0.000347	0.00054	30	30	30
Avg SpO2	ENSG00000196428	TSC22D2	-3.01579	-0.75423	0.00256	0.00213	0.00231	0.145	0.185	8	8	8
Avg SpO2	ENSG00000243646	IL10RB	-3.00567	-0.16289	0.00265	0.05432	0.07049	2.44e-16	6.35e-16	41	41	41
Avg SpO2	ENSG00000145949	MYLK4	-2.98759	-0.08873	0.00281	0.13875	0.23921	1.29e-56	8.36e-56	24	24	24
Avg SpO2	ENSG00000135747	ZNF670	2.96626	0.24738	0.00301	0.02201	0.03375	1.92e-08	3.72e-08	16	16	16
Avg SpO2	ENSG00000139970	RTN1	-2.94772	-0.07917	0.0032	0.17335	0.21709	7.22e-51	4.18e-50	64	65	65
Avg SpO2	ENSG00000184983	NDUFA6	2.94686	0.07444	0.00321	0.22317	0.17256	9.1e-40	4.24e-39	120	120	120
Avg SpO2	ENSG00000153975	ZUFSP	2.94674	0.30084	0.00321	0.01457	0.02461	1.7e-06	3e-06	19	19	19
Avg SpO2	ENSG00000157426	AASDH	-2.94197	-0.06857	0.00326	0.25101	0.30899	6.85e-76	6.09e-75	30	30	30
Avg SpO2	KCNA6	KCNA6	-2.93721	-0.09802	0.00331	0.1182	0.20472	1.01e-47	5.46e-47	36	36	36
Avg SpO2	ENSG00000100150	DEPDC5	2.92862	0.12613	0.0034	0.07762	0.09263	3.26e-21	9.82e-21	51	51	52
Avg SpO2	ENSG00000154269	ENPP3	-2.91256	-0.33874	0.00358	0.00834	0.0338	1.88e-08	3.64e-08	7	7	8
Avg SpO2	ENSG00000175352	NRIP3	2.90741	0.37262	0.00364	0.0099	0.0149	0.000203	0.00032	10	10	10
Avg SpO2	ENSG00000119711	ALDH6A1	2.90175	0.18716	0.00371	0.03392	0.04223	3e-10	6.26e-10	20	20	20
Avg SpO2	ENSG00000114861	FOXP1	-2.8981	-0.50612	0.00375	0.00535	0.00643	0.0149	0.0207	15	15	15
Avg SpO2	ENSG00000106460	TMEM106B	2.89181	0.25762	0.00383	0.01871	0.03169	5.28e-08	1e-07	40	40	40
Avg SpO2	ENSG00000124191	TOX2	2.88871	0.15491	0.00387	0.04869	0.09184	4.87e-21	1.46e-20	23	23	23
Avg SpO2	ENSG00000152684	PELO	2.88484	0.06911	0.00392	0.26102	0.371	1.03e-94	1.24e-93	114	114	118
Avg SpO2	ENSG00000147364	FBXO25	2.88273	0.07401	0.00394	0.22612	0.20216	4.43e-47	2.37e-46	76	77	77
Avg SpO2	ENSG00000162063	CCNF	-2.87992	-0.18296	0.00398	0.04172	0.04347	1.63e-10	3.45e-10	30	30	30
Avg SpO2	ENSG00000137404	NRM	-2.86903	-0.46026	0.00412	0.00593	0.00071	0.42	0.507	31	31	34
Avg SpO2	ENSG00000198258	UBL5	2.86487	0.63891	0.00417	0.0028	0.00041	0.538	0.64	14	14	15
Avg SpO2	ENSG00000136367	ZFHX2	-2.86326	-0.34579	0.00419	0.0107	0.00689	0.0117	0.0164	23	23	23
Avg SpO2	ENSG00000006530	AGK	-2.85198	-0.19975	0.00434	0.02648	0.04362	1.51e-10	3.2e-10	20	20	21
Avg SpO2	ENSG00000140836	ZFHX3	-2.84739	-0.44718	0.00441	0.00625	0.0026	0.122	0.157	19	19	19
Avg SpO2	ENSG00000103266	STUB1	2.83451	0.99994	0.00459	0.00168	0.00039	0.549	0.653	8	8	8
Avg SpO2	ENSG00000132256	TRIM5	2.83128	0.13084	0.00464	0.06641	0.09288	2.87e-21	8.65e-21	31	31	31
Avg SpO2	ENSG00000184967	NOC4L	2.83108	0.09928	0.00464	0.14796	0.13174	4.31e-30	1.62e-29	120	120	120
Avg SpO2	ENSG00000162711	NLRP3	-2.81895	-0.07617	0.00482	0.181	0.23178	1.15e-54	7.13e-54	48	48	49
Avg SpO2	ENSG00000175806	MSRA	2.81888	0.08527	0.00482	0.15582	0.19342	6.79e-45	3.48e-44	62	62	62
Avg SpO2	ENSG00000144136	SLC20A1	-2.81717	-0.06888	0.00484	0.24072	0.29696	1.97e-72	1.65e-71	22	22	22
Avg SpO2	ENSG00000168056	LTBP3	-2.8126	-0.0701	0.00491	0.24976	0.2634	4.32e-63	3.12e-62	42	42	42
Avg SpO2	ENSG00000100393	EP300	-2.80629	-0.26922	0.00501	0.01598	0.01844	3.53e-05	5.8e-05	15	15	15
Avg SpO2	ENSG00000166130	IKBIP	-2.80594	-0.07345	0.00502	0.19671	0.24484	4.18e-58	2.78e-57	34	34	34
Avg SpO2	ENSG00000113520	IL4	-2.80549	-0.21136	0.00502	0.02901	0.04226	2.96e-10	6.18e-10	17	17	17
Avg SpO2	ENSG00000155438	MKI67IP	2.80447	0.36342	0.00504	0.00616	0.02871	2.28e-07	4.2e-07	2	2	2
Avg SpO2	ENSG00000106211	HSPB1	2.79977	0.18771	0.00511	0.03237	0.02509	1.34e-06	2.38e-06	28	28	28
Avg SpO2	ENSG00000196628	TCF4	2.79602	3.5686	0.00517	8e-05	0.00464	0.0386	0.0518	2	2	2
Avg SpO2	C17orf107	C17orf107	-2.78975	-0.07512	0.00527	0.21563	0.30958	4.64e-76	4.14e-75	10	10	10
Avg SpO2	ENSG00000158796	DEDD	2.78398	0.51408	0.00537	0.00508	0.01125	0.00126	0.00189	9	9	9
Avg SpO2	ENSG00000198453	ZNF568	2.77669	0.38741	0.00549	0.00741	0.01472	0.000222	0.000349	11	13	13
Avg SpO2	ENSG00000179833	SERTAD2	2.77324	0.46814	0.00555	0.00548	0.0044	0.0439	0.0586	9	9	9
Avg SpO2	ENSG00000164080	RAD54L2	2.77063	0.88331	0.00559	0.00128	0.00257	0.124	0.159	2	2	2
Avg SpO2	ENSG00000198624	CCDC69	2.76921	0.08784	0.00562	0.15991	0.20202	4.8e-47	2.56e-46	59	59	60
Avg SpO2	ENSG00000124145	SDC4	-2.76879	-0.32663	0.00563	0.0111	0.01885	2.88e-05	4.76e-05	44	44	45
Avg SpO2	ENSG00000121892	PDS5A	2.76494	1.1291	0.00569	0.00085	0.00033	0.582	0.689	2	2	2
Avg SpO2	ENSG00000239388	ASB14	-2.76011	-0.20384	0.00578	0.02446	0.01954	2.05e-05	3.42e-05	18	18	18
Avg SpO2	ENSG00000185000	DGAT1	2.74427	0.0834	0.00606	0.16877	0.18028	1.19e-41	5.77e-41	48	48	49
Avg SpO2	ENSG00000186074	CD300LF	2.74095	0.12841	0.00613	0.06621	0.0981	1.96e-22	6.11e-22	8	8	8
Avg SpO2	ENSG00000169193	CCDC126	-2.74004	-0.09479	0.00614	0.11044	0.15777	3.28e-36	1.41e-35	13	13	13
Avg SpO2	ENSG00000124459	ZNF45	-2.74002	-0.71589	0.00614	0.00194	0.00539	0.0258	0.0352	5	5	5
Avg SpO2	ENSG00000108654	DDX5	-2.73691	-0.06827	0.0062	0.24318	0.28079	7.03e-68	5.49e-67	11	11	11
Avg SpO2	ENSG00000143252	SDHC	2.73462	0.08162	0.00625	0.12687	0.21774	4.91e-51	2.86e-50	44	45	45
Avg SpO2	ENSG00000131459	GFPT2	-2.73386	-0.28375	0.00626	0.0136	0.02671	6.07e-07	1.09e-06	8	8	10
Avg SpO2	ENSG00000167740	CYB5D2	2.73303	0.12513	0.00628	0.07163	0.08575	1.09e-19	3.13e-19	29	30	30
Avg SpO2	ENSG00000100949	RABGGTA	2.73265	0.23164	0.00628	0.01811	0.04687	3.06e-11	6.65e-11	6	6	6
Avg SpO2	ENSG00000171611	PTCRA	2.72676	0.86292	0.0064	0.00201	0.00015	0.708	0.827	8	8	8
Avg SpO2	ENSG00000143845	ETNK2	2.72205	0.29734	0.00649	0.01363	0.00821	0.0059	0.00846	33	33	33
Avg SpO2	ENSG00000108509	CAMTA2	-2.72114	-0.12403	0.00651	0.07082	0.10219	2.38e-23	7.59e-23	25	25	25
Avg SpO2	ENSG00000106524	ANKMY2	2.7199	0.16046	0.00653	0.04679	0.07031	2.67e-16	6.94e-16	49	49	49
Avg SpO2	ENSG00000169435	RASSF6	2.71862	0.11515	0.00656	0.08063	0.06629	2e-15	5.03e-15	64	64	64
Avg SpO2	ENSG00000154309	DISP1	-2.71832	-0.13668	0.00656	0.05942	0.06657	1.74e-15	4.37e-15	33	33	33
Avg SpO2	ENSG00000147679	UTP23	-2.71081	-0.22624	0.00671	0.02085	0.02076	1.12e-05	1.9e-05	24	24	24
Avg SpO2	ENSG00000171132	PRKCE	-2.70309	-0.30225	0.00687	0.01174	0.00877	0.00444	0.00642	30	30	30
Avg SpO2	ENSG00000116254	CHD5	-2.70275	-0.16393	0.00688	0.04542	0.05718	1.87e-13	4.38e-13	34	34	34
Avg SpO2	ENSG00000013561	RNF14	-2.70147	-0.1613	0.0069	0.0417	0.06279	1.14e-14	2.79e-14	12	12	12
Avg SpO2	ENSG00000196312	HIATL2	-2.70108	-0.35209	0.00691	0.00932	0.01471	0.000223	0.00035	20	20	20
Avg SpO2	ENSG00000130940	CASZ1	2.70047	0.34241	0.00692	0.00907	0.00424	0.048	0.0639	15	15	15
Avg SpO2	ENSG00000196365	LONP1	2.69751	0.07678	0.00699	0.19156	0.22931	5.05e-54	3.1e-53	33	33	33
Avg SpO2	ENSG00000108469	RECQL5	2.69537	0.11563	0.00703	0.07038	0.05172	2.79e-12	6.3e-12	68	68	73
Avg SpO2	ENSG00000132423	COQ3	-2.69486	-0.67292	0.00704	0.00311	0.00195	0.181	0.228	14	14	14
Avg SpO2	ENSG00000163412	EIF4E3	-2.69077	-0.08212	0.00713	0.16202	0.18935	6.95e-44	3.5e-43	58	58	58
Avg SpO2	ENSG00000121542	SEC22A	-2.68429	-0.11468	0.00727	0.07431	0.09904	1.21e-22	3.79e-22	31	31	31
Avg SpO2	ENSG00000136144	RCBTB1	-2.68192	-0.05545	0.00732	0.36109	0.38326	1.19e-98	1.5e-97	91	91	91
Avg SpO2	ENSG00000197375	SLC22A5	2.66773	0.04216	0.00764	0.55088	0.63455	2.63e-203	1.26e-201	41	41	42
Avg SpO2	ENSG00000266173	STRADA	2.66381	0.23007	0.00773	0.01948	0.02383	2.48e-06	4.35e-06	20	20	20
Avg SpO2	ENSG00000116128	BCL9	2.65964	0.11195	0.00782	0.07814	0.13578	4.99e-31	1.92e-30	46	46	46
Avg SpO2	ENSG00000118600	TMEM5	2.6577	0.16669	0.00787	0.03576	0.02802	3.19e-07	5.84e-07	39	39	39
Avg SpO2	KIAA0564	KIAA0564	-2.6567	-0.16588	0.00789	0.03563	0.05625	2.96e-13	6.88e-13	14	14	14
Avg SpO2	ENSG00000144895	EIF2A	2.65019	0.0769	0.00804	0.15318	0.23344	4.23e-55	2.65e-54	20	20	20
Avg SpO2	ENSG00000042062	FAM65C	2.64773	0.09628	0.0081	0.11063	0.1379	1.6e-31	6.23e-31	27	27	27
Avg SpO2	ENSG00000196743	GM2A	-2.64703	-0.04003	0.00812	0.67116	0.79026	2.7873208958e-314	5.82727039977e-312	80	80	81
Avg SpO2	ENSG00000051596	THOC3	-2.64395	-0.21886	0.00819	0.02068	0.04963	7.83e-12	1.73e-11	20	20	22
Avg SpO2	ENSG00000173585	CCR9	-2.64335	-0.30246	0.00821	0.01128	0.01641	9.58e-05	0.000154	10	10	10
Avg SpO2	ENSG00000100604	CHGA	-2.64188	-0.48199	0.00824	0.00656	0.01197	0.000877	0.00134	10	10	10
Avg SpO2	FAM100B	FAM100B	-2.63386	-0.13504	0.00844	0.0554	0.08226	6.44e-19	1.81e-18	25	25	26
Avg SpO2	ENSG00000214711	CAPN14	2.63136	0.25583	0.0085	0.01643	0.03036	1.01e-07	1.9e-07	17	18	18
Avg SpO2	ENSG00000177868	CCDC23	2.62772	0.04698	0.0086	0.45231	0.47546	4.78e-131	9.68e-130	51	51	52
Avg SpO2	ENSG00000048471	SNX29	2.62595	0.12644	0.00864	0.05939	0.09963	8.92e-23	2.8e-22	37	37	38
Avg SpO2	ENSG00000071243	ING3	-2.62409	-0.20924	0.00869	0.02094	0.03097	7.5e-08	1.41e-07	24	24	24
Avg SpO2	ENSG00000126821	SGPP1	2.62343	1.08382	0.0087	0.00073	2e-05	0.898	1	7	7	7
Avg SpO2	ENSG00000155130	MARCKS	-2.61743	-0.23374	0.00886	0.0165	0.02621	7.75e-07	1.39e-06	12	12	12
Avg SpO2	ENSG00000115257	PCSK4	2.61727	0.0661	0.00886	0.36124	0.40368	2.18e-105	3.08e-104	16	16	16
Avg SpO2	ENSG00000077782	FGFR1	2.61612	0.04639	0.00889	0.43596	0.47631	2.27e-131	4.62e-130	67	67	67
Avg SpO2	ENSG00000147677	EIF3H	-2.60838	-1.03185	0.0091	0.00079	4e-05	0.852	0.984	3	3	3
Avg SpO2	ENSG00000123892	RAB38	2.60822	0.04963	0.0091	0.41382	0.47588	3.31e-131	6.73e-130	134	135	135
Avg SpO2	ENSG00000123297	TSFM	-2.60353	-0.06039	0.00923	0.2422	0.31962	5.41e-79	5.09e-78	32	32	32
Avg SpO2	ENSG00000122420	PTGFR	2.60157	0.08328	0.00928	0.12797	0.16958	4.79e-39	2.2e-38	52	52	52
Avg SpO2	ENSG00000104517	UBR5	2.59614	0.2288	0.00943	0.01852	0.01244	0.000693	0.00106	36	36	36
Avg SpO2	ENSG00000172824	CES4A	2.5959	0.21014	0.00943	0.02311	0.01127	0.00125	0.00187	37	37	37
Avg SpO2	ENSG00000111012	CYP27B1	2.59421	0.37194	0.00948	0.00642	0.00989	0.0025	0.00369	10	10	10
Avg SpO2	ENSG00000048140	TSPAN17	2.59349	0.14386	0.0095	0.04216	0.04094	5.65e-10	1.16e-09	39	39	41
Avg SpO2	ENSG00000135605	TEC	-2.59348	-1.93989	0.0095	0.00026	0.00031	0.594	0.702	1	1	1
Avg SpO2	ENSG00000148444	COMMD3	2.59327	0.6301	0.00951	0.0024	0.00212	0.163	0.206	6	6	6
Avg SpO2	ENSG00000169398	PTK2	-2.58728	-0.19644	0.00967	0.02506	0.03668	4.57e-09	9.06e-09	13	13	14
Avg SpO2	ENSG00000135407	AVIL	2.58582	0.18439	0.00971	0.02562	0.03948	1.16e-09	2.35e-09	17	18	18
Avg SpO2	ENSG00000141934	PPAP2C	2.58227	0.06606	0.00982	0.29737	0.38424	5.72e-99	7.3e-98	42	43	43
Avg SpO2	ENSG00000087338	GMCL1	2.58146	0.13263	0.00984	0.05407	0.06938	4.24e-16	1.09e-15	22	22	22
Avg SpO2	ENSG00000105371	ICAM4	-2.57953	-0.05385	0.00989	0.43599	0.54276	1.65e-158	4.8e-157	32	32	33
Avg SpO2	ENSG00000100105	PATZ1	2.57419	0.29758	0.01	0.01051	0.0177	5.08e-05	8.3e-05	11	12	12
Avg SpO2	ENSG00000104808	DHDH	2.5732	0.21417	0.0101	0.02152	0.02857	2.44e-07	4.48e-07	30	31	31
Avg SpO2	ENSG00000170448	NFXL1	-2.57303	-0.0363	0.0101	0.72007	0.77047	2.92e-296	4.81e-294	52	52	52
Avg SpO2	ENSG00000140948	ZCCHC14	2.56499	0.21261	0.0103	0.02136	0.03687	4.16e-09	8.27e-09	6	6	6
Avg SpO2	ENSG00000055950	MRPL43	2.564	0.05362	0.0103	0.31908	0.40516	6.92e-106	9.82e-105	17	17	17
Avg SpO2	ENSG00000108556	CHRNE	-2.56255	-0.0619	0.0104	0.26279	0.3352	1.24e-83	1.27e-82	29	29	29
Avg SpO2	ENSG00000164338	UTP15	2.5611	0.3914	0.0104	0.00572	0.00958	0.00293	0.00429	8	8	8
Avg SpO2	ENSG00000167515	TRAPPC2L	-2.55932	-0.04911	0.0105	0.39951	0.4093	2.78e-107	4.04e-106	27	28	28
Avg SpO2	ENSG00000198478	SH3BGRL2	2.5559	0.13538	0.0106	0.05232	0.05067	4.68e-12	1.05e-11	40	40	41
Avg SpO2	ENSG00000086506	HBQ1	-2.5551	-0.1503	0.0106	0.04103	0.06186	1.82e-14	4.41e-14	23	23	24
Avg SpO2	ENSG00000119559	C19orf25	-2.55386	-0.52289	0.0107	0.00591	0.00416	0.0502	0.0667	8	8	8
Avg SpO2	ENSG00000122406	RPL5	2.55342	0.71264	0.0107	0.00174	3e-05	0.859	0.992	7	7	7
Avg SpO2	ENSG00000166783	KIAA0430	2.55163	0.46153	0.0107	0.00417	0.00342	0.0761	0.0995	15	15	15
Avg SpO2	ENSG00000183955	SETD8	-2.54892	-0.05648	0.0108	0.31866	0.32644	5.2e-81	5.09e-80	46	47	47
Avg SpO2	ENSG00000056558	TRAF1	2.54544	0.13495	0.0109	0.0478	0.06676	1.58e-15	3.99e-15	45	45	45
Avg SpO2	ENSG00000100068	LRP5L	2.54403	0.13112	0.011	0.05409	0.07278	7.73e-17	2.04e-16	31	31	31
Avg SpO2	ENSG00000156050	FAM161B	2.54329	0.10815	0.011	0.06074	0.11067	2.91e-25	9.73e-25	26	26	28
Avg SpO2	ENSG00000092200	RPGRIP1	2.53561	0.22676	0.0112	0.01718	0.03588	6.77e-09	1.33e-08	14	14	14
Avg SpO2	ENSG00000258227	CLEC5A	-2.53208	-0.10719	0.0113	0.07266	0.09734	2.91e-22	9.03e-22	25	26	26
Avg SpO2	ENSG00000116761	CTH	-2.52971	-0.06581	0.0114	0.22218	0.25512	7.49e-61	5.21e-60	13	13	13
Avg SpO2	ENSG00000141576	RNF157	2.5285	0.11812	0.0115	0.06627	0.09419	1.46e-21	4.45e-21	21	21	21
Avg SpO2	ENSG00000100578	KIAA0586	-2.52671	-0.29952	0.0115	0.00933	0.02676	5.92e-07	1.07e-06	4	4	5
Avg SpO2	ENSG00000132906	CASP9	-2.52393	-0.10848	0.0116	0.07143	0.12182	8.37e-28	2.98e-27	33	33	34
Avg SpO2	ENSG00000170142	UBE2E1	-2.52355	-0.24296	0.0116	0.01657	0.00645	0.0147	0.0205	31	31	31
Avg SpO2	ENSG00000176563	CNTD1	-2.52294	-0.23272	0.0116	0.01651	0.03881	1.61e-09	3.26e-09	11	11	11
Avg SpO2	ENSG00000166888	STAT6	-2.51939	-0.2241	0.0118	0.01644	0.02154	7.66e-06	1.31e-05	14	14	14
Avg SpO2	ENSG00000009724	MASP2	-2.51661	-0.2423	0.0118	0.01477	0.02512	1.32e-06	2.35e-06	18	19	19
Avg SpO2	ENSG00000121417	ZNF211	2.51653	0.0855	0.0119	0.12982	0.17063	2.67e-39	1.23e-38	23	23	23
Avg SpO2	ENSG00000239605	C2orf61	-2.51576	-0.08612	0.0119	0.11305	0.18463	1.02e-42	5.02e-42	12	12	13
Avg SpO2	ENSG00000095539	SEMA4G	2.5153	0.13112	0.0119	0.05108	0.08709	5.53e-20	1.6e-19	18	18	18
Avg SpO2	ENSG00000213928	IRF9	2.51283	0.50402	0.012	0.00406	0.00326	0.083	0.108	17	17	17
Avg SpO2	ENSG00000177990	DPY19L2	2.5128	0.05846	0.012	0.22884	0.31282	5.28e-77	4.82e-76	9	9	9
Avg SpO2	ENSG00000161542	PRPSAP1	2.51253	0.72987	0.012	0.0017	0.00748	0.00861	0.0122	3	3	3
Avg SpO2	ENSG00000185052	SLC24A3	-2.50962	-0.0841	0.0121	0.12063	0.16503	6e-38	2.69e-37	35	36	36
Avg SpO2	ENSG00000175265	GOLGA8A	2.5092	0.19988	0.0121	0.02638	0.03008	1.16e-07	2.17e-07	41	41	41
Avg SpO2	ENSG00000197766	CFD	2.50483	0.06536	0.0123	0.21396	0.44759	1.08e-120	1.9e-119	105	105	108
Avg SpO2	ENSG00000151498	ACAD8	-2.50029	-0.06478	0.0124	0.21006	0.31265	5.92e-77	5.4e-76	11	12	12
Avg SpO2	ENSG00000139174	PRICKLE1	2.49941	0.20028	0.0124	0.02346	0.02406	2.22e-06	3.89e-06	32	32	33
Avg SpO2	ENSG00000037897	METTL1	2.4964	0.25102	0.0125	0.01261	0.0281	3.07e-07	5.62e-07	17	17	17
Avg SpO2	ENSG00000064989	CALCRL	-2.49386	-0.17448	0.0126	0.02689	0.04132	4.69e-10	9.7e-10	11	11	11
Avg SpO2	ENSG00000163235	TGFA	-2.49172	-0.2497	0.0127	0.01376	0.024	2.29e-06	4.01e-06	19	19	20
Avg SpO2	ENSG00000124444	ZNF576	-2.4844	-0.13697	0.013	0.04893	0.05192	2.53e-12	5.71e-12	37	37	37
Avg SpO2	ENSG00000111647	UHRF1BP1L	-2.48257	-0.09301	0.013	0.10286	0.15582	9.58e-36	4.09e-35	31	31	33
Avg SpO2	ENSG00000090339	ICAM1	-2.47963	-0.12031	0.0132	0.07733	0.10687	2.1e-24	6.9e-24	32	32	33
Avg SpO2	ATP6V1G2	ATP6V1G2	2.47748	0.06132	0.0132	0.2533	0.24753	8.08e-59	5.42e-58	100	101	108
Avg SpO2	IFI30	IFI30	-2.47316	-0.07256	0.0134	0.17757	0.20141	6.86e-47	3.65e-46	30	31	31
Avg SpO2	ENSG00000173894	CBX2	-2.46894	-1.86476	0.0136	0.00026	0.00216	0.158	0.201	4	4	4
Avg SpO2	ENSG00000173175	ADCY5	-2.46873	-0.27954	0.0136	0.01109	0.01971	1.89e-05	3.15e-05	13	13	13
Avg SpO2	ENSG00000141503	MINK1	-2.46711	-0.07111	0.0136	0.17253	0.19427	4.19e-45	2.16e-44	46	46	46
Avg SpO2	ENSG00000103591	AAGAB	2.4583	0.19676	0.014	0.02413	0.0206	1.22e-05	2.06e-05	23	23	23
Avg SpO2	ENSG00000066923	STAG3	-2.45816	-0.14858	0.014	0.03818	0.04011	8.51e-10	1.74e-09	17	17	18
Avg SpO2	ENSG00000198793	MTOR	-2.45578	-0.18235	0.0141	0.02603	0.04919	9.74e-12	2.15e-11	15	15	15
Avg SpO2	ENSG00000152348	ATG10	2.45193	0.04346	0.0142	0.40599	0.60833	1.87e-189	7.81e-188	27	27	29
Avg SpO2	ENSG00000092439	TRPM7	-2.45081	-0.42853	0.0143	0.00459	0.00957	0.00295	0.00432	15	15	15
Avg SpO2	ENSG00000132470	ITGB4	-2.44948	-0.21278	0.0143	0.01904	0.02804	3.16e-07	5.78e-07	13	13	13
Avg SpO2	ENSG00000132254	ARFIP2	2.44864	0.21321	0.0143	0.022	0.01702	7.1e-05	0.000115	43	43	43
Avg SpO2	ENSG00000071073	MGAT4A	-2.44695	-0.66489	0.0144	0.00181	0.00011	0.749	0.873	5	5	5
Avg SpO2	ENSG00000173421	CCDC36	2.44644	0.10325	0.0144	0.08773	0.06681	1.54e-15	3.89e-15	59	59	59
Avg SpO2	ENSG00000159479	MED8	2.43641	0.09013	0.0148	0.10291	0.12531	1.32e-28	4.8e-28	41	41	41
Avg SpO2	ENSG00000177674	AGTRAP	2.43412	0.12882	0.0149	0.06746	0.09008	1.2e-20	3.54e-20	43	43	44
Avg SpO2	TM9SF1	TM9SF1	2.43359	6.51521	0.0149	2e-05	0.00565	0.0225	0.0308	1	1	1
Avg SpO2	ENSG00000171045	TSNARE1	2.43274	0.07076	0.015	0.15751	0.21464	3.04e-50	1.74e-49	16	16	16
Avg SpO2	GCET2	GCET2	-2.42965	-0.15647	0.0151	0.04144	0.04323	1.84e-10	3.87e-10	43	43	43
Avg SpO2	ENSG00000204991	SPIRE2	2.42541	0.04062	0.0153	0.5197	0.43506	3.31e-116	5.46e-115	75	75	76
Avg SpO2	ENSG00000164096	C4orf3	-2.42497	-0.08284	0.0153	0.12071	0.1515	1.02e-34	4.25e-34	48	48	49
Avg SpO2	ENSG00000164309	CMYA5	2.42322	0.21419	0.0154	0.01974	0.02528	1.22e-06	2.17e-06	28	29	30
Avg SpO2	ENSG00000139514	SLC7A1	-2.42166	-0.08114	0.0154	0.13237	0.14623	1.78e-33	7.22e-33	41	42	42
Avg SpO2	ENSG00000107779	BMPR1A	2.42163	0.1644	0.0155	0.02908	0.02104	9.79e-06	1.67e-05	36	36	37
Avg SpO2	ENSG00000196683	TOMM7	-2.42144	-0.06142	0.0155	0.21107	0.2788	2.53e-67	1.95e-66	23	23	24
Avg SpO2	ENSG00000174547	MRPL11	2.41997	0.73289	0.0155	0.00151	0.00105	0.326	0.399	8	8	8
Avg SpO2	ENSG00000165527	ARF6	2.41832	0.27901	0.0156	0.01097	0.00432	0.0459	0.0612	29	29	29
Avg SpO2	ENSG00000145244	CORIN	-2.41783	-0.04117	0.0156	0.49587	0.55191	1.51e-162	4.6e-161	48	49	49
Avg SpO2	ENSG00000127948	POR	2.41715	0.07503	0.0156	0.16019	0.17225	1.08e-39	5.03e-39	39	40	40
Avg SpO2	ENSG00000122026	RPL21	-2.4158	-0.64985	0.0157	0.00202	3e-05	0.872	1	7	7	7
Avg SpO2	ENSG00000114744	COMMD2	-2.41435	-0.08417	0.0158	0.11365	0.17391	4.26e-40	2e-39	5	5	5
Avg SpO2	ENSG00000206527	PTPLB	-2.4132	-1.04839	0.0158	0.00081	0.00024	0.642	0.755	2	2	2
Avg SpO2	ENSG00000171466	ZNF562	-2.40925	-0.25436	0.016	0.01485	0.00476	0.0361	0.0486	50	51	51
Avg SpO2	ENSG00000110075	PPP6R3	-2.40384	-0.23222	0.0162	0.01524	0.0071	0.0105	0.0147	29	29	29
Avg SpO2	ENSG00000104331	IMPAD1	2.40199	0.33132	0.0163	0.00736	0.01484	0.000209	0.000329	8	8	8
Avg SpO2	ENSG00000065621	GSTO2	-2.39957	-0.05139	0.0164	0.30675	0.28011	1.09e-67	8.51e-67	115	115	115
Avg SpO2	ENSG00000144589	STK11IP	2.39927	0.43584	0.0164	0.00554	0.00224	0.151	0.192	19	19	19
Avg SpO2	ENSG00000129083	COPB1	2.39892	0.07465	0.0164	0.14165	0.17849	3.26e-41	1.57e-40	53	54	55
Avg SpO2	ENSG00000186049	KRT73	2.39472	0.0475	0.0166	0.34691	0.52789	4.16e-152	1.12e-150	51	51	53
Avg SpO2	ENSG00000175084	DES	2.39245	0.0755	0.0167	0.1511	0.20487	9.19e-48	4.99e-47	11	11	11
Avg SpO2	ENSG00000136689	IL1RN	-2.39129	-0.17382	0.0168	0.02634	0.01915	2.48e-05	4.11e-05	31	31	32
Avg SpO2	ENSG00000171735	CAMTA1	-2.38896	-0.13869	0.0169	0.04308	0.04233	2.86e-10	5.98e-10	51	52	53
Avg SpO2	ENSG00000142444	C19orf52	2.38714	0.15014	0.017	0.03396	0.06466	4.51e-15	1.12e-14	6	6	6
Avg SpO2	ENSG00000121236	TRIM6	-2.38546	-0.09635	0.0171	0.10465	0.12673	6.22e-29	2.28e-28	78	79	79
Avg SpO2	ENSG00000137274	BPHL	-2.3797	-0.22324	0.0173	0.02301	0.02733	4.47e-07	8.1e-07	31	31	31
Avg SpO2	ENSG00000225485	ARHGAP23	-2.37958	-0.27427	0.0173	0.01111	0.01083	0.00156	0.00232	16	16	17
Avg SpO2	ENSG00000130332	LSM7	-2.37774	-0.09496	0.0174	0.09196	0.12782	3.48e-29	1.28e-28	35	35	35
Avg SpO2	ENSG00000171368	TPPP	-2.37523	-0.07805	0.0175	0.13052	0.17147	1.67e-39	7.74e-39	53	54	56
Avg SpO2	ENSG00000105197	TIMM50	2.37444	0.40724	0.0176	0.00441	0.00484	0.0347	0.0468	11	11	11
Avg SpO2	ENSG00000106392	C1GALT1	-2.37338	-0.05559	0.0176	0.27684	0.31326	3.94e-77	3.61e-76	31	31	31
Avg SpO2	ENSG00000170484	KRT74	2.37176	0.07535	0.0177	0.13786	0.30402	1.87e-74	1.62e-73	49	49	51
Avg SpO2	ENSG00000176834	VSIG10	2.37094	0.0493	0.0177	0.42432	0.56949	1.5e-170	4.93e-169	37	37	37
Avg SpO2	ENSG00000171840	NINJ2	-2.36726	-0.11727	0.0179	0.05865	0.09736	2.87e-22	8.93e-22	9	9	9
Avg SpO2	ENSG00000198515	CNGA1	-2.36594	-0.05314	0.018	0.28669	0.34941	5.86e-88	6.4e-87	30	30	30
Avg SpO2	ENSG00000258839	MC1R	2.36102	0.04459	0.0182	0.3317	0.43305	1.71e-115	2.79e-114	33	33	33
Avg SpO2	ENSG00000129007	CALML4	-2.36096	-0.05812	0.0182	0.21145	0.29687	2.09e-72	1.74e-71	48	48	49
Avg SpO2	ENSG00000130598	TNNI2	2.35918	0.09351	0.0183	0.12063	0.13106	6.22e-30	2.33e-29	58	58	58
Avg SpO2	ENSG00000163319	MRPS18C	2.35891	0.4873	0.0183	0.00306	0.0026	0.122	0.156	10	10	10
Avg SpO2	ENSG00000168101	NUDT16L1	-2.35808	-1.23486	0.0184	0.00086	0.00036	0.565	0.67	4	4	4
Avg SpO2	ENSG00000186635	ARAP1	-2.35526	-0.22531	0.0185	0.01566	0.0171	6.84e-05	0.000111	18	18	18
Avg SpO2	ENSG00000090905	TNRC6A	-2.3546	-0.09901	0.0185	0.08199	0.11968	2.58e-27	9.08e-27	15	15	15
Avg SpO2	ENSG00000163660	CCNL1	-2.35391	-0.07534	0.0186	0.13969	0.196	1.55e-45	8.03e-45	21	21	21
Avg SpO2	ENSG00000132563	REEP2	-2.35108	-3.51432	0.0187	7e-05	0	0.993	1	2	2	2
Avg SpO2	ENSG00000187792	ZNF70	-2.35044	-0.48525	0.0188	0.00365	0.0009	0.364	0.444	8	8	9
Avg SpO2	ENSG00000115129	TP53I3	2.3486	0.05145	0.0188	0.30513	0.32579	8.08e-81	7.9e-80	57	57	59
Avg SpO2	ENSG00000175221	MED16	2.34784	0.0505	0.0189	0.40138	0.46475	5.26e-127	1.01e-125	75	76	79
Avg SpO2	ENSG00000164062	APEH	-2.34763	-0.09263	0.0189	0.09083	0.11081	2.7e-25	9.06e-25	29	29	29
Avg SpO2	ENSG00000106327	TFR2	2.3475	0.12169	0.0189	0.05216	0.06789	8.96e-16	2.29e-15	30	31	31
Avg SpO2	ENSG00000102699	PARP4	2.347	0.12185	0.0189	0.05929	0.11058	3.05e-25	1.02e-24	28	28	29
Avg SpO2	ENSG00000164172	MOCS2	2.34627	0.08811	0.019	0.10118	0.09785	2.23e-22	6.93e-22	61	61	64
Avg SpO2	ENSG00000100461	RBM23	2.34509	0.08396	0.019	0.14582	0.12708	5.16e-29	1.9e-28	83	83	83
Avg SpO2	ENSG00000029153	ARNTL2	2.34476	0.64372	0.019	0.00186	0.0009	0.362	0.441	7	7	7
Avg SpO2	ENSG00000136732	GYPC	2.34385	0.12756	0.0191	0.0479	0.07176	1.29e-16	3.37e-16	4	4	4
Avg SpO2	ENSG00000141179	PCTP	-2.34089	-0.07305	0.0192	0.14538	0.22798	1.12e-53	6.81e-53	40	40	40
Avg SpO2	ENSG00000111837	MAK	-2.3399	-0.14718	0.0193	0.03547	0.05191	2.54e-12	5.74e-12	24	24	24
Avg SpO2	ENSG00000137880	GCHFR	-2.33847	-0.08315	0.0194	0.11301	0.11459	3.74e-26	1.28e-25	33	33	35
Avg SpO2	ENSG00000141994	DUS3L	-2.33787	-0.03763	0.0194	0.58457	0.59743	5.75e-184	2.22e-182	12	12	12
Avg SpO2	ENSG00000135049	AGTPBP1	2.33595	0.33672	0.0195	0.00722	0.01627	0.000103	0.000165	4	4	4
Avg SpO2	ENSG00000136731	UGGT1	-2.33217	-0.26693	0.0197	0.01009	0.02811	3.05e-07	5.59e-07	6	6	6
Avg SpO2	ENSG00000177302	TOP3A	2.32855	0.09639	0.0199	0.08567	0.1024	2.13e-23	6.79e-23	30	30	30
Avg SpO2	ENSG00000116670	MAD2L2	2.32532	0.16938	0.0201	0.03376	0.04376	1.41e-10	2.99e-10	23	23	23
Avg SpO2	ENSG00000088356	PDRG1	2.32163	0.1428	0.0203	0.03886	0.02804	3.16e-07	5.77e-07	38	38	39
Avg SpO2	FDXACB1	FDXACB1	-2.32161	-0.26052	0.0203	0.01243	0.02382	2.5e-06	4.37e-06	13	13	13
Avg SpO2	ENSG00000131781	FMO5	2.31701	0.08345	0.0205	0.12724	0.08627	8.4e-20	2.42e-19	76	76	76
Avg SpO2	ENSG00000145431	PDGFC	-2.31556	-0.22068	0.0206	0.01582	0.02701	5.23e-07	9.45e-07	18	18	18
Avg SpO2	ENSG00000139266	2017-03-09	2.31465	0.15813	0.0206	0.02848	0.03736	3.29e-09	6.55e-09	25	25	25
Avg SpO2	ENSG00000104472	CHRAC1	-2.31429	-0.53013	0.0207	0.00384	0.00242	0.136	0.173	9	9	9
Avg SpO2	ENSG00000131653	TRAF7	-2.31349	-1.29839	0.0207	0.00048	0.00326	0.0831	0.108	8	8	8
Avg SpO2	ENSG00000102900	NUP93	-2.31337	-0.34845	0.0207	0.00648	0.01516	0.000178	0.000282	10	10	10
Avg SpO2	ENSG00000140350	ANP32A	2.31321	0.3753	0.0207	0.00471	0.00357	0.0699	0.0917	14	14	14
Avg SpO2	ENSG00000206562	METTL6	2.31049	0.13196	0.0209	0.04276	0.05708	1.96e-13	4.59e-13	22	22	23
Avg SpO2	ENSG00000055955	ITIH4	-2.31046	-0.03682	0.0209	0.58024	0.58661	1.15e-178	4.16e-177	67	67	67
Avg SpO2	ENSG00000221926	TRIM16	-2.3101	-0.09114	0.0209	0.09003	0.21422	3.9e-50	2.21e-49	31	31	32
Avg SpO2	ENSG00000167962	ZNF598	-2.3066	-0.49298	0.0211	0.00525	0.00126	0.282	0.348	10	10	10
Avg SpO2	ENSG00000033170	FUT8	2.30619	0.07575	0.0211	0.13048	0.19305	8.38e-45	4.29e-44	24	24	26
Avg SpO2	ENSG00000152443	ZNF776	-2.30616	-0.3045	0.0211	0.00839	0.00915	0.00364	0.0053	18	18	18
Avg SpO2	ENSG00000241878	PISD	2.30576	0.04208	0.0211	0.40918	0.45974	3.84e-125	7.12e-124	50	50	50
Avg SpO2	ENSG00000177542	SLC25A22	-2.30471	-0.50302	0.0212	0.0028	0.00692	0.0115	0.0161	7	7	7
Avg SpO2	ENSG00000198894	KIAA1737	2.30407	0.05131	0.0212	0.28043	0.34156	1.48e-85	1.56e-84	38	38	38
Avg SpO2	ENSG00000178342	KCNG2	2.30062	0.05901	0.0214	0.22427	0.28266	2.13e-68	1.67e-67	24	24	24
Avg SpO2	ENSG00000103852	TTC23	2.29662	0.04678	0.0216	0.32794	0.41568	1.87e-109	2.79e-108	16	16	16
Avg SpO2	ENSG00000138119	MYOF	2.29128	0.08716	0.0219	0.09885	0.09221	4.05e-21	1.21e-20	53	53	54
Avg SpO2	ENSG00000122965	RBM19	-2.28992	-0.12116	0.022	0.04988	0.07152	1.45e-16	3.8e-16	44	44	44
Avg SpO2	ENSG00000129654	FOXJ1	2.28837	0.22122	0.0221	0.01486	0.0153	0.000166	0.000263	21	21	21
Avg SpO2	ENSG00000171988	JMJD1C	2.28801	0.40326	0.0221	0.00485	9e-05	0.775	0.902	17	17	17
Avg SpO2	GCFC1	GCFC1	2.28305	0.19168	0.0224	0.01996	0.02577	9.59e-07	1.71e-06	24	24	24
Avg SpO2	ENSG00000141905	NFIC	2.28101	0.35418	0.0225	0.0082	0.01403	0.000313	0.000489	8	8	8
Avg SpO2	ENSG00000169567	HINT1	-2.28071	-0.32419	0.0226	0.00823	0.00758	0.00816	0.0116	10	10	10
Avg SpO2	ENSG00000108797	CNTNAP1	2.27962	0.64986	0.0226	0.00188	0.00391	0.0576	0.0761	1	1	1
Avg SpO2	ENSG00000128973	CLN6	-2.27934	-0.03425	0.0226	0.58301	0.72647	3.22e-261	3.42e-259	35	35	36
Avg SpO2	ENSG00000136147	PHF11	-2.27775	-0.06787	0.0227	0.15901	0.18667	3.19e-43	1.59e-42	54	54	54
Avg SpO2	ENSG00000205659	LIN52	2.2765	0.05607	0.0228	0.23359	0.32822	1.53e-81	1.51e-80	13	13	13
Avg SpO2	ENSG00000166669	ATF7IP2	-2.27625	-0.10185	0.0228	0.07481	0.09456	1.21e-21	3.68e-21	48	48	48
Avg SpO2	ENSG00000196839	ADA	-2.27467	-0.06662	0.0229	0.15732	0.23554	1.19e-55	7.54e-55	23	24	24
Avg SpO2	ENSG00000095261	PSMD5	-2.27027	-0.12703	0.0232	0.04317	0.07712	8.65e-18	2.34e-17	5	5	5
Avg SpO2	ENSG00000134516	DOCK2	-2.26989	-0.15127	0.0232	0.03386	0.01145	0.00113	0.00171	85	85	88
Avg SpO2	ENSG00000162434	JAK1	-2.26639	-0.3362	0.0234	0.00613	0.0096	0.0029	0.00425	24	24	24
Avg SpO2	ENSG00000107175	CREB3	-2.26637	-0.14166	0.0234	0.03378	0.05978	5.12e-14	1.22e-13	11	11	11
Avg SpO2	ENSG00000100823	APEX1	-2.26393	-0.26007	0.0236	0.0133	0.0196	1.98e-05	3.31e-05	20	20	20
Avg SpO2	ENSG00000232810	TNF	-2.26318	-0.10851	0.0236	0.05842	0.08224	6.49e-19	1.82e-18	9	9	10
Avg SpO2	ENSG00000138785	INTS12	2.26213	0.39699	0.0237	0.00513	0.00411	0.0517	0.0687	15	15	15
Avg SpO2	ENSG00000150594	ADRA2A	2.26178	0.16924	0.0237	0.02622	0.0274	4.33e-07	7.85e-07	24	24	24
Avg SpO2	ENSG00000127366	TAS2R5	2.26036	0.08494	0.0238	0.09398	0.13043	8.69e-30	3.24e-29	29	29	29
Avg SpO2	ENSG00000185869	ZNF829	2.26	0.16248	0.0238	0.02959	0.02585	9.22e-07	1.65e-06	24	24	24
Avg SpO2	ENSG00000196363	WDR5	-2.25887	-0.17716	0.0239	0.03312	0.06447	4.95e-15	1.22e-14	14	14	14
Avg SpO2	FAM89B	FAM89B	2.2582	0.08186	0.0239	0.11934	0.08915	1.93e-20	5.66e-20	90	90	91
Avg SpO2	ENSG00000173208	ABCD2	-2.25784	-0.1114	0.024	0.06109	0.05672	2.35e-13	5.48e-13	28	28	28
Avg SpO2	ENSG00000196584	XRCC2	-2.25765	-0.0787	0.024	0.11352	0.15136	1.1e-34	4.58e-34	17	18	18
Avg SpO2	ENSG00000196305	IARS	-2.25705	-0.12758	0.024	0.04178	0.06237	1.42e-14	3.44e-14	27	27	27
Avg SpO2	ENSG00000065135	GNAI3	-2.2568	-0.57462	0.024	0.0025	0.00321	0.0855	0.111	4	4	4
Avg SpO2	ENSG00000114388	NPRL2	-2.25672	-1.70875	0.024	0.00035	1e-05	0.911	1	2	2	2
Avg SpO2	C2orf84	C2orf84	-2.25635	-0.12008	0.024	0.05353	0.05853	9.56e-14	2.26e-13	52	52	52
Avg SpO2	ENSG00000173269	MMRN2	2.2559	0.06558	0.0241	0.16902	0.18807	1.44e-43	7.21e-43	40	40	41
Avg SpO2	ENSG00000050748	MAPK9	-2.25502	-0.08803	0.0241	0.09805	0.14841	5.45e-34	2.23e-33	18	18	18
Avg SpO2	ENSG00000124701	APOBEC2	2.2538	0.31921	0.0242	0.00762	0.02029	1.41e-05	2.38e-05	11	11	11
Avg SpO2	ENSG00000131969	ABHD12B	-2.25341	-0.10209	0.0242	0.07313	0.08014	1.88e-18	5.22e-18	32	32	32
Avg SpO2	ENSG00000143157	POGK	-2.25326	-0.20375	0.0242	0.01795	0.03468	1.22e-08	2.37e-08	23	23	23
Avg SpO2	ENSG00000156873	PHKG2	-2.25223	-0.43485	0.0243	0.00597	0.00963	0.00286	0.0042	5	5	5
Avg SpO2	ENSG00000070018	LRP6	2.25188	0.06628	0.0243	0.15845	0.19736	7.08e-46	3.69e-45	66	69	69
Avg SpO2	ENSG00000143575	HAX1	-2.24958	-0.15174	0.0245	0.03052	0.13341	1.77e-30	6.72e-30	8	8	9
Avg SpO2	ENSG00000150779	TIMM8B	-2.24846	-0.49583	0.0245	0.00266	0.00228	0.148	0.188	18	18	19
Avg SpO2	ENSG00000186687	LYRM7	-2.24826	-0.64577	0.0246	0.00188	0.00226	0.149	0.19	4	4	4
Avg SpO2	ENSG00000007314	SCN4A	2.24773	0.32148	0.0246	0.0069	0.01009	0.00226	0.00335	11	11	11
Avg SpO2	ENSG00000122565	CBX3	2.24135	0.15385	0.025	0.0311	0.03945	1.17e-09	2.38e-09	35	35	35
Avg SpO2	ENSG00000138496	PARP9	2.24096	0.13519	0.025	0.03707	0.06404	6.15e-15	1.51e-14	33	33	34
Avg SpO2	ENSG00000189298	ZKSCAN3	2.23927	0.13525	0.0251	0.04313	0.04374	1.43e-10	3.02e-10	41	41	41
Avg SpO2	ENSG00000085998	POMGNT1	-2.2337	-0.08786	0.0255	0.13085	0.12618	8.33e-29	3.04e-28	25	25	25
Avg SpO2	ENSG00000179023	KLHDC7A	2.23078	0.09058	0.0257	0.08257	0.13325	1.93e-30	7.31e-30	18	18	18
Avg SpO2	ENSG00000115112	TFCP2L1	2.23064	0.08277	0.0257	0.10633	0.12655	6.85e-29	2.51e-28	32	32	32
Avg SpO2	CIDEB	CIDEB	2.22669	0.60085	0.026	0.00183	0.00194	0.181	0.228	2	2	2
Avg SpO2	ENSG00000057252	SOAT1	2.22596	0.0742	0.026	0.12907	0.16537	4.96e-38	2.23e-37	39	40	40
Avg SpO2	ENSG00000064490	RFXANK	-2.22495	-0.07491	0.0261	0.12455	0.1343	1.1e-30	4.21e-30	71	71	72
Avg SpO2	ENSG00000160563	MED27	-2.22389	-0.09938	0.0262	0.06241	0.09253	3.42e-21	1.03e-20	36	36	36
Avg SpO2	ENSG00000160072	ATAD3B	-2.22161	-0.066	0.0263	0.23892	0.22912	5.64e-54	3.46e-53	85	86	87
Avg SpO2	ENSG00000070540	WIPI1	-2.2202	-0.05581	0.0264	0.20731	0.25953	4.85e-62	3.45e-61	54	54	54
Avg SpO2	ENSG00000137267	TUBB2A	2.22003	0.03949	0.0264	0.68727	0.74813	1.06e-277	1.33e-275	14	14	14
Avg SpO2	ENSG00000177675	CD163L1	-2.21855	-0.17668	0.0265	0.02466	0.04587	5e-11	1.08e-10	11	11	11
Avg SpO2	ENSG00000133313	CNDP2	2.21725	0.04323	0.0266	0.31282	0.32516	1.25e-80	1.22e-79	75	75	77
Avg SpO2	ENSG00000060656	PTPRU	2.21541	0.07116	0.0267	0.12098	0.06057	3.45e-14	8.3e-14	139	139	140
Avg SpO2	ENSG00000125484	GTF3C4	-2.21471	-2.53788	0.0268	0.00011	0.00927	0.00343	0.005	1	1	1
Avg SpO2	ENSG00000119725	ZNF410	2.21265	0.22825	0.0269	0.01372	0.02289	3.95e-06	6.85e-06	11	11	11
Avg SpO2	C1orf9	C1orf9	-2.21127	-0.25031	0.027	0.01063	0.0129	0.000549	0.000845	12	12	12
Avg SpO2	ENSG00000130299	GTPBP3	-2.21046	-0.06132	0.0271	0.24289	0.33122	1.95e-82	1.96e-81	88	88	88
Avg SpO2	ENSG00000070731	ST6GALNAC2	-2.20811	-0.05472	0.0272	0.27022	0.37353	1.61e-95	1.96e-94	52	53	55
Avg SpO2	STBD1	STBD1	-2.20625	-0.05618	0.0274	0.21075	0.27786	4.6e-67	3.54e-66	34	34	34
Avg SpO2	ENSG00000143184	XCL1	2.206	0.03659	0.0274	0.51554	0.56989	9.78e-171	3.24e-169	39	39	39
Avg SpO2	ENSG00000214530	STARD10	2.20152	0.04685	0.0277	0.28784	0.4828	7.25e-134	1.56e-132	19	19	20
Avg SpO2	ENSG00000158805	ZNF276	2.20093	0.11907	0.0277	0.05266	0.06465	4.53e-15	1.12e-14	39	39	40
Avg SpO2	ENSG00000183397	C19orf71	-2.20003	-0.16445	0.0278	0.03563	0.07019	2.83e-16	7.36e-16	8	8	8
Avg SpO2	ENSG00000048707	VPS13D	2.19996	0.38827	0.0278	0.00439	0.00716	0.0102	0.0144	7	7	7
Avg SpO2	ENSG00000116874	WARS2	2.19813	0.04425	0.0279	0.36665	0.38271	1.79e-98	2.26e-97	64	64	64
Avg SpO2	ENSG00000117448	AKR1A1	-2.19517	-0.1317	0.0282	0.03937	0.02022	1.46e-05	2.46e-05	47	47	47
Avg SpO2	ENSG00000113318	MSH3	-2.19379	-0.0437	0.0283	0.39879	0.48616	3.59e-135	7.82e-134	32	32	32
Avg SpO2	ENSG00000148634	HERC4	-2.19305	-0.27063	0.0283	0.0119	0.01218	0.000787	0.0012	11	11	11
Avg SpO2	ENSG00000100721	TCL1A	-2.19091	-0.16142	0.0285	0.03799	0.06753	1.07e-15	2.72e-15	15	15	15
Avg SpO2	ENSG00000197723	HSPB9	2.19076	0.30347	0.0285	0.00782	0.01145	0.00114	0.00172	7	7	7
Avg SpO2	ENSG00000137338	PGBD1	2.18633	0.13593	0.0288	0.03951	0.0491	1.02e-11	2.25e-11	35	35	35
Avg SpO2	ENSG00000163697	APBB2	2.18589	0.05533	0.0288	0.23497	0.27408	5.11e-66	3.85e-65	49	49	49
Avg SpO2	ENSG00000129055	ANAPC13	2.18233	0.05814	0.0291	0.20242	0.26609	7.98e-64	5.83e-63	36	37	37
Avg SpO2	ENSG00000175595	ERCC4	2.18139	0.59894	0.0292	0.00205	0.00087	0.37	0.451	11	11	11
Avg SpO2	ENSG00000007944	MYLIP	2.18136	0.70973	0.0292	0.00127	0.00058	0.466	0.56	7	7	7
Avg SpO2	ENSG00000187535	IFT140	2.18077	0.0549	0.0292	0.20451	0.25321	2.45e-60	1.68e-59	40	41	41
Avg SpO2	ENSG00000004779	NDUFAB1	2.18026	0.53954	0.0292	0.00247	0.00442	0.0435	0.058	10	10	10
Avg SpO2	ENSG00000226979	LTA	-2.17955	-0.09361	0.0293	0.0773	0.1072	1.77e-24	5.8e-24	10	10	10
Avg SpO2	ENSG00000127663	KDM4B	-2.17934	-0.12754	0.0293	0.04024	0.08121	1.1e-18	3.06e-18	26	26	27
Avg SpO2	ENSG00000121742	GJB6	2.1781	0.04828	0.0294	0.28157	0.3967	4.64e-103	6.3e-102	54	54	55
Avg SpO2	ENSG00000153574	RPIA	-2.17796	-0.16921	0.0294	0.02278	0.02449	1.8e-06	3.17e-06	16	16	16
Avg SpO2	ENSG00000183018	SPNS2	2.17767	0.08608	0.0294	0.09184	0.15152	1e-34	4.19e-34	33	33	33
Avg SpO2	ENSG00000155760	FZD7	-2.17695	-0.30374	0.0295	0.00702	0.02219	5.56e-06	9.57e-06	8	8	8
Avg SpO2	ENSG00000124766	SOX4	2.1761	0.51333	0.0295	0.00257	0.00096	0.348	0.425	7	7	7
Avg SpO2	C1orf31	C1orf31	2.17571	0.04964	0.0296	0.26382	0.39066	4.57e-101	6.03e-100	12	12	12
Avg SpO2	ENSG00000102981	PARD6A	-2.17567	-0.29892	0.0296	0.00836	0.0059	0.0196	0.027	9	9	9
Avg SpO2	ENSG00000100325	ASCC2	2.17478	0.09362	0.0296	0.06614	0.11221	1.3e-25	4.38e-25	21	21	21
Avg SpO2	ENSG00000122483	CCDC18	2.1747	0.14114	0.0297	0.03267	0.05869	8.81e-14	2.09e-13	9	9	9
Avg SpO2	ENSG00000137877	SPTBN5	-2.17469	-0.05801	0.0297	0.26416	0.35939	4.71e-91	5.37e-90	37	37	38
Avg SpO2	ENSG00000163625	WDFY3	-2.17445	-0.72316	0.0297	0.00132	1e-05	0.922	1	3	3	3
Avg SpO2	ENSG00000177599	ZNF491	-2.17309	-0.14803	0.0298	0.03	0.04096	5.6e-10	1.15e-09	16	16	16
Avg SpO2	ENSG00000157379	DHRS1	2.17259	0.0414	0.0298	0.41	0.46437	7.34e-127	1.4e-125	56	56	57
Avg SpO2	ENSG00000183475	ASB7	-2.1707	-0.4921	0.03	0.00295	0.00298	0.0974	0.126	4	4	4
Avg SpO2	ENSG00000159063	ALG8	2.1693	0.25626	0.0301	0.01095	0.00786	0.00705	0.0101	23	24	24
Avg SpO2	ENSG00000163624	CDS1	2.16615	3.79703	0.0303	8e-05	0.00099	0.34	0.416	1	1	1
Avg SpO2	ENSG00000059573	ALDH18A1	-2.16512	-0.10779	0.0304	0.06089	0.05817	1.14e-13	2.7e-13	45	45	45
Avg SpO2	ENSG00000186468	RPS23	-2.1644	-0.07162	0.0304	0.12057	0.17328	6.08e-40	2.85e-39	31	31	32
Avg SpO2	ENSG00000178498	DTX3	-2.16421	-0.13317	0.0304	0.0373	0.03277	3.11e-08	5.96e-08	36	36	37
Avg SpO2	ENSG00000117984	CTSD	2.16415	0.24795	0.0305	0.01013	0.00447	0.0423	0.0566	28	28	28
Avg SpO2	ENSG00000115084	SLC35F5	-2.16232	-0.10721	0.0306	0.0589	0.08383	2.89e-19	8.23e-19	30	30	30
Avg SpO2	ENSG00000171302	CANT1	2.16228	0.10606	0.0306	0.05596	0.08833	2.94e-20	8.58e-20	41	41	41
Avg SpO2	C17orf101	C17orf101	-2.16188	-0.04661	0.0306	0.30288	0.3089	7.27e-76	6.46e-75	101	101	101
Avg SpO2	ENSG00000066322	ELOVL1	2.16158	0.26759	0.0307	0.00886	0.01044	0.0019	0.00282	8	8	8
Avg SpO2	ENSG00000243147	MRPL33	-2.16082	-1.00776	0.0307	0.00068	8e-05	0.789	0.917	5	5	5
Avg SpO2	C3orf25	C3orf25	-2.15971	-0.06556	0.0308	0.18184	0.18874	9.85e-44	4.94e-43	45	45	45
Avg SpO2	ENSG00000197150	ABCB8	2.15956	0.17853	0.0308	0.01948	0.04484	8.31e-11	1.78e-10	4	4	4
Avg SpO2	ENSG00000165138	ANKS6	-2.15693	-0.06102	0.031	0.17021	0.23217	9.07e-55	5.64e-54	31	31	31
Avg SpO2	ENSG00000176994	SMCR8	-2.15627	-0.19396	0.0311	0.0168	0.01737	5.98e-05	9.73e-05	28	28	28
Avg SpO2	ENSG00000213463	SYNJ2BP	-2.15547	-0.12673	0.0311	0.0417	0.04997	6.61e-12	1.47e-11	32	32	32
Avg SpO2	C22orf28	C22orf28	-2.15524	-0.20876	0.0311	0.01298	0.0242	2.07e-06	3.65e-06	14	14	15
Avg SpO2	ENSG00000122547	EEPD1	-2.15424	-0.09394	0.0312	0.07549	0.07886	3.6e-18	9.87e-18	52	52	52
Avg SpO2	ENSG00000138600	SPPL2A	-2.15387	-0.09171	0.0313	0.07152	0.10598	3.34e-24	1.09e-23	33	33	33
Avg SpO2	ENSG00000037749	MFAP3	2.15385	0.63653	0.0313	0.0016	1e-05	0.917	1	12	12	12
Avg SpO2	ENSG00000196236	XPNPEP3	-2.1535	-0.0974	0.0313	0.07377	0.09299	2.71e-21	8.19e-21	24	24	25
Avg SpO2	ENSG00000137411	VARS2	-2.15291	-0.04323	0.0313	0.38298	0.37071	1.28e-94	1.53e-93	86	87	90
Avg SpO2	ENSG00000165672	PRDX3	2.15097	0.15029	0.0315	0.0289	0.02705	5.13e-07	9.28e-07	40	40	42
Avg SpO2	ENSG00000115138	POMC	-2.15046	-0.06071	0.0315	0.18007	0.13588	4.71e-31	1.82e-30	85	85	85
Avg SpO2	ENSG00000170634	ACYP2	-2.15	-0.05119	0.0316	0.24565	0.27755	5.6e-67	4.3e-66	37	37	38
Avg SpO2	ENSG00000204386	NEU1	-2.14883	-0.19283	0.0316	0.01741	0.01503	0.00019	0.000301	21	21	22
Avg SpO2	ENSG00000145819	ARHGAP26	2.14784	0.08853	0.0317	0.08926	0.1107	2.86e-25	9.57e-25	26	26	26
Avg SpO2	ENSG00000165475	CRYL1	-2.14777	-0.12341	0.0317	0.04351	0.14752	8.84e-34	3.61e-33	56	56	57
Avg SpO2	ENSG00000129195	FAM64A	2.14776	0.18632	0.0317	0.03108	0.04915	9.93e-12	2.19e-11	24	24	24
Avg SpO2	ENSG00000155256	ZFYVE27	-2.14579	-0.16053	0.0319	0.02027	0.04446	1e-10	2.13e-10	17	17	17
Avg SpO2	ENSG00000047410	TPR	2.14522	0.2316	0.0319	0.01355	0.00726	0.00962	0.0136	42	42	43
Avg SpO2	ENSG00000070950	RAD18	2.14486	0.29208	0.032	0.00741	0.01404	0.000312	0.000487	17	18	18
Avg SpO2	ENSG00000139842	CUL4A	-2.14477	-0.20055	0.032	0.02211	0.02432	1.96e-06	3.44e-06	29	29	29
Avg SpO2	ENSG00000175575	PAAF1	-2.14308	-0.03393	0.0321	0.5493	0.50371	4.04e-142	9.63e-141	93	93	93
Avg SpO2	ENSG00000118197	DDX59	-2.14131	-0.04065	0.0322	0.39747	0.46449	6.6e-127	1.26e-125	15	15	15
Avg SpO2	ENSG00000163590	PPM1L	2.1407	0.18075	0.0323	0.01984	0.01972	1.88e-05	3.14e-05	13	13	13
Avg SpO2	ENSG00000163521	GLB1L	2.13676	0.04838	0.0326	0.39349	0.48574	5.23e-135	1.13e-133	11	11	11
Avg SpO2	ENSG00000167291	TBC1D16	-2.13579	-0.03535	0.0327	0.4548	0.51387	2.94e-146	7.37e-145	45	45	45
Avg SpO2	ENSG00000078403	MLLT10	-2.13579	-0.22564	0.0327	0.01281	0.01448	0.00025	0.000393	20	20	20
Avg SpO2	ENSG00000145022	TCTA	2.13567	0.35453	0.0327	0.00522	0.00307	0.0927	0.12	10	10	10
Avg SpO2	ENSG00000188641	DPYD	-2.1327	-0.07361	0.0329	0.13771	0.1329	2.33e-30	8.8e-30	107	108	108
Avg SpO2	ENSG00000005194	CIAPIN1	-2.13252	-0.13943	0.033	0.03639	0.04702	2.84e-11	6.17e-11	36	37	37
Avg SpO2	ENSG00000197696	NMB	2.13172	0.0444	0.033	0.32897	0.35267	5.8e-89	6.46e-88	37	37	37
Avg SpO2	ENSG00000152527	PLEKHH2	2.1293	0.03898	0.0332	0.417	0.50035	9.03e-141	2.11e-139	14	14	14
Avg SpO2	ENSG00000170891	CYTL1	-2.12819	-0.04693	0.0333	0.2344	0.3445	1.87e-86	2e-85	44	44	45
Avg SpO2	SPPL2B	SPPL2B	2.128	0.2306	0.0333	0.01346	0.02809	3.08e-07	5.64e-07	13	13	13
Avg SpO2	ENSG00000145920	CPLX2	-2.12712	-0.23184	0.0334	0.01213	0.03218	4.16e-08	7.91e-08	7	7	7
Avg SpO2	ENSG00000152382	TADA1	2.12655	0.11824	0.0335	0.04777	0.0715	1.46e-16	3.83e-16	20	20	20
Avg SpO2	ENSG00000108840	HDAC5	2.12647	0.52199	0.0335	0.00231	0.0007	0.423	0.51	13	13	13
Avg SpO2	ENSG00000068654	POLR1A	-2.12358	-0.05396	0.0337	0.22539	0.25297	2.84e-60	1.95e-59	107	107	109
Avg SpO2	ENSG00000176401	EID2B	2.12329	0.15659	0.0337	0.02619	0.04148	4.35e-10	9e-10	16	16	16
Avg SpO2	ENSG00000170801	HTRA3	-2.11977	-0.07433	0.034	0.11808	0.16288	1.96e-37	8.71e-37	11	11	11
Avg SpO2	ENSG00000099282	TSPAN15	2.11943	0.06681	0.0341	0.15263	0.16308	1.76e-37	7.82e-37	41	41	41
Avg SpO2	ENSG00000107438	PDLIM1	-2.11405	-0.10684	0.0345	0.06107	0.07432	3.55e-17	9.44e-17	34	35	35
Avg SpO2	ENSG00000124222	STX16	2.11293	0.11432	0.0346	0.05002	0.06607	2.23e-15	5.58e-15	22	22	22
Avg SpO2	ENSG00000164929	BAALC	2.10695	0.08801	0.0351	0.07689	0.14949	3.04e-34	1.25e-33	11	11	12
Avg SpO2	ENSG00000185252	ZNF74	-2.10652	-0.10498	0.0352	0.05767	0.07987	2.15e-18	5.94e-18	21	21	22
Avg SpO2	ENSG00000074370	ATP2A3	2.1064	0.15881	0.0352	0.03634	0.04173	3.84e-10	7.98e-10	49	50	50
Avg SpO2	ENSG00000133275	CSNK1G2	2.10603	0.15693	0.0352	0.03922	0.04214	3.14e-10	6.55e-10	29	29	29
Avg SpO2	ENSG00000234127	TRIM26	2.10592	0.1183	0.0352	0.04664	0.03333	2.37e-08	4.55e-08	28	28	28
Avg SpO2	ENSG00000114124	GRK7	2.10487	0.16202	0.0353	0.02707	0.03652	4.95e-09	9.8e-09	11	11	11
Avg SpO2	ENSG00000144031	ANKRD53	2.10376	0.39006	0.0354	0.00513	0.00775	0.00749	0.0107	4	4	4
Avg SpO2	ENSG00000205089	CCNI2	2.10239	0.33723	0.0355	0.00606	0.00995	0.00242	0.00357	10	10	10
Avg SpO2	ENSG00000154822	PLCL2	2.10171	0.10167	0.0356	0.06122	0.10192	2.73e-23	8.68e-23	18	18	18
Avg SpO2	ENSG00000136048	DRAM1	-2.10138	-0.05036	0.0356	0.23668	0.27151	2.61e-65	1.95e-64	73	73	73
Avg SpO2	ENSG00000204525	HLA-C	2.10072	0.03395	0.0357	0.5224	0.66909	3.77e-223	2.38e-221	94	95	104
Avg SpO2	ENSG00000133874	RNF122	2.10028	0.11187	0.0357	0.05192	0.03508	1e-08	1.96e-08	71	71	71
Avg SpO2	ENSG00000164124	TMEM144	-2.09914	-0.03986	0.0358	0.43103	0.35779	1.49e-90	1.69e-89	97	98	100
Avg SpO2	ENSG00000235568	NFAM1	2.09751	0.46482	0.0359	0.00274	0.00607	0.018	0.0249	3	3	3
Avg SpO2	ENSG00000176974	SHMT1	-2.09671	-0.03422	0.036	0.52091	0.60696	9.34e-189	3.85e-187	58	58	58
Avg SpO2	ENSG00000100802	C14orf93	-2.09543	-0.37458	0.0361	0.00478	0.01256	0.00065	0.000998	6	6	6
Avg SpO2	ENSG00000183688	FAM101B	-2.09543	-0.13376	0.0361	0.03927	0.07602	1.51e-17	4.05e-17	16	16	16
Avg SpO2	ENSG00000166527	CLEC4D	2.09506	0.04808	0.0362	0.35289	0.32952	6.29e-82	6.23e-81	36	37	39
Avg SpO2	ENSG00000182196	ARL6IP4	2.09472	0.12912	0.0362	0.03695	0.0655	2.97e-15	7.4e-15	16	17	17
Avg SpO2	ENSG00000099800	TIMM13	2.09395	0.05282	0.0363	0.22435	0.31148	1.3e-76	1.18e-75	14	14	14
Avg SpO2	ENSG00000143466	IKBKE	2.09266	0.04842	0.0364	0.33695	0.30497	9.98e-75	8.7e-74	55	55	56
Avg SpO2	ENSG00000161911	TREML1	2.09264	0.35671	0.0364	0.00546	0.00557	0.0234	0.032	15	15	15
Avg SpO2	ENSG00000010818	HIVEP2	2.09204	0.50031	0.0364	0.00287	0.00394	0.0568	0.0751	13	13	13
Avg SpO2	ENSG00000214900	C14orf182	-2.09198	-0.08554	0.0364	0.08977	0.15286	4.85e-35	2.03e-34	26	26	26
Avg SpO2	ENSG00000075415	SLC25A3	-2.09164	-0.36793	0.0365	0.00403	0.00466	0.0383	0.0513	8	8	8
Avg SpO2	ENSG00000181666	HKR1	2.09027	0.06446	0.0366	0.16342	0.16796	1.18e-38	5.36e-38	27	27	27
Avg SpO2	ENSG00000146453	PNLDC1	-2.08864	-0.46042	0.0367	0.00332	0.00585	0.0202	0.0277	9	9	9
Avg SpO2	ENSG00000144199	FAHD2B	-2.08809	-0.18455	0.0368	0.01835	0.02255	4.66e-06	8.04e-06	15	15	15
Avg SpO2	ENSG00000125744	RTN2	2.08766	0.13313	0.0368	0.04903	0.0801	1.92e-18	5.32e-18	8	8	8
Avg SpO2	C20orf20	C20orf20	-2.086	-0.35584	0.037	0.00672	0.00506	0.0308	0.0417	15	15	15
Avg SpO2	ENSG00000149182	ARFGAP2	-2.08526	-0.218	0.037	0.01442	0.00959	0.00291	0.00427	12	12	12
Avg SpO2	ENSG00000004487	KDM1A	-2.084	-0.27848	0.0372	0.00799	0.01417	0.000292	0.000457	22	22	22
Avg SpO2	ENSG00000082898	XPO1	-2.08312	-1.04282	0.0372	0.00073	7e-05	0.794	0.922	1	1	1
Avg SpO2	ENSG00000188315	C3orf62	2.08147	0.12513	0.0374	0.04069	0.04478	8.56e-11	1.83e-10	43	43	43
Avg SpO2	ENSG00000015676	NUDCD3	-2.081	-0.06016	0.0374	0.16724	0.2202	1.14e-51	6.75e-51	71	71	71
Avg SpO2	ENSG00000153914	SREK1	2.07984	1.77056	0.0375	0.00016	0.00165	0.218	0.273	1	1	1
Avg SpO2	ENSG00000109066	TMEM104	2.07917	0.25381	0.0376	0.01202	0.02276	4.2e-06	7.27e-06	7	7	7
Avg SpO2	ENSG00000131437	KIF3A	-2.07916	-0.19152	0.0376	0.02037	0.02861	2.38e-07	4.39e-07	16	16	18
Avg SpO2	ENSG00000115661	STK16	2.0779	0.24587	0.0377	0.01269	0.00971	0.00274	0.00403	27	27	27
Avg SpO2	ENSG00000225556	C2CD4D	-2.07759	-0.15526	0.0377	0.02871	0.04676	3.23e-11	7.02e-11	5	5	5
Avg SpO2	ENSG00000071051	NCK2	-2.07727	-0.08351	0.0378	0.08592	0.08146	9.66e-19	2.7e-18	54	54	54
Avg SpO2	ENSG00000203747	FCGR3A	-2.07616	-0.33961	0.0379	0.00645	0.015	0.000193	0.000305	7	7	7
Avg SpO2	ENSG00000109501	WFS1	2.07437	0.08447	0.038	0.07576	0.11336	7.12e-26	2.42e-25	32	32	33
Avg SpO2	ENSG00000118260	CREB1	2.07428	0.11462	0.0381	0.04212	0.07129	1.63e-16	4.26e-16	34	35	35
Avg SpO2	ENSG00000175931	UBE2O	-2.07286	-0.44939	0.0382	0.00277	0.00232	0.144	0.183	11	11	11
Avg SpO2	ENSG00000099308	MAST3	2.07285	0.09448	0.0382	0.06894	0.11758	7.79e-27	2.71e-26	12	12	12
Avg SpO2	ENSG00000168096	ANKS3	-2.07268	-0.26866	0.0382	0.00991	0.00217	0.158	0.2	25	25	25
Avg SpO2	ENSG00000162747	FCGR3B	-2.07175	-0.22344	0.0383	0.01574	0.01119	0.0013	0.00195	44	44	44
Avg SpO2	ENSG00000101773	RBBP8	-2.07087	-0.06571	0.0384	0.13866	0.1522	6.92e-35	2.9e-34	44	45	46
Avg SpO2	ENSG00000148926	ADM	2.07081	0.0885	0.0384	0.07122	0.13301	2.19e-30	8.3e-30	9	9	9
Avg SpO2	ENSG00000101624	CEP76	-2.07029	-0.28248	0.0384	0.0069	0.00186	0.19	0.24	21	21	21
Avg SpO2	ENSG00000139436	GIT2	-2.06968	-0.22611	0.0385	0.01332	0.01397	0.000322	0.000502	17	17	17
Avg SpO2	ENSG00000123689	G0S2	2.0669	0.24908	0.0387	0.0101	0.02199	6.14e-06	1.06e-05	20	20	21
Avg SpO2	ENSG00000136141	LRCH1	-2.06587	-0.09546	0.0388	0.0604	0.09352	2.06e-21	6.24e-21	26	26	26
Avg SpO2	ENSG00000154719	MRPL39	2.06575	0.06141	0.0389	0.17096	0.20269	3.27e-47	1.75e-46	36	36	36
Avg SpO2	ENSG00000233822	HIST1H2BN	2.06461	0.83412	0.039	0.00092	0.00047	0.511	0.61	5	5	5
Avg SpO2	ENSG00000103066	PLA2G15	-2.06459	-0.25311	0.039	0.01077	0.0083	0.00563	0.00809	15	16	16
Avg SpO2	ENSG00000136699	SMPD4	-2.06393	-0.06371	0.039	0.14223	0.15087	1.43e-34	5.95e-34	27	27	27
Avg SpO2	ENSG00000006432	MAP3K9	2.06292	0.05325	0.0391	0.23281	0.25445	1.14e-60	7.86e-60	39	39	40
Avg SpO2	ENSG00000166167	BTRC	2.06276	0.15345	0.0391	0.02883	0.03616	5.89e-09	1.16e-08	22	22	22
Avg SpO2	ENSG00000108405	P2RX1	2.0616	0.03519	0.0392	0.54885	0.68367	3.71e-232	2.67e-230	44	44	45
Avg SpO2	ENSG00000118508	RAB32	-2.06133	-0.33581	0.0393	0.00534	0.00454	0.0408	0.0546	12	12	12
Avg SpO2	ENSG00000211460	TSN	-2.06099	-0.40009	0.0393	0.0035	0.00335	0.0791	0.103	14	14	14
Avg SpO2	ENSG00000122986	HVCN1	-2.06058	-0.17407	0.0393	0.02348	0.03804	2.35e-09	4.71e-09	7	7	7
Avg SpO2	ENSG00000240694	PNMA2	-2.0601	-0.11526	0.0394	0.04388	0.0677	9.86e-16	2.51e-15	24	24	24
Avg SpO2	ENSG00000134077	THUMPD3	2.05972	0.04387	0.0394	0.29082	0.38849	2.34e-100	3.05e-99	56	56	57
Avg SpO2	ENSG00000068028	RASSF1	2.05943	0.82266	0.0395	0.0009	0.00068	0.427	0.516	3	4	4
Avg SpO2	ENSG00000168397	ATG4B	2.05902	0.15119	0.0395	0.03471	0.04231	2.88e-10	6.01e-10	16	16	16
Avg SpO2	ENSG00000167414	GNG8	2.05851	0.04081	0.0395	0.3722	0.42738	1.67e-113	2.67e-112	20	20	20
Avg SpO2	ENSG00000225697	SLC26A6	-2.05794	-0.15184	0.0396	0.02647	0.04704	2.82e-11	6.12e-11	15	15	15
Avg SpO2	ENSG00000133488	SEC14L4	2.05651	0.17876	0.0397	0.01894	0.00626	0.0162	0.0225	36	36	36
Avg SpO2	ENSG00000103966	EHD4	-2.05615	-0.06425	0.0398	0.19208	0.24787	6.53e-59	4.39e-58	22	22	22
Avg SpO2	ENSG00000160789	LMNA	2.05611	0.11338	0.0398	0.08552	0.11996	2.23e-27	7.88e-27	13	13	13
Avg SpO2	ENSG00000173011	TADA2B	2.05541	0.17712	0.0398	0.01917	0.02527	1.23e-06	2.19e-06	25	25	25
Avg SpO2	ENSG00000138735	PDE5A	2.05486	0.25033	0.0399	0.00938	0.01605	0.000115	0.000183	24	24	24
Avg SpO2	ENSG00000136425	CIB2	-2.05368	-0.05401	0.04	0.22055	0.26014	3.31e-62	2.36e-61	81	82	83
Avg SpO2	ENSG00000132819	RBM38	-2.05343	-0.56425	0.04	0.00232	0.00205	0.17	0.215	8	8	8
Avg SpO2	ENSG00000188227	ZNF793	-2.0504	-0.06285	0.0403	0.12006	0.16263	2.26e-37	1e-36	41	42	42
Avg SpO2	ENSG00000196565	HBG2	2.04811	0.05884	0.0405	0.1753	0.24586	2.25e-58	1.5e-57	14	14	14
Avg SpO2	ENSG00000125835	SNRPB	2.04652	0.1807	0.0407	0.01898	0.03155	5.66e-08	1.07e-07	12	12	12
Avg SpO2	ENSG00000041515	MYO16	2.04548	0.0343	0.0408	0.51613	0.56633	4.32e-169	1.39e-167	57	58	59
Avg SpO2	ENSG00000119535	CSF3R	2.04546	0.34456	0.0408	0.00559	0.00102	0.332	0.406	14	14	14
Avg SpO2	ENSG00000091844	RGS17	-2.0442	-0.33852	0.0409	0.00493	0.01333	0.000443	0.000686	8	8	8
Avg SpO2	ENSG00000151553	FAM160B1	2.04391	0.09533	0.041	0.06296	0.08988	1.33e-20	3.92e-20	23	23	24
Avg SpO2	ENSG00000136231	IGF2BP3	2.04277	0.75764	0.0411	0.00153	0.00014	0.718	0.838	4	4	4
Avg SpO2	ENSG00000137776	SLTM	2.04265	0.17094	0.0411	0.02233	0.02121	9.01e-06	1.53e-05	31	31	33
Avg SpO2	ENSG00000100023	PPIL2	2.04189	0.07421	0.0412	0.1146	0.15458	1.89e-35	8e-35	23	23	23
Avg SpO2	ENSG00000134453	RBM17	2.04119	0.14104	0.0412	0.02949	0.02161	7.39e-06	1.26e-05	52	52	52
Avg SpO2	EXOC8	EXOC8	2.03933	0.10496	0.0414	0.05062	0.08262	5.37e-19	1.51e-18	15	15	15
Avg SpO2	ENSG00000186204	CYP4F12	2.03531	0.0689	0.0418	0.11999	0.17935	2.02e-41	9.72e-41	45	45	46
Avg SpO2	ENSG00000102738	MRPS31	-2.03512	-0.34915	0.0418	0.00556	0.00424	0.048	0.064	18	18	18
Avg SpO2	ENSG00000196862	RGPD4	-2.03388	-0.03048	0.042	0.58479	0.67328	1.06e-225	7.03e-224	20	20	21
Avg SpO2	ENSG00000162383	SLC1A7	2.03379	0.0562	0.042	0.17427	0.19228	1.31e-44	6.69e-44	69	69	70
Avg SpO2	ENSG00000197555	SIPA1L1	-2.03343	-0.20444	0.042	0.01328	0.02818	2.95e-07	5.4e-07	9	9	9
Avg SpO2	ENSG00000171103	TRMT61B	2.03313	0.06895	0.042	0.12043	0.17156	1.59e-39	7.37e-39	17	17	17
Avg SpO2	ENSG00000133424	LARGE	-2.03306	-0.11756	0.042	0.04347	0.06424	5.57e-15	1.37e-14	33	33	33
Avg SpO2	ENSG00000241852	C8orf58	2.03095	0.06514	0.0423	0.15474	0.20258	3.46e-47	1.85e-46	36	36	36
Avg SpO2	ENSG00000143375	CGN	2.03092	0.51844	0.0423	0.00231	0.00286	0.105	0.135	3	3	3
Avg SpO2	ENSG00000101407	TTI1	2.03085	0.1598	0.0423	0.02284	0.02751	4.1e-07	7.44e-07	28	28	28
Avg SpO2	ENSG00000152242	C18orf25	-2.03032	-0.22696	0.0423	0.01133	0.02245	4.89e-06	8.45e-06	10	10	10
Avg SpO2	ENSG00000189190	ZNF600	2.02798	0.05422	0.0426	0.30272	0.36951	3.08e-94	3.67e-93	31	31	31
Avg SpO2	C2orf18	C2orf18	2.02763	0.14448	0.0426	0.02715	0.03749	3.07e-09	6.13e-09	17	17	17
Avg SpO2	ENSG00000196735	HLA-DQA1	-2.02762	-0.03464	0.0426	0.71785	0.7123	4.04e-251	3.77e-249	97	97	97
Avg SpO2	ENSG00000171649	ZIK1	2.0267	0.14404	0.0427	0.02801	0.03789	2.53e-09	5.07e-09	17	17	17
Avg SpO2	ENSG00000185585	OLFML2A	-2.02647	-0.20687	0.0427	0.01481	0.00861	0.0048	0.00693	22	22	22
Avg SpO2	ENSG00000175938	ORAI3	2.02613	0.34846	0.0428	0.00403	0.00203	0.172	0.217	7	7	7
Avg SpO2	ENSG00000122543	OCM	2.02573	0.06894	0.0428	0.16114	0.12365	3.17e-28	1.14e-27	105	105	108
Avg SpO2	ENSG00000007866	TEAD3	2.02412	0.18941	0.043	0.01596	0.0156	0.000144	0.000228	19	19	19
Avg SpO2	ENSG00000125534	PPDPF	2.02392	0.05665	0.043	0.31777	0.28803	6.63e-70	5.34e-69	126	126	127
Avg SpO2	ENSG00000250565	ATP6V1E2	2.02389	0.04526	0.043	0.28559	0.34186	1.2e-85	1.27e-84	43	44	45
Avg SpO2	ENSG00000178385	PLEKHM3	2.0233	0.26174	0.043	0.00862	0.00603	0.0184	0.0254	23	23	23
Avg SpO2	ENSG00000196860	TOMM20L	2.0232	0.68412	0.0431	0.00122	0.00148	0.244	0.303	4	4	4
Avg SpO2	ENSG00000114125	RNF7	2.02312	0.1118	0.0431	0.04764	0.07481	2.77e-17	7.37e-17	13	13	13
Avg SpO2	ENSG00000100241	SBF1	2.02277	0.10957	0.0431	0.07841	0.05727	1.79e-13	4.19e-13	70	70	71
Avg SpO2	ENSG00000204428	LY6G5C	2.02071	0.04314	0.0433	0.28671	0.28387	9.74e-69	7.71e-68	64	64	68
Avg SpO2	ENSG00000136717	BIN1	-2.01956	-0.04194	0.0434	0.32224	0.43085	1.02e-114	1.64e-113	16	16	16
Avg SpO2	ENSG00000150967	ABCB9	-2.01927	-0.05676	0.0435	0.18763	0.22834	9.02e-54	5.51e-53	19	19	19
Avg SpO2	ENSG00000143748	NVL	-2.01783	-0.08791	0.0436	0.05147	0.11744	8.41e-27	2.93e-26	35	35	35
Avg SpO2	ENSG00000148498	PARD3	2.01766	0.1746	0.0436	0.01864	0.03685	4.22e-09	8.38e-09	23	23	23
Avg SpO2	ENSG00000167699	GLOD4	-2.01762	-0.13394	0.0436	0.03223	0.03642	5.21e-09	1.03e-08	44	46	47
Avg SpO2	ENSG00000183323	CCDC125	2.01726	0.06116	0.0437	0.15718	0.2208	8.04e-52	4.75e-51	24	24	26
Avg SpO2	ENSG00000135373	EHF	-2.0168	-0.10195	0.0437	0.06003	0.10292	1.63e-23	5.21e-23	38	39	39
Avg SpO2	ENSG00000090924	PLEKHG2	-2.01595	-0.30562	0.0438	0.00582	0.00858	0.00488	0.00704	8	9	9
Avg SpO2	ENSG00000178935	ZNF552	-2.01574	-0.14652	0.0438	0.02336	0.05417	8.29e-13	1.9e-12	8	8	8
Avg SpO2	ENSG00000103356	EARS2	2.0142	0.09525	0.044	0.06488	0.10117	4.03e-23	1.28e-22	24	24	24
Avg SpO2	ENSG00000110777	POU2AF1	-2.01283	-0.42759	0.0441	0.00294	0.00287	0.104	0.134	5	5	5
Avg SpO2	ENSG00000108091	CCDC6	-2.01214	-0.14547	0.0442	0.02593	0.02938	1.63e-07	3.03e-07	34	34	34
Avg SpO2	ENSG00000143603	KCNN3	2.01169	0.17822	0.0443	0.01701	0.01641	9.58e-05	0.000154	25	25	25
Avg SpO2	ENSG00000132382	MYBBP1A	-2.01125	-0.31517	0.0443	0.00648	0.00943	0.00316	0.00461	12	12	12
Avg SpO2	ENSG00000167202	TBC1D2B	-2.01028	-0.07856	0.0444	0.08921	0.11585	1.93e-26	6.68e-26	35	36	36
Avg SpO2	ENSG00000076554	TPD52	-2.01009	-0.06783	0.0444	0.12726	0.16066	6.7e-37	2.93e-36	55	55	56
Avg SpO2	ENSG00000164403	SHROOM1	-2.00645	-0.04396	0.0448	0.30874	0.30813	1.22e-75	1.07e-74	94	94	95
Avg SpO2	ENSG00000124659	TBCC	-2.0039	-0.73905	0.0451	0.00142	0.0004	0.543	0.647	5	5	5
Avg SpO2	ENSG00000198019	FCGR1B	-2.00282	-0.26767	0.0452	0.00556	0.00141	0.255	0.316	18	18	19
Avg SpO2	ENSG00000111725	PRKAB1	2.00275	0.03763	0.0452	0.37028	0.41901	1.34e-110	2.03e-109	35	35	36
Avg SpO2	ENSG00000085788	DDHD2	-2.00251	-0.11878	0.0452	0.04211	0.07757	6.91e-18	1.88e-17	16	16	16
Avg SpO2	ENSG00000033050	ABCF2	-2.00167	-0.05915	0.0453	0.16702	0.19005	4.67e-44	2.36e-43	52	52	52
Avg SpO2	ENSG00000140945	CDH13	2.00036	0.04503	0.0455	0.28251	0.35289	4.96e-89	5.53e-88	56	56	57
Avg SpO2	ENSG00000214021	TTLL3	-2.00005	-0.1665	0.0455	0.01933	0.04264	2.45e-10	5.13e-10	10	10	10
Avg SpO2	ENSG00000130592	LSP1	-1.99986	-0.12117	0.0455	0.03301	0.03008	1.16e-07	2.17e-07	49	49	49
Avg SpO2	ENSG00000091164	TXNL1	1.99969	0.21104	0.0455	0.01262	0.01174	0.000983	0.00149	26	26	26
Avg SpO2	ENSG00000088002	SULT2B1	1.99905	0.08806	0.0456	0.0936	0.10319	1.42e-23	4.55e-23	71	72	72
Avg SpO2	VN1R1	VN1R1	-1.99701	-0.0549	0.0458	0.19226	0.27837	3.32e-67	2.56e-66	59	59	61
Avg SpO2	ENSG00000144043	TEX261	1.99589	0.18226	0.0459	0.01792	0.02451	1.78e-06	3.14e-06	8	8	8
Avg SpO2	ENSG00000118363	SPCS2	-1.9958	-0.27117	0.046	0.00784	0.0108	0.00158	0.00236	10	10	10
Avg SpO2	ENSG00000066135	KDM4A	-1.99476	-0.13067	0.0461	0.03321	0.01205	0.00084	0.00128	65	65	66
Avg SpO2	ENSG00000170266	GLB1	-1.99408	-0.13299	0.0461	0.03186	0.04146	4.37e-10	9.05e-10	23	23	23
Avg SpO2	ENSG00000100591	AHSA1	1.99238	0.30629	0.0463	0.00566	0.01713	6.71e-05	0.000109	15	15	15
Avg SpO2	ENSG00000196381	ZNF781	1.99233	0.08339	0.0463	0.08441	0.08897	2.12e-20	6.2e-20	38	38	38
Avg SpO2	ENSG00000135378	PRRG4	-1.99172	-0.10934	0.0464	0.05207	0.05428	7.87e-13	1.81e-12	43	43	43
Avg SpO2	ENSG00000019169	MARCO	-1.9916	-0.03271	0.0464	0.52001	0.6099	2.92e-190	1.23e-188	26	26	27
Avg SpO2	ENSG00000204628	GNB2L1	-1.99094	-0.15845	0.0465	0.0264	0.03357	2.1e-08	4.05e-08	21	21	21
Avg SpO2	ENSG00000156735	BAG4	-1.99091	-0.1719	0.0465	0.02039	0.03605	6.24e-09	1.23e-08	22	22	22
Avg SpO2	ENSG00000146576	C7orf26	1.99089	0.07618	0.0465	0.09202	0.1077	1.37e-24	4.5e-24	45	45	45
Avg SpO2	ENSG00000159399	HK2	1.99052	0.05918	0.0465	0.16277	0.22717	1.81e-53	1.1e-52	49	49	49
Avg SpO2	ENSG00000112902	SEMA5A	-1.99009	-0.10461	0.0466	0.0485	0.09285	2.91e-21	8.78e-21	13	13	14
Avg SpO2	ENSG00000180479	ZNF571	1.9898	0.20286	0.0466	0.01365	0.01084	0.00155	0.00231	18	20	21
Avg SpO2	ENSG00000178297	TMPRSS9	1.98916	0.05004	0.0467	0.22569	0.31018	3.1e-76	2.78e-75	24	25	25
Avg SpO2	ENSG00000142002	DPP9	-1.98825	-0.11079	0.0468	0.05362	0.08113	1.14e-18	3.18e-18	20	20	20
Avg SpO2	ENSG00000169220	RGS14	1.98822	0.09208	0.0468	0.07522	0.06782	9.3e-16	2.37e-15	45	45	46
Avg SpO2	ENSG00000142185	TRPM2	-1.98821	-0.10585	0.0468	0.0471	0.08987	1.33e-20	3.93e-20	21	21	21
Avg SpO2	ENSG00000143641	GALNT2	-1.98801	-0.13653	0.0468	0.0298	0.03029	1.05e-07	1.96e-07	36	36	36
Avg SpO2	ENSG00000065268	WDR18	-1.98673	-0.041	0.047	0.57766	0.66837	1.01e-222	6.33e-221	21	21	21
Avg SpO2	ENSG00000103154	NECAB2	-1.9845	-0.04357	0.0472	0.31061	0.39479	1.99e-102	2.67e-101	85	85	86
Avg SpO2	ENSG00000214113	LYRM4	1.98328	0.0452	0.0473	0.30704	0.31387	2.61e-77	2.4e-76	111	111	112
Avg SpO2	ENSG00000197912	SPG7	1.98154	0.04295	0.0475	0.30518	0.38661	9.64e-100	1.25e-98	27	27	27
Avg SpO2	ENSG00000163681	SLMAP	1.98103	0.22167	0.0476	0.01146	0.00524	0.028	0.0381	28	28	29
Avg SpO2	ENSG00000113249	HAVCR1	1.97917	0.21356	0.0478	0.0111	0.00755	0.00831	0.0118	13	13	13
Avg SpO2	ENSG00000177830	CHID1	-1.97911	-0.30924	0.0478	0.00576	0.01282	0.000571	0.000879	3	3	3
Avg SpO2	ENSG00000130413	STK33	1.97854	0.06177	0.0479	0.1495	0.19405	4.74e-45	2.44e-44	65	65	65
Avg SpO2	ENSG00000164509	IL31RA	-1.97822	-0.14488	0.0479	0.03013	0.01694	7.38e-05	0.000119	56	56	58
Avg SpO2	C8orf38	C8orf38	1.97703	0.15506	0.048	0.02237	0.03556	7.94e-09	1.56e-08	33	33	34
Avg SpO2	ENSG00000187866	FAM122A	1.97666	0.19468	0.0481	0.01379	0.00963	0.00285	0.00419	26	26	27
Avg SpO2	ENSG00000144040	SFXN5	-1.97611	-0.09929	0.0481	0.05278	0.06386	6.72e-15	1.65e-14	26	26	26
Avg SpO2	ENSG00000096060	FKBP5	1.97605	0.21686	0.0481	0.01189	0.0045	0.0417	0.0558	34	35	36
Avg SpO2	ENSG00000062822	POLD1	-1.9753	-1.33168	0.0482	0.00047	0.00225	0.15	0.191	4	4	4
Avg SpO2	ENSG00000117560	FASLG	-1.97497	-0.18128	0.0483	0.01527	0.02932	1.69e-07	3.12e-07	9	9	9
Avg SpO2	ENSG00000150403	TMCO3	1.97422	0.08779	0.0484	0.0696	0.11698	1.07e-26	3.7e-26	41	41	41
Avg SpO2	ENSG00000142949	PTPRF	-1.97274	-0.26809	0.0485	0.00796	0.00363	0.0676	0.0888	28	28	28
Avg SpO2	ENSG00000109686	SH3D19	-1.97247	-0.0893	0.0486	0.06346	0.03352	2.15e-08	4.15e-08	57	58	58
Avg SpO2	ENSG00000138311	ZNF365	-1.97243	-0.1079	0.0486	0.04638	0.06776	9.58e-16	2.44e-15	28	29	29
Avg SpO2	ENSG00000057294	PKP2	1.97234	0.07178	0.0486	0.10707	0.1328	2.46e-30	9.27e-30	54	55	55
Avg SpO2	ENSG00000146243	IRAK1BP1	1.96963	0.05918	0.0489	0.15581	0.19217	1.39e-44	7.1e-44	30	30	30
Avg SpO2	ENSG00000139540	SLC39A5	1.96824	0.94114	0.049	0.00057	0.00111	0.313	0.385	1	1	1
Avg SpO2	ENSG00000240891	PLCXD2	-1.96708	-0.12692	0.0492	0.03412	0.05144	3.21e-12	7.23e-12	33	33	33
Avg SpO2	ENSG00000184838	PRR16	1.9645	0.19776	0.0495	0.0147	0.02805	3.15e-07	5.75e-07	24	24	24
Avg SpO2	ENSG00000135968	GCC2	-1.963	-0.02938	0.0496	0.62781	0.62194	1.59e-196	7.19e-195	88	88	88
Avg SpO2	ENSG00000106624	AEBP1	-1.96235	-0.1228	0.0497	0.03531	0.03362	2.06e-08	3.97e-08	44	44	44
Avg SpO2	ENSG00000138801	PAPSS1	-1.9619	-0.02837	0.0498	0.67605	0.69325	2.63e-238	2.09e-236	21	21	21
Avg SpO2	ENSG00000198792	TMEM184B	-1.96177	-0.07249	0.0498	0.10077	0.15024	2.02e-34	8.35e-34	19	19	19
Avg SpO2	ENSG00000137494	ANKRD42	1.96174	0.03977	0.0498	0.35356	0.41122	6.16e-108	9.07e-107	38	38	38
Min SpO2	C17orf107	C17orf107	-5.00793	-0.11715	5.5e-07	0.21563	0.30958	4.64e-76	4.14e-75	10	10	10
Min SpO2	ENSG00000108556	CHRNE	-4.81003	-0.10236	1.51e-06	0.26279	0.3352	1.24e-83	1.27e-82	29	29	29
Min SpO2	ENSG00000169710	FASN	-4.29809	-0.11731	1.72e-05	0.15216	0.20008	1.48e-46	7.82e-46	28	28	28
Min SpO2	ENSG00000108469	RECQL5	4.29011	0.16901	1.79e-05	0.07038	0.05172	2.79e-12	6.3e-12	68	68	73
Min SpO2	C3orf78	C3orf78	-3.96199	-0.63465	7.43e-05	0.00412	0.00935	0.00329	0.00481	4	4	4
Min SpO2	ENSG00000176155	CCDC57	3.74559	0.07581	0.00018	0.28954	0.35043	2.85e-88	3.14e-87	24	25	25
Min SpO2	ENSG00000169925	BRD3	-3.67784	-0.14469	0.000235	0.07386	0.1015	3.39e-23	1.08e-22	14	14	14
Min SpO2	ENSG00000081059	TCF7	-3.64332	-0.61048	0.000269	0.00508	0.00318	0.087	0.113	14	14	15
Min SpO2	ENSG00000016864	GLT8D1	-3.57104	-0.32337	0.000356	0.01316	0.02649	6.75e-07	1.21e-06	38	38	38
Min SpO2	ENSG00000114737	CISH	-3.55486	-0.42093	0.000378	0.00683	0.00538	0.026	0.0354	21	21	21
Min SpO2	ENSG00000187792	ZNF70	-3.53926	-0.64276	0.000401	0.00365	0.0009	0.364	0.444	8	8	9
Min SpO2	ENSG00000115970	THADA	-3.46998	-0.23418	0.000521	0.02409	0.03204	4.44e-08	8.45e-08	21	21	21
Min SpO2	ENSG00000134109	EDEM1	-3.43815	-0.65729	0.000586	0.00341	0.00622	0.0166	0.023	10	10	11
Min SpO2	ENSG00000152778	IFIT5	-3.40643	-0.13568	0.000658	0.07139	0.11059	3.03e-25	1.01e-24	11	11	11
Min SpO2	ENSG00000172554	SNTG2	-3.40614	-0.08221	0.000659	0.18686	0.21667	9.21e-51	5.31e-50	124	125	125
Min SpO2	ENSG00000150779	TIMM8B	-3.39024	-0.64806	0.000698	0.00266	0.00228	0.148	0.188	18	18	19
Min SpO2	ENSG00000013810	TACC3	3.3547	0.07181	0.000794	0.21275	0.28388	9.7e-69	7.68e-68	25	25	25
Min SpO2	ENSG00000159399	HK2	3.35294	0.08705	0.0008	0.16277	0.22717	1.81e-53	1.1e-52	49	49	49
Min SpO2	ENSG00000204386	NEU1	-3.331	-0.26217	0.000865	0.01741	0.01503	0.00019	0.000301	21	21	22
Min SpO2	ENSG00000141905	NFIC	3.3219	0.43097	0.000894	0.0082	0.01403	0.000313	0.000489	8	8	8
Min SpO2	ENSG00000177575	CD163	-3.30712	-1.12688	0.000943	0.00081	0.00041	0.54	0.642	15	15	16
Min SpO2	ENSG00000114902	SPCS1	3.29769	0.19418	0.000975	0.03197	0.03558	7.84e-09	1.54e-08	20	20	20
Min SpO2	ENSG00000241360	PDXP	3.29504	0.20333	0.000984	0.0279	0.02203	6.02e-06	1.04e-05	47	47	47
Min SpO2	ENSG00000140030	GPR65	3.27283	0.07974	0.00106	0.17581	0.21775	4.87e-51	2.84e-50	19	19	19
Min SpO2	ENSG00000175536	LIPT2	-3.23286	-0.09011	0.00123	0.14075	0.18199	4.54e-42	2.21e-41	19	19	19
Min SpO2	ENSG00000107262	BAG1	-3.22608	-0.81307	0.00125	0.00178	0.0023	0.145	0.185	13	13	13
Min SpO2	ENSG00000147604	RPL7	-3.22124	-0.85799	0.00128	0.0015	0.00126	0.282	0.348	4	4	4
Min SpO2	ENSG00000168936	TMEM129	3.20066	0.1654	0.00137	0.03927	0.04607	4.53e-11	9.79e-11	40	40	41
Min SpO2	ENSG00000141526	SLC16A3	3.18882	0.12828	0.00143	0.07804	0.11478	3.39e-26	1.17e-25	18	18	19
Min SpO2	ENSG00000168884	TNIP2	-3.17368	-0.15617	0.00151	0.04318	0.05062	4.8e-12	1.07e-11	37	37	39
Min SpO2	ENSG00000129250	KIF1C	-3.12532	-0.19334	0.00178	0.03	0.04422	1.13e-10	2.4e-10	29	29	30
Min SpO2	ENSG00000158104	HPD	3.12497	0.04273	0.00178	0.57635	0.62877	3.61e-200	1.69e-198	23	23	23
Min SpO2	ENSG00000129083	COPB1	3.10241	0.08576	0.00192	0.14165	0.17849	3.26e-41	1.57e-40	53	54	55
Min SpO2	ENSG00000119335	SET	3.1011	9.21704	0.00193	2e-05	0.0003	0.598	0.708	1	1	1
Min SpO2	ENSG00000162881	OXER1	-3.09976	-0.15604	0.00194	0.04639	0.04131	4.7e-10	9.73e-10	42	42	42
Min SpO2	ENSG00000078401	EDN1	3.09552	0.13155	0.00196	0.06911	0.04531	6.6e-11	1.42e-10	73	73	75
Min SpO2	ENSG00000184584	TMEM173	-3.08653	-0.1178	0.00203	0.08403	0.07969	2.37e-18	6.52e-18	30	30	30
Min SpO2	C17orf101	C17orf101	-3.08151	-0.05752	0.00206	0.30288	0.3089	7.27e-76	6.46e-75	101	101	101
Min SpO2	ENSG00000132470	ITGB4	-3.06617	-0.24458	0.00217	0.01904	0.02804	3.16e-07	5.78e-07	13	13	13
Min SpO2	ENSG00000169180	XPO6	3.06306	0.15936	0.00219	0.0378	0.04445	1.01e-10	2.15e-10	25	25	25
Min SpO2	ENSG00000204305	AGER	3.05224	0.13765	0.00227	0.05775	0.04906	1.04e-11	2.3e-11	38	38	38
Min SpO2	ENSG00000125089	SH3TC1	-3.02196	-0.07231	0.00251	0.21746	0.19492	2.87e-45	1.48e-44	89	89	89
Min SpO2	ENSG00000135469	COQ10A	-3.00567	-1.01554	0.00265	0.00174	0.002	0.175	0.221	1	1	1
Min SpO2	ENSG00000070061	IKBKAP	-2.99697	-0.12213	0.00273	0.06931	0.07233	9.69e-17	2.55e-16	40	40	40
Min SpO2	ENSG00000169032	MAP2K1	2.99535	0.11983	0.00274	0.06557	0.08258	5.48e-19	1.54e-18	55	55	55
Min SpO2	ENSG00000185745	IFIT1	-2.966	-0.44807	0.00302	0.00473	0.01086	0.00153	0.00229	4	4	4
Min SpO2	ENSG00000151067	CACNA1C	2.95866	0.12952	0.00309	0.05943	0.07401	4.16e-17	1.1e-16	34	34	34
Min SpO2	ENSG00000204316	MRPL38	2.95861	0.21689	0.00309	0.02361	0.0204	1.34e-05	2.26e-05	35	35	35
Min SpO2	ENSG00000160013	PTGIR	2.95388	0.06509	0.00314	0.22761	0.27261	1.3e-65	9.71e-65	24	24	24
Min SpO2	ENSG00000173531	MST1	-2.94707	-0.10409	0.00321	0.08565	0.03331	2.38e-08	4.59e-08	71	71	72
Min SpO2	ENSG00000167766	ZNF83	-2.94691	-0.04135	0.00321	0.5891	0.60709	7.99e-189	3.31e-187	42	42	42
Min SpO2	ENSG00000020181	GPR124	-2.9453	-0.06378	0.00323	0.27246	0.31551	8.67e-78	8.04e-77	42	42	43
Min SpO2	ENSG00000247596	TWF2	-2.93851	-0.41186	0.0033	0.00532	0.00392	0.0574	0.0759	10	10	10
Min SpO2	ENSG00000100325	ASCC2	2.93792	0.11076	0.0033	0.06614	0.11221	1.3e-25	4.38e-25	21	21	21
Min SpO2	ENSG00000115137	DNAJC27	-2.92409	-0.1937	0.00345	0.02654	0.04624	4.17e-11	9.02e-11	26	26	26
Min SpO2	ENSG00000114861	FOXP1	-2.90612	-0.4272	0.00366	0.00535	0.00643	0.0149	0.0207	15	15	15
Min SpO2	C6orf108	C6orf108	2.90366	0.11018	0.00369	0.05676	0.12779	3.54e-29	1.31e-28	5	5	5
Min SpO2	ENSG00000023330	ALAS1	2.90102	0.16743	0.00372	0.03177	0.0238	2.53e-06	4.42e-06	41	41	41
Min SpO2	ENSG00000141956	PRDM15	2.8986	0.07177	0.00375	0.18296	0.27441	4.15e-66	3.13e-65	50	50	50
Min SpO2	ENSG00000113558	SKP1	2.89815	1.25023	0.00375	0.0008	0.00124	0.286	0.353	4	4	4
Min SpO2	ENSG00000186318	BACE1	2.8944	0.09368	0.0038	0.10893	0.12236	6.3e-28	2.25e-27	49	49	50
Min SpO2	ENSG00000090971	NAT14	2.88983	0.11969	0.00385	0.07245	0.0837	3.1e-19	8.79e-19	37	37	37
Min SpO2	ENSG00000158966	CACHD1	2.88946	0.13773	0.00386	0.04269	0.06156	2.11e-14	5.1e-14	35	35	35
Min SpO2	ENSG00000187650	VMAC	-2.88842	-0.1064	0.00387	0.08955	0.10243	2.1e-23	6.69e-23	63	63	63
Min SpO2	ENSG00000075303	SLC25A40	2.88545	0.4235	0.00391	0.00509	0.00168	0.213	0.267	27	27	27
Min SpO2	ENSG00000138646	HERC5	-2.88207	-0.41532	0.00395	0.0066	0.00708	0.0106	0.0149	15	15	15
Min SpO2	ENSG00000236624	CCDC163P	2.88153	0.03741	0.00396	0.61979	0.87654	0	0	26	26	27
Min SpO2	ENSG00000133112	TPT1	2.88036	0.3509	0.00397	0.00642	0.00429	0.0467	0.0623	27	27	28
Min SpO2	ENSG00000162433	AK4	-2.87797	-0.09781	0.004	0.08839	0.10491	5.81e-24	1.88e-23	66	66	69
Min SpO2	ENSG00000136144	RCBTB1	-2.87419	-0.05097	0.00405	0.36109	0.38326	1.19e-98	1.5e-97	91	91	91
Min SpO2	ENSG00000096092	TMEM14A	2.87076	0.26287	0.00409	0.01459	0.01382	0.000347	0.00054	30	30	30
Min SpO2	ENSG00000109079	TNFAIP1	2.86721	0.41021	0.00414	0.00518	0.0024	0.137	0.175	7	7	7
Min SpO2	ENSG00000243696	MUSTN1	2.85771	0.17034	0.00427	0.02899	0.03695	4.02e-09	7.99e-09	27	27	27
Min SpO2	ENSG00000159592	GPBP1L1	-2.85547	-0.22258	0.0043	0.01894	0.02071	1.15e-05	1.95e-05	28	28	29
Min SpO2	ENSG00000101255	TRIB3	-2.84967	-0.05994	0.00438	0.23449	0.32341	4.1e-80	3.97e-79	63	63	63
Min SpO2	ENSG00000163235	TGFA	-2.83652	-0.25192	0.00456	0.01376	0.024	2.29e-06	4.01e-06	19	19	20
Min SpO2	ENSG00000125630	POLR1B	2.82126	0.05821	0.00478	0.24038	0.34646	4.74e-87	5.1e-86	17	17	17
Min SpO2	MRPL12	MRPL12	2.80396	0.34547	0.00505	0.00794	0.01868	3.12e-05	5.15e-05	3	3	3
Min SpO2	ENSG00000164082	GRM2	2.80352	0.06999	0.00505	0.19591	0.16176	3.65e-37	1.61e-36	75	76	78
Min SpO2	ENSG00000234127	TRIM26	2.79854	0.13984	0.00513	0.04664	0.03333	2.37e-08	4.55e-08	28	28	28
Min SpO2	ENSG00000117724	CENPF	-2.79033	-0.47366	0.00527	0.00407	0.0084	0.00536	0.00772	3	3	3
Min SpO2	ENSG00000240694	PNMA2	-2.7851	-0.1377	0.00535	0.04388	0.0677	9.86e-16	2.51e-15	24	24	24
Min SpO2	ENSG00000009724	MASP2	-2.76969	-0.23031	0.00561	0.01477	0.02512	1.32e-06	2.35e-06	18	19	19
Min SpO2	ENSG00000135069	PSAT1	-2.76832	-0.06906	0.00563	0.17378	0.26699	4.54e-64	3.32e-63	7	7	7
Min SpO2	ENSG00000141994	DUS3L	-2.76752	-0.039	0.00565	0.58457	0.59743	5.75e-184	2.22e-182	12	12	12
Min SpO2	ENSG00000167552	TUBA1A	2.76662	0.2669	0.00566	0.01223	0.00836	0.00547	0.00787	36	36	39
Min SpO2	ENSG00000114738	MAPKAPK3	-2.76565	-0.07125	0.00568	0.1534	0.19204	1.5e-44	7.62e-44	23	23	24
Min SpO2	ENSG00000115073	ACTR1B	2.75446	0.35605	0.00588	0.00866	0.01273	0.0006	0.000922	8	8	8
Min SpO2	ENSG00000064989	CALCRL	-2.75036	-0.1707	0.00595	0.02689	0.04132	4.69e-10	9.7e-10	11	11	11
Min SpO2	ENSG00000178773	CPNE7	2.74938	0.0717	0.00597	0.16012	0.2227	2.6e-52	1.55e-51	18	18	18
Min SpO2	ENSG00000175110	MRPS22	2.74216	0.48267	0.0061	0.00389	0.00317	0.0875	0.114	15	15	15
Min SpO2	ENSG00000086061	DNAJA1	2.74203	0.61528	0.00611	0.00209	0.00586	0.0201	0.0276	1	1	1
Min SpO2	ENSG00000103168	TAF1C	-2.7417	-0.07588	0.00611	0.14252	0.20281	3.03e-47	1.63e-46	20	20	20
Min SpO2	ENSG00000213928	IRF9	2.73383	0.47831	0.00626	0.00406	0.00326	0.083	0.108	17	17	17
Min SpO2	ENSG00000137411	VARS2	-2.73317	-0.0469	0.00627	0.38298	0.37071	1.28e-94	1.53e-93	86	87	90
Min SpO2	ENSG00000198931	APRT	2.7258	0.14206	0.00641	0.05254	0.06596	2.36e-15	5.9e-15	29	29	29
Min SpO2	ENSG00000112855	HARS2	-2.7239	-0.41888	0.00645	0.00467	0.00832	0.00557	0.008	11	11	12
Min SpO2	ENSG00000106066	CPVL	2.72345	0.05887	0.00646	0.2179	0.28545	3.52e-69	2.81e-68	34	34	34
Min SpO2	ENSG00000167914	GSDMA	2.72289	0.03836	0.00647	0.56991	0.63663	1.89e-204	9.21e-203	85	87	89
Min SpO2	ENSG00000176473	WDR25	2.72127	0.03902	0.0065	0.5215	0.60648	1.64e-188	6.7e-187	24	24	25
Min SpO2	ENSG00000171824	EXOSC10	-2.71984	-0.4422	0.00653	0.00405	0.00114	0.306	0.377	12	12	12
Min SpO2	ENSG00000187607	ZNF286A	-2.7166	-0.20488	0.0066	0.02138	0.02696	5.37e-07	9.7e-07	29	29	30
Min SpO2	ENSG00000196388	INCA1	-2.71407	-0.11412	0.00665	0.06889	0.06924	4.56e-16	1.17e-15	57	57	57
Min SpO2	ENSG00000152503	TRIM36	2.70734	0.09855	0.00678	0.07881	0.1082	1.05e-24	3.48e-24	26	26	27
Min SpO2	ENSG00000177868	CCDC23	2.70395	0.04187	0.00685	0.45231	0.47546	4.78e-131	9.68e-130	51	51	52
Min SpO2	ENSG00000107560	RAB11FIP2	-2.69614	-2.81618	0.00701	0.0001	1e-05	0.924	1	2	2	2
Min SpO2	ENSG00000103591	AAGAB	2.69165	0.18763	0.00711	0.02413	0.0206	1.22e-05	2.06e-05	23	23	23
Min SpO2	ENSG00000124508	BTN2A2	2.69139	0.09305	0.00712	0.0937	0.10785	1.26e-24	4.16e-24	35	35	35
Min SpO2	ENSG00000171649	ZIK1	2.68897	0.16823	0.00717	0.02801	0.03789	2.53e-09	5.07e-09	17	17	17
Min SpO2	ENSG00000133488	SEC14L4	2.68866	0.2116	0.00717	0.01894	0.00626	0.0162	0.0225	36	36	36
Min SpO2	ENSG00000158560	DYNC1I1	2.68855	0.185	0.00718	0.02228	0.04525	6.8e-11	1.46e-10	9	9	9
Min SpO2	ENSG00000135932	CAB39	-2.68494	-0.21019	0.00725	0.01764	0.03308	2.67e-08	5.13e-08	18	18	18
Min SpO2	ENSG00000119878	CRIPT	-2.68129	-0.06227	0.00733	0.20786	0.26919	1.13e-64	8.4e-64	19	19	19
Min SpO2	BAHCC1	BAHCC1	2.6658	0.08809	0.00768	0.10166	0.09368	1.9e-21	5.75e-21	62	62	62
Min SpO2	ENSG00000165140	FBP1	2.66188	0.17591	0.00777	0.02347	0.01316	0.000483	0.000747	37	37	37
Min SpO2	ENSG00000214113	LYRM4	2.65723	0.04961	0.00788	0.30704	0.31387	2.61e-77	2.4e-76	111	111	112
Min SpO2	ENSG00000144468	RHBDD1	2.65645	0.314	0.0079	0.00738	0.00707	0.0106	0.0149	11	11	11
Min SpO2	ENSG00000181027	FKRP	2.64041	0.05063	0.00828	0.30835	0.34091	2.33e-85	2.45e-84	25	25	25
Min SpO2	ENSG00000152193	RNF219	2.63798	0.10527	0.00834	0.0627	0.11103	2.4e-25	8.07e-25	9	9	9
Min SpO2	ENSG00000197150	ABCB8	2.63447	0.19227	0.00843	0.01948	0.04484	8.31e-11	1.78e-10	4	4	4
Min SpO2	ENSG00000173269	MMRN2	2.63082	0.06609	0.00852	0.16902	0.18807	1.44e-43	7.21e-43	40	40	41
Min SpO2	C9orf128	C9orf128	-2.62658	-0.05288	0.00862	0.26563	0.34481	1.51e-86	1.62e-85	21	21	21
Min SpO2	ENSG00000178342	KCNG2	2.61933	0.06029	0.00881	0.22427	0.28266	2.13e-68	1.67e-67	24	24	24
Min SpO2	ENSG00000198624	CCDC69	2.61229	0.07063	0.00899	0.15991	0.20202	4.8e-47	2.56e-46	59	59	60
Min SpO2	ENSG00000186074	CD300LF	2.60836	0.10843	0.0091	0.06621	0.0981	1.96e-22	6.11e-22	8	8	8
Min SpO2	ENSG00000140455	USP3	2.60803	0.09545	0.00911	0.07843	0.10387	9.97e-24	3.21e-23	27	27	27
Min SpO2	ENSG00000135976	ANKRD36	2.60519	0.13481	0.00918	0.05996	0.06191	1.78e-14	4.31e-14	23	23	23
Min SpO2	ENSG00000213057	C1orf220	2.5973	0.06011	0.0094	0.20445	0.25847	9.36e-62	6.63e-61	25	25	25
Min SpO2	ENSG00000198793	MTOR	-2.59537	-0.16895	0.00945	0.02603	0.04919	9.74e-12	2.15e-11	15	15	15
Min SpO2	ENSG00000068654	POLR1A	-2.59247	-0.05736	0.00953	0.22539	0.25297	2.84e-60	1.95e-59	107	107	109
Min SpO2	ENSG00000254004	ZNF260	2.59121	0.19453	0.00956	0.02062	0.02734	4.46e-07	8.09e-07	13	13	13
Min SpO2	ENSG00000137338	PGBD1	2.58975	0.13979	0.0096	0.03951	0.0491	1.02e-11	2.25e-11	35	35	35
Min SpO2	ENSG00000151576	QTRTD1	-2.58775	-0.49616	0.00966	0.00294	0.00632	0.0157	0.0218	9	9	9
Min SpO2	ENSG00000138311	ZNF365	-2.58465	-0.12417	0.00975	0.04642	0.06776	9.58e-16	2.44e-15	29	29	29
Min SpO2	ENSG00000103150	MLYCD	-2.58367	-0.40732	0.00978	0.00417	0.01268	0.000613	0.000941	10	10	10
Min SpO2	ENSG00000214087	ARL16	2.58277	0.03179	0.0098	0.77502	0.78435	0	1.95e-306	7	7	7
Min SpO2	ENSG00000168096	ANKS3	-2.57988	-0.28288	0.00988	0.00991	0.00217	0.158	0.2	25	25	25
Min SpO2	ENSG00000159917	ZNF235	-2.57857	-0.1837	0.00992	0.02204	0.01881	2.93e-05	4.85e-05	34	34	34
Min SpO2	C14orf43	C14orf43	2.57698	0.26358	0.00997	0.01344	0.01274	0.000596	0.000916	32	32	32
Min SpO2	ENSG00000162889	MAPKAPK2	2.57296	0.20588	0.0101	0.0181	0.0121	0.000819	0.00125	33	33	34
Min SpO2	ENSG00000142546	NOSIP	-2.5718	-0.14579	0.0101	0.04676	0.02831	2.77e-07	5.08e-07	62	62	62
Min SpO2	ENSG00000100100	PIK3IP1	2.56742	0.07739	0.0102	0.11006	0.16587	3.75e-38	1.69e-37	32	33	34
Min SpO2	ENSG00000101220	C20orf27	-2.56481	-0.05364	0.0103	0.33148	0.3353	1.16e-83	1.18e-82	128	128	128
Min SpO2	ENSG00000115840	SLC25A12	2.56331	0.61113	0.0104	0.00183	0.00194	0.181	0.228	3	3	3
Min SpO2	ENSG00000172878	METAP1D	2.56085	0.23773	0.0104	0.01266	0.01184	0.000936	0.00142	19	19	19
Min SpO2	ENSG00000160991	ORAI2	-2.55345	-0.04031	0.0107	0.44202	0.54143	6.28e-158	1.81e-156	38	39	39
Min SpO2	ENSG00000197380	DACT3	2.55258	0.08703	0.0107	0.09752	0.1243	2.25e-28	8.15e-28	16	16	16
Min SpO2	ENSG00000111897	SERINC1	-2.54977	-0.09573	0.0108	0.07563	0.11328	7.43e-26	2.53e-25	20	20	20
Min SpO2	ENSG00000115107	STEAP3	2.54817	0.03465	0.0108	0.57939	0.50468	1.64e-142	3.94e-141	135	135	135
Min SpO2	ENSG00000188641	DPYD	-2.54652	-0.07395	0.0109	0.13771	0.1329	2.33e-30	8.8e-30	107	108	108
Min SpO2	ENSG00000135698	MPHOSPH6	2.54108	0.05228	0.0111	0.25564	0.38299	1.45e-98	1.83e-97	60	60	62
Min SpO2	ENSG00000196378	ZNF34	2.53741	0.0968	0.0112	0.07656	0.0548	6.08e-13	1.4e-12	48	48	48
Min SpO2	ENSG00000214265	SNURF	-2.53721	-0.55433	0.0112	0.00214	0.00401	0.0547	0.0725	4	4	4
Min SpO2	ENSG00000115266	APC2	-2.53672	-0.302	0.0112	0.01093	0.01048	0.00185	0.00275	19	19	19
Min SpO2	ENSG00000162817	C1orf115	-2.5323	-0.04536	0.0113	0.31066	0.42226	1.01e-111	1.56e-110	44	44	44
Min SpO2	ENSG00000020256	ZFP64	-2.53201	-0.12513	0.0113	0.04487	0.08978	1.4e-20	4.12e-20	8	8	8
Min SpO2	ENSG00000081721	DUSP12	-2.53185	-0.16185	0.0113	0.02234	0.05199	2.44e-12	5.52e-12	10	10	10
Min SpO2	ENSG00000144852	NR1I2	-2.52967	-0.22895	0.0114	0.01251	0.01973	1.86e-05	3.11e-05	20	20	20
Min SpO2	ENSG00000171466	ZNF562	-2.52774	-0.22334	0.0115	0.01485	0.00476	0.0361	0.0486	50	51	51
Min SpO2	ENSG00000137494	ANKRD42	2.52095	0.04509	0.0117	0.35356	0.41122	6.16e-108	9.07e-107	38	38	38
Min SpO2	ENSG00000188818	ZDHHC11	-2.52054	-0.22196	0.0117	0.01437	0.01297	0.00053	0.000817	24	24	24
Min SpO2	ENSG00000171368	TPPP	-2.51703	-0.07257	0.0118	0.13052	0.17147	1.67e-39	7.74e-39	53	54	56
Min SpO2	ENSG00000088888	MAVS	-2.51363	-0.06946	0.0119	0.14777	0.1772	6.75e-41	3.22e-40	32	32	34
Min SpO2	ENSG00000013374	NUB1	2.50992	0.16773	0.0121	0.03048	0.04786	1.88e-11	4.11e-11	18	18	18
Min SpO2	ENSG00000151923	TIAL1	-2.50201	-2.45845	0.0123	0.00012	0.001	0.337	0.413	3	3	3
Min SpO2	ENSG00000117448	AKR1A1	2.49856	0.12729	0.0125	0.03937	0.02022	1.46e-05	2.46e-05	47	47	47
Min SpO2	ENSG00000167414	GNG8	2.49715	0.04337	0.0125	0.3722	0.42738	1.67e-113	2.67e-112	20	20	20
Min SpO2	ENSG00000164011	ZNF691	2.49706	0.18122	0.0125	0.02471	0.03546	8.34e-09	1.63e-08	21	21	22
Min SpO2	ENSG00000157240	FZD1	2.49478	0.05248	0.0126	0.22224	0.26629	7.05e-64	5.15e-63	42	42	42
Min SpO2	ENSG00000104897	SF3A2	-2.49293	-0.11735	0.0127	0.06285	0.03829	2.08e-09	4.19e-09	79	81	81
Min SpO2	ENSG00000171840	NINJ2	-2.49056	-0.10861	0.0128	0.05865	0.09736	2.87e-22	8.93e-22	9	9	9
Min SpO2	C9orf66	C9orf66	2.48573	0.06432	0.0129	0.16005	0.18927	7.28e-44	3.66e-43	26	26	26
Min SpO2	ENSG00000004779	NDUFAB1	2.47844	0.53676	0.0132	0.00247	0.00442	0.0435	0.058	10	10	10
Min SpO2	ENSG00000168653	NDUFS5	2.47832	0.06463	0.0132	0.17396	0.19451	3.64e-45	1.88e-44	30	30	30
Min SpO2	ENSG00000103160	HSDL1	-2.47774	-0.07181	0.0132	0.12175	0.16233	2.66e-37	1.18e-36	47	47	47
Min SpO2	ENSG00000029534	ANK1	2.47752	0.1023	0.0132	0.06509	0.08902	2.06e-20	6.04e-20	25	25	25
Min SpO2	ENSG00000125650	PSPN	-2.47733	-0.6667	0.0132	0.00159	0.00072	0.417	0.504	3	3	3
Min SpO2	ENSG00000161800	RACGAP1	-2.47702	-0.2873	0.0132	0.00799	0.02188	6.47e-06	1.11e-05	3	3	3
Min SpO2	ENSG00000149177	PTPRJ	-2.47658	-0.08453	0.0133	0.10841	0.15918	1.52e-36	6.58e-36	32	32	34
Min SpO2	ENSG00000100239	PPP6R2	2.47268	0.13576	0.0134	0.03582	0.02869	2.29e-07	4.22e-07	47	47	47
Min SpO2	ENSG00000012124	CD22	2.46466	0.24982	0.0137	0.01303	0.00584	0.0204	0.028	36	36	36
Min SpO2	ENSG00000005249	PRKAR2B	2.45467	0.21276	0.0141	0.01393	0.02381	2.51e-06	4.39e-06	17	17	17
Min SpO2	ENSG00000135378	PRRG4	-2.45433	-0.11557	0.0141	0.05207	0.05428	7.87e-13	1.81e-12	43	43	43
Min SpO2	ENSG00000163156	SCNM1	-2.44644	-0.10225	0.0144	0.06863	0.08464	1.92e-19	5.47e-19	30	30	30
Min SpO2	ENSG00000166848	TERF2IP	-2.44507	-0.98257	0.0145	0.00066	1e-05	0.946	1	6	6	6
Min SpO2	ENSG00000128563	PRKRIP1	2.44431	0.08673	0.0145	0.08786	0.13879	9.9e-32	3.88e-31	18	18	18
Min SpO2	ENSG00000164081	TEX264	2.43845	0.09384	0.0148	0.06703	0.08773	3.99e-20	1.16e-19	25	25	26
Min SpO2	ENSG00000171517	LPAR3	-2.43606	-0.04979	0.0148	0.27019	0.31567	7.77e-78	7.22e-77	32	32	32
Min SpO2	ENSG00000176945	MUC20	2.43469	0.03766	0.0149	0.45675	0.42857	6.4e-114	1.02e-112	166	168	170
Min SpO2	ENSG00000197724	PHF2	2.43279	0.30217	0.015	0.00689	0.00635	0.0155	0.0216	10	10	10
Min SpO2	ENSG00000169016	E2F6	-2.43096	-0.27306	0.0151	0.00788	0.00797	0.00669	0.00955	19	19	19
Min SpO2	ENSG00000163412	EIF4E3	-2.42881	-0.06649	0.0151	0.16202	0.18935	6.95e-44	3.5e-43	58	58	58
Min SpO2	ENSG00000182809	CRIP2	2.4248	0.06406	0.0153	0.23486	0.24837	4.81e-59	3.24e-58	52	52	53
Min SpO2	ENSG00000145781	COMMD10	2.42422	0.08589	0.0153	0.07774	0.12844	2.51e-29	9.27e-29	33	33	33
Min SpO2	ENSG00000170142	UBE2E1	-2.42246	-0.19995	0.0154	0.01657	0.00645	0.0147	0.0205	31	31	31
Min SpO2	ENSG00000165810	BTNL9	2.42112	0.06259	0.0155	0.15465	0.44996	1.49e-121	2.65e-120	26	26	28
Min SpO2	ENSG00000127527	EPS15L1	-2.41687	-0.11623	0.0157	0.04741	0.04758	2.15e-11	4.71e-11	49	49	49
Min SpO2	ENSG00000116729	WLS	2.41657	0.04434	0.0157	0.33079	0.36117	1.31e-91	1.51e-90	61	61	61
Min SpO2	ENSG00000147324	MFHAS1	2.41345	0.07855	0.0158	0.10408	0.11905	3.6e-27	1.26e-26	91	91	93
Min SpO2	ENSG00000166313	APBB1	-2.41105	-0.73877	0.0159	0.00116	0.00081	0.387	0.47	5	5	5
Min SpO2	C8orf40	C8orf40	-2.40843	-0.05306	0.016	0.22198	0.26064	2.42e-62	1.73e-61	31	31	31
Min SpO2	ENSG00000006432	MAP3K9	2.40782	0.05368	0.016	0.23281	0.25445	1.14e-60	7.86e-60	39	39	40
Min SpO2	ENSG00000119915	ELOVL3	2.4038	0.25676	0.0162	0.0099	0.00549	0.0244	0.0333	20	20	20
Min SpO2	ENSG00000159899	NPR2	-2.39932	-0.19661	0.0164	0.01584	0.00879	0.00439	0.00636	25	25	25
Min SpO2	ENSG00000160326	SLC2A6	-2.39774	-0.64581	0.0165	0.0016	5e-05	0.826	0.956	9	9	9
Min SpO2	ENSG00000163625	WDFY3	-2.39664	-0.70021	0.0165	0.00132	1e-05	0.922	1	3	3	3
Min SpO2	ENSG00000113303	BTNL8	2.39628	0.04127	0.0166	0.3727	0.76597	2.22e-292	3.4e-290	68	68	72
Min SpO2	ENSG00000173114	LRRN3	-2.39493	-0.25393	0.0166	0.00831	0.02204	5.99e-06	1.03e-05	4	4	4
Min SpO2	ENSG00000124459	ZNF45	-2.39404	-0.54967	0.0167	0.00194	0.00539	0.0258	0.0352	5	5	5
Min SpO2	ENSG00000013523	ANGEL1	-2.39293	-0.0561	0.0167	0.1977	0.25935	5.4e-62	3.84e-61	23	23	23
Min SpO2	DND1	DND1	2.39188	0.05875	0.0168	0.17961	0.24311	1.21e-57	7.93e-57	19	20	20
Min SpO2	ENSG00000156052	GNAQ	-2.39181	-0.17068	0.0168	0.02276	0.02147	7.91e-06	1.35e-05	34	34	34
Min SpO2	ENSG00000164898	C7orf55	2.39059	0.18471	0.0168	0.01976	0.02297	3.8e-06	6.58e-06	20	20	20
Min SpO2	ENSG00000138780	GSTCD	-2.39	-0.10221	0.0168	0.06007	0.08216	6.77e-19	1.9e-18	19	19	19
Min SpO2	ENSG00000145721	LIX1	2.38574	0.19801	0.017	0.01611	0.01665	8.52e-05	0.000137	26	26	26
Min SpO2	ENSG00000175356	SCUBE2	-2.38435	-0.13828	0.0171	0.03161	0.03537	8.7e-09	1.7e-08	25	25	25
Min SpO2	ENSG00000174255	ZNF80	-2.38415	-0.13546	0.0171	0.03199	0.09394	1.67e-21	5.06e-21	38	39	39
Min SpO2	ENSG00000129219	PLD2	-2.3838	-0.04324	0.0171	0.48165	0.48153	2.24e-133	4.77e-132	44	44	45
Min SpO2	ENSG00000012660	ELOVL5	2.38327	0.19801	0.0172	0.01596	0.02455	1.74e-06	3.08e-06	25	25	25
Min SpO2	ENSG00000204314	PRRT1	2.38228	0.20388	0.0172	0.01417	0.015	0.000193	0.000305	29	29	30
Min SpO2	ENSG00000120889	TNFRSF10B	2.38223	0.03864	0.0172	0.4089	0.46477	5.16e-127	9.91e-126	45	45	45
Min SpO2	PPPDE2	PPPDE2	-2.37825	-0.06353	0.0174	0.16525	0.16714	1.86e-38	8.43e-38	51	51	51
Min SpO2	ENSG00000172009	THOP1	2.37798	0.12296	0.0174	0.04352	0.05718	1.87e-13	4.38e-13	26	26	26
Min SpO2	ENSG00000127528	KLF2	-2.3733	-0.69755	0.0176	0.0016	0.00024	0.638	0.751	4	5	5
Min SpO2	ENSG00000177707	PVRL3	-2.3717	-0.30551	0.0177	0.00638	0.00292	0.101	0.131	27	27	28
Min SpO2	ENSG00000140836	ZFHX3	-2.37007	-0.32261	0.0178	0.00625	0.0026	0.122	0.157	19	19	19
Min SpO2	ENSG00000128609	NDUFA5	-2.36936	-0.33723	0.0178	0.00519	0.00084	0.381	0.463	23	23	24
Min SpO2	ENSG00000158850	B4GALT3	-2.3692	-0.82948	0.0178	0.00092	0	0.994	1	5	5	5
Min SpO2	ENSG00000182318	ZSCAN22	-2.36717	-0.14451	0.0179	0.0312	0.0264	7.04e-07	1.27e-06	28	28	28
Min SpO2	ENSG00000049759	NEDD4L	2.36625	0.15544	0.018	0.02645	0.04756	2.18e-11	4.76e-11	43	43	43
Min SpO2	ENSG00000144645	OSBPL10	-2.36385	-0.18604	0.0181	0.01898	0.03088	7.86e-08	1.48e-07	13	13	13
Min SpO2	ENSG00000173535	TNFRSF10C	-2.36116	-0.13438	0.0182	0.03379	0.05887	8.07e-14	1.92e-13	12	13	13
Min SpO2	ENSG00000168878	SFTPB	2.3602	0.04727	0.0183	0.263	0.30852	9.4e-76	8.34e-75	73	73	74
Min SpO2	ENSG00000172057	ORMDL3	2.35985	0.02907	0.0183	0.74778	0.74142	1.9e-272	2.3e-270	34	34	34
Min SpO2	ENSG00000088538	DOCK3	2.358	0.13979	0.0184	0.02846	0.02414	2.14e-06	3.75e-06	23	23	23
Min SpO2	ENSG00000104899	AMH	2.3574	0.03617	0.0184	0.54304	0.56495	1.87e-168	6.01e-167	14	15	15
Min SpO2	ENSG00000213658	LAT	2.35543	0.56497	0.0185	0.00184	0.00081	0.389	0.472	10	10	10
Min SpO2	FAM125B	FAM125B	2.34937	0.05817	0.0188	0.17292	0.2335	4.06e-55	2.54e-54	48	48	48
Min SpO2	ENSG00000115548	KDM3A	2.34854	0.44196	0.0188	0.00344	0.00062	0.449	0.541	13	13	13
Min SpO2	ENSG00000156535	CD109	-2.34708	-0.20556	0.0189	0.01495	0.02999	1.21e-07	2.26e-07	16	16	16
Min SpO2	ENSG00000164088	PPM1M	-2.34694	-0.06254	0.0189	0.1576	0.16567	4.21e-38	1.89e-37	32	32	32
Min SpO2	ENSG00000073605	GSDMB	2.34681	0.03043	0.0189	0.67283	0.66884	5.32e-223	3.34e-221	39	39	39
Min SpO2	ENSG00000239388	ASB14	-2.344	-0.1489	0.0191	0.02446	0.01954	2.05e-05	3.42e-05	18	18	18
Min SpO2	ENSG00000187624	C17orf97	2.34246	0.03064	0.0192	0.73817	0.85502	0	0	47	47	47
Min SpO2	ENSG00000163950	SLBP	2.34212	0.09808	0.0192	0.05372	0.05245	1.94e-12	4.41e-12	49	49	49
Min SpO2	ENSG00000126821	SGPP1	2.34121	0.8585	0.0192	0.00073	2e-05	0.898	1	7	7	7
Min SpO2	ENSG00000120314	WDR55	-2.34094	-0.06785	0.0192	0.12752	0.17607	1.27e-40	6.01e-40	13	13	14
Min SpO2	ENSG00000164404	GDF9	2.34082	0.19431	0.0192	0.01481	0.06261	1.25e-14	3.05e-14	17	17	19
Min SpO2	ENSG00000082701	GSK3B	2.33962	0.12348	0.0193	0.03586	0.07341	5.61e-17	1.48e-16	25	26	27
Min SpO2	ENSG00000197043	ANXA6	2.33959	0.0444	0.0193	0.3095	0.37527	4.48e-96	5.49e-95	66	66	67
Min SpO2	ENSG00000169689	STRA13	-2.33723	-0.13236	0.0194	0.03631	0.05883	8.23e-14	1.95e-13	12	12	12
Min SpO2	ENSG00000182718	ANXA2	2.3361	0.13102	0.0195	0.03575	0.06662	1.69e-15	4.27e-15	9	9	9
Min SpO2	ENSG00000126088	UROD	-2.33555	-0.06975	0.0195	0.11854	0.14088	3.22e-32	1.27e-31	35	35	35
Min SpO2	ENSG00000104983	CCDC61	2.3331	0.10055	0.0196	0.05942	0.08746	4.58e-20	1.33e-19	14	14	14
Min SpO2	ENSG00000120903	CHRNA2	2.33265	0.07801	0.0197	0.12357	0.19825	4.25e-46	2.23e-45	56	56	57
Min SpO2	ENSG00000122547	EEPD1	-2.33216	-0.08748	0.0197	0.07549	0.07886	3.6e-18	9.87e-18	52	52	52
Min SpO2	ENSG00000139514	SLC7A1	-2.32965	-0.07126	0.0198	0.13175	0.14623	1.78e-33	7.22e-33	42	42	42
Min SpO2	ENSG00000106868	SUSD1	-2.32849	-0.03806	0.0199	0.40528	0.45267	1.54e-122	2.75e-121	29	29	29
Min SpO2	ENSG00000144655	CSRNP1	-2.32828	-0.5952	0.0199	0.00159	0.00126	0.282	0.348	3	3	3
Min SpO2	ENSG00000105402	NAPA	-2.32675	-0.2981	0.02	0.00702	0.00284	0.106	0.137	21	21	21
Min SpO2	ENSG00000142541	RPL13A	-2.32506	-0.09031	0.0201	0.08657	0.08709	5.52e-20	1.6e-19	52	52	53
Min SpO2	ENSG00000154133	ROBO4	-2.32198	-0.14378	0.0202	0.02844	0.03249	3.57e-08	6.82e-08	44	44	44
Min SpO2	ENSG00000168237	GLYCTK	-2.32104	-0.05348	0.0203	0.20095	0.24243	1.82e-57	1.19e-56	25	25	25
Min SpO2	ENSG00000120370	GORAB	-2.31863	-0.07152	0.0204	0.11687	0.15077	1.51e-34	6.29e-34	28	28	28
Min SpO2	ENSG00000130703	OSBPL2	2.3182	0.12552	0.0204	0.03744	0.07195	1.17e-16	3.08e-16	25	25	26
Min SpO2	ENSG00000106144	CASP2	2.31531	0.63567	0.0206	0.00146	0.00179	0.199	0.251	6	6	6
Min SpO2	ENSG00000075131	TIPIN	-2.31375	-0.06399	0.0207	0.16609	0.136	4.43e-31	1.71e-30	76	76	76
Min SpO2	ENSG00000163617	KIAA1407	2.31105	0.13149	0.0208	0.03341	0.05826	1.09e-13	2.58e-13	10	10	10
Min SpO2	ENSG00000198860	TSEN15	-2.30539	-0.06508	0.0211	0.13814	0.15136	1.1e-34	4.57e-34	57	57	57
Min SpO2	ENSG00000163938	GNL3	-2.29972	-0.71696	0.0215	0.00109	2e-05	0.901	1	4	4	4
Min SpO2	ENSG00000134775	FHOD3	2.2988	0.16136	0.0215	0.02194	0.04094	5.65e-10	1.16e-09	9	10	10
Min SpO2	ENSG00000049860	HEXB	2.29862	0.06651	0.0215	0.12459	0.1602	8.65e-37	3.77e-36	49	49	50
Min SpO2	ENSG00000141873	SLC39A3	2.29795	0.05066	0.0216	0.2372	0.28654	1.74e-69	1.4e-68	17	17	17
Min SpO2	ENSG00000100982	PCIF1	-2.297	-0.18811	0.0216	0.01686	0.02879	2.19e-07	4.03e-07	10	10	10
Min SpO2	ENSG00000135736	CCDC102A	-2.29651	-0.08059	0.0216	0.08456	0.14577	2.29e-33	9.23e-33	25	25	25
Min SpO2	EIF2C1	EIF2C1	2.29496	1.56228	0.0217	0.00023	0.0004	0.542	0.645	2	2	2
Min SpO2	ENSG00000164022	AIMP1	2.2898	0.16478	0.022	0.02029	0.01313	0.000491	0.000758	29	29	30
Min SpO2	ENSG00000101574	METTL4	2.28959	0.0681	0.022	0.1268	0.16771	1.36e-38	6.16e-38	42	42	42
Min SpO2	ENSG00000136059	VILL	-2.28653	-0.43701	0.0222	0.00248	0.00547	0.0248	0.0338	5	5	5
Min SpO2	ENSG00000101407	TTI1	2.28332	0.15816	0.0224	0.02284	0.02751	4.1e-07	7.44e-07	28	28	28
Min SpO2	ENSG00000124466	LYPD3	2.28152	0.12647	0.0225	0.04141	0.04889	1.13e-11	2.49e-11	20	21	22
Min SpO2	ENSG00000115875	SRSF7	2.28125	0.67246	0.0225	0.00181	0.00015	0.706	0.825	8	8	8
Min SpO2	ENSG00000171603	CLSTN1	2.2786	0.23585	0.0227	0.01434	0.02418	2.1e-06	3.68e-06	21	21	21
Min SpO2	ENSG00000182175	RGMA	-2.27856	-0.08411	0.0227	0.10083	0.16031	8.11e-37	3.54e-36	62	62	62
Min SpO2	ENSG00000135898	GPR55	-2.27827	-0.14528	0.0227	0.02565	0.0338	1.88e-08	3.63e-08	30	30	31
Min SpO2	ENSG00000131686	CA6	2.27774	0.04712	0.0227	0.33514	0.33104	2.2e-82	2.2e-81	42	42	42
Min SpO2	ENSG00000242498	C15orf38	2.27665	0.03438	0.0228	0.66852	0.59378	3.66e-182	1.39e-180	45	45	45
Min SpO2	ENSG00000130024	PHF10	2.27644	0.14576	0.0228	0.02782	0.03787	2.56e-09	5.13e-09	25	25	25
Min SpO2	ENSG00000122733	KIAA1045	-2.27621	-0.08925	0.0228	0.07423	0.07802	5.51e-18	1.5e-17	75	76	76
Min SpO2	ENSG00000177674	AGTRAP	2.276	0.10053	0.0228	0.06746	0.09008	1.2e-20	3.54e-20	43	43	44
Min SpO2	ENSG00000166148	AVPR1A	-2.27554	-0.12231	0.0229	0.03625	0.06315	9.58e-15	2.34e-14	16	16	16
Min SpO2	ENSG00000164403	SHROOM1	-2.27511	-0.04356	0.0229	0.30874	0.30813	1.22e-75	1.07e-74	94	94	95
Min SpO2	ENSG00000157426	AASDH	-2.27377	-0.04665	0.023	0.25101	0.30899	6.85e-76	6.09e-75	30	30	30
Min SpO2	ENSG00000177380	PPFIA3	2.2698	0.16125	0.0232	0.0248	0.04798	1.77e-11	3.88e-11	14	14	15
Min SpO2	ENSG00000164008	C1orf50	-2.26817	-0.06193	0.0233	0.14306	0.17247	9.54e-40	4.44e-39	23	23	23
Min SpO2	ENSG00000128383	APOBEC3A	-2.26309	-0.06104	0.0236	0.1694	0.15578	9.81e-36	4.19e-35	76	77	78
Min SpO2	ENSG00000187942	LDLRAD2	2.26247	0.40689	0.0237	0.00383	0.00928	0.00341	0.00498	8	8	8
Min SpO2	ENSG00000175267	VWA3A	2.26227	0.26398	0.0237	0.00892	0.0029	0.102	0.132	25	25	25
Min SpO2	ENSG00000122692	SMU1	2.26199	0.08181	0.0237	0.08472	0.11588	1.91e-26	6.59e-26	36	36	37
Min SpO2	ENSG00000105246	EBI3	2.26125	0.82114	0.0237	0.00109	0.00213	0.162	0.205	3	3	3
Min SpO2	ENSG00000163590	PPM1L	2.26024	0.16864	0.0238	0.01984	0.01972	1.88e-05	3.14e-05	13	13	13
Min SpO2	ENSG00000105708	ZNF14	-2.25813	-0.14444	0.0239	0.02555	0.04066	6.48e-10	1.33e-09	16	16	16
Min SpO2	ENSG00000116670	MAD2L2	2.25716	0.13666	0.024	0.03376	0.04376	1.41e-10	2.99e-10	23	23	23
Min SpO2	ENSG00000188001	TPRG1	2.25685	0.27962	0.024	0.00715	0.0026	0.122	0.156	39	39	40
Min SpO2	ENSG00000196365	LONP1	2.2557	0.05472	0.0241	0.19156	0.22931	5.05e-54	3.1e-53	33	33	33
Min SpO2	ENSG00000185585	OLFML2A	-2.25464	-0.20304	0.0242	0.01481	0.00861	0.0048	0.00693	22	22	22
Min SpO2	ENSG00000089692	LAG3	2.25445	2.60546	0.0242	0.00016	0.00201	0.174	0.22	2	2	3
Min SpO2	ENSG00000176396	EID2	2.2536	0.17013	0.0242	0.01868	0.02291	3.9e-06	6.76e-06	20	20	20
Min SpO2	ENSG00000161057	PSMC2	2.25313	1.14049	0.0243	0.00042	6e-05	0.81	0.939	7	7	7
Min SpO2	ENSG00000186020	ZNF529	2.25304	0.07076	0.0243	0.10758	0.17327	6.1e-40	2.86e-39	29	29	30
Min SpO2	ENSG00000055955	ITIH4	2.25002	0.03088	0.0244	0.58024	0.58661	1.15e-178	4.16e-177	67	67	67
Min SpO2	ENSG00000185418	TARSL2	-2.24779	-0.18451	0.0246	0.01644	0.02952	1.53e-07	2.84e-07	12	12	12
Min SpO2	ENSG00000007062	PROM1	-2.24629	-0.63573	0.0247	0.00134	0	0.964	1	17	17	19
Min SpO2	ENSG00000198382	UVRAG	-2.24565	-0.3555	0.0247	0.00431	0.00895	0.00403	0.00584	7	7	7
Min SpO2	ENSG00000119326	CTNNAL1	-2.24343	-0.0458	0.0249	0.29509	0.30703	2.53e-75	2.23e-74	110	111	111
Min SpO2	ENSG00000048740	CELF2	-2.24284	-0.20647	0.0249	0.01233	0.00908	0.00378	0.00549	27	27	27
Min SpO2	ENSG00000134013	LOXL2	2.24146	0.03916	0.025	0.33012	0.39845	1.22e-103	1.67e-102	61	61	62
Min SpO2	ENSG00000172819	RARG	2.23956	0.12529	0.0251	0.04152	0.03948	1.16e-09	2.36e-09	39	39	39
Min SpO2	ENSG00000196381	ZNF781	2.23907	0.08185	0.0252	0.08441	0.08897	2.12e-20	6.2e-20	38	38	38
Min SpO2	ENSG00000136731	UGGT1	-2.23881	-0.22571	0.0252	0.01009	0.02811	3.05e-07	5.59e-07	6	6	6
Min SpO2	C2orf65	C2orf65	2.23831	0.36311	0.0252	0.00422	0.0032	0.0861	0.112	12	12	12
Min SpO2	ENSG00000118689	FOXO3	-2.238	-0.26217	0.0252	0.00987	0.0057	0.0218	0.0299	19	19	19
Min SpO2	ENSG00000130733	YIPF2	2.22995	0.22572	0.0258	0.01029	0.0248	1.55e-06	2.74e-06	11	11	11
Min SpO2	ENSG00000132773	TOE1	2.22827	0.22189	0.0259	0.00953	0.00914	0.00367	0.00534	17	17	17
Min SpO2	ENSG00000138942	RNF185	-2.22758	-0.04208	0.0259	0.2917	0.36835	7.15e-94	8.48e-93	55	55	56
Min SpO2	C4orf52	C4orf52	2.22688	0.18627	0.026	0.01858	0.03873	1.67e-09	3.38e-09	11	11	11
Min SpO2	ENSG00000040341	STAU2	2.21979	0.20192	0.0264	0.01361	0.01039	0.00194	0.00288	38	38	38
Min SpO2	ENSG00000138190	EXOC6	-2.21953	-0.35018	0.0265	0.00423	0.00332	0.0803	0.105	9	9	9
Min SpO2	ENSG00000162129	CLPB	2.21935	0.18907	0.0265	0.01526	0.00673	0.0127	0.0178	28	28	29
Min SpO2	ENSG00000145388	METTL14	2.21753	0.14048	0.0266	0.02554	0.03846	1.91e-09	3.86e-09	16	16	16
Min SpO2	ENSG00000155438	MKI67IP	2.21745	0.25082	0.0266	0.00616	0.02871	2.28e-07	4.2e-07	2	2	2
Min SpO2	ENSG00000122550	KLHL7	2.21723	0.16274	0.0266	0.01994	0.02841	2.63e-07	4.83e-07	19	19	19
Min SpO2	ENSG00000166341	DCHS1	2.21501	0.04581	0.0268	0.25618	0.35476	1.31e-89	1.46e-88	61	61	62
Min SpO2	ENSG00000072310	SREBF1	2.2145	0.0565	0.0268	0.16548	0.20095	8.91e-47	4.73e-46	19	19	19
Min SpO2	ENSG00000139974	SLC38A6	2.21431	0.43276	0.0268	0.00286	1e-05	0.933	1	16	16	16
Min SpO2	ENSG00000185559	DLK1	2.21354	0.12679	0.0269	0.03496	0.04351	1.6e-10	3.39e-10	23	23	23
Min SpO2	ENSG00000113141	IK	-2.2125	-0.18969	0.0269	0.01562	0.01855	3.33e-05	5.5e-05	16	16	17
Min SpO2	ENSG00000170801	HTRA3	-2.20987	-0.06843	0.0271	0.11808	0.16288	1.96e-37	8.71e-37	11	11	11
Min SpO2	ENSG00000174136	RGMB	-2.20977	-0.08784	0.0271	0.06889	0.07484	2.73e-17	7.27e-17	26	26	26
Min SpO2	ENSG00000100387	RBX1	-2.20873	-0.31982	0.0272	0.00554	0.00693	0.0115	0.0161	7	7	7
Min SpO2	CENPC1	CENPC1	2.20709	0.05896	0.0273	0.12314	0.15071	1.56e-34	6.47e-34	31	31	31
Min SpO2	ENSG00000152518	ZFP36L2	2.20428	0.26789	0.0275	0.00747	0.00652	0.0142	0.0198	18	18	18
Min SpO2	ENSG00000171812	COL8A2	2.20364	0.4779	0.0275	0.00222	0.00501	0.0316	0.0428	1	1	1
Min SpO2	ENSG00000104442	ARMC1	2.20319	0.14559	0.0276	0.02403	0.07254	8.72e-17	2.3e-16	30	31	32
Min SpO2	ENSG00000185869	ZNF829	2.202	0.14045	0.0277	0.02959	0.02585	9.22e-07	1.65e-06	24	24	24
Min SpO2	ENSG00000115568	ZNF142	2.19805	0.07966	0.0279	0.09003	0.06965	3.72e-16	9.61e-16	115	115	115
Min SpO2	ENSG00000197321	SVIL	2.19548	0.10633	0.0281	0.04605	0.08119	1.11e-18	3.09e-18	24	24	24
Min SpO2	ENSG00000161640	SIGLEC11	-2.19404	-0.03409	0.0282	0.4677	0.52158	1.87e-149	4.9e-148	61	61	61
Min SpO2	ENSG00000114904	NEK4	-2.1903	-0.26761	0.0285	0.00732	0.01106	0.00138	0.00207	14	14	14
Min SpO2	ENSG00000105053	VRK3	2.18925	0.11686	0.0286	0.04283	0.05155	3.03e-12	6.83e-12	35	35	35
Min SpO2	ENSG00000221829	FANCG	-2.18876	-0.08663	0.0286	0.0732	0.07849	4.34e-18	1.19e-17	33	33	33
Min SpO2	ENSG00000168874	ATOH8	2.18824	0.02707	0.0287	0.71404	0.77456	7.33e-300	1.29e-297	33	33	33
Min SpO2	ENSG00000148110	HIATL1	2.18637	0.03431	0.0288	0.4621	0.54079	1.2e-157	3.46e-156	83	83	85
Min SpO2	ENSG00000072786	STK10	-2.1857	-0.17382	0.0288	0.01684	0.02041	1.33e-05	2.25e-05	23	23	23
Min SpO2	ENSG00000106772	PRUNE2	-2.18467	-0.02653	0.0289	0.75447	0.80908	0	0	92	92	92
Min SpO2	ENSG00000124102	PI3	2.18359	0.07654	0.029	0.078	0.10733	1.66e-24	5.44e-24	35	35	35
Min SpO2	ENSG00000106268	NUDT1	-2.18242	-0.12127	0.0291	0.03877	0.03535	8.77e-09	1.72e-08	52	52	52
Min SpO2	ENSG00000203666	EFCAB2	2.18235	0.04727	0.0291	0.2586	0.30011	2.47e-73	2.09e-72	65	65	65
Min SpO2	ENSG00000184575	XPOT	-2.18155	-0.14847	0.0291	0.02349	0.0312	6.71e-08	1.27e-07	12	12	12
Min SpO2	ENSG00000168903	BTNL3	-2.181	-0.03401	0.0292	0.45981	0.77705	4.49e-302	7.99e-300	56	56	59
Min SpO2	C17orf39	C17orf39	2.17889	0.34196	0.0293	0.00452	0.00685	0.0119	0.0167	7	7	7
Min SpO2	ENSG00000131115	ZNF227	-2.17857	-0.2157	0.0294	0.01176	0.01167	0.00102	0.00154	22	22	22
Min SpO2	ENSG00000169992	NLGN2	-2.17806	-0.14732	0.0294	0.02594	0.02469	1.63e-06	2.88e-06	31	31	31
Min SpO2	ENSG00000167074	TEF	-2.17798	-0.03932	0.0294	0.36732	0.40531	6.16e-106	8.76e-105	23	23	23
Min SpO2	ENSG00000148019	CEP78	2.17672	0.08865	0.0295	0.09538	0.13511	7.15e-31	2.75e-30	11	11	11
Min SpO2	ENSG00000176222	ZNF404	2.1765	2.26531	0.0295	0.0001	0.00064	0.443	0.533	5	5	5
Min SpO2	ENSG00000143155	TIPRL	2.17572	0.0545	0.0296	0.17419	0.21944	1.8e-51	1.06e-50	31	31	31
Min SpO2	ENSG00000132535	DLG4	-2.17569	-0.81698	0.0296	0.00095	4e-05	0.848	0.98	3	3	3
Min SpO2	ENSG00000144134	RABL2A	-2.17172	-0.15143	0.0299	0.02051	0.02772	3.69e-07	6.72e-07	24	24	24
Min SpO2	ENSG00000008256	CYTH3	-2.17137	-0.15097	0.0299	0.0242	0.03595	6.56e-09	1.29e-08	20	20	20
Min SpO2	ENSG00000100138	NHP2L1	2.17093	0.24481	0.0299	0.00889	0.02025	1.44e-05	2.43e-05	3	3	3
Min SpO2	ENSG00000171847	FAM90A1	-2.17077	-0.1948	0.0299	0.01424	0.0099	0.00248	0.00366	21	21	21
Min SpO2	ENSG00000171219	CDC42BPG	2.17056	0.16129	0.03	0.02636	0.01323	0.000466	0.000721	46	46	46
Min SpO2	ENSG00000176928	GCNT4	-2.16754	-0.21329	0.0302	0.01076	0.01167	0.00102	0.00155	41	42	43
Min SpO2	ENSG00000163131	CTSS	2.16204	0.07804	0.0306	0.07876	0.09106	7.29e-21	2.17e-20	24	24	24
Min SpO2	ENSG00000187535	IFT140	2.15933	0.04838	0.0308	0.20469	0.25321	2.45e-60	1.68e-59	41	41	41
Min SpO2	ENSG00000258839	MC1R	2.15829	0.03653	0.0309	0.3317	0.43305	1.71e-115	2.79e-114	33	33	33
Min SpO2	ENSG00000113407	TARS	2.15536	0.18619	0.0311	0.01555	0.04293	2.13e-10	4.47e-10	13	13	14
Min SpO2	C22orf45	C22orf45	2.15324	0.44073	0.0313	0.00255	0.00445	0.0427	0.0571	13	13	13
Min SpO2	C19orf63	C19orf63	-2.15284	-0.07126	0.0313	0.09971	0.13555	5.65e-31	2.18e-30	29	29	29
Min SpO2	ENSG00000136213	CHST12	-2.15269	-0.1	0.0313	0.05654	0.07779	6.17e-18	1.68e-17	17	17	17
Min SpO2	ENSG00000166527	CLEC4D	2.15192	0.04288	0.0314	0.35289	0.32952	6.29e-82	6.23e-81	36	37	39
Min SpO2	ENSG00000108509	CAMTA2	-2.14921	-0.08494	0.0316	0.07082	0.10219	2.38e-23	7.59e-23	25	25	25
Min SpO2	BLOC1S1	BLOC1S1	2.14879	0.2306	0.0317	0.02769	0.05068	4.66e-12	1.04e-11	21	21	21
Min SpO2	ENSG00000241563	CORT	-2.1472	-0.14684	0.0318	0.02425	0.02321	3.37e-06	5.86e-06	25	25	25
Min SpO2	ENSG00000035862	TIMP2	2.14717	0.07341	0.0318	0.09497	0.1329	2.32e-30	8.78e-30	19	19	19
Min SpO2	ENSG00000164849	GPR146	2.14529	0.05493	0.0319	0.13297	0.19799	4.94e-46	2.58e-45	28	28	28
Min SpO2	ENSG00000168883	USP39	2.14301	0.041	0.0321	0.36215	0.31605	6.01e-78	5.6e-77	37	37	38
Min SpO2	ENSG00000177054	ZDHHC13	2.14102	0.07207	0.0323	0.09963	0.1219	8e-28	2.85e-27	47	47	47
Min SpO2	ENSG00000096433	ITPR3	-2.14089	-0.03544	0.0323	0.41168	0.45544	1.49e-123	2.71e-122	56	56	56
Min SpO2	ENSG00000100526	CDKN3	-2.13748	-0.5005	0.0326	0.00205	0.0019	0.186	0.234	5	5	5
Min SpO2	ENSG00000198453	ZNF568	2.13643	0.26221	0.0326	0.00741	0.01472	0.000222	0.000349	11	13	13
Min SpO2	ENSG00000131495	NDUFA2	2.13597	0.08772	0.0327	0.06363	0.09985	7.94e-23	2.5e-22	27	27	27
Min SpO2	ENSG00000162704	ARPC5	2.13454	0.0694	0.0328	0.11633	0.11123	2.17e-25	7.29e-25	66	66	67
Min SpO2	ENSG00000122376	FAM35A	2.13407	0.08869	0.0328	0.06562	0.09506	9.35e-22	2.86e-21	23	23	23
Min SpO2	ENSG00000141424	SLC39A6	-2.13165	-0.69922	0.033	0.00125	0.00043	0.531	0.633	2	2	2
Min SpO2	ENSG00000002016	RAD52	-2.13019	-0.03164	0.0332	0.46026	0.57225	7.75e-172	2.61e-170	80	81	81
Min SpO2	ENSG00000164187	LMBRD2	2.12995	0.28007	0.0332	0.00628	0.00848	0.00515	0.00742	11	11	12
Min SpO2	ENSG00000120948	TARDBP	2.12835	0.98659	0.0333	0.0007	0.00118	0.298	0.367	2	2	2
Min SpO2	ENSG00000072210	ALDH3A2	2.12768	0.04889	0.0334	0.21764	0.20843	1.16e-48	6.4e-48	37	37	38
Min SpO2	ENSG00000144381	HSPD1	2.12708	0.22167	0.0334	0.01096	0.01745	5.75e-05	9.38e-05	10	10	11
Min SpO2	ENSG00000196367	TRRAP	-2.12646	-0.42641	0.0335	0.00313	0.00063	0.446	0.536	14	14	14
Min SpO2	C1orf96	C1orf96	-2.12514	-0.04219	0.0336	0.26462	0.34867	9.93e-88	1.08e-86	36	36	37
Min SpO2	ENSG00000104765	BNIP3L	-2.12493	-0.3293	0.0336	0.0049	0.00043	0.53	0.632	24	24	24
Min SpO2	WDR5B	WDR5B	-2.1234	-0.06284	0.0337	0.12487	0.22649	2.73e-53	1.65e-52	50	51	52
Min SpO2	ENSG00000176681	LRRC37A	2.1231	0.03152	0.0337	0.69138	0.47775	6.38e-132	1.32e-130	119	119	120
Min SpO2	ENSG00000144635	DYNC1LI1	-2.12298	-0.05708	0.0338	0.15829	0.20194	5.03e-47	2.69e-46	33	33	34
Min SpO2	ENSG00000124557	BTN1A1	2.12233	0.42296	0.0338	0.00277	0.00452	0.0414	0.0553	5	5	5
Min SpO2	ENSG00000184385	C21orf128	-2.1218	-0.02871	0.0339	0.62062	0.67618	1.75e-227	1.19e-225	39	39	39
Min SpO2	ENSG00000115607	IL18RAP	2.12158	0.02589	0.0339	0.75998	0.70644	4.35e-247	3.84e-245	86	86	86
Min SpO2	ENSG00000110987	BCL7A	-2.11981	-0.05834	0.034	0.13976	0.19221	1.36e-44	6.95e-44	14	14	14
Min SpO2	ENSG00000067221	STOML1	2.11698	0.05977	0.0343	0.16473	0.17823	3.79e-41	1.81e-40	34	34	34
Min SpO2	SRRM5	SRRM5	-2.11559	-2.39796	0.0344	8e-05	0.00286	0.105	0.135	1	1	1
Min SpO2	ENSG00000166897	ELFN2	2.11398	0.21104	0.0345	0.01111	0.02116	9.24e-06	1.57e-05	18	18	18
Min SpO2	ENSG00000161328	LRRC56	-2.11331	-0.03434	0.0346	0.42416	0.50499	1.23e-142	2.97e-141	50	50	50
Min SpO2	ENSG00000172031	EPHX4	-2.11263	-0.08456	0.0346	0.06003	0.09101	7.45e-21	2.22e-20	25	25	25
Min SpO2	ENSG00000197429	IPP	-2.10956	-0.19348	0.0349	0.01307	0.02477	1.57e-06	2.78e-06	5	5	5
Min SpO2	PRR22	PRR22	2.10893	0.07551	0.035	0.0882	0.11461	3.69e-26	1.27e-25	27	27	27
Min SpO2	ENSG00000099337	KCNK6	2.1079	0.06137	0.035	0.15486	0.18938	6.86e-44	3.45e-43	13	13	13
Min SpO2	ENSG00000030066	NUP160	2.10774	0.33205	0.0351	0.00502	0.00248	0.131	0.167	7	7	7
Min SpO2	C1orf31	C1orf31	2.10732	0.04121	0.0351	0.26382	0.39066	4.57e-101	6.03e-100	12	12	12
Min SpO2	ENSG00000132185	FCRLA	-2.10667	-0.13398	0.0351	0.02669	0.02534	1.18e-06	2.11e-06	41	41	41
Min SpO2	ENSG00000140943	MBTPS1	-2.10607	-0.05151	0.0352	0.1651	0.22522	5.8e-53	3.48e-52	34	34	35
Min SpO2	EID1	EID1	2.10598	0.96381	0.0352	0.00053	0.00133	0.268	0.332	2	2	2
Min SpO2	ENSG00000138081	FBXO11	-2.10534	-0.48773	0.0353	0.002	0.00253	0.127	0.162	5	5	5
Min SpO2	ENSG00000171307	ZDHHC16	2.10378	0.32474	0.0354	0.00483	0.0015	0.24	0.299	16	16	16
Min SpO2	ENSG00000204525	HLA-C	2.10208	0.02962	0.0355	0.5224	0.66909	3.77e-223	2.38e-221	94	95	104
Min SpO2	ENSG00000010319	SEMA3G	-2.10145	-0.48133	0.0356	0.00191	0.00081	0.388	0.471	5	5	5
Min SpO2	ENSG00000113119	TMCO6	-2.10116	-0.08771	0.0356	0.06929	0.07721	8.3e-18	2.25e-17	31	31	33
Min SpO2	ENSG00000183691	NOG	-2.10094	-0.0911	0.0356	0.0653	0.0694	4.21e-16	1.09e-15	36	36	36
Min SpO2	ENSG00000239887	C1orf226	2.09962	0.04197	0.0358	0.30159	0.21772	4.98e-51	2.89e-50	181	181	184
Min SpO2	ENSG00000157823	AP3S2	2.09934	0.07055	0.0358	0.10612	0.1706	2.72e-39	1.25e-38	19	19	19
Min SpO2	ENSG00000133874	RNF122	2.09876	0.09485	0.0358	0.05192	0.03508	1e-08	1.96e-08	71	71	71
Min SpO2	ENSG00000158716	DUSP23	2.09498	0.08753	0.0362	0.07314	0.10427	8.1e-24	2.62e-23	29	29	29
Min SpO2	ENSG00000085511	MAP3K4	-2.09327	-0.78902	0.0363	0.00075	0.00014	0.719	0.839	3	3	3
Min SpO2	ENSG00000080608	KIAA0020	-2.09299	-0.2691	0.0364	0.00646	0.00486	0.0344	0.0463	24	24	25
Min SpO2	ENSG00000092621	PHGDH	-2.09167	-0.0488	0.0365	0.21945	0.19377	5.55e-45	2.86e-44	46	46	48
Min SpO2	ENSG00000134853	PDGFRA	2.09162	0.12804	0.0365	0.03087	0.02149	7.85e-06	1.34e-05	61	61	62
Min SpO2	ENSG00000104689	TNFRSF10A	-2.09099	-0.12261	0.0365	0.03851	0.05202	2.41e-12	5.45e-12	24	24	24
Min SpO2	ENSG00000118894	FAM86A	2.08923	0.38311	0.0367	0.00344	0.00291	0.102	0.131	9	9	9
Min SpO2	ENSG00000182472	CAPN12	-2.08915	-0.03209	0.0367	0.55204	0.5315	1.21e-153	3.31e-152	63	64	64
Min SpO2	FAM22D	FAM22D	-2.0889	-0.09577	0.0367	0.05411	0.06357	7.75e-15	1.9e-14	36	36	36
Min SpO2	ENSG00000160072	ATAD3B	-2.08851	-0.05093	0.0368	0.23877	0.22912	5.64e-54	3.46e-53	86	86	87
Min SpO2	ENSG00000103266	STUB1	2.08471	0.63116	0.0371	0.00168	0.00039	0.549	0.653	8	8	8
Min SpO2	ENSG00000127870	RNF6	-2.08419	-0.27943	0.0371	0.0061	0.0013	0.274	0.339	26	26	26
Min SpO2	ENSG00000142025	DMRTC2	2.08365	0.04079	0.0372	0.28698	0.31964	5.34e-79	5.03e-78	33	33	33
Min SpO2	ENSG00000070087	PFN2	2.08353	0.03636	0.0372	0.34439	0.39498	1.72e-102	2.31e-101	46	46	46
Min SpO2	ENSG00000185000	DGAT1	2.08087	0.0532	0.0374	0.16877	0.18028	1.19e-41	5.77e-41	48	48	49
Min SpO2	ENSG00000177106	EPS8L2	2.08032	0.05041	0.0375	0.21947	0.35699	2.64e-90	2.98e-89	30	30	32
Min SpO2	ENSG00000106328	FSCN3	2.07924	0.1324	0.0376	0.02822	0.03083	8.07e-08	1.52e-07	26	26	26
Min SpO2	ENSG00000129055	ANAPC13	2.0788	0.04896	0.0376	0.20369	0.26609	7.98e-64	5.83e-63	37	37	37
Min SpO2	ENSG00000103343	ZNF174	-2.07808	-0.09539	0.0377	0.05422	0.065	3.8e-15	9.44e-15	23	23	23
Min SpO2	ENSG00000143106	PSMA5	-2.07534	-0.28126	0.038	0.00593	0.00248	0.131	0.167	14	14	14
Min SpO2	ENSG00000144136	SLC20A1	-2.07343	-0.04471	0.0381	0.24072	0.29696	1.97e-72	1.65e-71	22	22	22
Min SpO2	ENSG00000118515	SGK1	2.07315	0.08845	0.0382	0.05734	0.0947	1.13e-21	3.44e-21	32	32	32
Min SpO2	ENSG00000105750	ZNF85	-2.07285	-0.06629	0.0382	0.11648	0.08264	5.3e-19	1.49e-18	97	98	99
Min SpO2	ENSG00000143147	GPR161	2.07133	0.0599	0.0383	0.13978	0.20605	4.63e-48	2.53e-47	29	29	29
Min SpO2	ENSG00000244038	DDOST	2.07068	0.095	0.0384	0.04648	0.08089	1.29e-18	3.59e-18	29	29	29
Min SpO2	ENSG00000122674	CCZ1	2.07045	0.02877	0.0384	0.61766	0.54074	1.25e-157	3.6e-156	93	93	95
Min SpO2	ENSG00000163349	HIPK1	-2.07014	-1.30741	0.0384	0.00027	0.00306	0.0931	0.121	2	2	2
Min SpO2	ENSG00000184277	TM2D3	2.06804	0.1315	0.0386	0.02619	0.03917	1.35e-09	2.73e-09	13	13	13
Min SpO2	ENSG00000186106	ANKRD46	-2.0679	-0.39497	0.0386	0.00288	0.00035	0.572	0.678	13	13	13
Min SpO2	ENSG00000087085	ACHE	2.0666	0.13687	0.0388	0.02872	0.01171	0.000996	0.00151	40	40	42
Min SpO2	ENSG00000186517	ARHGAP30	2.06556	0.34503	0.0389	0.0043	0.00346	0.0743	0.0973	11	11	11
Min SpO2	ENSG00000178234	GALNT11	2.06478	0.39458	0.0389	0.00287	0.00851	0.00505	0.00728	8	8	8
Min SpO2	ENSG00000187134	AKR1C1	2.06339	0.0561	0.0391	0.14009	0.12854	2.38e-29	8.8e-29	109	109	109
Min SpO2	ENSG00000109016	DHRS7B	-2.06229	-0.09879	0.0392	0.04852	0.05799	1.25e-13	2.95e-13	23	23	23
Min SpO2	ENSG00000187997	C17orf99	2.06085	0.12106	0.0393	0.03411	0.06488	4.05e-15	1e-14	11	11	11
Min SpO2	ENSG00000069966	GNB5	2.06083	0.05968	0.0393	0.12506	0.16701	2e-38	9.06e-38	35	35	35
Min SpO2	ENSG00000136250	AOAH	-2.05929	-0.04043	0.0395	0.26709	0.42366	3.29e-112	5.13e-111	69	69	70
Min SpO2	ENSG00000104517	UBR5	2.05878	0.16486	0.0395	0.01852	0.01244	0.000693	0.00106	36	36	36
Min SpO2	ENSG00000004766	CCDC132	2.05869	0.20265	0.0395	0.01036	0.02176	6.88e-06	1.18e-05	7	7	7
Min SpO2	ENSG00000087903	RFX2	2.05804	0.24523	0.0396	0.00869	0.00687	0.0118	0.0166	22	22	22
Min SpO2	ENSG00000185774	KCNIP4	2.05725	0.25584	0.0397	0.00664	0.01017	0.00217	0.00322	11	11	11
Min SpO2	ENSG00000135437	RDH5	-2.05667	-0.09373	0.0397	0.20499	0.32116	1.9e-79	1.81e-78	11	11	11
Min SpO2	ENSG00000137871	ZNF280D	2.05568	0.49493	0.0398	0.002	3e-05	0.87	1	10	10	10
Min SpO2	ENSG00000091409	ITGA6	-2.05477	-0.14404	0.0399	0.02449	0.01363	0.000381	0.000592	55	55	56
Min SpO2	ENSG00000066427	ATXN3	2.05293	0.09268	0.0401	0.05296	0.14212	1.65e-32	6.55e-32	27	27	28
Min SpO2	ENSG00000151881	C5orf28	2.0505	0.21165	0.0403	0.01075	0.00315	0.0885	0.115	20	20	20
Min SpO2	ENSG00000153898	MCOLN2	-2.05047	-0.06993	0.0403	0.08061	0.13077	7.26e-30	2.71e-29	29	29	29
Min SpO2	ENSG00000166965	RCCD1	-2.04864	-0.04149	0.0405	0.2587	0.35349	3.23e-89	3.61e-88	20	20	20
Min SpO2	ENSG00000142185	TRPM2	-2.04735	-0.0923	0.0406	0.0471	0.08987	1.33e-20	3.93e-20	21	21	21
Min SpO2	ENSG00000234545	FAM133B	-2.04583	-0.52303	0.0408	0.00216	0.00013	0.725	0.847	7	7	7
Min SpO2	ENSG00000110075	PPP6R3	-2.043	-0.17913	0.0411	0.01524	0.0071	0.0105	0.0147	29	29	29
Min SpO2	ENSG00000167257	RNF214	2.04199	0.26212	0.0412	0.00661	0.01473	0.000221	0.000348	5	5	5
Min SpO2	ENSG00000139163	ETNK1	-2.04131	-0.46322	0.0412	0.00231	0.00107	0.322	0.395	9	9	9
Min SpO2	ENSG00000182379	NXPH4	2.04061	0.59771	0.0413	0.00122	5e-05	0.832	0.963	5	5	5
Min SpO2	ENSG00000173264	GPR137	2.03988	0.27307	0.0414	0.00615	0.01132	0.00122	0.00183	5	5	5
Min SpO2	ENSG00000152952	PLOD2	2.03983	0.56182	0.0414	0.00144	0.00121	0.292	0.36	4	4	4
Min SpO2	ENSG00000171428	NAT1	2.03841	0.13339	0.0415	0.02595	0.02007	1.57e-05	2.64e-05	38	38	39
Min SpO2	ENSG00000104953	TLE6	-2.03825	-0.17407	0.0415	0.02158	0.03823	2.14e-09	4.3e-09	30	30	30
Min SpO2	ENSG00000097046	CDC7	-2.03817	-0.0327	0.0415	0.39693	0.47227	7.76e-130	1.54e-128	49	49	49
Min SpO2	ENSG00000135250	SRPK2	-2.03655	-0.28508	0.0417	0.00577	0.00965	0.00283	0.00415	12	12	12
Min SpO2	ENSG00000154845	PPP4R1	2.03517	0.05762	0.0418	0.13921	0.20464	1.05e-47	5.68e-47	37	37	38
Min SpO2	ENSG00000155256	ZFYVE27	-2.03517	-0.13422	0.0418	0.02027	0.04446	1e-10	2.13e-10	17	17	17
Min SpO2	ENSG00000266714	MYO15B	2.03083	0.02948	0.0423	0.48582	0.60733	6.03e-189	2.5e-187	57	57	58
Min SpO2	ENSG00000185052	SLC24A3	-2.03028	-0.05958	0.0423	0.1218	0.16503	6e-38	2.69e-37	36	36	36
Min SpO2	ENSG00000010270	STARD3NL	2.02997	0.05732	0.0424	0.12451	0.20607	4.57e-48	2.5e-47	8	8	8
Min SpO2	ENSG00000133740	E2F5	-2.02697	-0.18256	0.0427	0.01243	0.00812	0.00619	0.00886	23	23	23
Min SpO2	ENSG00000111647	UHRF1BP1L	-2.02634	-0.06725	0.0427	0.10286	0.15582	9.58e-36	4.09e-35	31	31	33
Min SpO2	ENSG00000106392	C1GALT1	-2.02584	-0.04225	0.0428	0.27684	0.31326	3.94e-77	3.61e-76	31	31	31
Min SpO2	ENSG00000156735	BAG4	-2.02449	-0.15202	0.0429	0.02039	0.03605	6.24e-09	1.23e-08	22	22	22
Min SpO2	PVRIG	PVRIG	-2.02429	-0.03394	0.0429	0.36241	0.43735	5.1e-117	8.49e-116	21	21	21
Min SpO2	ENSG00000117153	KLHL12	-2.02393	-0.10285	0.043	0.04061	0.05411	8.54e-13	1.95e-12	37	37	37
Min SpO2	ENSG00000170631	ZNF16	-2.02291	-0.16504	0.0431	0.01721	0.01416	0.000293	0.000458	21	21	21
Min SpO2	ENSG00000026025	VIM	2.02184	0.11779	0.0432	0.03205	0.03849	1.89e-09	3.8e-09	35	35	36
Min SpO2	ENSG00000237649	KIFC1	-2.02173	-0.724	0.0432	0.00093	9e-05	0.776	0.903	2	2	2
Min SpO2	ENSG00000143815	LBR	2.02119	2.31764	0.0433	0.0001	0.00011	0.75	0.874	1	1	1
Min SpO2	ENSG00000119321	FKBP15	-2.02113	-0.06513	0.0433	0.11699	0.13507	7.31e-31	2.8e-30	56	56	57
Min SpO2	ENSG00000077782	FGFR1	2.02108	0.03262	0.0433	0.43596	0.47631	2.27e-131	4.62e-130	67	67	67
Min SpO2	ENSG00000196235	SUPT5H	2.02058	0.12875	0.0433	0.02647	0.04118	5.02e-10	1.04e-09	20	20	20
Min SpO2	ENSG00000163964	PIGX	-2.01906	-0.12491	0.0435	0.03304	0.04131	4.72e-10	9.76e-10	31	31	31
Min SpO2	ENSG00000135747	ZNF670	2.01685	0.14136	0.0437	0.02201	0.03375	1.92e-08	3.72e-08	16	16	16
Min SpO2	ENSG00000184787	UBE2G2	-2.01668	-0.09705	0.0437	0.04757	0.0563	2.89e-13	6.71e-13	39	39	39
Min SpO2	ENSG00000158623	COPG2	-2.01628	-0.02776	0.0438	0.60254	0.63178	8.44e-202	4e-200	37	38	38
Min SpO2	ENSG00000023041	ZDHHC6	2.01611	0.0847	0.0438	0.05715	0.08836	2.89e-20	8.45e-20	16	16	16
Min SpO2	ENSG00000129103	SUMF2	2.01587	0.03991	0.0438	0.2796	0.34094	2.28e-85	2.39e-84	33	33	33
Min SpO2	ENSG00000108179	PPIF	-2.01582	-0.10393	0.0438	0.04175	0.05061	4.84e-12	1.08e-11	40	40	40
Min SpO2	ENSG00000196812	ZSCAN16	2.01546	0.13221	0.0439	0.02619	0.02858	2.42e-07	4.45e-07	32	32	32
Min SpO2	ENSG00000170396	ZNF804A	-2.01412	-0.05558	0.044	0.13744	0.14426	5.2e-33	2.08e-32	53	53	54
Min SpO2	ENSG00000142235	LMTK3	2.01159	0.44512	0.0443	0.00259	0.00155	0.233	0.29	11	11	11
Min SpO2	ENSG00000108733	PEX12	-2.01098	-0.10988	0.0443	0.03535	0.07109	1.8e-16	4.71e-16	24	24	24
Min SpO2	ENSG00000042429	MED17	-2.01092	-0.0689	0.0443	0.08548	0.1125	1.11e-25	3.77e-25	42	42	42
Min SpO2	ENSG00000125812	GZF1	2.00946	0.09401	0.0445	0.0475	0.06934	4.33e-16	1.12e-15	29	29	30
Min SpO2	ENSG00000154359	LONRF1	-2.00935	-0.16184	0.0445	0.01894	0.02007	1.58e-05	2.65e-05	32	32	32
Min SpO2	ENSG00000165409	TSHR	-2.00934	-0.06445	0.0445	0.09798	0.11355	6.45e-26	2.2e-25	41	41	41
Min SpO2	ENSG00000203760	CENPW	-2.00819	-0.22791	0.0446	0.00984	0.0064	0.0151	0.021	14	14	15
Min SpO2	ENSG00000136147	PHF11	-2.00756	-0.05244	0.0447	0.15901	0.18667	3.19e-43	1.59e-42	54	54	54
Min SpO2	ENSG00000143226	FCGR2A	-2.00677	-0.12556	0.0448	0.0281	0.03389	1.8e-08	3.48e-08	32	32	32
Min SpO2	ENSG00000188486	H2AFX	-2.00656	-0.40661	0.0448	0.00281	0.0038	0.0613	0.0809	8	9	9
Min SpO2	ENSG00000215883	CYB5RL	-2.00598	-0.28418	0.0449	0.00611	0.00615	0.0172	0.0238	9	9	9
Min SpO2	ENSG00000115694	STK25	-2.00573	-0.1608	0.0449	0.01908	0.00974	0.00271	0.00398	41	41	41
Min SpO2	ENSG00000198089	SFI1	2.00571	0.05499	0.0449	0.14339	0.20721	2.36e-48	1.3e-47	16	16	17
Min SpO2	ENSG00000125484	GTF3C4	-2.0055	-2.03031	0.0449	0.00011	0.00927	0.00343	0.005	1	1	1
Min SpO2	ENSG00000061938	TNK2	2.00544	0.25545	0.0449	0.00866	0.00507	0.0306	0.0414	26	26	26
Min SpO2	ENSG00000184307	ZDHHC23	2.0041	0.74097	0.0451	0.00084	0.0008	0.391	0.474	5	5	5
Min SpO2	ENSG00000064309	CDON	-2.00369	-0.11723	0.0451	0.02973	0.05715	1.9e-13	4.44e-13	12	12	12
Min SpO2	ENSG00000116266	STXBP3	2.00341	0.27214	0.0451	0.00641	0.00873	0.00452	0.00654	17	17	17
Min SpO2	ENSG00000144674	GOLGA4	-2.00182	-0.60426	0.0453	0.00106	0.00166	0.216	0.27	10	10	10
Min SpO2	ENSG00000079308	TNS1	2.00071	0.09795	0.0454	0.04568	0.08192	7.62e-19	2.14e-18	18	18	18
Min SpO2	ENSG00000132879	FBXO44	1.99914	0.05452	0.0456	0.2089	0.31107	1.71e-76	1.55e-75	39	39	39
Min SpO2	ENSG00000171714	ANO5	-1.99823	-0.04788	0.0457	0.2079	0.23513	1.52e-55	9.62e-55	28	28	28
Min SpO2	ENSG00000169682	SPNS1	1.9981	0.03063	0.0457	0.43074	0.51903	2.17e-148	5.6e-147	26	26	26
Min SpO2	ENSG00000145431	PDGFC	-1.99745	-0.16549	0.0458	0.01582	0.02701	5.23e-07	9.45e-07	18	18	18
Min SpO2	ENSG00000157657	ZNF618	1.99662	0.34115	0.0459	0.00373	0.00294	0.0998	0.129	11	11	11
Min SpO2	ENSG00000107864	CPEB3	-1.99622	-0.44698	0.0459	0.00221	1e-05	0.918	1	8	8	8
Min SpO2	ENSG00000167968	DNASE1L2	1.99594	0.19266	0.0459	0.01713	0.02216	5.65e-06	9.72e-06	19	19	19
Min SpO2	ENSG00000060558	GNA15	1.99376	0.12125	0.0462	0.02782	0.0534	1.22e-12	2.77e-12	19	19	20
Min SpO2	ENSG00000223510	CDRT15	1.99297	0.02891	0.0463	0.50946	0.58929	5.77e-180	2.12e-178	26	26	26
Min SpO2	ENSG00000112343	TRIM38	-1.99215	-0.10673	0.0464	0.09739	0.10147	3.45e-23	1.1e-22	43	45	46
Min SpO2	ENSG00000100296	THOC5	-1.99146	-0.08724	0.0464	0.05058	0.04875	1.21e-11	2.67e-11	30	30	30
Min SpO2	ENSG00000183111	ARHGEF37	1.99125	0.13908	0.0465	0.01799	0.03963	1.07e-09	2.18e-09	10	11	13
Min SpO2	ENSG00000137968	SLC44A5	-1.99085	-0.03125	0.0465	0.43057	0.49121	3.81e-137	8.56e-136	70	70	70
Min SpO2	ENSG00000067836	ROGDI	-1.99026	-0.03516	0.0466	0.36358	0.45382	5.84e-123	1.06e-121	24	24	24
Min SpO2	ENSG00000167645	YIF1B	1.98983	0.04643	0.0466	0.2475	0.25388	1.61e-60	1.11e-59	20	21	21
Min SpO2	ENSG00000183048	SLC25A10	-1.98882	-0.3533	0.0467	0.00363	0.0093	0.00337	0.00493	7	7	7
Min SpO2	ENSG00000142494	SLC47A1	-1.98842	-0.04202	0.0468	0.247	0.20883	9.16e-49	5.08e-48	37	37	38
Min SpO2	ENSG00000106624	AEBP1	-1.98751	-0.11006	0.0469	0.03531	0.03362	2.06e-08	3.97e-08	44	44	44
Min SpO2	ENSG00000123454	DBH	1.98729	0.04056	0.0469	0.26744	0.33508	1.35e-83	1.37e-82	60	60	62
Min SpO2	ENSG00000141503	MINK1	-1.98714	-0.0483	0.0469	0.17253	0.19427	4.19e-45	2.16e-44	46	46	46
Min SpO2	ENSG00000156515	HK1	-1.98535	-0.13495	0.0471	0.02854	0.03102	7.34e-08	1.39e-07	31	31	31
Min SpO2	ENSG00000143375	CGN	1.98516	0.4489	0.0471	0.00231	0.00286	0.105	0.135	3	3	3
Min SpO2	ENSG00000169397	RNASE3	1.98429	0.04865	0.0472	0.18373	0.23352	4.03e-55	2.53e-54	45	45	45
Min SpO2	ENSG00000120802	TMPO	1.98238	0.27982	0.0474	0.0055	0.00366	0.0663	0.0871	12	12	12
Min SpO2	ENSG00000106266	SNX8	1.98184	0.37176	0.0475	0.0032	0.01179	0.000957	0.00145	3	3	3
Min SpO2	ENSG00000196705	ZNF431	-1.98141	-0.0594	0.0475	0.13463	0.13446	1.01e-30	3.87e-30	61	61	61
Min SpO2	ENSG00000151632	AKR1C2	1.9813	0.02538	0.0476	0.70292	0.70888	9.22e-249	8.43e-247	26	26	26
Min SpO2	ENSG00000131398	KCNC3	-1.98118	-0.17016	0.0476	0.01438	0.01472	0.000221	0.000348	22	22	22
Min SpO2	ENSG00000104549	SQLE	1.98115	0.60592	0.0476	0.00112	0.00012	0.743	0.866	6	6	6
Min SpO2	ENSG00000140199	SLC12A6	-1.97921	-0.1553	0.0478	0.01719	0.023	3.74e-06	6.48e-06	18	18	18
Min SpO2	ENSG00000105219	CNTD2	-1.97802	-0.49666	0.0479	0.00166	0.00055	0.476	0.57	9	9	9
Min SpO2	ENSG00000196141	SPATS2L	-1.97669	-0.08506	0.0481	0.05667	0.06032	3.92e-14	9.4e-14	46	46	47
Min SpO2	ENSG00000128274	A4GALT	-1.97586	-0.02862	0.0482	0.61256	0.65377	4.17e-214	2.34e-212	48	48	48
Min SpO2	ENSG00000172123	SLFN12	-1.97575	-0.04495	0.0482	0.24733	0.25709	2.22e-61	1.56e-60	89	89	91
Min SpO2	ENSG00000131116	ZNF428	1.9728	0.45901	0.0485	0.00191	5e-05	0.833	0.964	6	6	6
Min SpO2	ENSG00000107164	FUBP3	-1.97147	-1.24299	0.0487	0.00042	0.00081	0.389	0.472	1	1	1
Min SpO2	ENSG00000101019	UQCC	-1.97126	-0.03843	0.0487	0.31272	0.34579	7.59e-87	8.16e-86	32	32	32
Min SpO2	ENSG00000105173	CCNE1	1.97114	0.27784	0.0487	0.00532	0.01452	0.000246	0.000386	6	6	6
Min SpO2	ENSG00000175928	LRRN1	-1.97095	-0.04913	0.0487	0.1707	0.21917	2.1e-51	1.24e-50	82	82	82
Min SpO2	ENSG00000172757	CFL1	-1.97071	-0.15643	0.0488	0.01687	0.02704	5.16e-07	9.32e-07	21	21	21
Min SpO2	ENSG00000147408	CSGALNACT1	-1.97019	-0.03064	0.0488	0.4665	0.54546	1.08e-159	3.23e-158	125	125	128
Min SpO2	ENSG00000230989	HSBP1	1.96997	0.11623	0.0488	0.03085	0.05638	2.78e-13	6.46e-13	32	32	32
Min SpO2	ENSG00000137124	ALDH1B1	-1.96861	-0.06646	0.049	0.1008	0.08595	9.89e-20	2.85e-19	51	52	52
Min SpO2	ENSG00000124107	SLPI	1.96853	0.15886	0.049	0.01492	0.03618	5.86e-09	1.16e-08	12	12	12
Min SpO2	ENSG00000158869	FCER1G	-1.96631	-0.03267	0.0493	0.40847	0.43216	3.51e-115	5.71e-114	24	24	25
Min SpO2	ENSG00000101665	SMAD7	-1.96628	-0.20476	0.0493	0.01521	0.01694	7.37e-05	0.000119	14	14	14
Min SpO2	ENSG00000150281	CTF1	1.96565	0.45568	0.0493	0.00201	0.00025	0.631	0.743	12	12	12
Min SpO2	ENSG00000092853	CLSPN	-1.96547	-0.33081	0.0494	0.00461	0.00023	0.648	0.761	12	12	12
Min SpO2	ENSG00000095397	DFNB31	1.96412	0.04192	0.0495	0.26933	0.33065	2.88e-82	2.88e-81	51	51	52
Min SpO2	ENSG00000180104	EXOC3	-1.96394	-0.03259	0.0495	0.39401	0.44765	1.03e-120	1.82e-119	32	32	33
Min SpO2	ENSG00000197540	GZMM	-1.9636	-0.13068	0.0496	0.02693	0.04582	5.13e-11	1.11e-10	13	13	13
Min SpO2	ENSG00000179583	CIITA	1.96236	0.08884	0.0497	0.05459	0.10814	1.09e-24	3.59e-24	15	15	15
Min SpO2	ENSG00000164168	TMEM184C	-1.96057	-1.85426	0.0499	0.00012	0.00145	0.248	0.308	5	5	5
Per90	ENSG00000119335	SET	-4.2585	-12.672	2.06e-05	2e-05	0.0003	0.598	0.708	1	1	1
Per90	ENSG00000020181	GPR124	4.09015	0.09128	4.31e-05	0.27246	0.31551	8.67e-78	8.04e-77	42	42	43
Per90	ENSG00000187134	AKR1C1	-3.94289	-0.11483	8.05e-05	0.14009	0.12854	2.38e-29	8.8e-29	109	109	109
Per90	ENSG00000186074	CD300LF	-3.6852	-0.15413	0.000229	0.06621	0.0981	1.96e-22	6.11e-22	8	8	8
Per90	ENSG00000118894	FAM86A	-3.56915	-0.66062	0.000358	0.00344	0.00291	0.102	0.131	9	9	9
Per90	ENSG00000198793	MTOR	3.51122	0.22943	0.000446	0.02603	0.04919	9.74e-12	2.15e-11	15	15	15
Per90	ENSG00000007062	PROM1	3.42704	0.98052	0.00061	0.00134	0	0.964	1	17	17	19
Per90	ENSG00000103160	HSDL1	3.38581	0.10007	0.00071	0.12175	0.16233	2.66e-37	1.18e-36	47	47	47
Per90	ENSG00000168878	SFTPB	-3.33482	-0.06726	0.000854	0.263	0.30852	9.4e-76	8.34e-75	73	73	74
Per90	ENSG00000001084	GCLC	3.3147	0.21181	0.000917	0.0272	0.05611	3.18e-13	7.39e-13	24	24	24
Per90	ENSG00000100982	PCIF1	3.27347	0.27029	0.00106	0.01686	0.02879	2.19e-07	4.03e-07	10	10	10
Per90	ENSG00000115840	SLC25A12	-3.27197	-0.78387	0.00107	0.00183	0.00194	0.181	0.228	3	3	3
Per90	ENSG00000133065	SLC41A1	3.24925	0.10918	0.00116	0.09458	0.12048	1.7e-27	6e-27	36	36	36
Per90	ENSG00000198382	UVRAG	3.2454	0.51701	0.00117	0.00431	0.00895	0.00403	0.00584	7	7	7
Per90	ENSG00000175581	MRPL48	-3.22915	-0.06545	0.00124	0.26492	0.39849	1.18e-103	1.62e-102	68	69	71
Per90	ENSG00000115970	THADA	3.19757	0.21573	0.00139	0.02409	0.03204	4.44e-08	8.45e-08	21	21	21
Per90	ENSG00000234127	TRIM26	-3.1946	-0.16084	0.0014	0.04664	0.03333	2.37e-08	4.55e-08	28	28	28
Per90	ENSG00000160072	ATAD3B	3.19391	0.08036	0.0014	0.23877	0.22912	5.64e-54	3.46e-53	86	86	87
Per90	ENSG00000157657	ZNF618	-3.18737	-0.54216	0.00144	0.00373	0.00294	0.0998	0.129	11	11	11
Per90	ENSG00000175536	LIPT2	3.18734	0.08904	0.00144	0.14075	0.18199	4.54e-42	2.21e-41	19	19	19
Per90	ENSG00000140836	ZFHX3	3.17888	0.43654	0.00148	0.00625	0.0026	0.122	0.157	19	19	19
Per90	ENSG00000143401	ANP32E	3.16327	0.1214	0.00156	0.07884	0.08916	1.92e-20	5.63e-20	28	29	30
Per90	ENSG00000112079	STK38	3.14937	0.47645	0.00164	0.00526	0.00611	0.0176	0.0243	9	9	10
Per90	ENSG00000106336	FBXO24	-3.1462	-0.31333	0.00165	0.01043	0.00918	0.0036	0.00524	11	11	11
Per90	ENSG00000162129	CLPB	-3.14196	-0.26675	0.00168	0.01526	0.00673	0.0127	0.0178	28	28	29
Per90	ENSG00000081059	TCF7	3.13363	0.52706	0.00173	0.00508	0.00318	0.087	0.113	14	14	15
Per90	ENSG00000167945	PRR25	3.11941	0.51462	0.00181	0.00585	0.00837	0.00542	0.0078	12	12	12
Per90	ENSG00000106624	AEBP1	3.09492	0.17362	0.00197	0.03531	0.03362	2.06e-08	3.97e-08	44	44	44
Per90	ENSG00000075188	NUP37	-3.07321	-0.90059	0.00212	0.00149	0.00017	0.693	0.811	9	9	9
Per90	ENSG00000002016	RAD52	3.04814	0.04558	0.0023	0.46026	0.57225	7.75e-172	2.61e-170	80	81	81
Per90	ENSG00000173269	MMRN2	-3.04656	-0.07603	0.00231	0.16902	0.18807	1.44e-43	7.21e-43	40	40	41
Per90	ENSG00000143643	TTC13	-3.025	-0.24893	0.00249	0.01615	0.03854	1.84e-09	3.71e-09	13	13	13
Per90	ENSG00000129355	CDKN2D	3.01519	0.18554	0.00257	0.02898	0.01615	0.000109	0.000175	36	36	36
Per90	ENSG00000135698	MPHOSPH6	-3.01186	-0.06194	0.0026	0.25564	0.38299	1.45e-98	1.83e-97	60	60	62
Per90	ENSG00000101425	BPI	3.00461	0.10692	0.00266	0.0813	0.10058	5.47e-23	1.73e-22	42	42	42
Per90	ENSG00000129083	COPB1	-3.00161	-0.08346	0.00269	0.14165	0.17849	3.26e-41	1.57e-40	53	54	55
Per90	ENSG00000058673	ZC3H11A	-2.97296	-0.9649	0.00295	0.00112	0.00135	0.265	0.329	3	3	3
Per90	ENSG00000204305	AGER	-2.96112	-0.1336	0.00307	0.05775	0.04906	1.04e-11	2.3e-11	38	38	38
Per90	ENSG00000122420	PTGFR	-2.95661	-0.08367	0.00311	0.12797	0.16958	4.79e-39	2.2e-38	52	52	52
Per90	ENSG00000186635	ARAP1	2.9525	0.24672	0.00315	0.01566	0.0171	6.84e-05	0.000111	18	18	18
Per90	ENSG00000136193	SCRN1	2.946	0.0845	0.00322	0.13599	0.18285	2.79e-42	1.37e-41	16	16	16
Per90	ENSG00000171824	EXOSC10	2.9393	0.48034	0.00329	0.00405	0.00114	0.306	0.377	12	12	12
Per90	ENSG00000184584	TMEM173	2.93814	0.1129	0.0033	0.08403	0.07969	2.37e-18	6.52e-18	30	30	30
Per90	ENSG00000198933	TBKBP1	2.926	0.04065	0.00343	0.56828	0.60374	4e-187	1.61e-185	30	30	30
Per90	ENSG00000186104	CYP2R1	2.92565	1.59574	0.00344	0.00038	6e-05	0.81	0.939	4	4	4
Per90	ENSG00000182141	ZNF708	2.92449	0.07657	0.00345	0.15915	0.23385	3.29e-55	2.07e-54	25	25	25
Per90	ENSG00000130449	ZSWIM6	-2.92053	-0.41138	0.00349	0.00563	0.00122	0.289	0.356	17	17	18
Per90	ENSG00000135213	POM121C	2.90949	0.07297	0.00362	0.19277	0.20134	7.11e-47	3.78e-46	31	31	31
Per90	ENSG00000064989	CALCRL	2.90444	0.18076	0.00368	0.02689	0.04132	4.69e-10	9.7e-10	11	11	11
Per90	ENSG00000198624	CCDC69	-2.89788	-0.07766	0.00376	0.15991	0.20202	4.8e-47	2.56e-46	59	59	60
Per90	ENSG00000159363	ATP13A2	2.89679	0.09953	0.00377	0.10193	0.11	4.11e-25	1.37e-24	58	58	58
Per90	ENSG00000073670	ADAM11	-2.89544	-0.2064	0.00379	0.01915	0.03567	7.51e-09	1.47e-08	6	6	6
Per90	ENSG00000168874	ATOH8	-2.8949	-0.03606	0.00379	0.71404	0.77456	7.33e-300	1.29e-297	33	33	33
Per90	ENSG00000116254	CHD5	2.88643	0.15023	0.0039	0.04542	0.05718	1.87e-13	4.38e-13	34	34	34
Per90	ENSG00000163125	RPRD2	2.87588	0.10412	0.00403	0.08426	0.09939	1.01e-22	3.16e-22	33	34	34
Per90	ENSG00000138758	2017-09-11	2.86364	0.14355	0.00419	0.04097	0.07429	3.61e-17	9.58e-17	9	9	9
Per90	ENSG00000196220	SRGAP3	2.85535	0.70897	0.0043	0.00177	6e-05	0.819	0.949	6	6	6
Per90	ENSG00000014914	MTMR11	-2.84711	-0.36242	0.00441	0.0071	0.00593	0.0193	0.0266	11	11	11
Per90	ENSG00000104881	PPP1R13L	2.8463	0.17367	0.00442	0.03217	0.04394	1.29e-10	2.74e-10	33	33	33
Per90	ENSG00000103018	CYB5B	2.84624	0.11226	0.00442	0.06473	0.0969	3.64e-22	1.13e-21	19	19	19
Per90	ENSG00000164576	SAP30L	-2.8409	-0.07239	0.0045	0.16784	0.25174	6.05e-60	4.12e-59	15	15	16
Per90	ENSG00000130427	EPO	-2.83478	-0.17741	0.00459	0.03122	0.02516	1.29e-06	2.3e-06	31	31	32
Per90	ENSG00000134109	EDEM1	2.82638	0.53614	0.00471	0.00341	0.00622	0.0166	0.023	10	10	11
Per90	ENSG00000123836	PFKFB2	-2.81775	-0.18968	0.00484	0.02566	0.04326	1.81e-10	3.81e-10	18	18	18
Per90	ENSG00000266714	MYO15B	-2.80458	-0.04008	0.00504	0.48582	0.60733	6.03e-189	2.5e-187	57	57	58
Per90	ENSG00000152270	PDE3B	-2.79163	-0.35237	0.00524	0.00742	0.0098	0.00261	0.00385	13	13	14
Per90	ENSG00000175793	SFN	-2.79163	-0.12351	0.00524	0.05665	0.07579	1.7e-17	4.55e-17	14	14	14
Per90	ENSG00000221869	CEBPD	2.77756	1.916	0.00548	0.00023	0.00053	0.484	0.579	4	4	4
Per90	ENSG00000186204	CYP4F12	-2.756	-0.08325	0.00585	0.11999	0.17935	2.02e-41	9.72e-41	45	45	46
Per90	ENSG00000113763	UNC5A	-2.75055	-0.16179	0.00595	0.03508	0.04463	9.2e-11	1.96e-10	13	14	14
Per90	C17orf39	C17orf39	-2.745	-0.43179	0.00605	0.00452	0.00685	0.0119	0.0167	7	7	7
Per90	ENSG00000204386	NEU1	2.74094	0.21561	0.00613	0.01741	0.01503	0.00019	0.000301	21	21	22
Per90	ENSG00000092871	RFFL	-2.73866	-0.1783	0.00617	0.02559	0.03782	2.62e-09	5.24e-09	25	25	25
Per90	ENSG00000145425	RPS3A	2.73233	1.1985	0.00629	0.00067	2e-05	0.893	1	2	2	2
Per90	ENSG00000214530	STARD10	-2.7177	-0.05093	0.00657	0.28784	0.4828	7.25e-134	1.56e-132	19	19	20
Per90	ENSG00000151881	C5orf28	-2.71012	-0.28822	0.00673	0.01075	0.00315	0.0885	0.115	20	20	20
Per90	ENSG00000185482	STAC3	-2.70809	-0.11918	0.00677	0.05395	0.07858	4.14e-18	1.13e-17	18	18	18
Per90	ENSG00000120942	UBIAD1	-2.7051	-0.33066	0.00683	0.00819	0.00323	0.0844	0.11	24	24	24
Per90	ENSG00000162877	PM20D1	-2.69941	-0.03443	0.00695	0.65138	0.68105	1.65e-230	1.17e-228	57	57	57
Per90	ENSG00000141030	COPS3	-2.69399	-0.05563	0.00706	0.25905	0.30628	4.17e-75	3.65e-74	22	22	22
Per90	ENSG00000204531	POU5F1	2.69269	0.05894	0.00709	0.23281	0.28843	5.12e-70	4.14e-69	43	43	45
Per90	ENSG00000155957	TMBIM4	-2.69268	-0.10802	0.00709	0.09283	0.10327	1.36e-23	4.35e-23	38	38	38
Per90	ENSG00000141905	NFIC	-2.68718	-0.34759	0.00721	0.0082	0.01403	0.000313	0.000489	8	8	8
Per90	ENSG00000162747	FCGR3B	2.68551	0.24197	0.00724	0.01574	0.01119	0.0013	0.00195	44	44	44
Per90	ENSG00000072310	SREBF1	-2.67097	-0.06829	0.00756	0.16548	0.20095	8.91e-47	4.73e-46	19	19	19
Per90	ENSG00000125484	GTF3C4	2.66635	2.70936	0.00767	0.00011	0.00927	0.00343	0.005	1	1	1
Per90	ENSG00000198130	HIBCH	-2.66619	-0.07657	0.00767	0.13518	0.16692	2.1e-38	9.48e-38	21	21	21
Per90	ENSG00000119522	DENND1A	2.66428	0.10446	0.00772	0.07168	0.09204	4.4e-21	1.32e-20	39	39	39
Per90	ENSG00000126432	PRDX5	-2.66161	-0.0611	0.00778	0.20854	0.25306	2.67e-60	1.84e-59	27	27	27
Per90	ENSG00000058453	CROCC	-2.65526	-0.07707	0.00792	0.13483	0.16296	1.88e-37	8.36e-37	28	28	28
Per90	ENSG00000174672	BRSK2	2.64813	0.19538	0.00809	0.02526	0.025	1.4e-06	2.48e-06	20	20	20
Per90	ENSG00000125817	CENPB	-2.64377	-0.1428	0.0082	0.03946	0.06163	2.05e-14	4.95e-14	23	23	23
Per90	ENSG00000215440	NPEPL1	2.64189	0.11813	0.00824	0.05708	0.09288	2.87e-21	8.64e-21	14	14	14
Per90	ENSG00000137494	ANKRD42	-2.63715	-0.04752	0.00836	0.35356	0.41122	6.16e-108	9.07e-107	38	38	38
Per90	ENSG00000103154	NECAB2	2.63189	0.04975	0.00849	0.31061	0.39479	1.99e-102	2.67e-101	85	85	86
Per90	ENSG00000115290	GRB14	-2.63166	-0.0638	0.0085	0.16757	0.22724	1.74e-53	1.05e-52	6	6	6
Per90	ENSG00000161057	PSMC2	-2.63135	-1.33414	0.0085	0.00042	6e-05	0.81	0.939	7	7	7
Per90	ENSG00000133392	MYH11	2.62919	0.03238	0.00856	0.75624	0.79818	5.73116149176e-322	1.39785993178e-319	21	21	21
Per90	ENSG00000188001	TPRG1	-2.62829	-0.32383	0.00858	0.00715	0.0026	0.122	0.156	39	39	40
Per90	ENSG00000185000	DGAT1	-2.62657	-0.06429	0.00863	0.16877	0.18028	1.19e-41	5.77e-41	48	48	49
Per90	ENSG00000125454	SLC25A19	2.62073	0.25145	0.00877	0.01217	0.02759	3.94e-07	7.17e-07	7	7	7
Per90	ENSG00000116030	SUMO1	-2.61934	-0.63819	0.00881	0.00164	0.00151	0.239	0.298	4	4	4
Per90	ENSG00000196428	TSC22D2	2.6109	0.5796	0.00903	0.00213	0.00231	0.145	0.185	8	8	8
Per90	ENSG00000137720	C11orf1	2.61078	0.48715	0.00903	0.00305	0.00488	0.0339	0.0458	9	9	9
Per90	ENSG00000120526	NUDCD1	-2.59946	-5.84136	0.00934	2e-05	0.00555	0.0237	0.0323	2	2	2
Per90	ENSG00000100100	PIK3IP1	-2.59287	-0.07822	0.00952	0.11006	0.16587	3.75e-38	1.69e-37	32	33	34
Per90	ENSG00000048140	TSPAN17	-2.59117	-0.12651	0.00956	0.04216	0.04094	5.65e-10	1.16e-09	39	39	41
Per90	ENSG00000120370	GORAB	2.58984	0.07998	0.0096	0.11687	0.15077	1.51e-34	6.29e-34	28	28	28
Per90	ENSG00000135049	AGTPBP1	-2.58529	-0.32442	0.00973	0.00722	0.01627	0.000103	0.000165	4	4	4
Per90	ENSG00000004779	NDUFAB1	-2.58508	-0.55579	0.00974	0.00247	0.00442	0.0435	0.058	10	10	10
Per90	ENSG00000114861	FOXP1	2.58064	0.39301	0.00986	0.00535	0.00643	0.0149	0.0207	15	15	15
Per90	ENSG00000185621	LMLN	-2.57634	-0.20321	0.00999	0.01811	0.01691	7.5e-05	0.000121	29	29	29
Per90	ENSG00000108106	UBE2S	-2.57569	-0.33652	0.01	0.0082	0.00486	0.0343	0.0463	18	18	19
Per90	ENSG00000167977	KCTD5	-2.56569	-1.55384	0.0103	0.00047	0	0.982	1	2	2	2
Per90	ENSG00000108556	CHRNE	2.56565	0.05471	0.0103	0.26279	0.3352	1.24e-83	1.27e-82	29	29	29
Per90	ENSG00000163412	EIF4E3	2.5604	0.06739	0.0105	0.16202	0.18935	6.95e-44	3.5e-43	58	58	58
Per90	ENSG00000172554	SNTG2	2.55986	0.06036	0.0105	0.18686	0.21667	9.21e-51	5.31e-50	124	125	125
Per90	ENSG00000131711	MAP1B	2.55296	0.16298	0.0107	0.03072	0.03387	1.82e-08	3.52e-08	27	27	28
Per90	ENSG00000125630	POLR1B	-2.552	-0.05303	0.0107	0.24038	0.34646	4.74e-87	5.1e-86	17	17	17
Per90	ENSG00000139350	NEDD1	2.55047	0.06989	0.0108	0.14904	0.20022	1.36e-46	7.18e-46	25	25	25
Per90	ENSG00000138095	LRPPRC	2.54641	0.08183	0.0109	0.10972	0.14862	4.88e-34	2e-33	16	16	16
Per90	ENSG00000167962	ZNF598	2.54632	0.45113	0.0109	0.00525	0.00126	0.282	0.348	10	10	10
Per90	ENSG00000125835	SNRPB	-2.54549	-0.19705	0.0109	0.01898	0.03155	5.66e-08	1.07e-07	12	12	12
Per90	ENSG00000138646	HERC5	2.54512	0.3516	0.0109	0.0066	0.00708	0.0106	0.0149	15	15	15
Per90	CEMP1	CEMP1	2.54324	0.1573	0.011	0.04109	0.04665	3.41e-11	7.4e-11	38	38	38
Per90	ENSG00000161692	DBF4B	-2.54009	-0.03523	0.0111	0.5028	0.54665	3.23e-160	9.71e-159	56	56	56
Per90	ENSG00000162066	AMDHD2	2.53803	0.11579	0.0111	0.08434	0.12446	2.07e-28	7.5e-28	24	24	24
Per90	ENSG00000118496	FBXO30	2.53603	0.46585	0.0112	0.00305	0.0029	0.102	0.132	11	11	11
Per90	ENSG00000140455	USP3	-2.53434	-0.09344	0.0113	0.07843	0.10387	9.97e-24	3.21e-23	27	27	27
Per90	ENSG00000151689	INPP1	2.53373	0.12505	0.0113	0.04557	0.0583	1.07e-13	2.53e-13	24	24	24
Per90	ENSG00000185305	ARL15	2.53323	0.97865	0.0113	0.00087	0.00038	0.555	0.66	6	6	6
Per90	C17orf107	C17orf107	2.53056	0.05942	0.0114	0.21563	0.30958	4.64e-76	4.14e-75	10	10	10
Per90	ENSG00000196268	ZNF493	2.52806	0.06521	0.0115	0.16946	0.20259	3.45e-47	1.85e-46	24	24	24
Per90	ENSG00000150337	FCGR1A	2.52389	0.11777	0.0116	0.06184	0.06894	5.31e-16	1.37e-15	14	14	14
Per90	ENSG00000147650	LRP12	2.52309	0.11981	0.0116	0.04929	0.07244	9.13e-17	2.4e-16	13	13	13
Per90	ENSG00000115257	PCSK4	-2.51811	-0.05408	0.0118	0.36124	0.40368	2.18e-105	3.08e-104	16	16	16
Per90	ENSG00000197961	ZNF121	-2.51751	-0.21282	0.0118	0.01542	0.02749	4.14e-07	7.51e-07	12	12	13
Per90	ENSG00000066923	STAG3	2.51651	0.13632	0.0119	0.03818	0.04011	8.51e-10	1.74e-09	17	17	18
Per90	ENSG00000169220	RGS14	-2.51239	-0.10224	0.012	0.07522	0.06782	9.3e-16	2.37e-15	45	45	46
Per90	ENSG00000158966	CACHD1	-2.5044	-0.12032	0.0123	0.04269	0.06156	2.11e-14	5.1e-14	35	35	35
Per90	ENSG00000197506	SLC28A3	-2.50195	-0.15089	0.0124	0.03042	0.03068	8.67e-08	1.63e-07	17	17	17
Per90	ENSG00000118298	CA14	2.50093	0.37451	0.0124	0.00507	0.00951	0.00303	0.00444	15	15	15
Per90	ENSG00000239789	MRPS17	-2.49895	-3.1413	0.0125	8e-05	0.00039	0.549	0.653	2	2	2
Per90	ENSG00000113621	TXNDC15	-2.4989	-0.07763	0.0125	0.12869	0.1726	8.87e-40	4.14e-39	8	8	8
Per90	ENSG00000163376	KBTBD8	2.49808	0.55164	0.0125	0.00222	0.00103	0.331	0.405	4	4	4
Per90	ENSG00000117362	APH1A	2.49731	1.75271	0.0125	0.00022	0.00582	0.0205	0.0282	2	2	2
Per90	ENSG00000151247	EIF4E	-2.49633	-0.99154	0.0125	0.00066	7e-05	0.802	0.931	4	4	4
Per90	ENSG00000135898	GPR55	2.4927	0.15745	0.0127	0.02565	0.0338	1.88e-08	3.63e-08	30	30	31
Per90	FDXACB1	FDXACB1	2.48961	0.24154	0.0128	0.01243	0.02382	2.5e-06	4.37e-06	13	13	13
Per90	ENSG00000198399	ITSN2	2.48726	0.17158	0.0129	0.02149	0.01915	2.48e-05	4.12e-05	24	24	25
Per90	ENSG00000103591	AAGAB	-2.48694	-0.17112	0.0129	0.02413	0.0206	1.22e-05	2.06e-05	23	23	23
Per90	ENSG00000130312	MRPL34	-2.48193	-0.04198	0.0131	0.36725	0.43601	1.53e-116	2.53e-115	17	17	17
Per90	ENSG00000169635	HIC2	2.48181	2.85743	0.0131	8e-05	0.00418	0.0498	0.0662	2	2	2
Per90	ENSG00000105677	TMEM147	2.48085	0.14571	0.0131	0.03141	0.05505	5.38e-13	1.24e-12	18	18	18
Per90	ENSG00000174738	NR1D2	-2.47813	-0.20084	0.0132	0.01633	0.01586	0.000126	0.000201	22	22	22
Per90	ENSG00000197217	ENTPD4	2.47504	0.11056	0.0133	0.05744	0.08201	7.31e-19	2.05e-18	21	21	21
Per90	ENSG00000164898	C7orf55	-2.47284	-0.19013	0.0134	0.01976	0.02297	3.8e-06	6.58e-06	20	20	20
Per90	ENSG00000173597	SULT1B1	2.47171	0.13227	0.0134	0.03644	0.05982	5.03e-14	1.2e-13	15	15	15
Per90	ENSG00000105855	ITGB8	2.4697	0.44806	0.0135	0.004	0.00818	0.006	0.00859	11	11	11
Per90	ENSG00000104517	UBR5	-2.46865	-0.19009	0.0136	0.01852	0.01244	0.000693	0.00106	36	36	36
Per90	ENSG00000111880	RNGTT	-2.46369	-0.06961	0.0138	0.14501	0.2072	2.37e-48	1.3e-47	36	36	37
Per90	ENSG00000188171	ZNF626	2.45545	0.04481	0.0141	0.33058	0.3534	3.44e-89	3.84e-88	68	68	68
Per90	ENSG00000166900	STX3	2.45392	0.20547	0.0141	0.02274	0.02617	7.89e-07	1.41e-06	25	25	25
Per90	ENSG00000169435	RASSF6	-2.45106	-0.08993	0.0142	0.08063	0.06629	2e-15	5.03e-15	64	64	64
Per90	ENSG00000108272	DHRS11	-2.44846	-0.0714	0.0143	0.13659	0.18805	1.46e-43	7.29e-43	11	11	11
Per90	ENSG00000163734	CXCL3	-2.44713	-1.55962	0.0144	0.00028	0.00111	0.313	0.385	2	2	2
Per90	ENSG00000117984	CTSD	-2.44591	-0.2462	0.0144	0.01013	0.00447	0.0423	0.0566	28	28	28
Per90	ENSG00000198846	TOX	2.44526	0.14202	0.0145	0.03223	0.03033	1.03e-07	1.93e-07	34	35	35
Per90	ENSG00000175787	ZNF169	2.44298	0.04557	0.0146	0.33873	0.38052	9.13e-98	1.14e-96	24	24	25
Per90	PVRIG	PVRIG	2.43706	0.041	0.0148	0.36241	0.43735	5.1e-117	8.49e-116	21	21	21
Per90	ENSG00000165810	BTNL9	-2.43567	-0.06265	0.0149	0.15465	0.44996	1.49e-121	2.65e-120	26	26	28
Per90	ENSG00000163026	C2orf44	2.43204	0.33208	0.015	0.00622	0.00715	0.0102	0.0144	6	6	7
Per90	ENSG00000081721	DUSP12	2.43032	0.15901	0.0151	0.02234	0.05199	2.44e-12	5.52e-12	10	10	10
Per90	ENSG00000175582	RAB6A	2.42989	0.09413	0.0151	0.07145	0.11842	5.01e-27	1.75e-26	23	23	24
Per90	STBD1	STBD1	2.42971	0.05455	0.0151	0.21075	0.27786	4.6e-67	3.54e-66	34	34	34
Per90	ENSG00000135069	PSAT1	2.42774	0.06106	0.0152	0.17378	0.26699	4.54e-64	3.32e-63	7	7	7
Per90	ENSG00000163141	BNIPL	2.42554	0.06331	0.0153	0.18332	0.25116	8.66e-60	5.88e-59	20	20	20
Per90	ENSG00000099904	ZDHHC8	2.42397	0.12827	0.0154	0.03992	0.05155	3.04e-12	6.85e-12	23	24	25
Per90	ENSG00000125863	MKKS	-2.42391	-0.06531	0.0154	0.16054	0.20588	5.13e-48	2.8e-47	30	30	30
Per90	ENSG00000144134	RABL2A	2.42199	0.17251	0.0154	0.02051	0.02772	3.69e-07	6.72e-07	24	24	24
Per90	ENSG00000179833	SERTAD2	-2.42161	-0.37636	0.0155	0.00548	0.0044	0.0439	0.0586	9	9	9
Per90	ENSG00000196743	GM2A	2.42115	0.03136	0.0155	0.67116	0.79026	2.7873208958e-314	5.82727039977e-312	80	80	81
Per90	ENSG00000189362	TMEM194B	2.42049	0.04446	0.0155	0.31729	0.34295	5.59e-86	5.94e-85	29	29	30
Per90	ENSG00000223510	CDRT15	-2.42041	-0.0355	0.0155	0.50946	0.58929	5.77e-180	2.12e-178	26	26	26
Per90	ENSG00000184886	PIGW	-2.41809	-0.19454	0.0156	0.01781	0.04352	1.59e-10	3.37e-10	5	5	5
Per90	ENSG00000105963	ADAP1	2.41554	0.06449	0.0157	0.22156	0.30867	8.51e-76	7.55e-75	55	55	56
Per90	ENSG00000166736	HTR3A	-2.41521	-0.15426	0.0157	0.02884	0.01915	2.48e-05	4.12e-05	37	38	38
Per90	ENSG00000163512	AZI2	-2.41492	-0.13465	0.0157	0.03657	0.07767	6.55e-18	1.78e-17	19	19	20
Per90	ENSG00000101294	HM13	2.41325	0.05117	0.0158	0.21918	0.28451	6.46e-69	5.12e-68	68	69	69
Per90	ENSG00000162711	NLRP3	2.41306	0.05745	0.0158	0.181	0.23178	1.15e-54	7.13e-54	48	48	49
Per90	CCDC99	CCDC99	-2.41223	-0.0801	0.0159	0.08867	0.18305	2.49e-42	1.22e-41	22	22	23
Per90	ENSG00000113558	SKP1	-2.41108	-1.03956	0.0159	0.0008	0.00124	0.286	0.353	4	4	4
Per90	ENSG00000100721	TCL1A	2.40889	0.14879	0.016	0.03799	0.06753	1.07e-15	2.72e-15	15	15	15
Per90	ENSG00000187792	ZNF70	2.40836	0.45239	0.016	0.00365	0.0009	0.364	0.444	8	8	9
Per90	ENSG00000087258	GNAO1	2.40817	0.07004	0.016	0.11571	0.17996	1.42e-41	6.89e-41	38	38	38
Per90	ENSG00000114480	GBE1	-2.40328	-0.10476	0.0162	0.0566	0.02162	7.37e-06	1.26e-05	81	81	81
Per90	ENSG00000071537	SEL1L	2.40282	0.53046	0.0163	0.00229	0.00178	0.2	0.252	12	12	12
Per90	ENSG00000144655	CSRNP1	2.40216	0.6176	0.0163	0.00159	0.00126	0.282	0.348	3	3	3
Per90	ENSG00000175087	PDIK1L	-2.40162	-0.18991	0.0163	0.01892	0.02033	1.39e-05	2.34e-05	30	30	30
Per90	ENSG00000110046	ATG2A	2.39956	0.3401	0.0164	0.00649	0.00499	0.0319	0.0431	10	10	10
Per90	ENSG00000077549	CAPZB	-2.39428	-0.48095	0.0167	0.00287	0.00898	0.00398	0.00578	6	6	6
Per90	ENSG00000135763	URB2	-2.3909	-0.17172	0.0168	0.02215	0.0164	9.65e-05	0.000155	33	33	33
Per90	ENSG00000099889	ARVCF	2.39031	0.08725	0.0168	0.09355	0.12947	1.45e-29	5.39e-29	29	29	29
Per90	ZNF498	ZNF498	2.38989	0.10167	0.0169	0.06298	0.05558	4.13e-13	9.57e-13	44	44	44
Per90	ENSG00000113249	HAVCR1	-2.38913	-0.23139	0.0169	0.0111	0.00755	0.00831	0.0118	13	13	13
Per90	ENSG00000137073	UBAP2	2.38866	2.10773	0.0169	0.00015	0.00033	0.584	0.692	1	1	1
Per90	ENSG00000144827	ABHD10	-2.38513	-0.06865	0.0171	0.13991	0.1591	1.58e-36	6.85e-36	44	44	44
Per90	ENSG00000239388	ASB14	2.38439	0.15419	0.0171	0.02446	0.01954	2.05e-05	3.42e-05	18	18	18
Per90	ENSG00000114737	CISH	2.38438	0.28063	0.0171	0.00683	0.00538	0.026	0.0354	21	21	21
Per90	ENSG00000100526	CDKN3	2.38373	0.55821	0.0171	0.00205	0.0019	0.186	0.234	5	5	5
Per90	ENSG00000151413	NUBPL	2.38297	0.21543	0.0172	0.01376	0.0222	5.54e-06	9.54e-06	28	28	28
Per90	ENSG00000187145	MRPS21	2.37937	0.07762	0.0173	0.10518	0.09835	1.73e-22	5.39e-22	38	38	38
Per90	ENSG00000092200	RPGRIP1	-2.37788	-0.18657	0.0174	0.01718	0.03588	6.77e-09	1.33e-08	14	14	14
Per90	ENSG00000164604	GPR85	2.37739	0.05164	0.0174	0.26198	0.24754	8.04e-59	5.4e-58	52	52	52
Per90	ENSG00000134987	WDR36	2.37662	0.0904	0.0175	0.07985	0.07926	2.95e-18	8.09e-18	44	44	46
Per90	ENSG00000109111	SUPT6H	2.37378	0.28797	0.0176	0.00692	0.00704	0.0108	0.0152	19	19	19
Per90	ENSG00000160321	ZNF208	2.37244	0.09603	0.0177	0.0684	0.08275	5.01e-19	1.41e-18	29	29	29
Per90	ENSG00000100138	NHP2L1	-2.37182	-0.2688	0.0177	0.00889	0.02025	1.44e-05	2.43e-05	3	3	3
Per90	ENSG00000088854	C20orf194	2.37021	0.14413	0.0178	0.03282	0.04801	1.74e-11	3.82e-11	53	53	53
Per90	ENSG00000138363	ATIC	-2.36847	-0.3962	0.0179	0.00421	0.00572	0.0216	0.0296	13	13	13
Per90	ENSG00000160602	NEK8	-2.36508	-0.22035	0.018	0.01236	0.02275	4.22e-06	7.31e-06	6	6	6
Per90	ENSG00000196072	BLOC1S2	-2.36453	-0.07	0.0181	0.12879	0.18655	3.42e-43	1.7e-42	36	36	36
Per90	ENSG00000197971	MBP	2.36311	0.16065	0.0181	0.02077	0.06368	7.35e-15	1.81e-14	5	5	5
Per90	ENSG00000142233	NTN5	-2.36306	-0.05537	0.0181	0.20962	0.35097	1.95e-88	2.15e-87	24	24	25
Per90	ENSG00000143248	RGS5	2.36239	0.05894	0.0182	0.16876	0.18375	1.68e-42	8.24e-42	51	51	51
Per90	ENSG00000170293	CMTM8	2.3574	0.04049	0.0184	0.49556	0.58335	4.28e-177	1.54e-175	122	122	122
Per90	ENSG00000072864	NDE1	-2.35638	-0.03067	0.0185	0.68532	0.71435	1.49e-252	1.4e-250	43	43	43
Per90	ENSG00000100150	DEPDC5	-2.35512	-0.09004	0.0185	0.07762	0.09263	3.26e-21	9.82e-21	51	51	52
Per90	ENSG00000176928	GCNT4	2.35335	0.23165	0.0186	0.01076	0.01167	0.00102	0.00155	41	42	43
Per90	ENSG00000172296	SPTLC3	2.35176	0.08756	0.0187	0.08166	0.08627	8.38e-20	2.42e-19	106	106	108
Per90	ENSG00000103168	TAF1C	2.34865	0.0656	0.0188	0.14252	0.20281	3.03e-47	1.63e-46	20	20	20
Per90	ENSG00000198851	CD3E	2.34791	0.34029	0.0189	0.00492	0.00808	0.0063	0.00901	16	16	16
Per90	ENSG00000197928	ZNF677	-2.34698	-0.08371	0.0189	0.08481	0.13439	1.05e-30	4e-30	18	18	18
Per90	MST1P9	MST1P9	-2.34669	-0.07107	0.0189	0.18127	0.25227	4.37e-60	2.99e-59	49	49	50
Per90	ENSG00000186642	PDE2A	-2.34604	-0.06175	0.019	0.1631	0.17904	2.39e-41	1.15e-40	43	43	43
Per90	ENSG00000171368	TPPP	2.34553	0.06734	0.019	0.13052	0.17147	1.67e-39	7.74e-39	53	54	56
Per90	ENSG00000141279	NPEPPS	2.34337	0.10168	0.0191	0.05724	0.07549	1.97e-17	5.27e-17	22	22	22
Per90	ENSG00000175267	VWA3A	-2.34322	-0.27606	0.0191	0.00892	0.0029	0.102	0.132	25	25	25
Per90	ENSG00000089327	FXYD5	-2.33593	-0.07498	0.0195	0.10557	0.13571	5.17e-31	1.99e-30	46	46	46
Per90	ENSG00000197375	SLC22A5	-2.33417	-0.03244	0.0196	0.55088	0.63455	2.63e-203	1.26e-201	41	41	42
Per90	ENSG00000177830	CHID1	2.33217	0.3169	0.0197	0.00576	0.01282	0.000571	0.000879	3	3	3
Per90	ENSG00000155111	CDK19	2.33128	0.71052	0.0197	0.00124	0.00127	0.279	0.345	5	5	5
Per90	ENSG00000107623	GDF10	2.32803	0.13774	0.0199	0.03224	0.02781	3.54e-07	6.46e-07	24	24	24
Per90	ENSG00000065357	DGKA	-2.32732	-0.36078	0.0199	0.00456	0.00378	0.0621	0.0819	8	8	8
Per90	ENSG00000100105	PATZ1	-2.32701	-0.24602	0.02	0.01051	0.0177	5.08e-05	8.3e-05	11	12	12
Per90	ENSG00000155307	SAMSN1	2.32606	0.5215	0.02	0.00209	0.00425	0.0479	0.0638	6	6	6
Per90	ENSG00000108469	RECQL5	-2.32502	-0.08945	0.0201	0.07038	0.05172	2.79e-12	6.3e-12	68	68	73
Per90	ENSG00000126821	SGPP1	-2.31947	-0.84794	0.0204	0.00073	2e-05	0.898	1	7	7	7
Per90	ENSG00000124557	BTN1A1	-2.31926	-0.46022	0.0204	0.00277	0.00452	0.0414	0.0553	5	5	5
Per90	ENSG00000143515	ATP8B2	2.31781	0.13134	0.0205	0.03285	0.06404	6.15e-15	1.51e-14	7	7	7
Per90	ENSG00000015676	NUDCD3	2.31576	0.05826	0.0206	0.16724	0.2202	1.14e-51	6.75e-51	71	71	71
Per90	C17orf63	C17orf63	-2.31533	-1.38601	0.0206	0.0003	0.00346	0.0744	0.0974	2	2	2
Per90	ENSG00000158683	PKD1L1	-2.31496	-0.05559	0.0206	0.18103	0.25976	4.18e-62	2.98e-61	33	33	33
Per90	ENSG00000186777	ZNF732	2.31432	0.32213	0.0207	0.0056	0.00329	0.0819	0.107	19	20	20
Per90	ENSG00000184984	CHRM5	-2.31365	-0.27056	0.0207	0.0091	0.01739	5.92e-05	9.64e-05	18	18	18
Per90	ENSG00000120802	TMPO	-2.3136	-0.32828	0.0207	0.0055	0.00366	0.0663	0.0871	12	12	12
Per90	ENSG00000171603	CLSTN1	-2.31045	-0.24077	0.0209	0.01434	0.02418	2.1e-06	3.68e-06	21	21	21
Per90	ENSG00000157450	RNF111	-2.30961	-4.63734	0.0209	3e-05	0.0078	0.00729	0.0104	1	1	1
Per90	ENSG00000171798	KNDC1	-2.30952	-0.04885	0.0209	0.28499	0.37062	1.36e-94	1.63e-93	26	26	27
Per90	ENSG00000137343	ATAT1	-2.30797	-0.25802	0.021	0.00973	0.01629	0.000102	0.000164	3	3	3
Per90	ENSG00000127366	TAS2R5	-2.30568	-0.07688	0.0211	0.09398	0.13043	8.69e-30	3.24e-29	29	29	29
Per90	ENSG00000166527	CLEC4D	-2.30547	-0.04539	0.0211	0.35289	0.32952	6.29e-82	6.23e-81	36	37	39
Per90	ENSG00000157827	FMNL2	2.30409	0.16519	0.0212	0.02269	0.01798	4.42e-05	7.25e-05	45	45	45
Per90	ENSG00000133027	PEMT	-2.30372	-0.0975	0.0212	0.06124	0.05376	1.01e-12	2.32e-12	48	48	48
Per90	ENSG00000159461	AMFR	-2.29981	-0.06116	0.0215	0.20902	0.29143	7.29e-71	5.97e-70	38	38	38
Per90	ENSG00000249437	NAIP	2.29979	0.15072	0.0215	0.04193	0.03557	7.88e-09	1.55e-08	26	26	26
Per90	ENSG00000119559	C19orf25	2.29924	0.45432	0.0215	0.00591	0.00416	0.0502	0.0667	8	8	8
Per90	ENSG00000170484	KRT74	-2.29812	-0.06526	0.0216	0.13786	0.30402	1.87e-74	1.62e-73	49	49	51
Per90	ENSG00000100441	KHNYN	2.29737	0.03974	0.0216	0.42302	0.48643	2.84e-135	6.2e-134	14	14	14
Per90	ENSG00000149657	LSM14B	-2.29693	-0.11293	0.0216	0.04689	0.08032	1.72e-18	4.77e-18	15	15	15
Per90	ENSG00000181847	TIGIT	-2.29681	-0.09019	0.0216	0.0697	0.06347	8.16e-15	2e-14	40	40	40
Per90	ENSG00000168096	ANKS3	2.29669	0.25039	0.0216	0.00991	0.00217	0.158	0.2	25	25	25
Per90	ENSG00000178700	DHFRL1	2.29152	0.0882	0.0219	0.08508	0.08009	1.93e-18	5.34e-18	30	30	31
Per90	ENSG00000161800	RACGAP1	2.2895	0.2686	0.0221	0.00799	0.02188	6.47e-06	1.11e-05	3	3	3
Per90	ENSG00000100147	CCDC134	2.28696	0.04322	0.0222	0.33959	0.31246	6.74e-77	6.13e-76	57	57	57
Per90	EID1	EID1	-2.28337	-1.04505	0.0224	0.00053	0.00133	0.268	0.332	2	2	2
Per90	ENSG00000151632	AKR1C2	-2.28318	-0.02934	0.0224	0.70292	0.70888	9.22e-249	8.43e-247	26	26	26
Per90	ENSG00000090971	NAT14	-2.28131	-0.09536	0.0225	0.07245	0.0837	3.1e-19	8.79e-19	37	37	37
Per90	ENSG00000113658	SMAD5	-2.28039	-0.04777	0.0226	0.26718	0.3068	2.96e-75	2.6e-74	25	25	25
Per90	ENSG00000069974	RAB27A	-2.2799	-0.05879	0.0226	0.15854	0.18138	6.41e-42	3.12e-41	53	53	53
Per90	ENSG00000127220	ABHD8	2.27904	0.08966	0.0227	0.06835	0.10964	4.97e-25	1.65e-24	11	11	11
Per90	ENSG00000256269	HMBS	2.2777	0.07127	0.0227	0.09588	0.10018	6.72e-23	2.12e-22	53	55	55
Per90	ENSG00000188818	ZDHHC11	2.27767	0.20282	0.0227	0.01437	0.01297	0.00053	0.000817	24	24	24
Per90	ENSG00000198089	SFI1	-2.27693	-0.06199	0.0228	0.14339	0.20721	2.36e-48	1.3e-47	16	16	17
Per90	ENSG00000239857	GET4	-2.27442	-0.07164	0.0229	0.12849	0.17981	1.55e-41	7.51e-41	30	30	30
Per90	ENSG00000198719	DLL1	-2.27363	-0.05448	0.023	0.19691	0.21202	1.42e-49	8e-49	57	58	58
Per90	ENSG00000124222	STX16	-2.27187	-0.10798	0.0231	0.05002	0.06607	2.23e-15	5.58e-15	22	22	22
Per90	ENSG00000124564	SLC17A3	-2.27017	-0.03795	0.0232	0.40407	0.43851	1.97e-117	3.31e-116	22	22	22
Per90	ENSG00000135469	COQ10A	2.26914	0.76787	0.0233	0.00174	0.002	0.175	0.221	1	1	1
Per90	ENSG00000149743	TRPT1	-2.26848	-0.10026	0.0233	0.05525	0.08935	1.74e-20	5.11e-20	21	21	21
Per90	ENSG00000176454	LPCAT4	-2.26823	-0.2162	0.0233	0.01208	0.02294	3.85e-06	6.67e-06	18	18	18
Per90	ENSG00000188735	TMEM120B	2.26816	0.15082	0.0233	0.02516	0.02522	1.26e-06	2.23e-06	28	28	29
Per90	GTPBP5	GTPBP5	2.26809	0.06443	0.0233	0.14369	0.18555	6.03e-43	3e-42	62	62	63
Per90	ENSG00000183655	KLHL25	2.26594	0.21891	0.0235	0.01083	0.01525	0.000171	0.000271	15	15	15
Per90	ENSG00000240891	PLCXD2	2.26354	0.12815	0.0236	0.03412	0.05144	3.21e-12	7.23e-12	33	33	33
Per90	ENSG00000160993	ALKBH4	2.26353	0.07458	0.0236	0.09852	0.13081	7.11e-30	2.66e-29	26	26	26
Per90	ENSG00000115548	KDM3A	-2.26012	-0.40787	0.0238	0.00344	0.00062	0.449	0.541	13	13	13
Per90	ENSG00000121552	CSTA	2.26002	0.37683	0.0238	0.0038	0.00588	0.0199	0.0273	14	14	14
Per90	ENSG00000143537	ADAM15	-2.25889	-0.03539	0.0239	0.44926	0.55689	8.79e-165	2.71e-163	48	49	49
Per90	ENSG00000103507	BCKDK	-2.25601	-0.09393	0.0241	0.062	0.08148	9.55e-19	2.67e-18	16	16	16
Per90	ENSG00000197603	C5orf42	-2.25103	-0.39109	0.0244	0.00386	0.00479	0.0355	0.0479	8	8	8
Per90	ENSG00000107282	APBA1	2.25084	0.11362	0.0244	0.04018	0.05265	1.77e-12	4.01e-12	42	42	43
Per90	ENSG00000082212	ME2	-2.24794	-0.07367	0.0246	0.0996	0.16912	6.19e-39	2.84e-38	26	26	27
Per90	ENSG00000148468	FAM171A1	2.24615	0.05747	0.0247	0.17074	0.21462	3.09e-50	1.76e-49	41	41	41
Per90	ENSG00000109618	SEPSECS	2.24518	0.35658	0.0248	0.00424	0.01161	0.00105	0.00159	5	5	5
Per90	ENSG00000100347	SAMM50	2.24056	0.03965	0.0251	0.40421	0.46865	1.81e-128	3.54e-127	33	33	33
Per90	ENSG00000133112	TPT1	-2.23915	-0.28907	0.0251	0.00642	0.00429	0.0467	0.0623	27	27	28
Per90	ENSG00000167766	ZNF83	2.23864	0.03211	0.0252	0.5891	0.60709	7.99e-189	3.31e-187	42	42	42
Per90	ENSG00000183060	LYSMD4	2.2378	0.05113	0.0252	0.25086	0.31626	5.25e-78	4.89e-77	40	40	40
Per90	ENSG00000106772	PRUNE2	2.23653	0.02709	0.0253	0.75447	0.80908	0	0	92	92	92
Per90	MRPL12	MRPL12	-2.23432	-0.27556	0.0255	0.00794	0.01868	3.12e-05	5.15e-05	3	3	3
Per90	ENSG00000160469	BRSK1	-2.23263	-0.15982	0.0256	0.02309	0.03026	1.06e-07	1.99e-07	29	29	30
Per90	ENSG00000167460	TPM4	-2.23166	-0.11299	0.0256	0.05044	0.05992	4.79e-14	1.15e-13	33	33	33
Per90	ENSG00000005955	GGNBP2	2.23021	0.05514	0.0257	0.19358	0.21446	3.39e-50	1.93e-49	33	33	33
Per90	ENSG00000144895	EIF2A	-2.22981	-0.05748	0.0258	0.15318	0.23344	4.23e-55	2.65e-54	20	20	20
Per90	ENSG00000124693	HIST1H3B	-2.2291	-0.14822	0.0258	0.02566	0.03319	2.53e-08	4.86e-08	36	36	36
Per90	ENSG00000102738	MRPS31	2.22726	0.34349	0.0259	0.00556	0.00424	0.048	0.064	18	18	18
Per90	ENSG00000183018	SPNS2	-2.22484	-0.07495	0.0261	0.09184	0.15152	1e-34	4.19e-34	33	33	33
Per90	ENSG00000168090	COPS6	2.22445	0.08654	0.0261	0.07347	0.05144	3.2e-12	7.2e-12	45	46	47
Per90	ENSG00000085998	POMGNT1	2.22377	0.07541	0.0262	0.13085	0.12618	8.33e-29	3.04e-28	25	25	25
Per90	ENSG00000111424	VDR	-2.22154	-0.07759	0.0263	0.0942	0.14681	1.3e-33	5.28e-33	40	40	41
Per90	ENSG00000137338	PGBD1	-2.22089	-0.12029	0.0264	0.03951	0.0491	1.02e-11	2.25e-11	35	35	35
Per90	ENSG00000163812	ZDHHC3	-2.22004	-0.16374	0.0264	0.02068	0.04758	2.16e-11	4.72e-11	17	17	17
Per90	ENSG00000160991	ORAI2	2.21977	0.03423	0.0264	0.44202	0.54143	6.28e-158	1.81e-156	38	39	39
Per90	ENSG00000204954	C12orf73	-2.21867	-0.91382	0.0265	0.00064	0.00029	0.605	0.715	4	4	4
Per90	ENSG00000136141	LRCH1	2.21859	0.08923	0.0265	0.0604	0.09352	2.06e-21	6.24e-21	26	26	26
Per90	ENSG00000171611	PTCRA	-2.2174	-0.58063	0.0266	0.00201	0.00015	0.708	0.827	8	8	8
Per90	ENSG00000168894	RNF181	-2.21691	-0.17964	0.0266	0.0176	0.01554	0.000148	0.000235	30	30	30
Per90	ENSG00000101152	DNAJC5	2.21538	0.14507	0.0267	0.03053	0.02346	2.98e-06	5.2e-06	38	38	39
Per90	ENSG00000164081	TEX264	-2.21536	-0.08754	0.0267	0.06703	0.08773	3.99e-20	1.16e-19	25	25	26
Per90	C8orf40	C8orf40	2.2151	0.04908	0.0268	0.22198	0.26064	2.42e-62	1.73e-61	31	31	31
Per90	ENSG00000164309	CMYA5	-2.21378	-0.17215	0.0268	0.01974	0.02528	1.22e-06	2.17e-06	28	29	30
Per90	ENSG00000139970	RTN1	2.21056	0.05333	0.0271	0.17346	0.21709	7.22e-51	4.18e-50	65	65	65
Per90	ENSG00000138190	EXOC6	2.21017	0.35165	0.0271	0.00423	0.00332	0.0803	0.105	9	9	9
Per90	ENSG00000162063	CCNF	2.20994	0.13329	0.0271	0.04172	0.04347	1.63e-10	3.45e-10	30	30	30
Per90	ENSG00000183010	PYCR1	2.20535	0.93507	0.0274	0.00078	0.00019	0.677	0.793	5	5	5
Per90	ENSG00000214087	ARL16	-2.20454	-0.02718	0.0275	0.77502	0.78435	0	1.95e-306	7	7	7
Per90	ENSG00000196954	CASP4	2.2041	0.16777	0.0275	0.01833	0.02624	7.62e-07	1.37e-06	25	25	25
Per90	ENSG00000165138	ANKS6	2.20388	0.05505	0.0275	0.17021	0.23217	9.07e-55	5.64e-54	31	31	31
Per90	ENSG00000160606	TLCD1	-2.20333	-0.08651	0.0276	0.0661	0.07863	4.05e-18	1.11e-17	52	52	52
Per90	ENSG00000196141	SPATS2L	2.20321	0.09555	0.0276	0.05667	0.06032	3.92e-14	9.4e-14	46	46	47
Per90	ENSG00000120903	CHRNA2	-2.20321	-0.0749	0.0276	0.12357	0.19825	4.25e-46	2.23e-45	56	56	57
Per90	ENSG00000187045	TMPRSS6	-2.20158	-0.40305	0.0277	0.00385	0.01141	0.00116	0.00176	5	5	5
Per90	ENSG00000197093	GAL3ST4	2.20154	0.09322	0.0277	0.05684	0.06957	3.87e-16	1e-15	33	33	33
Per90	ENSG00000182318	ZSCAN22	2.20092	0.13897	0.0277	0.0312	0.0264	7.04e-07	1.27e-06	28	28	28
Per90	ENSG00000173511	VEGFB	-2.20071	-0.19483	0.0278	0.01354	0.02701	5.24e-07	9.46e-07	16	16	16
Per90	ENSG00000177302	TOP3A	-2.20022	-0.07869	0.0278	0.08567	0.1024	2.13e-23	6.79e-23	30	30	30
Per90	ENSG00000125611	CHCHD5	2.19942	0.35819	0.0278	0.00408	0.00681	0.0122	0.0171	8	8	8
Per90	LEPREL2	LEPREL2	2.19934	0.09436	0.0279	0.06349	0.11269	1.01e-25	3.42e-25	14	14	14
Per90	ENSG00000101773	RBBP8	2.19824	0.06154	0.0279	0.13866	0.1522	6.92e-35	2.9e-34	44	45	46
Per90	ENSG00000113119	TMCO6	2.19538	0.09284	0.0281	0.06929	0.07721	8.3e-18	2.25e-17	31	31	33
Per90	ENSG00000138942	RNF185	2.19498	0.0427	0.0282	0.2917	0.36835	7.15e-94	8.48e-93	55	55	56
Per90	ENSG00000138449	SLC40A1	-2.19239	-0.06907	0.0284	0.10564	0.14185	1.91e-32	7.58e-32	13	13	13
Per90	ENSG00000124145	SDC4	2.19052	0.21887	0.0285	0.0111	0.01885	2.88e-05	4.76e-05	44	44	45
Per90	ENSG00000197208	SLC22A4	-2.19005	-0.06383	0.0285	0.13233	0.16547	4.69e-38	2.11e-37	28	28	28
Per90	ENSG00000117593	DARS2	2.18927	0.17121	0.0286	0.01738	0.0281	3.07e-07	5.61e-07	8	8	8
Per90	ENSG00000198521	ZNF43	2.18899	0.10914	0.0286	0.04525	0.08391	2.78e-19	7.91e-19	12	12	12
Per90	ENSG00000149177	PTPRJ	2.18768	0.07482	0.0287	0.10841	0.15918	1.52e-36	6.58e-36	32	32	34
Per90	ENSG00000112855	HARS2	2.18617	0.33583	0.0288	0.00467	0.00832	0.00557	0.008	11	11	12
Per90	ENSG00000181458	TMEM45A	2.18614	0.04247	0.0288	0.27798	0.32168	1.33e-79	1.27e-78	21	21	21
Per90	ENSG00000142686	C1orf216	-2.18392	-0.28105	0.029	0.0073	0.00961	0.00288	0.00423	10	10	10
Per90	ENSG00000088876	ZNF343	-2.18383	-0.08783	0.029	0.07157	0.10284	1.7e-23	5.43e-23	32	32	32
Per90	ENSG00000160563	MED27	2.18343	0.09244	0.029	0.06241	0.09253	3.42e-21	1.03e-20	36	36	36
Per90	ENSG00000197714	ZNF460	-2.18166	-0.16219	0.0291	0.02031	0.04546	6.13e-11	1.32e-10	8	8	8
Per90	ENSG00000111331	OAS3	2.18098	0.94442	0.0292	0.00049	0.0005	0.496	0.593	6	6	6
Per90	ENSG00000108599	AKAP10	2.1785	0.04303	0.0294	0.26711	0.32984	5.02e-82	4.98e-81	24	24	24
Per90	ENSG00000158887	MPZ	-2.17793	-0.08583	0.0294	0.08346	0.1198	2.42e-27	8.53e-27	89	89	89
Per90	ENSG00000064666	CNN2	-2.17704	-0.04217	0.0295	0.40371	0.46463	5.82e-127	1.11e-125	61	62	62
Per90	ENSG00000148019	CEP78	-2.17604	-0.09607	0.0296	0.09538	0.13511	7.15e-31	2.75e-30	11	11	11
Per90	ENSG00000103356	EARS2	-2.1758	-0.09037	0.0296	0.06488	0.10117	4.03e-23	1.28e-22	24	24	24
Per90	ENSG00000065833	ME1	-2.17523	-0.20703	0.0296	0.01285	0.01687	7.63e-05	0.000123	24	24	24
Per90	ENSG00000129226	CD68	-2.17398	-0.23263	0.0297	0.01167	0.01787	4.65e-05	7.62e-05	15	15	15
Per90	ENSG00000139684	ESD	2.1732	0.10985	0.0298	0.04264	0.05726	1.8e-13	4.22e-13	30	30	30
Per90	ENSG00000166532	RIMKLB	2.17206	0.25883	0.0299	0.01064	0.00608	0.0179	0.0247	22	23	23
Per90	ENSG00000063046	EIF4B	-2.17205	-0.07769	0.0299	0.09805	0.11006	3.99e-25	1.33e-24	51	51	54
Per90	ENSG00000153406	NMRAL1	2.16957	0.03224	0.03	0.52283	0.5434	8.66e-159	2.54e-157	127	129	131
Per90	ENSG00000077152	UBE2T	-2.16943	-0.93977	0.03	0.00063	0.00021	0.66	0.775	1	1	1
Per90	ENSG00000204525	HLA-C	-2.16861	-0.0302	0.0301	0.5224	0.66909	3.77e-223	2.38e-221	94	95	104
Per90	PPPDE2	PPPDE2	2.16737	0.05714	0.0302	0.16525	0.16714	1.86e-38	8.43e-38	51	51	51
Per90	ENSG00000152503	TRIM36	-2.16661	-0.07811	0.0303	0.07881	0.1082	1.05e-24	3.48e-24	26	26	27
Per90	ENSG00000105750	ZNF85	2.16411	0.07032	0.0305	0.11648	0.08264	5.3e-19	1.49e-18	97	98	99
Per90	ENSG00000187800	PEAR1	2.16209	0.1205	0.0306	0.04412	0.06963	3.76e-16	9.72e-16	17	17	17
Per90	ENSG00000196778	OR52K1	-2.16199	-0.19603	0.0306	0.01343	0.02507	1.35e-06	2.4e-06	15	15	15
Per90	ENSG00000163815	CLEC3B	-2.16184	-0.03324	0.0306	0.43329	0.53527	2.95e-155	8.24e-154	24	24	24
Per90	ENSG00000149761	NUDT22	2.16074	0.48493	0.0307	0.0022	0.0011	0.315	0.388	5	5	5
Per90	ENSG00000122547	EEPD1	2.1597	0.0812	0.0308	0.07549	0.07886	3.6e-18	9.87e-18	52	52	52
Per90	ENSG00000129437	KLK14	2.15968	0.14731	0.0308	0.03709	0.05432	7.69e-13	1.77e-12	21	21	21
Per90	ENSG00000034510	TMSB10	2.15868	0.26245	0.0309	0.00648	0.01416	0.000293	0.000459	16	16	16
Per90	ENSG00000158805	ZNF276	-2.15799	-0.10342	0.0309	0.05266	0.06465	4.53e-15	1.12e-14	39	39	40
Per90	ENSG00000167608	TMC4	2.15599	0.03017	0.0311	0.65462	0.72617	5.39e-261	5.67e-259	28	28	28
Per90	ENSG00000205869	KRTAP5-1	2.15577	0.17819	0.0311	0.01686	0.03368	2e-08	3.85e-08	13	13	13
Per90	ENSG00000238227	C9orf69	-2.15559	-0.1337	0.0311	0.03408	0.02928	1.72e-07	3.18e-07	28	28	28
Per90	ENSG00000239697	TNFSF12	-2.15407	-0.04545	0.0312	0.23864	0.3415	1.54e-85	1.62e-84	14	15	15
Per90	ENSG00000163155	LYSMD1	-2.15084	-0.03363	0.0315	0.43825	0.44023	4.82e-118	8.2e-117	141	141	142
Per90	ENSG00000132698	RAB25	-2.15064	-0.23304	0.0315	0.01079	0.00674	0.0127	0.0177	16	16	16
Per90	ENSG00000174442	ZWILCH	-2.15015	-0.20485	0.0315	0.01247	0.0081	0.00626	0.00895	30	30	31
Per90	ENSG00000078401	EDN1	-2.14816	-0.09436	0.0317	0.06911	0.04531	6.6e-11	1.42e-10	73	73	75
Per90	ENSG00000182199	SHMT2	-2.14788	-0.16943	0.0317	0.0184	0.03254	3.49e-08	6.66e-08	5	5	5
Per90	ENSG00000154518	ATP5G3	2.14769	0.08992	0.0317	0.06673	0.09588	6.14e-22	1.89e-21	16	16	16
Per90	ENSG00000166598	HSP90B1	2.14709	0.47197	0.0318	0.00237	0.00018	0.684	0.801	21	21	21
Per90	ENSG00000115677	HDLBP	-2.14545	-0.07191	0.0319	0.1005	0.12554	1.17e-28	4.25e-28	28	28	28
Per90	ENSG00000100325	ASCC2	-2.14413	-0.07908	0.032	0.06614	0.11221	1.3e-25	4.38e-25	21	21	21
Per90	ENSG00000073350	LLGL2	-2.14364	-0.09458	0.0321	0.04715	0.09281	2.98e-21	8.97e-21	29	29	29
Per90	ENSG00000020256	ZFP64	2.14149	0.10651	0.0322	0.04487	0.08978	1.4e-20	4.12e-20	8	8	8
Per90	ENSG00000164684	ZNF704	2.14024	0.0988	0.0323	0.04732	0.04592	4.88e-11	1.05e-10	65	65	65
Per90	ENSG00000167536	DHRS13	-2.13999	-0.11584	0.0324	0.03463	0.06462	4.61e-15	1.14e-14	10	10	10
Per90	ENSG00000231852	CYP21A2	-2.13807	-0.04731	0.0325	0.20666	0.21971	1.53e-51	9.01e-51	74	74	80
Per90	ENSG00000175928	LRRN1	2.13779	0.05432	0.0325	0.1707	0.21917	2.1e-51	1.24e-50	82	82	82
Per90	ENSG00000176058	TPRN	2.13737	0.14305	0.0326	0.03083	0.0343	1.47e-08	2.86e-08	25	26	26
Per90	ENSG00000139725	RHOF	2.13714	0.08939	0.0326	0.05253	0.10725	1.72e-24	5.66e-24	2	2	2
Per90	ENSG00000112357	PEX7	2.13656	0.09525	0.0326	0.04797	0.10999	4.13e-25	1.38e-24	4	4	4
Per90	ENSG00000172687	ZNF738	2.13621	0.20637	0.0327	0.01202	0.02499	1.41e-06	2.5e-06	5	5	5
Per90	C17orf101	C17orf101	2.136	0.04103	0.0327	0.30288	0.3089	7.27e-76	6.46e-75	101	101	101
Per90	ENSG00000114030	KPNA1	-2.13589	-0.1248	0.0327	0.02996	0.05314	1.39e-12	3.15e-12	16	16	16
Per90	ENSG00000074966	TXK	2.13521	0.10199	0.0327	0.04825	0.07354	5.26e-17	1.39e-16	18	18	18
Per90	ENSG00000226742	HSBP1L1	-2.13434	-0.03993	0.0328	0.312	0.41818	2.58e-110	3.88e-109	73	74	77
Per90	ENSG00000166446	CDYL2	-2.13306	-0.41453	0.0329	0.00301	0.00723	0.00981	0.0138	6	6	6
Per90	ENSG00000089048	ESF1	-2.13036	-0.40276	0.0331	0.00348	0.00142	0.253	0.314	16	16	18
Per90	ENSG00000075785	RAB7A	2.12901	0.36564	0.0333	0.00377	0.00062	0.448	0.54	5	5	5
Per90	ENSG00000188641	DPYD	2.12731	0.06041	0.0334	0.13771	0.1329	2.33e-30	8.8e-30	107	108	108
Per90	ENSG00000161016	RPL8	2.1257	0.03421	0.0335	0.40961	0.46123	1.08e-125	2.02e-124	11	11	11
Per90	ENSG00000183155	RABIF	-2.12529	-0.77542	0.0336	0.00089	4e-05	0.843	0.975	5	5	5
Per90	ENSG00000145632	PLK2	-2.12442	-0.15286	0.0336	0.02328	0.0245	1.79e-06	3.16e-06	24	24	24
Per90	ENSG00000135114	OASL	2.12399	0.06004	0.0337	0.13217	0.18211	4.23e-42	2.07e-41	27	27	28
Per90	ENSG00000018699	TTC27	2.12378	0.06984	0.0337	0.0988	0.10433	7.84e-24	2.53e-23	33	33	33
Per90	ENSG00000157593	SLC35B2	-2.12369	-0.34211	0.0337	0.00565	0.0049	0.0335	0.0452	19	19	19
Per90	ENSG00000140350	ANP32A	-2.12229	-0.30598	0.0338	0.00471	0.00357	0.0699	0.0917	14	14	14
Per90	ENSG00000213339	QTRT1	2.12206	0.26859	0.0338	0.00673	0.00192	0.183	0.231	17	17	17
Per90	ENSG00000169359	SLC33A1	-2.12184	-0.14761	0.0339	0.02207	0.02461	1.69e-06	2.99e-06	18	18	18
Per90	ENSG00000125968	ID1	-2.12018	-0.19683	0.034	0.01159	0.02245	4.89e-06	8.45e-06	13	14	14
Per90	ENSG00000140479	PCSK6	-2.1183	-0.16819	0.0341	0.01676	0.03673	4.47e-09	8.87e-09	11	11	11
Per90	ENSG00000118514	ALDH8A1	2.11627	0.03199	0.0343	0.44543	0.573	3.45e-172	1.17e-170	63	63	64
Per90	ENSG00000151490	PTPRO	2.11609	0.76997	0.0343	0.00088	2e-05	0.889	1	2	2	3
Per90	ENSG00000125485	DDX31	2.11591	0.07355	0.0344	0.09905	0.14918	3.6e-34	1.48e-33	12	12	12
Per90	ENSG00000248485	PCP4L1	2.11509	0.2394	0.0344	0.00879	0.00932	0.00335	0.00489	12	12	12
Per90	ENSG00000129595	EPB41L4A	2.11488	0.05412	0.0344	0.15533	0.23091	1.93e-54	1.19e-53	72	72	75
Per90	ENSG00000083093	PALB2	-2.1142	-0.26599	0.0345	0.00814	0.0076	0.0081	0.0115	7	7	7
Per90	ENSG00000103599	IQCH	2.11363	0.48795	0.0345	0.00203	9e-05	0.77	0.896	10	10	10
Per90	ENSG00000109445	ZNF330	2.11018	0.15934	0.0348	0.01942	0.00625	0.0163	0.0226	41	41	41
Per90	ENSG00000063660	GPC1	-2.10812	-0.08052	0.035	0.08368	0.08647	7.58e-20	2.19e-19	64	65	65
Per90	ENSG00000060566	CREB3L3	-2.10774	-0.35163	0.0351	0.00406	0.00961	0.00289	0.00424	8	8	8
Per90	ENSG00000060709	RIMBP2	2.10713	0.03797	0.0351	0.33179	0.26484	1.75e-63	1.27e-62	187	187	189
Per90	ENSG00000162676	GFI1	-2.10656	-0.3025	0.0352	0.00585	0.01541	0.000158	0.00025	5	5	6
Per90	ENSG00000163625	WDFY3	2.10619	0.61752	0.0352	0.00132	1e-05	0.922	1	3	3	3
Per90	ENSG00000241563	CORT	2.1039	0.14983	0.0354	0.02425	0.02321	3.37e-06	5.86e-06	25	25	25
Per90	LTC4S	LTC4S	2.10216	0.11429	0.0355	0.04999	0.03869	1.7e-09	3.44e-09	66	66	67
Per90	KIAA0564	KIAA0564	2.09989	0.11522	0.0357	0.03563	0.05625	2.96e-13	6.88e-13	14	14	14
Per90	ENSG00000173898	SPTBN2	-2.09983	-0.36727	0.0357	0.00403	0.00503	0.0313	0.0423	5	5	5
Per90	ENSG00000137460	FHDC1	-2.09913	-0.08006	0.0358	0.08037	0.09428	1.4e-21	4.26e-21	34	34	36
Per90	ENSG00000169567	HINT1	2.09759	0.25745	0.0359	0.00823	0.00758	0.00816	0.0116	10	10	10
Per90	ENSG00000147324	MFHAS1	-2.09653	-0.06817	0.036	0.10408	0.11905	3.6e-27	1.26e-26	91	91	93
Per90	ENSG00000077809	GTF2I	-2.09615	-0.21276	0.0361	0.01047	0.02102	9.91e-06	1.68e-05	4	4	5
Per90	ENSG00000137124	ALDH1B1	2.09599	0.06986	0.0361	0.1008	0.08595	9.89e-20	2.85e-19	51	52	52
Per90	ENSG00000005187	ACSM3	2.09513	0.30028	0.0362	0.00473	0.01384	0.000344	0.000537	11	11	11
Per90	ENSG00000067064	IDI1	2.09501	0.46317	0.0362	0.0022	0.00379	0.0616	0.0812	5	5	5
Per90	ENSG00000090376	IRAK3	2.0949	0.07051	0.0362	0.12224	0.1266	6.66e-29	2.44e-28	47	47	47
Per90	ENSG00000205413	SAMD9	-2.09453	-0.47825	0.0362	0.00262	0.00035	0.57	0.676	8	8	8
Per90	ENSG00000115825	PRKD3	2.09411	0.09903	0.0362	0.06073	0.09959	9.09e-23	2.85e-22	20	20	20
Per90	ENSG00000132591	ERAL1	-2.09351	-0.15735	0.0363	0.02027	0.02752	4.07e-07	7.39e-07	17	17	17
Per90	ENSG00000188026	RILPL1	-2.09209	-0.05937	0.0364	0.13433	0.10828	1.01e-24	3.34e-24	77	77	77
Per90	ENSG00000106459	NRF1	-2.09112	-0.20227	0.0365	0.01303	0.02453	1.76e-06	3.11e-06	16	16	16
Per90	ENSG00000174326	SLC16A11	-2.09094	-0.07451	0.0365	0.11186	0.12506	1.51e-28	5.47e-28	58	58	58
Per90	ENSG00000111445	RFC5	2.09092	0.14032	0.0365	0.02734	0.04524	6.81e-11	1.46e-10	6	6	6
Per90	ENSG00000161249	DMKN	2.08987	0.07242	0.0366	0.08614	0.11722	9.4e-27	3.27e-26	10	10	10
Per90	ENSG00000064012	CASP8	-2.08907	-0.042	0.0367	0.26314	0.32983	5.05e-82	5.01e-81	29	30	30
Per90	ENSG00000167740	CYB5D2	-2.08827	-0.08685	0.0368	0.07163	0.08575	1.09e-19	3.13e-19	29	30	30
Per90	ENSG00000168883	USP39	-2.08816	-0.04058	0.0368	0.36215	0.31605	6.01e-78	5.6e-77	37	37	38
Per90	ENSG00000144136	SLC20A1	2.08525	0.04491	0.037	0.24072	0.29696	1.97e-72	1.65e-71	22	22	22
Per90	ENSG00000175662	TOM1L2	-2.08504	-0.09457	0.0371	0.05615	0.05164	2.9e-12	6.53e-12	42	42	42
Per90	C17orf108	C17orf108	2.08501	0.04731	0.0371	0.20907	0.22579	4.12e-53	2.48e-52	60	60	60
Per90	ENSG00000186265	BTLA	-2.08449	-0.1931	0.0371	0.01372	0.00363	0.0675	0.0887	36	36	36
Per90	ENSG00000184743	ATL3	-2.0826	-0.16209	0.0373	0.01859	0.01318	0.000478	0.000739	28	28	28
Per90	ENSG00000055950	MRPL43	-2.08165	-0.03813	0.0374	0.31908	0.40516	6.92e-106	9.82e-105	17	17	17
Per90	ENSG00000137714	FDX1	-2.08093	-0.08727	0.0374	0.06359	0.05977	5.16e-14	1.23e-13	37	37	37
Per90	ENSG00000051128	HOMER3	2.0802	0.94733	0.0375	0.00073	1e-05	0.93	1	2	2	2
Per90	ENSG00000104689	TNFRSF10A	2.07946	0.12691	0.0376	0.03851	0.05202	2.41e-12	5.45e-12	24	24	24
Per90	ENSG00000186187	ZNRF1	2.07935	0.0479	0.0376	0.20961	0.24539	2.99e-58	1.99e-57	19	19	19
Per90	ENSG00000105063	PPP6R1	2.07898	0.16623	0.0376	0.02124	0.02184	6.59e-06	1.13e-05	29	29	29
Per90	ENSG00000065621	GSTO2	2.0787	0.03975	0.0376	0.30675	0.28011	1.09e-67	8.51e-67	115	115	115
Per90	ENSG00000106399	RPA3	2.07801	0.09567	0.0377	0.05024	0.06783	9.23e-16	2.35e-15	34	34	34
Per90	ENSG00000145920	CPLX2	2.0777	0.19685	0.0377	0.01213	0.03218	4.16e-08	7.91e-08	7	7	7
Per90	ENSG00000125386	FAM193A	-2.07697	-0.26825	0.0378	0.00634	0.00617	0.017	0.0236	18	18	18
Per90	ENSG00000128383	APOBEC3A	2.0759	0.05936	0.0379	0.1694	0.15578	9.81e-36	4.19e-35	76	77	78
Per90	ENSG00000050130	JKAMP	-2.07518	-0.06253	0.038	0.12974	0.15965	1.17e-36	5.08e-36	11	11	11
Per90	ENSG00000004139	SARM1	-2.07425	-0.10169	0.0381	0.0437	0.06905	5.01e-16	1.29e-15	26	26	26
Per90	ENSG00000119326	CTNNAL1	2.07285	0.04237	0.0382	0.29509	0.30703	2.53e-75	2.23e-74	110	111	111
Per90	ENSG00000171992	SYNPO	2.07232	0.38845	0.0382	0.0026	0.00016	0.697	0.815	12	12	12
Per90	ENSG00000163492	CCDC141	-2.07159	-0.10468	0.0383	0.04189	0.07649	1.19e-17	3.21e-17	19	19	19
Per90	ENSG00000096092	TMEM14A	-2.07152	-0.19089	0.0383	0.01459	0.01382	0.000347	0.00054	30	30	30
Per90	ENSG00000007171	NOS2	-2.07037	-0.03396	0.0384	0.38101	0.44948	2.23e-121	3.95e-120	33	33	34
Per90	ENSG00000186687	LYRM7	2.06998	0.51738	0.0385	0.00188	0.00226	0.149	0.19	4	4	4
Per90	ENSG00000156795	WDYHV1	2.06973	0.03942	0.0385	0.29446	0.38264	1.88e-98	2.37e-97	73	73	73
Per90	ENSG00000138641	HERC3	2.0697	0.15422	0.0385	0.01911	0.03343	2.26e-08	4.35e-08	15	15	15
Per90	ENSG00000107560	RAB11FIP2	2.06851	2.19008	0.0386	0.0001	1e-05	0.924	1	2	2	2
Per90	ENSG00000141759	TXNL4A	-2.0685	-0.11159	0.0386	0.03843	0.06847	6.71e-16	1.72e-15	16	16	16
Per90	ENSG00000168936	TMEM129	-2.06827	-0.10954	0.0386	0.03927	0.04607	4.53e-11	9.79e-11	40	40	41
Per90	ENSG00000143797	MBOAT2	2.06801	0.14805	0.0386	0.02268	0.02889	2.08e-07	3.83e-07	36	36	36
Per90	ENSG00000132423	COQ3	2.06793	0.39429	0.0386	0.00311	0.00195	0.181	0.228	14	14	14
Per90	ENSG00000152527	PLEKHH2	-2.06775	-0.0335	0.0387	0.417	0.50035	9.03e-141	2.11e-139	14	14	14
Per90	FDX1L	FDX1L	-2.0669	-0.50955	0.0387	0.00192	0	0.966	1	7	7	7
Per90	ENSG00000135378	PRRG4	2.06671	0.09702	0.0388	0.05207	0.05428	7.87e-13	1.81e-12	43	43	43
Per90	ENSG00000148290	SURF1	2.06538	0.04104	0.0389	0.3041	0.33452	1.99e-83	2.03e-82	79	79	80
Per90	ENSG00000154548	SRSF12	2.06523	0.87627	0.0389	0.0006	0.001	0.338	0.413	5	5	5
Per90	ENSG00000184635	ZNF93	-2.06391	-0.04664	0.039	0.23264	0.20556	6.16e-48	3.36e-47	61	62	62
Per90	FAM100B	FAM100B	2.06332	0.09327	0.0391	0.0554	0.08226	6.44e-19	1.81e-18	25	25	26
Per90	TAS2R40	TAS2R40	-2.06233	-0.30283	0.0392	0.00604	0.0047	0.0373	0.0501	14	14	14
Per90	ENSG00000185721	DRG1	2.06231	0.19012	0.0392	0.01516	0.00935	0.00329	0.0048	21	21	21
Per90	ENSG00000181234	TMEM132C	-2.06177	-0.10996	0.0392	0.04446	0.0449	8.07e-11	1.73e-10	47	47	47
Per90	ENSG00000112208	BAG2	-2.06168	-0.10247	0.0392	0.05986	0.03866	1.73e-09	3.5e-09	38	39	39
Per90	ENSG00000240694	PNMA2	2.05971	0.10318	0.0394	0.04388	0.0677	9.86e-16	2.51e-15	24	24	24
Per90	ENSG00000147454	SLC25A37	-2.05966	-0.04365	0.0394	0.23738	0.29825	8.44e-73	7.09e-72	60	60	61
Per90	ENSG00000107175	CREB3	2.05876	0.11523	0.0395	0.03378	0.05978	5.12e-14	1.22e-13	11	11	11
Per90	ENSG00000179598	PLD6	2.05645	0.0476	0.0397	0.17194	0.24918	2.93e-59	1.98e-58	34	34	34
Per90	ENSG00000121807	CCR2	-2.05514	-0.12321	0.0399	0.02986	0.04779	1.94e-11	4.25e-11	28	28	28
Per90	ENSG00000105197	TIMM50	-2.05511	-0.30806	0.0399	0.00441	0.00484	0.0347	0.0468	11	11	11
Per90	ENSG00000183048	SLC25A10	2.05468	0.36577	0.0399	0.00363	0.0093	0.00337	0.00493	7	7	7
Per90	ENSG00000170412	GPRC5C	-2.05367	-0.03717	0.04	0.28502	0.50711	1.7e-143	4.12e-142	81	81	82
Per90	ENSG00000152672	CLEC4F	-2.05331	-0.02659	0.04	0.62826	0.71779	5.7e-255	5.52e-253	32	32	32
Per90	ENSG00000233436	BTBD18	-2.0524	-0.36174	0.0401	0.00356	0.00031	0.592	0.701	13	13	13
Per90	ENSG00000108278	ZNHIT3	2.05195	0.11721	0.0402	0.03659	0.06411	5.93e-15	1.46e-14	9	9	9
Per90	ENSG00000103723	AP3B2	-2.05101	-0.03177	0.0403	0.40863	0.53113	1.74e-153	4.73e-152	27	27	28
Per90	ENSG00000151067	CACNA1C	-2.04951	-0.08927	0.0404	0.05943	0.07401	4.16e-17	1.1e-16	34	34	34
Per90	ENSG00000197157	SND1	2.04941	0.15056	0.0404	0.01949	0.04454	9.65e-11	2.06e-10	12	12	13
Per90	ENSG00000108924	HLF	-2.04876	-0.10752	0.0405	0.03678	0.04184	3.64e-10	7.57e-10	46	46	46
Per90	ENSG00000152465	NMT2	2.04844	0.03392	0.0405	0.39877	0.39921	6.76e-104	9.36e-103	145	145	145
Per90	ENSG00000105953	OGDH	-2.04834	-0.17392	0.0405	0.01533	0.01985	1.76e-05	2.95e-05	23	23	23
Per90	ENSG00000124383	MPHOSPH10	-2.04804	-0.18471	0.0406	0.01316	0.011	0.00143	0.00213	30	30	30
Per90	ENSG00000010319	SEMA3G	2.04795	0.47002	0.0406	0.00191	0.00081	0.388	0.471	5	5	5
Per90	ENSG00000070182	SPTB	2.04721	0.09023	0.0406	0.05526	0.08001	2.01e-18	5.56e-18	22	22	22
Per90	ENSG00000066427	ATXN3	-2.04669	-0.08904	0.0407	0.05296	0.14212	1.65e-32	6.55e-32	27	27	28
Per90	ENSG00000161960	EIF4A1	-2.04563	-0.4013	0.0408	0.00312	0.00068	0.429	0.518	8	8	8
Per90	ENSG00000103248	MTHFSD	-2.0449	-0.03082	0.0409	0.49874	0.62034	1.1e-195	4.91e-194	33	33	33
Per90	ENSG00000120925	RNF170	-2.04406	-0.31338	0.0409	0.00472	0.00514	0.0295	0.04	12	12	12
Per90	ENSG00000148110	HIATL1	-2.04313	-0.03214	0.041	0.4621	0.54079	1.2e-157	3.46e-156	83	83	85
Per90	ENSG00000113141	IK	2.04299	0.1745	0.0411	0.01562	0.01855	3.33e-05	5.5e-05	16	16	17
Per90	ENSG00000204520	MICA	2.0423	0.02812	0.0411	0.58344	0.66791	1.92e-222	1.19e-220	75	76	84
Per90	ENSG00000160326	SLC2A6	2.03951	0.55492	0.0414	0.0016	5e-05	0.826	0.956	9	9	9
Per90	ENSG00000168913	ENHO	-2.03894	-0.19602	0.0415	0.01146	0.0053	0.0271	0.0368	21	21	21
Per90	ENSG00000163827	LRRC2	2.03704	0.22448	0.0416	0.01165	0.01873	3.05e-05	5.04e-05	12	12	12
Per90	ENSG00000206527	PTPLB	2.03701	0.78038	0.0416	0.00081	0.00024	0.642	0.755	2	2	2
Per90	ENSG00000103091	WDR59	2.03695	0.12343	0.0417	0.02721	0.0289	2.07e-07	3.81e-07	22	22	22
Per90	ENSG00000204524	ZNF805	2.03681	0.1089	0.0417	0.03796	0.05873	8.65e-14	2.05e-13	19	19	19
Per90	ENSG00000187391	MAGI2	-2.03648	-0.1493	0.0417	0.01897	0.02578	9.57e-07	1.71e-06	33	34	34
Per90	ENSG00000108264	TADA2A	-2.03499	-0.05243	0.0419	0.16173	0.19491	2.89e-45	1.49e-44	38	38	38
Per90	ENSG00000185156	MFSD6L	-2.03461	-0.06613	0.0419	0.10128	0.15108	1.28e-34	5.32e-34	26	26	27
Per90	ENSG00000103657	HERC1	-2.03351	-0.1066	0.042	0.03812	0.06055	3.49e-14	8.38e-14	33	33	33
Per90	ENSG00000141934	PPAP2C	-2.0309	-0.04297	0.0423	0.29737	0.38424	5.72e-99	7.3e-98	42	43	43
Per90	C11orf10	C11orf10	2.02993	0.09296	0.0424	0.05527	0.07949	2.62e-18	7.2e-18	18	18	18
Per90	ENSG00000166263	STXBP4	2.02982	0.08719	0.0424	0.06121	0.10273	1.79e-23	5.73e-23	7	7	7
Per90	ENSG00000106330	MOSPD3	-2.02962	-0.05378	0.0424	0.16641	0.20916	7.57e-49	4.21e-48	23	23	23
Per90	ENSG00000178342	KCNG2	-2.02952	-0.04609	0.0424	0.22427	0.28266	2.13e-68	1.67e-67	24	24	24
Per90	ENSG00000174791	RIN1	2.02929	0.03238	0.0424	0.42603	0.49309	6.95e-138	1.57e-136	12	12	12
Per90	ENSG00000143155	TIPRL	-2.02841	-0.05164	0.0425	0.17419	0.21944	1.8e-51	1.06e-50	31	31	31
Per90	ENSG00000149516	MS4A3	2.02829	1.16515	0.0425	0.00033	0.00082	0.387	0.47	2	2	2
Per90	ENSG00000123815	ADCK4	2.02813	0.19241	0.0425	0.01224	0.02781	3.53e-07	6.43e-07	7	7	7
Per90	ENSG00000099817	POLR2E	-2.02746	-0.04609	0.0426	0.249	0.32198	1.09e-79	1.04e-78	55	55	55
Per90	ENSG00000145721	LIX1	-2.0268	-0.1681	0.0427	0.01611	0.01665	8.52e-05	0.000137	26	26	26
Per90	ENSG00000073060	SCARB1	2.02664	0.04053	0.0427	0.26514	0.25574	5.1e-61	3.56e-60	112	112	112
Per90	ENSG00000165516	KLHDC2	-2.02581	-0.188	0.0428	0.01439	0.00588	0.0199	0.0273	41	41	42
Per90	ENSG00000152767	FARP1	2.02555	0.03998	0.0428	0.2807	0.32202	1.06e-79	1.01e-78	23	23	23
Per90	ENSG00000140199	SLC12A6	2.02502	0.15743	0.0429	0.01719	0.023	3.74e-06	6.48e-06	18	18	18
Per90	ENSG00000110079	MS4A4A	-2.02449	-0.0617	0.0429	0.12253	0.11671	1.23e-26	4.26e-26	53	53	53
Per90	ENSG00000151576	QTRTD1	2.02329	0.38918	0.043	0.00294	0.00632	0.0157	0.0218	9	9	9
Per90	ENSG00000130489	SCO2	-2.02162	-0.05934	0.0432	0.1482	0.35932	4.95e-91	5.64e-90	48	48	49
Per90	ENSG00000114626	ABTB1	-2.01894	-0.05009	0.0435	0.1923	0.20282	3.02e-47	1.62e-46	59	60	60
Per90	ENSG00000023839	ABCC2	-2.01893	-0.11084	0.0435	0.03724	0.0421	3.2e-10	6.67e-10	35	35	36
Per90	ENSG00000163655	GMPS	2.01648	0.19206	0.0437	0.01198	0.00904	0.00386	0.0056	31	31	31
Per90	ENSG00000213928	IRF9	-2.0147	-0.34779	0.0439	0.00406	0.00326	0.083	0.108	17	17	17
Per90	ENSG00000140564	FURIN	-2.01455	-0.08643	0.044	0.05859	0.07254	8.7e-17	2.29e-16	37	37	37
Per90	ENSG00000171840	NINJ2	2.01399	0.08829	0.044	0.05865	0.09736	2.87e-22	8.93e-22	9	9	9
Per90	ENSG00000100290	BIK	2.01358	0.10732	0.0441	0.04266	0.06829	7.36e-16	1.88e-15	40	40	40
Per90	ENSG00000164347	GFM2	-2.01275	-0.08208	0.0441	0.06558	0.10089	4.65e-23	1.47e-22	6	6	6
Per90	ENSG00000111725	PRKAB1	-2.01261	-0.03797	0.0442	0.37028	0.41901	1.34e-110	2.03e-109	35	35	36
Per90	SRRM5	SRRM5	2.012	2.28929	0.0442	8e-05	0.00286	0.105	0.135	1	1	1
Per90	ENSG00000115607	IL18RAP	-2.0115	-0.02458	0.0443	0.75998	0.70644	4.35e-247	3.84e-245	86	86	86
Per90	ENSG00000163113	OTUD7B	2.01133	0.21237	0.0443	0.01238	0.01691	7.51e-05	0.000122	8	9	9
Per90	ENSG00000154122	ANKH	2.01098	0.03907	0.0443	0.30423	0.35822	1.1e-90	1.24e-89	54	54	55
Per90	ENSG00000012048	BRCA1	-2.00967	-0.40283	0.0445	0.00283	0.00098	0.341	0.418	8	8	8
Per90	ENSG00000173114	LRRN3	2.00889	0.2139	0.0445	0.00831	0.02204	5.99e-06	1.03e-05	4	4	4
Per90	ENSG00000132256	TRIM5	-2.00877	-0.08651	0.0446	0.06641	0.09288	2.87e-21	8.65e-21	31	31	31
Per90	ENSG00000099954	CECR2	-2.00861	-0.20244	0.0446	0.01305	0.00493	0.0331	0.0447	36	36	37
Per90	ENSG00000163521	GLB1L	-2.00813	-0.03823	0.0446	0.39349	0.48574	5.23e-135	1.13e-133	11	11	11
Per90	ENSG00000075624	ACTB	2.00716	0.24814	0.0447	0.00757	0.0043	0.0466	0.0621	15	15	15
Per90	ENSG00000116151	MORN1	-2.00668	-0.05718	0.0448	0.18955	0.30324	3.13e-74	2.69e-73	11	11	11
Per90	ENSG00000136810	TXN	2.0045	0.05915	0.045	0.11206	0.154	2.59e-35	1.09e-34	62	62	62
Per90	C20orf43	C20orf43	-2.00316	-0.61299	0.0452	0.00113	0.00198	0.177	0.224	3	3	3
Per90	ENSG00000170776	AKAP13	2.00188	0.57455	0.0453	0.00145	0.00096	0.348	0.426	6	6	6
Per90	ENSG00000102572	STK24	2.00059	0.10148	0.0454	0.04313	0.06543	3.08e-15	7.66e-15	21	21	21
Per90	ENSG00000151650	VENTX	-1.99975	-0.05269	0.0455	0.17776	0.18948	6.45e-44	3.25e-43	60	60	60
Per90	ENSG00000164951	PDP1	-1.9991	-0.13753	0.0456	0.02359	0.02926	1.74e-07	3.22e-07	31	31	31
Per90	ENSG00000104381	GDAP1	1.99734	0.11988	0.0458	0.02876	0.05802	1.23e-13	2.9e-13	14	14	14
Per90	ENSG00000108352	RAPGEFL1	1.99695	0.03075	0.0458	0.50413	0.3589	6.72e-91	7.64e-90	136	137	138
Per90	NPIP	NPIP	-1.9969	-0.03557	0.0458	0.35213	0.46508	3.98e-127	7.66e-126	26	26	26
Per90	ENSG00000170266	GLB1	1.9968	0.11733	0.0458	0.03186	0.04146	4.37e-10	9.05e-10	23	23	23
Per90	ENSG00000182568	SATB1	1.99554	0.10832	0.046	0.03827	0.0527	1.72e-12	3.9e-12	29	29	29
Per90	ENSG00000073910	FRY	-1.9951	-0.1311	0.046	0.02584	0.04021	8.09e-10	1.66e-09	27	27	27
Per90	ENSG00000214960	ISPD	-1.99494	-0.08809	0.046	0.05253	0.09986	7.93e-23	2.49e-22	14	14	15
Per90	ENSG00000149547	EI24	1.99486	0.05528	0.0461	0.14947	0.19311	8.12e-45	4.16e-44	42	42	42
Per90	ENSG00000104783	KCNN4	-1.99484	-0.03156	0.0461	0.42506	0.46678	9.14e-128	1.77e-126	71	71	71
Per90	ENSG00000143226	FCGR2A	1.99478	0.1217	0.0461	0.0281	0.03389	1.8e-08	3.48e-08	32	32	32
Per90	ENSG00000114124	GRK7	-1.99455	-0.13483	0.0461	0.02707	0.03652	4.95e-09	9.8e-09	11	11	11
Per90	ENSG00000183625	CCR3	-1.99217	-0.03128	0.0464	0.42143	0.49803	7.65e-140	1.77e-138	36	36	36
Per90	ENSG00000163464	CXCR1	1.98977	0.05482	0.0466	0.15014	0.16384	1.16e-37	5.15e-37	42	42	42
Per90	ENSG00000013364	MVP	1.98857	0.14206	0.0467	0.02793	0.02726	4.63e-07	8.39e-07	25	25	25
Per90	ENSG00000103415	HMOX2	1.98704	0.14263	0.0469	0.0249	0.0201	1.55e-05	2.61e-05	24	24	24
Per90	ENSG00000125743	SNRPD2	1.98425	0.27642	0.0472	0.00743	0.01767	5.14e-05	8.41e-05	6	6	6
Per90	ENSG00000110777	POU2AF1	1.98365	0.38326	0.0473	0.00294	0.00287	0.104	0.134	5	5	5
Per90	ENSG00000213983	AP1G2	1.98342	0.16169	0.0473	0.01668	0.02476	1.58e-06	2.79e-06	15	15	15
Per90	ENSG00000133056	PIK3C2B	-1.98185	-0.14211	0.0475	0.02065	0.04848	1.38e-11	3.04e-11	11	11	11
Per90	ENSG00000177674	AGTRAP	-1.98133	-0.08853	0.0476	0.06746	0.09008	1.2e-20	3.54e-20	43	43	44
Per90	ENSG00000168685	IL7R	1.98061	0.11953	0.0476	0.02768	0.05479	6.1e-13	1.41e-12	29	29	31
Per90	ENSG00000166783	KIAA0430	-1.98046	-0.31515	0.0477	0.00417	0.00342	0.0761	0.0995	15	15	15
Per90	ENSG00000198961	PJA2	1.98038	0.06133	0.0477	0.1281	0.15057	1.69e-34	7e-34	28	28	30
Per90	ENSG00000166816	LDHD	-1.97968	-0.10343	0.0477	0.03951	0.04263	2.46e-10	5.15e-10	36	36	36
Per90	ENSG00000095485	CWF19L1	-1.97901	-0.03392	0.0478	0.36436	0.4242	2.15e-112	3.36e-111	21	21	21
Per90	ENSG00000075415	SLC25A3	1.97877	0.30866	0.0478	0.00403	0.00466	0.0383	0.0513	8	8	8
Per90	DND1	DND1	-1.9783	-0.04878	0.0479	0.17961	0.24311	1.21e-57	7.93e-57	19	20	20
Per90	ENSG00000065534	MYLK	1.97728	1.39207	0.048	0.00019	0.00376	0.0629	0.0828	2	2	2
Per90	ENSG00000139826	ABHD13	-1.97595	-0.86167	0.0482	0.0006	0.0005	0.499	0.596	8	8	8
Per90	ENSG00000065485	PDIA5	-1.97488	-0.10111	0.0483	0.04292	0.05438	7.49e-13	1.72e-12	35	35	36
Per90	ENSG00000138031	ADCY3	1.97346	0.17791	0.0484	0.01293	0.0192	2.42e-05	4.02e-05	15	15	15
Per90	ENSG00000185052	SLC24A3	1.97227	0.05809	0.0486	0.1218	0.16503	6e-38	2.69e-37	36	36	36
Per90	ENSG00000096080	MRPS18A	-1.96906	-0.24705	0.0489	0.00686	0.00725	0.00967	0.0136	17	17	17
Per90	ENSG00000182985	CADM1	-1.96884	-0.23889	0.049	0.00709	0.00869	0.0046	0.00665	15	15	15
Per90	ENSG00000145782	ATG12	-1.96875	-0.21206	0.049	0.00995	0.04232	2.88e-10	6.01e-10	7	7	8
Per90	ENSG00000111652	COPS7A	-1.9686	-0.06652	0.049	0.10975	0.15429	2.21e-35	9.34e-35	16	17	18
Per90	ENSG00000112812	PRSS16	-1.96841	-0.05596	0.049	0.1442	0.16116	5.09e-37	2.23e-36	39	40	40
Per90	ENSG00000183780	SLC35F3	-1.96694	-0.03201	0.0492	0.52881	0.6149	7.75e-193	3.35e-191	38	38	38
Per90	ENSG00000127586	CHTF18	1.96463	0.24289	0.0495	0.00915	0.02745	4.21e-07	7.65e-07	6	6	6
Per90	ENSG00000182621	PLCB1	1.96456	0.04854	0.0495	0.19112	0.26225	8.86e-63	6.37e-62	5	5	5
Per90	ENSG00000149485	FADS1	1.96331	0.04907	0.0496	0.17186	0.23233	8.23e-55	5.12e-54	12	12	12
Per90	ENSG00000173531	MST1	1.96239	0.06839	0.0497	0.08565	0.03331	2.38e-08	4.59e-08	71	71	72
Per90	ENSG00000109113	RAB34	-1.96221	-0.08953	0.0497	0.05052	0.0693	4.42e-16	1.14e-15	30	30	30
Per90	ENSG00000204314	PRRT1	-1.96194	-0.17061	0.0498	0.01417	0.015	0.000193	0.000305	29	29	30
Per90	ENSG00000069275	NUCKS1	-1.96145	-0.04958	0.0498	0.17036	0.19274	1.01e-44	5.14e-44	35	35	36
