# Supplementary material for: Associations of variants In the hexokinase 1 and interleukin 18 receptor regions with oxyhemoglobin saturation during sleep
Source: PLoS Genet. 2019 Apr 16;15(4):e1007739. doi: 10.1371/journal.pgen.1007739 (PMC6467367; doi:10.1371/journal.pgen.1007739)
Supplement: S20 Table — MetaXcan gene-level results for DGN whole blood (S19 Table, all p-values) were used as input. (XLS) [file pgen.1007739.s042.xls]

## Sheet: Table S20
Table S20. GIGSEA KEGG Pathway Enrichment in Whole Blood Analyses.
MetaXcan gene-level results for DGN whole blood (Table S19, all p-values) were used as input.
Phenotype	Term	Used Genes	Observed P-value	Empirical P-value
Avg SpO2	KEGG_STEROID_HORMONE_BIOSYNTHESIS	18	9.11781e-14	0
Avg SpO2	KEGG_GLUTATHIONE_METABOLISM	36	1.59794e-07	0.0074
Avg SpO2	KEGG_COLORECTAL_CANCER	51	0.000157092	0.008
Avg SpO2	KEGG_RIBOSOME	63	1.37327e-05	0.015
Avg SpO2	KEGG_ETHER_LIPID_METABOLISM	20	0.000213814	0.0167
Avg SpO2	KEGG_GLYCOSAMINOGLYCAN_BIOSYNTHESIS_KERATAN_SULFATE	11	0.0159385	0.0331
Avg SpO2	KEGG_AMYOTROPHIC_LATERAL_SCLEROSIS_ALS	38	0.00150487	0.0354
Avg SpO2	KEGG_DRUG_METABOLISM_CYTOCHROME_P450	23	4.27757e-05	0.0421
Avg SpO2	KEGG_PATHOGENIC_ESCHERICHIA_COLI_INFECTION	42	0.00084894	0.0481
Avg SpO2	KEGG_LEISHMANIA_INFECTION	55	7.95092e-05	0.0527
Avg SpO2	KEGG_ASTHMA	22	2.00452e-05	0.0544
Avg SpO2	KEGG_GLYCOSPHINGOLIPID_BIOSYNTHESIS_LACTO_AND_NEOLACTO_SERIES	18	0.0033418	0.0555
Avg SpO2	KEGG_GLYCOSAMINOGLYCAN_DEGRADATION	15	0.00669816	0.0621
Avg SpO2	KEGG_SELENOAMINO_ACID_METABOLISM	22	0.000971366	0.0625
Avg SpO2	KEGG_DORSO_VENTRAL_AXIS_FORMATION	18	0.0029312	0.0695
Avg SpO2	KEGG_ALLOGRAFT_REJECTION	28	0.000114625	0.0732
Avg SpO2	KEGG_TYPE_I_DIABETES_MELLITUS	30	0.000137513	0.0752
Avg SpO2	KEGG_THYROID_CANCER	26	0.00995115	0.0805
Avg SpO2	KEGG_OXIDATIVE_PHOSPHORYLATION	79	0.00902716	0.0852
Avg SpO2	KEGG_N_GLYCAN_BIOSYNTHESIS	40	0.0299751	0.0949
Avg SpO2	KEGG_PANCREATIC_CANCER	56	0.0240385	0.0958
Avg SpO2	KEGG_BUTANOATE_METABOLISM	23	0.0194073	0.096
Avg SpO2	KEGG_VIRAL_MYOCARDITIS	50	0.000583392	0.0998
Avg SpO2	KEGG_AUTOIMMUNE_THYROID_DISEASE	31	0.000685047	0.1106
Avg SpO2	KEGG_GLYCOLYSIS_GLUCONEOGENESIS	38	0.00984427	0.113
Avg SpO2	KEGG_GLYCOSAMINOGLYCAN_BIOSYNTHESIS_HEPARAN_SULFATE	17	0.00951447	0.1133
Avg SpO2	KEGG_DRUG_METABOLISM_OTHER_ENZYMES	21	0.00883938	0.1173
Avg SpO2	KEGG_GRAFT_VERSUS_HOST_DISEASE	32	0.00128837	0.1298
Avg SpO2	KEGG_MISMATCH_REPAIR	20	0.0316821	0.1348
Avg SpO2	KEGG_GLYCEROLIPID_METABOLISM	36	0.0113862	0.1419
Avg SpO2	KEGG_INTESTINAL_IMMUNE_NETWORK_FOR_IGA_PRODUCTION	33	0.00235528	0.143
Avg SpO2	KEGG_GLYCOSAMINOGLYCAN_BIOSYNTHESIS_CHONDROITIN_SULFATE	18	0.00748474	0.1469
Avg SpO2	KEGG_NON_HOMOLOGOUS_END_JOINING	9	0.0140132	0.1529
Avg SpO2	KEGG_HYPERTROPHIC_CARDIOMYOPATHY_HCM	54	0.0359948	0.1561
Avg SpO2	KEGG_SNARE_INTERACTIONS_IN_VESICULAR_TRANSPORT	31	0.0261465	0.1629
Avg SpO2	KEGG_ADHERENS_JUNCTION	57	0.013029	0.1631
Avg SpO2	KEGG_TASTE_TRANSDUCTION	18	0.0269298	0.1649
Avg SpO2	KEGG_VASOPRESSIN_REGULATED_WATER_REABSORPTION	29	0.0246544	0.1683
Avg SpO2	KEGG_FC_EPSILON_RI_SIGNALING_PATHWAY	56	0.0505976	0.1733
Avg SpO2	KEGG_CARDIAC_MUSCLE_CONTRACTION	37	0.0224751	0.1784
Avg SpO2	KEGG_APOPTOSIS	62	0.063245	0.1806
Avg SpO2	KEGG_HISTIDINE_METABOLISM	19	0.0235314	0.1884
Avg SpO2	KEGG_BLADDER_CANCER	35	0.0651932	0.1914
Avg SpO2	KEGG_MELANOMA	44	0.0875123	0.1927
Avg SpO2	KEGG_BETA_ALANINE_METABOLISM	17	0.0965181	0.196
Avg SpO2	KEGG_SPLICEOSOME	87	0.155656	0.2088
Avg SpO2	KEGG_GLYCEROPHOSPHOLIPID_METABOLISM	55	0.0234953	0.2119
Avg SpO2	KEGG_CIRCADIAN_RHYTHM_MAMMAL	11	0.121642	0.221
Avg SpO2	KEGG_ENDOCYTOSIS	142	0.0516952	0.2225
Avg SpO2	KEGG_GLYCOSPHINGOLIPID_BIOSYNTHESIS_GLOBO_SERIES	10	0.0269082	0.2231
Avg SpO2	KEGG_P53_SIGNALING_PATHWAY	58	0.0654775	0.2246
Avg SpO2	KEGG_OTHER_GLYCAN_DEGRADATION	14	0.0140829	0.2273
Avg SpO2	KEGG_PROSTATE_CANCER	70	0.0649208	0.2351
Avg SpO2	KEGG_GLYCOSPHINGOLIPID_BIOSYNTHESIS_GANGLIO_SERIES	11	0.0678953	0.2499
Avg SpO2	KEGG_PENTOSE_PHOSPHATE_PATHWAY	16	0.0934053	0.2503
Avg SpO2	KEGG_NEUROACTIVE_LIGAND_RECEPTOR_INTERACTION	107	0.0491691	0.2547
Avg SpO2	KEGG_FRUCTOSE_AND_MANNOSE_METABOLISM	26	0.0595898	0.2604
Avg SpO2	KEGG_MTOR_SIGNALING_PATHWAY	39	0.127779	0.2642
Avg SpO2	KEGG_PROPANOATE_METABOLISM	30	0.064039	0.2648
Avg SpO2	KEGG_LYSINE_DEGRADATION	34	0.0952954	0.2674
Avg SpO2	KEGG_AMINO_SUGAR_AND_NUCLEOTIDE_SUGAR_METABOLISM	41	0.0856764	0.2712
Avg SpO2	KEGG_PORPHYRIN_AND_CHLOROPHYLL_METABOLISM	20	0.179516	0.2712
Avg SpO2	KEGG_VASCULAR_SMOOTH_MUSCLE_CONTRACTION	70	0.0573092	0.2745
Avg SpO2	KEGG_VALINE_LEUCINE_AND_ISOLEUCINE_DEGRADATION	37	0.0987896	0.2792
Avg SpO2	KEGG_GALACTOSE_METABOLISM	21	0.100391	0.2793
Avg SpO2	KEGG_PHOSPHATIDYLINOSITOL_SIGNALING_SYSTEM	58	0.0778529	0.3027
Avg SpO2	KEGG_CITRATE_CYCLE_TCA_CYCLE	19	0.184468	0.3062
Avg SpO2	KEGG_PATHWAYS_IN_CANCER	220	0.121131	0.3142
Avg SpO2	KEGG_VIBRIO_CHOLERAE_INFECTION	34	0.0949423	0.3203
Avg SpO2	KEGG_SYSTEMIC_LUPUS_ERYTHEMATOSUS	68	0.0528417	0.3219
Avg SpO2	KEGG_RNA_POLYMERASE	22	0.121982	0.3262
Avg SpO2	KEGG_GLYCINE_SERINE_AND_THREONINE_METABOLISM	21	0.0517578	0.3264
Avg SpO2	KEGG_PURINE_METABOLISM	114	0.111179	0.3331
Avg SpO2	KEGG_REGULATION_OF_AUTOPHAGY	12	0.183271	0.3443
Avg SpO2	KEGG_LINOLEIC_ACID_METABOLISM	9	0.169959	0.35
Avg SpO2	KEGG_VALINE_LEUCINE_AND_ISOLEUCINE_BIOSYNTHESIS	8	0.105663	0.3524
Avg SpO2	KEGG_PYRIMIDINE_METABOLISM	78	0.127685	0.353
Avg SpO2	KEGG_TERPENOID_BACKBONE_BIOSYNTHESIS	14	0.246106	0.355
Avg SpO2	KEGG_NEUROTROPHIN_SIGNALING_PATHWAY	97	0.203435	0.3556
Avg SpO2	KEGG_FOLATE_BIOSYNTHESIS	6	0.0743868	0.3561
Avg SpO2	KEGG_GNRH_SIGNALING_PATHWAY	63	0.193421	0.3611
Avg SpO2	KEGG_ERBB_SIGNALING_PATHWAY	65	0.2499	0.3627
Avg SpO2	KEGG_PENTOSE_AND_GLUCURONATE_INTERCONVERSIONS	10	0.159184	0.3639
Avg SpO2	KEGG_SULFUR_METABOLISM	9	0.0629756	0.3691
Avg SpO2	KEGG_HOMOLOGOUS_RECOMBINATION	22	0.149469	0.3759
Avg SpO2	KEGG_NON_SMALL_CELL_LUNG_CANCER	45	0.287781	0.3787
Avg SpO2	KEGG_TRYPTOPHAN_METABOLISM	27	0.153132	0.3987
Avg SpO2	KEGG_LYSOSOME	104	0.124185	0.4021
Avg SpO2	KEGG_RENIN_ANGIOTENSIN_SYSTEM	8	0.175927	0.4028
Avg SpO2	KEGG_PRION_DISEASES	16	0.253512	0.4055
Avg SpO2	KEGG_CELL_ADHESION_MOLECULES_CAMS	88	0.11293	0.4144
Avg SpO2	KEGG_AMINOACYL_TRNA_BIOSYNTHESIS	37	0.178461	0.4148
Avg SpO2	KEGG_STEROID_BIOSYNTHESIS	13	0.188831	0.419
Avg SpO2	KEGG_ANTIGEN_PROCESSING_AND_PRESENTATION	58	0.11058	0.4214
Avg SpO2	KEGG_PRIMARY_IMMUNODEFICIENCY	25	0.230899	0.4247
Avg SpO2	KEGG_GAP_JUNCTION	57	0.177434	0.4293
Avg SpO2	KEGG_HUNTINGTONS_DISEASE	120	0.236535	0.4321
Avg SpO2	KEGG_FC_GAMMA_R_MEDIATED_PHAGOCYTOSIS	79	0.254193	0.4383
Avg SpO2	KEGG_NOD_LIKE_RECEPTOR_SIGNALING_PATHWAY	43	0.220577	0.4429
Avg SpO2	KEGG_MAPK_SIGNALING_PATHWAY	169	0.289357	0.474
Avg SpO2	KEGG_PYRUVATE_METABOLISM	33	0.193422	0.4749
Avg SpO2	KEGG_ASCORBATE_AND_ALDARATE_METABOLISM	8	0.413435	0.4932
Avg SpO2	KEGG_PPAR_SIGNALING_PATHWAY	45	0.205564	0.501
Avg SpO2	KEGG_WNT_SIGNALING_PATHWAY	95	0.314634	0.5122
Avg SpO2	KEGG_ALZHEIMERS_DISEASE	113	0.346916	0.5164
Avg SpO2	KEGG_PEROXISOME	61	0.272059	0.5307
Avg SpO2	KEGG_REGULATION_OF_ACTIN_CYTOSKELETON	139	0.343692	0.5345
Avg SpO2	KEGG_LONG_TERM_POTENTIATION	40	0.346348	0.5412
Avg SpO2	KEGG_METABOLISM_OF_XENOBIOTICS_BY_CYTOCHROME_P450	27	0.247981	0.5413
Avg SpO2	KEGG_CALCIUM_SIGNALING_PATHWAY	94	0.338919	0.5428
Avg SpO2	KEGG_TIGHT_JUNCTION	81	0.340206	0.5486
Avg SpO2	KEGG_NATURAL_KILLER_CELL_MEDIATED_CYTOTOXICITY	90	0.369522	0.5612
Avg SpO2	KEGG_LEUKOCYTE_TRANSENDOTHELIAL_MIGRATION	69	0.389763	0.5848
Avg SpO2	KEGG_GLYOXYLATE_AND_DICARBOXYLATE_METABOLISM	12	0.285428	0.5874
Avg SpO2	KEGG_INOSITOL_PHOSPHATE_METABOLISM	41	0.448756	0.5914
Avg SpO2	KEGG_TOLL_LIKE_RECEPTOR_SIGNALING_PATHWAY	69	0.413009	0.592
Avg SpO2	KEGG_COMPLEMENT_AND_COAGULATION_CASCADES	40	0.322186	0.5924
Avg SpO2	KEGG_MELANOGENESIS	60	0.468586	0.5956
Avg SpO2	KEGG_OLFACTORY_TRANSDUCTION	18	0.478624	0.5978
Avg SpO2	KEGG_LIMONENE_AND_PINENE_DEGRADATION	9	0.562327	0.6
Avg SpO2	KEGG_RIG_I_LIKE_RECEPTOR_SIGNALING_PATHWAY	42	0.458322	0.6043
Avg SpO2	KEGG_ARACHIDONIC_ACID_METABOLISM	35	0.378011	0.6066
Avg SpO2	KEGG_DILATED_CARDIOMYOPATHY	56	0.435402	0.6066
Avg SpO2	KEGG_NUCLEOTIDE_EXCISION_REPAIR	38	0.589586	0.6073
Avg SpO2	KEGG_TGF_BETA_SIGNALING_PATHWAY	63	0.437799	0.6081
Avg SpO2	KEGG_OOCYTE_MEIOSIS	76	0.408997	0.6131
Avg SpO2	KEGG_RNA_DEGRADATION	47	0.50603	0.6163
Avg SpO2	KEGG_HEDGEHOG_SIGNALING_PATHWAY	30	0.570106	0.632
Avg SpO2	KEGG_GLIOMA	51	0.570405	0.6326
Avg SpO2	KEGG_BASAL_CELL_CARCINOMA	34	0.571989	0.645
Avg SpO2	KEGG_RENAL_CELL_CARCINOMA	52	0.516013	0.6451
Avg SpO2	KEGG_B_CELL_RECEPTOR_SIGNALING_PATHWAY	63	0.563712	0.6735
Avg SpO2	KEGG_ARRHYTHMOGENIC_RIGHT_VENTRICULAR_CARDIOMYOPATHY_ARVC	50	0.508554	0.6883
Avg SpO2	KEGG_PANTOTHENATE_AND_COA_BIOSYNTHESIS	14	0.448612	0.6927
Avg SpO2	KEGG_FOCAL_ADHESION	136	0.562757	0.6981
Avg SpO2	KEGG_T_CELL_RECEPTOR_SIGNALING_PATHWAY	86	0.68392	0.6998
Avg SpO2	KEGG_AXON_GUIDANCE	87	0.558828	0.7203
Avg SpO2	KEGG_EPITHELIAL_CELL_SIGNALING_IN_HELICOBACTER_PYLORI_INFECTION	49	0.612837	0.7253
Avg SpO2	KEGG_VEGF_SIGNALING_PATHWAY	55	0.647632	0.7298
Avg SpO2	KEGG_CELL_CYCLE	99	0.640526	0.7302
Avg SpO2	KEGG_TYROSINE_METABOLISM	24	0.605964	0.7349
Avg SpO2	KEGG_DNA_REPLICATION	32	0.669318	0.7361
Avg SpO2	KEGG_RIBOFLAVIN_METABOLISM	11	0.533393	0.7419
Avg SpO2	KEGG_ABC_TRANSPORTERS	27	0.583626	0.7595
Avg SpO2	KEGG_ARGININE_AND_PROLINE_METABOLISM	36	0.60475	0.7628
Avg SpO2	KEGG_FATTY_ACID_METABOLISM	28	0.670062	0.7794
Avg SpO2	KEGG_LONG_TERM_DEPRESSION	39	0.676356	0.781
Avg SpO2	KEGG_JAK_STAT_SIGNALING_PATHWAY	83	0.730003	0.7826
Avg SpO2	KEGG_ADIPOCYTOKINE_SIGNALING_PATHWAY	50	0.701982	0.7839
Avg SpO2	KEGG_PROTEIN_EXPORT	19	0.733406	0.7841
Avg SpO2	KEGG_CYSTEINE_AND_METHIONINE_METABOLISM	26	0.600026	0.7893
Avg SpO2	KEGG_PROGESTERONE_MEDIATED_OOCYTE_MATURATION	59	0.66508	0.7905
Avg SpO2	KEGG_PRIMARY_BILE_ACID_BIOSYNTHESIS	8	0.64719	0.7917
Avg SpO2	KEGG_CYTOSOLIC_DNA_SENSING_PATHWAY	32	0.734678	0.7993
Avg SpO2	KEGG_ONE_CARBON_POOL_BY_FOLATE	16	0.661599	0.8004
Avg SpO2	KEGG_NOTCH_SIGNALING_PATHWAY	40	0.745871	0.8017
Avg SpO2	KEGG_CHRONIC_MYELOID_LEUKEMIA	59	0.780929	0.8065
Avg SpO2	KEGG_BASAL_TRANSCRIPTION_FACTORS	23	0.789947	0.807
Avg SpO2	KEGG_BASE_EXCISION_REPAIR	28	0.70558	0.8119
Avg SpO2	KEGG_NICOTINATE_AND_NICOTINAMIDE_METABOLISM	19	0.673692	0.826
Avg SpO2	KEGG_UBIQUITIN_MEDIATED_PROTEOLYSIS	106	0.720171	0.8316
Avg SpO2	KEGG_HEMATOPOIETIC_CELL_LINEAGE	63	0.726255	0.8376
Avg SpO2	KEGG_SPHINGOLIPID_METABOLISM	31	0.753007	0.8423
Avg SpO2	KEGG_RETINOL_METABOLISM	19	0.725766	0.8468
Avg SpO2	KEGG_BIOSYNTHESIS_OF_UNSATURATED_FATTY_ACIDS	19	0.709465	0.8535
Avg SpO2	KEGG_PROTEASOME	30	0.791527	0.8543
Avg SpO2	KEGG_ALPHA_LINOLENIC_ACID_METABOLISM	7	0.705937	0.8594
Avg SpO2	KEGG_TYPE_II_DIABETES_MELLITUS	33	0.830101	0.8643
Avg SpO2	KEGG_PROXIMAL_TUBULE_BICARBONATE_RECLAMATION	14	0.738276	0.8706
Avg SpO2	KEGG_ECM_RECEPTOR_INTERACTION	57	0.824982	0.8773
Avg SpO2	KEGG_SMALL_CELL_LUNG_CANCER	62	0.864625	0.8878
Avg SpO2	KEGG_NITROGEN_METABOLISM	17	0.841478	0.891
Avg SpO2	KEGG_PARKINSONS_DISEASE	79	0.838904	0.8939
Avg SpO2	KEGG_O_GLYCAN_BIOSYNTHESIS	15	0.864414	0.9031
Avg SpO2	KEGG_INSULIN_SIGNALING_PATHWAY	101	0.869848	0.9068
Avg SpO2	KEGG_CYTOKINE_CYTOKINE_RECEPTOR_INTERACTION	142	0.862492	0.9105
Avg SpO2	KEGG_TAURINE_AND_HYPOTAURINE_METABOLISM	5	0.859921	0.916
Avg SpO2	KEGG_STARCH_AND_SUCROSE_METABOLISM	24	0.909398	0.9457
Avg SpO2	KEGG_ALANINE_ASPARTATE_AND_GLUTAMATE_METABOLISM	24	0.924297	0.9536
Avg SpO2	KEGG_ALDOSTERONE_REGULATED_SODIUM_REABSORPTION	26	0.931739	0.96
Avg SpO2	KEGG_MATURITY_ONSET_DIABETES_OF_THE_YOUNG	7	0.954596	0.9603
Avg SpO2	KEGG_GLYCOSYLPHOSPHATIDYLINOSITOL_GPI_ANCHOR_BIOSYNTHESIS	24	0.949263	0.9622
Avg SpO2	KEGG_CHEMOKINE_SIGNALING_PATHWAY	127	0.963835	0.9778
Avg SpO2	KEGG_ENDOMETRIAL_CANCER	42	0.976429	0.982
Avg SpO2	KEGG_PHENYLALANINE_METABOLISM	10	0.986151	0.9917
Avg SpO2	KEGG_ACUTE_MYELOID_LEUKEMIA	46	0.98998	0.9931
Min SpO2	KEGG_P53_SIGNALING_PATHWAY	58	3.94871e-05	0.0071
Min SpO2	KEGG_REGULATION_OF_ACTIN_CYTOSKELETON	139	0.000103337	0.0098
Min SpO2	KEGG_PHOSPHATIDYLINOSITOL_SIGNALING_SYSTEM	58	1.14664e-05	0.0099
Min SpO2	KEGG_PHENYLALANINE_METABOLISM	10	2.21759e-05	0.0211
Min SpO2	KEGG_ASTHMA	22	1.29425e-06	0.0282
Min SpO2	KEGG_GALACTOSE_METABOLISM	21	0.000904732	0.0311
Min SpO2	KEGG_RENIN_ANGIOTENSIN_SYSTEM	8	0.00073125	0.0345
Min SpO2	KEGG_MELANOMA	44	0.00777615	0.0395
Min SpO2	KEGG_LEISHMANIA_INFECTION	55	3.94085e-05	0.0438
Min SpO2	KEGG_DORSO_VENTRAL_AXIS_FORMATION	18	0.00147492	0.0518
Min SpO2	KEGG_TYPE_I_DIABETES_MELLITUS	30	3.09876e-05	0.057
Min SpO2	KEGG_B_CELL_RECEPTOR_SIGNALING_PATHWAY	63	0.00913573	0.0626
Min SpO2	KEGG_VASOPRESSIN_REGULATED_WATER_REABSORPTION	29	0.00251182	0.064
Min SpO2	KEGG_GLYCOSPHINGOLIPID_BIOSYNTHESIS_GANGLIO_SERIES	11	0.00424042	0.0669
Min SpO2	KEGG_INTESTINAL_IMMUNE_NETWORK_FOR_IGA_PRODUCTION	33	0.000132275	0.0686
Min SpO2	KEGG_TERPENOID_BACKBONE_BIOSYNTHESIS	14	0.0262171	0.0781
Min SpO2	KEGG_TYROSINE_METABOLISM	24	0.00957379	0.0841
Min SpO2	KEGG_ADHERENS_JUNCTION	57	0.00251375	0.0854
Min SpO2	KEGG_NICOTINATE_AND_NICOTINAMIDE_METABOLISM	19	0.0013635	0.0891
Min SpO2	KEGG_STEROID_HORMONE_BIOSYNTHESIS	18	0.0019864	0.0957
Min SpO2	KEGG_FC_GAMMA_R_MEDIATED_PHAGOCYTOSIS	79	0.0124433	0.0959
Min SpO2	KEGG_GRAFT_VERSUS_HOST_DISEASE	32	0.000359085	0.097
Min SpO2	KEGG_AUTOIMMUNE_THYROID_DISEASE	31	0.000411926	0.1019
Min SpO2	KEGG_FRUCTOSE_AND_MANNOSE_METABOLISM	26	0.00673058	0.1023
Min SpO2	KEGG_SYSTEMIC_LUPUS_ERYTHEMATOSUS	68	0.00143395	0.105
Min SpO2	KEGG_PENTOSE_AND_GLUCURONATE_INTERCONVERSIONS	10	0.0128688	0.1057
Min SpO2	KEGG_PRION_DISEASES	16	0.0258988	0.1078
Min SpO2	KEGG_MELANOGENESIS	60	0.0270903	0.1094
Min SpO2	KEGG_ALLOGRAFT_REJECTION	28	0.000520884	0.1111
Min SpO2	KEGG_RIG_I_LIKE_RECEPTOR_SIGNALING_PATHWAY	42	0.0258564	0.115
Min SpO2	KEGG_RIBOSOME	63	0.00487514	0.1152
Min SpO2	KEGG_GLYCOSPHINGOLIPID_BIOSYNTHESIS_GLOBO_SERIES	10	0.00481727	0.117
Min SpO2	KEGG_NUCLEOTIDE_EXCISION_REPAIR	38	0.116756	0.144
Min SpO2	KEGG_OTHER_GLYCAN_DEGRADATION	14	0.00329674	0.1492
Min SpO2	KEGG_CYTOKINE_CYTOKINE_RECEPTOR_INTERACTION	142	0.0276755	0.152
Min SpO2	KEGG_DRUG_METABOLISM_OTHER_ENZYMES	21	0.0362141	0.1937
Min SpO2	KEGG_ACUTE_MYELOID_LEUKEMIA	46	0.0339814	0.1954
Min SpO2	KEGG_CYTOSOLIC_DNA_SENSING_PATHWAY	32	0.0731251	0.2009
Min SpO2	KEGG_TASTE_TRANSDUCTION	18	0.0553695	0.2138
Min SpO2	KEGG_SELENOAMINO_ACID_METABOLISM	22	0.0295121	0.22
Min SpO2	KEGG_LYSINE_DEGRADATION	34	0.0767619	0.2315
Min SpO2	KEGG_VIRAL_MYOCARDITIS	50	0.0149032	0.2419
Min SpO2	KEGG_O_GLYCAN_BIOSYNTHESIS	15	0.0824478	0.2431
Min SpO2	KEGG_CIRCADIAN_RHYTHM_MAMMAL	11	0.136404	0.245
Min SpO2	KEGG_BUTANOATE_METABOLISM	23	0.110626	0.2458
Min SpO2	KEGG_CHEMOKINE_SIGNALING_PATHWAY	127	0.0777709	0.2503
Min SpO2	KEGG_INOSITOL_PHOSPHATE_METABOLISM	41	0.109571	0.2534
Min SpO2	KEGG_INSULIN_SIGNALING_PATHWAY	101	0.106479	0.2587
Min SpO2	KEGG_BETA_ALANINE_METABOLISM	17	0.148828	0.2637
Min SpO2	KEGG_GLYCOLYSIS_GLUCONEOGENESIS	38	0.0694567	0.2737
Min SpO2	KEGG_PROGESTERONE_MEDIATED_OOCYTE_MATURATION	59	0.0791448	0.2751
Min SpO2	KEGG_HOMOLOGOUS_RECOMBINATION	22	0.0751956	0.2774
Min SpO2	KEGG_PRIMARY_IMMUNODEFICIENCY	25	0.108067	0.2845
Min SpO2	KEGG_ENDOCYTOSIS	142	0.0921731	0.2876
Min SpO2	KEGG_TIGHT_JUNCTION	81	0.0958367	0.2959
Min SpO2	KEGG_OXIDATIVE_PHOSPHORYLATION	79	0.112466	0.2999
Min SpO2	KEGG_ANTIGEN_PROCESSING_AND_PRESENTATION	58	0.0455789	0.3144
Min SpO2	KEGG_VALINE_LEUCINE_AND_ISOLEUCINE_BIOSYNTHESIS	8	0.0824867	0.3155
Min SpO2	KEGG_HISTIDINE_METABOLISM	19	0.0891482	0.3174
Min SpO2	KEGG_VEGF_SIGNALING_PATHWAY	55	0.194507	0.3189
Min SpO2	KEGG_LONG_TERM_POTENTIATION	40	0.130836	0.3192
Min SpO2	KEGG_PROPANOATE_METABOLISM	30	0.0919123	0.3212
Min SpO2	KEGG_AXON_GUIDANCE	87	0.12469	0.3282
Min SpO2	KEGG_LONG_TERM_DEPRESSION	39	0.174455	0.3513
Min SpO2	KEGG_GLYCEROLIPID_METABOLISM	36	0.104603	0.3516
Min SpO2	KEGG_GNRH_SIGNALING_PATHWAY	63	0.191944	0.3641
Min SpO2	KEGG_PARKINSONS_DISEASE	79	0.208342	0.3777
Min SpO2	KEGG_PROTEIN_EXPORT	19	0.283353	0.3798
Min SpO2	KEGG_NOD_LIKE_RECEPTOR_SIGNALING_PATHWAY	43	0.165743	0.3855
Min SpO2	KEGG_REGULATION_OF_AUTOPHAGY	12	0.22139	0.3861
Min SpO2	KEGG_CALCIUM_SIGNALING_PATHWAY	94	0.173308	0.3917
Min SpO2	KEGG_PRIMARY_BILE_ACID_BIOSYNTHESIS	8	0.138473	0.394
Min SpO2	KEGG_CARDIAC_MUSCLE_CONTRACTION	37	0.148802	0.3942
Min SpO2	KEGG_MAPK_SIGNALING_PATHWAY	169	0.20419	0.3971
Min SpO2	KEGG_APOPTOSIS	62	0.246885	0.4039
Min SpO2	KEGG_TGF_BETA_SIGNALING_PATHWAY	63	0.204045	0.4065
Min SpO2	KEGG_RENAL_CELL_CARCINOMA	52	0.246433	0.4067
Min SpO2	KEGG_CELL_CYCLE	99	0.258446	0.4101
Min SpO2	KEGG_ECM_RECEPTOR_INTERACTION	57	0.2041	0.4126
Min SpO2	KEGG_ARRHYTHMOGENIC_RIGHT_VENTRICULAR_CARDIOMYOPATHY_ARVC	50	0.166776	0.4127
Min SpO2	KEGG_GAP_JUNCTION	57	0.167968	0.4249
Min SpO2	KEGG_NON_SMALL_CELL_LUNG_CANCER	45	0.342284	0.4269
Min SpO2	KEGG_DILATED_CARDIOMYOPATHY	56	0.23495	0.4272
Min SpO2	KEGG_ALANINE_ASPARTATE_AND_GLUTAMATE_METABOLISM	24	0.228378	0.4275
Min SpO2	KEGG_NOTCH_SIGNALING_PATHWAY	40	0.304328	0.4327
Min SpO2	KEGG_LEUKOCYTE_TRANSENDOTHELIAL_MIGRATION	69	0.215933	0.4338
Min SpO2	KEGG_RIBOFLAVIN_METABOLISM	11	0.146784	0.4381
Min SpO2	KEGG_PORPHYRIN_AND_CHLOROPHYLL_METABOLISM	20	0.341335	0.4454
Min SpO2	KEGG_GLYCOSYLPHOSPHATIDYLINOSITOL_GPI_ANCHOR_BIOSYNTHESIS	24	0.268089	0.4462
Min SpO2	KEGG_LINOLEIC_ACID_METABOLISM	9	0.261872	0.4462
Min SpO2	KEGG_PROSTATE_CANCER	70	0.231186	0.45
Min SpO2	KEGG_PENTOSE_PHOSPHATE_PATHWAY	16	0.279984	0.4515
Min SpO2	KEGG_ARGININE_AND_PROLINE_METABOLISM	36	0.215744	0.4533
Min SpO2	KEGG_STARCH_AND_SUCROSE_METABOLISM	24	0.238259	0.4803
Min SpO2	KEGG_GLUTATHIONE_METABOLISM	36	0.17111	0.4831
Min SpO2	KEGG_BASAL_CELL_CARCINOMA	34	0.40741	0.4864
Min SpO2	KEGG_FOLATE_BIOSYNTHESIS	6	0.169535	0.49
Min SpO2	KEGG_PYRIMIDINE_METABOLISM	78	0.260235	0.4909
Min SpO2	KEGG_GLYCOSAMINOGLYCAN_BIOSYNTHESIS_HEPARAN_SULFATE	17	0.267163	0.4983
Min SpO2	KEGG_ONE_CARBON_POOL_BY_FOLATE	16	0.231266	0.5022
Min SpO2	KEGG_GLYCINE_SERINE_AND_THREONINE_METABOLISM	21	0.190949	0.5045
Min SpO2	KEGG_GLYCOSPHINGOLIPID_BIOSYNTHESIS_LACTO_AND_NEOLACTO_SERIES	18	0.321052	0.5225
Min SpO2	KEGG_PANTOTHENATE_AND_COA_BIOSYNTHESIS	14	0.223031	0.5226
Min SpO2	KEGG_VALINE_LEUCINE_AND_ISOLEUCINE_DEGRADATION	37	0.332391	0.5233
Min SpO2	KEGG_HEMATOPOIETIC_CELL_LINEAGE	63	0.286643	0.5318
Min SpO2	KEGG_NATURAL_KILLER_CELL_MEDIATED_CYTOTOXICITY	90	0.323699	0.5397
Min SpO2	KEGG_AMINO_SUGAR_AND_NUCLEOTIDE_SUGAR_METABOLISM	41	0.367227	0.5468
Min SpO2	KEGG_GLIOMA	51	0.468132	0.5477
Min SpO2	KEGG_SNARE_INTERACTIONS_IN_VESICULAR_TRANSPORT	31	0.37175	0.5726
Min SpO2	KEGG_PYRUVATE_METABOLISM	33	0.304964	0.5748
Min SpO2	KEGG_PROTEASOME	30	0.429982	0.5815
Min SpO2	KEGG_RNA_DEGRADATION	47	0.464413	0.5819
Min SpO2	KEGG_SPHINGOLIPID_METABOLISM	31	0.391437	0.5833
Min SpO2	KEGG_BIOSYNTHESIS_OF_UNSATURATED_FATTY_ACIDS	19	0.25763	0.5881
Min SpO2	KEGG_MATURITY_ONSET_DIABETES_OF_THE_YOUNG	7	0.540058	0.5981
Min SpO2	KEGG_AMINOACYL_TRNA_BIOSYNTHESIS	37	0.38994	0.602
Min SpO2	KEGG_GLYCOSAMINOGLYCAN_BIOSYNTHESIS_CHONDROITIN_SULFATE	18	0.34322	0.6135
Min SpO2	KEGG_HEDGEHOG_SIGNALING_PATHWAY	30	0.54286	0.614
Min SpO2	KEGG_COLORECTAL_CANCER	51	0.476196	0.6148
Min SpO2	KEGG_SULFUR_METABOLISM	9	0.319648	0.6241
Min SpO2	KEGG_OLFACTORY_TRANSDUCTION	18	0.522903	0.6263
Min SpO2	KEGG_PURINE_METABOLISM	114	0.440113	0.6377
Min SpO2	KEGG_NITROGEN_METABOLISM	17	0.502215	0.6464
Min SpO2	KEGG_ENDOMETRIAL_CANCER	42	0.563518	0.6476
Min SpO2	KEGG_BLADDER_CANCER	35	0.531361	0.6525
Min SpO2	KEGG_FC_EPSILON_RI_SIGNALING_PATHWAY	56	0.549221	0.6657
Min SpO2	KEGG_THYROID_CANCER	26	0.536973	0.6784
Min SpO2	KEGG_FATTY_ACID_METABOLISM	28	0.527583	0.6859
Min SpO2	KEGG_VIBRIO_CHOLERAE_INFECTION	34	0.511832	0.6948
Min SpO2	KEGG_BASAL_TRANSCRIPTION_FACTORS	23	0.665055	0.7015
Min SpO2	KEGG_ALPHA_LINOLENIC_ACID_METABOLISM	7	0.414324	0.7097
Min SpO2	KEGG_RNA_POLYMERASE	22	0.569107	0.71
Min SpO2	KEGG_MISMATCH_REPAIR	20	0.601038	0.7123
Min SpO2	KEGG_T_CELL_RECEPTOR_SIGNALING_PATHWAY	86	0.703269	0.7136
Min SpO2	KEGG_NEUROACTIVE_LIGAND_RECEPTOR_INTERACTION	107	0.544456	0.7157
Min SpO2	KEGG_WNT_SIGNALING_PATHWAY	95	0.606831	0.7349
Min SpO2	KEGG_ABC_TRANSPORTERS	27	0.578516	0.7437
Min SpO2	KEGG_GLYOXYLATE_AND_DICARBOXYLATE_METABOLISM	12	0.511124	0.7464
Min SpO2	KEGG_SMALL_CELL_LUNG_CANCER	62	0.693464	0.7476
Min SpO2	KEGG_DNA_REPLICATION	32	0.699947	0.7505
Min SpO2	KEGG_PPAR_SIGNALING_PATHWAY	45	0.537844	0.7543
Min SpO2	KEGG_MTOR_SIGNALING_PATHWAY	39	0.680051	0.7592
Min SpO2	KEGG_PANCREATIC_CANCER	56	0.692686	0.772
Min SpO2	KEGG_PATHWAYS_IN_CANCER	220	0.654673	0.773
Min SpO2	KEGG_RETINOL_METABOLISM	19	0.606878	0.7787
Min SpO2	KEGG_METABOLISM_OF_XENOBIOTICS_BY_CYTOCHROME_P450	27	0.575652	0.7823
Min SpO2	KEGG_OOCYTE_MEIOSIS	76	0.670852	0.7928
Min SpO2	KEGG_TAURINE_AND_HYPOTAURINE_METABOLISM	5	0.671486	0.7948
Min SpO2	KEGG_PATHOGENIC_ESCHERICHIA_COLI_INFECTION	42	0.666394	0.7962
Min SpO2	KEGG_AMYOTROPHIC_LATERAL_SCLEROSIS_ALS	38	0.701649	0.8009
Min SpO2	KEGG_CITRATE_CYCLE_TCA_CYCLE	19	0.740309	0.8017
Min SpO2	KEGG_TYPE_II_DIABETES_MELLITUS	33	0.760039	0.8018
Min SpO2	KEGG_ALDOSTERONE_REGULATED_SODIUM_REABSORPTION	26	0.656974	0.8046
Min SpO2	KEGG_ETHER_LIPID_METABOLISM	20	0.712838	0.8091
Min SpO2	KEGG_DRUG_METABOLISM_CYTOCHROME_P450	23	0.640835	0.8125
Min SpO2	KEGG_GLYCOSAMINOGLYCAN_BIOSYNTHESIS_KERATAN_SULFATE	11	0.791533	0.8192
Min SpO2	KEGG_HUNTINGTONS_DISEASE	120	0.751333	0.828
Min SpO2	KEGG_LYSOSOME	104	0.6975	0.8286
Min SpO2	KEGG_ADIPOCYTOKINE_SIGNALING_PATHWAY	50	0.769661	0.8305
Min SpO2	KEGG_FOCAL_ADHESION	136	0.774847	0.8469
Min SpO2	KEGG_UBIQUITIN_MEDIATED_PROTEOLYSIS	106	0.762676	0.8497
Min SpO2	KEGG_N_GLYCAN_BIOSYNTHESIS	40	0.810947	0.8547
Min SpO2	KEGG_HYPERTROPHIC_CARDIOMYOPATHY_HCM	54	0.789912	0.8602
Min SpO2	KEGG_ERBB_SIGNALING_PATHWAY	65	0.827967	0.8615
Min SpO2	KEGG_VASCULAR_SMOOTH_MUSCLE_CONTRACTION	70	0.774268	0.8676
Min SpO2	KEGG_LIMONENE_AND_PINENE_DEGRADATION	9	0.862662	0.8779
Min SpO2	KEGG_GLYCEROPHOSPHOLIPID_METABOLISM	55	0.786253	0.8786
Min SpO2	KEGG_JAK_STAT_SIGNALING_PATHWAY	83	0.863798	0.8863
Min SpO2	KEGG_TRYPTOPHAN_METABOLISM	27	0.811965	0.8933
Min SpO2	KEGG_ASCORBATE_AND_ALDARATE_METABOLISM	8	0.8894	0.9018
Min SpO2	KEGG_STEROID_BIOSYNTHESIS	13	0.86088	0.9135
Min SpO2	KEGG_BASE_EXCISION_REPAIR	28	0.866272	0.9173
Min SpO2	KEGG_EPITHELIAL_CELL_SIGNALING_IN_HELICOBACTER_PYLORI_INFECTION	49	0.890815	0.9212
Min SpO2	KEGG_PEROXISOME	61	0.869267	0.9254
Min SpO2	KEGG_NON_HOMOLOGOUS_END_JOINING	9	0.87474	0.926
Min SpO2	KEGG_COMPLEMENT_AND_COAGULATION_CASCADES	40	0.868858	0.9274
Min SpO2	KEGG_CELL_ADHESION_MOLECULES_CAMS	88	0.869928	0.9328
Min SpO2	KEGG_ALZHEIMERS_DISEASE	113	0.906635	0.9355
Min SpO2	KEGG_NEUROTROPHIN_SIGNALING_PATHWAY	97	0.92106	0.9446
Min SpO2	KEGG_TOLL_LIKE_RECEPTOR_SIGNALING_PATHWAY	69	0.940374	0.9624
Min SpO2	KEGG_PROXIMAL_TUBULE_BICARBONATE_RECLAMATION	14	0.939217	0.9677
Min SpO2	KEGG_ARACHIDONIC_ACID_METABOLISM	35	0.946292	0.9679
Min SpO2	KEGG_CYSTEINE_AND_METHIONINE_METABOLISM	26	0.936324	0.9695
Min SpO2	KEGG_GLYCOSAMINOGLYCAN_DEGRADATION	15	0.956097	0.9708
Min SpO2	KEGG_SPLICEOSOME	87	0.982206	0.9822
Min SpO2	KEGG_CHRONIC_MYELOID_LEUKEMIA	59	0.984424	0.9856
Per90	KEGG_PPAR_SIGNALING_PATHWAY	45	2.91351e-07	0.007
Per90	KEGG_RIBOSOME	63	4.27375e-06	0.0106
Per90	KEGG_FC_GAMMA_R_MEDIATED_PHAGOCYTOSIS	79	0.00020423	0.0135
Per90	KEGG_ASTHMA	22	6.13311e-08	0.0138
Per90	KEGG_VASOPRESSIN_REGULATED_WATER_REABSORPTION	29	0.000160203	0.0223
Per90	KEGG_COMPLEMENT_AND_COAGULATION_CASCADES	40	9.07007e-05	0.0255
Per90	KEGG_STEROID_HORMONE_BIOSYNTHESIS	18	6.81276e-05	0.0301
Per90	KEGG_INTESTINAL_IMMUNE_NETWORK_FOR_IGA_PRODUCTION	33	2.38611e-05	0.0414
Per90	KEGG_GLUTATHIONE_METABOLISM	36	0.000204802	0.051
Per90	KEGG_ALLOGRAFT_REJECTION	28	5.07633e-05	0.054
Per90	KEGG_OXIDATIVE_PHOSPHORYLATION	79	0.00342646	0.0555
Per90	KEGG_HOMOLOGOUS_RECOMBINATION	22	0.00156378	0.0561
Per90	KEGG_ALPHA_LINOLENIC_ACID_METABOLISM	7	2.11703e-05	0.0575
Per90	KEGG_TYPE_I_DIABETES_MELLITUS	30	5.2993e-05	0.0588
Per90	KEGG_AUTOIMMUNE_THYROID_DISEASE	31	9.55384e-05	0.062
Per90	KEGG_ETHER_LIPID_METABOLISM	20	0.00561566	0.064
Per90	KEGG_BIOSYNTHESIS_OF_UNSATURATED_FATTY_ACIDS	19	0.000139221	0.0736
Per90	KEGG_GRAFT_VERSUS_HOST_DISEASE	32	0.00018874	0.0771
Per90	KEGG_TAURINE_AND_HYPOTAURINE_METABOLISM	5	0.00375093	0.08
Per90	KEGG_RIG_I_LIKE_RECEPTOR_SIGNALING_PATHWAY	42	0.0188585	0.0881
Per90	KEGG_DORSO_VENTRAL_AXIS_FORMATION	18	0.00616983	0.0916
Per90	KEGG_VIRAL_MYOCARDITIS	50	0.000626488	0.0933
Per90	KEGG_OTHER_GLYCAN_DEGRADATION	14	0.000735665	0.0967
Per90	KEGG_ALDOSTERONE_REGULATED_SODIUM_REABSORPTION	26	0.00315485	0.1042
Per90	KEGG_PARKINSONS_DISEASE	79	0.0220022	0.1078
Per90	KEGG_PRION_DISEASES	16	0.0293378	0.1177
Per90	KEGG_LYSINE_DEGRADATION	34	0.0194197	0.1192
Per90	KEGG_STARCH_AND_SUCROSE_METABOLISM	24	0.00840147	0.1242
Per90	KEGG_GLYCOSPHINGOLIPID_BIOSYNTHESIS_LACTO_AND_NEOLACTO_SERIES	18	0.021763	0.1338
Per90	KEGG_PHENYLALANINE_METABOLISM	10	0.00561204	0.1368
Per90	KEGG_AMYOTROPHIC_LATERAL_SCLEROSIS_ALS	38	0.0269116	0.1389
Per90	KEGG_TASTE_TRANSDUCTION	18	0.0230341	0.1457
Per90	KEGG_RENIN_ANGIOTENSIN_SYSTEM	8	0.0200687	0.1509
Per90	KEGG_P53_SIGNALING_PATHWAY	58	0.0289331	0.1526
Per90	KEGG_PHOSPHATIDYLINOSITOL_SIGNALING_SYSTEM	58	0.0149622	0.1579
Per90	KEGG_ANTIGEN_PROCESSING_AND_PRESENTATION	58	0.00752224	0.1687
Per90	KEGG_RIBOFLAVIN_METABOLISM	11	0.00808715	0.1721
Per90	KEGG_NEUROACTIVE_LIGAND_RECEPTOR_INTERACTION	107	0.0228944	0.1815
Per90	KEGG_HYPERTROPHIC_CARDIOMYOPATHY_HCM	54	0.0487555	0.1897
Per90	KEGG_GAP_JUNCTION	57	0.0251196	0.1918
Per90	KEGG_NON_SMALL_CELL_LUNG_CANCER	45	0.119799	0.1918
Per90	KEGG_LEUKOCYTE_TRANSENDOTHELIAL_MIGRATION	69	0.0392142	0.1951
Per90	KEGG_LEISHMANIA_INFECTION	55	0.00851641	0.1997
Per90	KEGG_B_CELL_RECEPTOR_SIGNALING_PATHWAY	63	0.0894742	0.2198
Per90	KEGG_BUTANOATE_METABOLISM	23	0.0996691	0.2306
Per90	KEGG_RNA_DEGRADATION	47	0.111486	0.2306
Per90	KEGG_ARGININE_AND_PROLINE_METABOLISM	36	0.0449644	0.2316
Per90	KEGG_EPITHELIAL_CELL_SIGNALING_IN_HELICOBACTER_PYLORI_INFECTION	49	0.0841928	0.2406
Per90	KEGG_GLYOXYLATE_AND_DICARBOXYLATE_METABOLISM	12	0.0153259	0.2429
Per90	KEGG_SYSTEMIC_LUPUS_ERYTHEMATOSUS	68	0.0234941	0.2484
Per90	KEGG_GLYCEROLIPID_METABOLISM	36	0.0464336	0.2509
Per90	KEGG_PEROXISOME	61	0.0426218	0.2578
Per90	KEGG_SELENOAMINO_ACID_METABOLISM	22	0.0399023	0.2634
Per90	KEGG_MELANOMA	44	0.141163	0.2641
Per90	KEGG_AMINO_SUGAR_AND_NUCLEOTIDE_SUGAR_METABOLISM	41	0.0847336	0.2644
Per90	KEGG_CIRCADIAN_RHYTHM_MAMMAL	11	0.149101	0.2644
Per90	KEGG_PORPHYRIN_AND_CHLOROPHYLL_METABOLISM	20	0.174728	0.2764
Per90	KEGG_NICOTINATE_AND_NICOTINAMIDE_METABOLISM	19	0.0419577	0.2807
Per90	KEGG_RENAL_CELL_CARCINOMA	52	0.120912	0.2829
Per90	KEGG_GLIOMA	51	0.201906	0.2847
Per90	KEGG_FATTY_ACID_METABOLISM	28	0.10178	0.2904
Per90	KEGG_NOD_LIKE_RECEPTOR_SIGNALING_PATHWAY	43	0.0983609	0.2908
Per90	KEGG_DRUG_METABOLISM_OTHER_ENZYMES	21	0.0833694	0.2957
Per90	KEGG_INSULIN_SIGNALING_PATHWAY	101	0.137891	0.3052
Per90	KEGG_INOSITOL_PHOSPHATE_METABOLISM	41	0.139642	0.3054
Per90	KEGG_NON_HOMOLOGOUS_END_JOINING	9	0.0703071	0.3057
Per90	KEGG_TGF_BETA_SIGNALING_PATHWAY	63	0.114399	0.3066
Per90	KEGG_GLYCEROPHOSPHOLIPID_METABOLISM	55	0.0730927	0.3191
Per90	KEGG_N_GLYCAN_BIOSYNTHESIS	40	0.19074	0.3207
Per90	KEGG_ALZHEIMERS_DISEASE	113	0.151071	0.3211
Per90	KEGG_CARDIAC_MUSCLE_CONTRACTION	37	0.0913493	0.3231
Per90	KEGG_SMALL_CELL_LUNG_CANCER	62	0.230443	0.3282
Per90	KEGG_REGULATION_OF_ACTIN_CYTOSKELETON	139	0.144967	0.3376
Per90	KEGG_DRUG_METABOLISM_CYTOCHROME_P450	23	0.0497651	0.3385
Per90	KEGG_SPHINGOLIPID_METABOLISM	31	0.137332	0.3493
Per90	KEGG_VASCULAR_SMOOTH_MUSCLE_CONTRACTION	70	0.105077	0.3496
Per90	KEGG_MATURITY_ONSET_DIABETES_OF_THE_YOUNG	7	0.2888	0.3595
Per90	KEGG_VALINE_LEUCINE_AND_ISOLEUCINE_BIOSYNTHESIS	8	0.123055	0.3724
Per90	KEGG_HEMATOPOIETIC_CELL_LINEAGE	63	0.124206	0.379
Per90	KEGG_GNRH_SIGNALING_PATHWAY	63	0.213182	0.3877
Per90	KEGG_BLADDER_CANCER	35	0.243965	0.4
Per90	KEGG_O_GLYCAN_BIOSYNTHESIS	15	0.210725	0.4043
Per90	KEGG_ABC_TRANSPORTERS	27	0.137632	0.4058
Per90	KEGG_THYROID_CANCER	26	0.220306	0.4083
Per90	KEGG_ARACHIDONIC_ACID_METABOLISM	35	0.157238	0.4113
Per90	KEGG_GALACTOSE_METABOLISM	21	0.215232	0.412
Per90	KEGG_VEGF_SIGNALING_PATHWAY	55	0.278756	0.4185
Per90	KEGG_ARRHYTHMOGENIC_RIGHT_VENTRICULAR_CARDIOMYOPATHY_ARVC	50	0.168399	0.4191
Per90	KEGG_PROXIMAL_TUBULE_BICARBONATE_RECLAMATION	14	0.108694	0.4366
Per90	KEGG_BETA_ALANINE_METABOLISM	17	0.314901	0.4369
Per90	KEGG_CITRATE_CYCLE_TCA_CYCLE	19	0.317692	0.4383
Per90	KEGG_GLYCOSPHINGOLIPID_BIOSYNTHESIS_GANGLIO_SERIES	11	0.227739	0.4422
Per90	KEGG_PROPANOATE_METABOLISM	30	0.192857	0.4446
Per90	KEGG_PATHOGENIC_ESCHERICHIA_COLI_INFECTION	42	0.213041	0.4606
Per90	KEGG_RETINOL_METABOLISM	19	0.193555	0.4836
Per90	KEGG_TOLL_LIKE_RECEPTOR_SIGNALING_PATHWAY	69	0.274057	0.4837
Per90	KEGG_CYTOSOLIC_DNA_SENSING_PATHWAY	32	0.332993	0.4885
Per90	KEGG_TYPE_II_DIABETES_MELLITUS	33	0.406822	0.4905
Per90	KEGG_VIBRIO_CHOLERAE_INFECTION	34	0.256926	0.4927
Per90	KEGG_TERPENOID_BACKBONE_BIOSYNTHESIS	14	0.387498	0.496
Per90	KEGG_CELL_CYCLE	99	0.359854	0.4993
Per90	KEGG_OOCYTE_MEIOSIS	76	0.281931	0.5024
Per90	KEGG_PRIMARY_IMMUNODEFICIENCY	25	0.314185	0.5043
Per90	KEGG_PROTEIN_EXPORT	19	0.407048	0.5056
Per90	KEGG_PYRUVATE_METABOLISM	33	0.21604	0.5066
Per90	KEGG_NUCLEOTIDE_EXCISION_REPAIR	38	0.485892	0.5135
Per90	KEGG_MTOR_SIGNALING_PATHWAY	39	0.392691	0.5297
Per90	KEGG_STEROID_BIOSYNTHESIS	13	0.305547	0.5314
Per90	KEGG_HEDGEHOG_SIGNALING_PATHWAY	30	0.457857	0.5342
Per90	KEGG_CYSTEINE_AND_METHIONINE_METABOLISM	26	0.22654	0.5386
Per90	KEGG_CALCIUM_SIGNALING_PATHWAY	94	0.325264	0.5405
Per90	KEGG_ENDOCYTOSIS	142	0.32742	0.5411
Per90	KEGG_MELANOGENESIS	60	0.402201	0.5421
Per90	KEGG_GLYCOSPHINGOLIPID_BIOSYNTHESIS_GLOBO_SERIES	10	0.254137	0.5422
Per90	KEGG_GLYCOSAMINOGLYCAN_BIOSYNTHESIS_KERATAN_SULFATE	11	0.485786	0.5431
Per90	KEGG_CHEMOKINE_SIGNALING_PATHWAY	127	0.346619	0.5431
Per90	KEGG_PENTOSE_AND_GLUCURONATE_INTERCONVERSIONS	10	0.349735	0.5444
Per90	KEGG_FOCAL_ADHESION	136	0.365215	0.5488
Per90	KEGG_AXON_GUIDANCE	87	0.353699	0.5631
Per90	KEGG_GLYCOSYLPHOSPHATIDYLINOSITOL_GPI_ANCHOR_BIOSYNTHESIS	24	0.39849	0.5672
Per90	KEGG_CYTOKINE_CYTOKINE_RECEPTOR_INTERACTION	142	0.394351	0.5791
Per90	KEGG_NATURAL_KILLER_CELL_MEDIATED_CYTOTOXICITY	90	0.38852	0.5796
Per90	KEGG_ECM_RECEPTOR_INTERACTION	57	0.395896	0.5797
Per90	KEGG_SNARE_INTERACTIONS_IN_VESICULAR_TRANSPORT	31	0.380637	0.5905
Per90	KEGG_PROTEASOME	30	0.442095	0.5938
Per90	KEGG_MAPK_SIGNALING_PATHWAY	169	0.441062	0.5996
Per90	KEGG_NOTCH_SIGNALING_PATHWAY	40	0.491801	0.6101
Per90	KEGG_CELL_ADHESION_MOLECULES_CAMS	88	0.322939	0.6106
Per90	KEGG_LINOLEIC_ACID_METABOLISM	9	0.466912	0.6142
Per90	KEGG_PANCREATIC_CANCER	56	0.493608	0.6149
Per90	KEGG_PATHWAYS_IN_CANCER	220	0.437369	0.6201
Per90	KEGG_SULFUR_METABOLISM	9	0.311517	0.6247
Per90	KEGG_UBIQUITIN_MEDIATED_PROTEOLYSIS	106	0.428734	0.6378
Per90	KEGG_PROSTATE_CANCER	70	0.465124	0.6407
Per90	KEGG_NEUROTROPHIN_SIGNALING_PATHWAY	97	0.533708	0.6498
Per90	KEGG_DILATED_CARDIOMYOPATHY	56	0.515365	0.6605
Per90	KEGG_ENDOMETRIAL_CANCER	42	0.598422	0.6804
Per90	KEGG_HISTIDINE_METABOLISM	19	0.470688	0.6827
Per90	KEGG_ADIPOCYTOKINE_SIGNALING_PATHWAY	50	0.617518	0.7261
Per90	KEGG_REGULATION_OF_AUTOPHAGY	12	0.634802	0.7359
Per90	KEGG_ADHERENS_JUNCTION	57	0.554258	0.7409
Per90	KEGG_BASAL_TRANSCRIPTION_FACTORS	23	0.722216	0.7457
Per90	KEGG_HUNTINGTONS_DISEASE	120	0.607045	0.7459
Per90	KEGG_PRIMARY_BILE_ACID_BIOSYNTHESIS	8	0.568055	0.7474
Per90	KEGG_AMINOACYL_TRNA_BIOSYNTHESIS	37	0.590302	0.7484
Per90	KEGG_ACUTE_MYELOID_LEUKEMIA	46	0.601148	0.7513
Per90	KEGG_APOPTOSIS	62	0.681661	0.7613
Per90	KEGG_METABOLISM_OF_XENOBIOTICS_BY_CYTOCHROME_P450	27	0.534719	0.7623
Per90	KEGG_PYRIMIDINE_METABOLISM	78	0.625176	0.771
Per90	KEGG_ONE_CARBON_POOL_BY_FOLATE	16	0.614112	0.7797
Per90	KEGG_TYROSINE_METABOLISM	24	0.690686	0.7875
Per90	KEGG_FRUCTOSE_AND_MANNOSE_METABOLISM	26	0.65017	0.7891
Per90	KEGG_MISMATCH_REPAIR	20	0.742656	0.8166
Per90	KEGG_DNA_REPLICATION	32	0.772845	0.8227
Per90	KEGG_PANTOTHENATE_AND_COA_BIOSYNTHESIS	14	0.660449	0.8243
Per90	KEGG_CHRONIC_MYELOID_LEUKEMIA	59	0.816423	0.8411
Per90	KEGG_GLYCINE_SERINE_AND_THREONINE_METABOLISM	21	0.728564	0.8607
Per90	KEGG_COLORECTAL_CANCER	51	0.815812	0.8615
Per90	KEGG_ALANINE_ASPARTATE_AND_GLUTAMATE_METABOLISM	24	0.784954	0.8622
Per90	KEGG_GLYCOLYSIS_GLUCONEOGENESIS	38	0.779837	0.8635
Per90	KEGG_ASCORBATE_AND_ALDARATE_METABOLISM	8	0.848461	0.8707
Per90	KEGG_FOLATE_BIOSYNTHESIS	6	0.741871	0.8708
Per90	KEGG_PENTOSE_PHOSPHATE_PATHWAY	16	0.819624	0.8728
Per90	KEGG_ERBB_SIGNALING_PATHWAY	65	0.860966	0.8872
Per90	KEGG_PROGESTERONE_MEDIATED_OOCYTE_MATURATION	59	0.812646	0.8892
Per90	KEGG_TRYPTOPHAN_METABOLISM	27	0.815943	0.89
Per90	KEGG_T_CELL_RECEPTOR_SIGNALING_PATHWAY	86	0.887078	0.891
Per90	KEGG_TIGHT_JUNCTION	81	0.831476	0.899
Per90	KEGG_GLYCOSAMINOGLYCAN_BIOSYNTHESIS_HEPARAN_SULFATE	17	0.85491	0.91
Per90	KEGG_FC_EPSILON_RI_SIGNALING_PATHWAY	56	0.89707	0.9264
Per90	KEGG_JAK_STAT_SIGNALING_PATHWAY	83	0.921918	0.9382
Per90	KEGG_VALINE_LEUCINE_AND_ISOLEUCINE_DEGRADATION	37	0.91264	0.9415
Per90	KEGG_GLYCOSAMINOGLYCAN_DEGRADATION	15	0.92119	0.9458
Per90	KEGG_LYSOSOME	104	0.907499	0.9509
Per90	KEGG_NITROGEN_METABOLISM	17	0.930986	0.9519
Per90	KEGG_GLYCOSAMINOGLYCAN_BIOSYNTHESIS_CHONDROITIN_SULFATE	18	0.926663	0.9609
Per90	KEGG_OLFACTORY_TRANSDUCTION	18	0.945111	0.9618
Per90	KEGG_LONG_TERM_POTENTIATION	40	0.967081	0.978
Per90	KEGG_RNA_POLYMERASE	22	0.966086	0.9785
Per90	KEGG_LIMONENE_AND_PINENE_DEGRADATION	9	0.982087	0.9871
Per90	KEGG_SPLICEOSOME	87	0.984984	0.9877
Per90	KEGG_PURINE_METABOLISM	114	0.988063	0.9922
Per90	KEGG_BASAL_CELL_CARCINOMA	34	0.99135	0.9928
Per90	KEGG_BASE_EXCISION_REPAIR	28	0.991526	0.9949
Per90	KEGG_LONG_TERM_DEPRESSION	39	0.988187	0.9952
Per90	KEGG_WNT_SIGNALING_PATHWAY	95	0.997553	0.9984
