# Supplementary material for: Associations of variants In the hexokinase 1 and interleukin 18 receptor regions with oxyhemoglobin saturation during sleep
Source: PLoS Genet. 2019 Apr 16;15(4):e1007739. doi: 10.1371/journal.pgen.1007739 (PMC6467367; doi:10.1371/journal.pgen.1007739)
Supplement: S21 Table — MetaXcan gene-level results for DGN whole blood (S19 Table, all p-values) were used as input. MicroRNAs are curated by the Molecular Signatures Database (http://software.broadinstitute.org/gsea/msigdb/index.jsp). (XLS) [file pgen.1007739.s043.xls]

## Sheet: Table S21
Table S21. GIGSEA Micro RNA Enrichment in Whole Blood Analyses.
MetaXcan gene-level results for DGN whole blood (Table S19, all p-values) were used as input.
MicroRNAs are curated by the Molecular Signatures Database ( http://software.broadinstitute.org/gsea/msigdb/index.jsp ).
Phenotype	Term	Used Genes	Observed P-value	Empirical P-value
Avg SpO2	ATTACAT,MIR-380-3P	54	2.11463e-06	0.0058
Avg SpO2	TCTGATC,MIR-383	30	0.0014045	0.0068
Avg SpO2	CGCTGCT,MIR-503	15	6.03028e-07	0.0202
Avg SpO2	AAGCACT,MIR-520F	165	9.92383e-05	0.0324
Avg SpO2	AAAGACA,MIR-511	130	0.000624811	0.0511
Avg SpO2	AGGCACT,MIR-515-3P	58	0.0111077	0.0537
Avg SpO2	CGCAAAA,MIR-450	5	0.118617	0.0542
Avg SpO2	TACGGGT,MIR-99A,MIR-100,MIR-99B	18	7.22465e-05	0.0593
Avg SpO2	CTACTAG,MIR-325	11	0.00206342	0.0651
Avg SpO2	CCCACAT,MIR-299-3P	36	0.00104182	0.0727
Avg SpO2	TCCAGAG,MIR-518C	92	0.00484416	0.0759
Avg SpO2	ATGTCAC,MIR-489	47	0.000544187	0.076
Avg SpO2	AGCACTT,MIR-93,MIR-302A,MIR-302B,MIR-302C,MIR-302D,MIR-372,MIR-373,MIR-520E,MIR-520A,MIR-526B,MIR-520B,MIR-520C,MIR-520D	234	0.00295646	0.0761
Avg SpO2	CTAGGAA,MIR-384	40	0.00126769	0.0805
Avg SpO2	GTAAGAT,MIR-200A	28	0.0175933	0.084
Avg SpO2	AAAGGAT,MIR-501	84	0.0085663	0.0851
Avg SpO2	TTTTGAG,MIR-373	153	0.0067694	0.0861
Avg SpO2	GCTTGAA,MIR-498	66	0.00265725	0.0888
Avg SpO2	CACTGTG,MIR-128A,MIR-128B	224	0.00493849	0.09
Avg SpO2	ATGCTGC,MIR-103,MIR-107	128	0.00338748	0.0904
Avg SpO2	ACTGTGA,MIR-27A,MIR-27B	329	0.00375705	0.0921
Avg SpO2	GGGATGC,MIR-324-5P	34	0.0019432	0.0931
Avg SpO2	AGCGCTT,MIR-518F,MIR-518E,MIR-518A	12	0.0114369	0.0965
Avg SpO2	AAGCACA,MIR-218	259	0.00510447	0.0973
Avg SpO2	CAGCAGG,MIR-370	95	0.00824706	0.1092
Avg SpO2	TCTGGAC,MIR-198	62	0.018488	0.1162
Avg SpO2	TGTGTGA,MIR-377	140	0.00423496	0.1162
Avg SpO2	CCTGTGA,MIR-513	85	0.00223694	0.1169
Avg SpO2	GGCAGTG,MIR-324-3P	56	0.0103875	0.118
Avg SpO2	GTACTGT,MIR-101	165	0.00811487	0.1227
Avg SpO2	GCACTTT,MIR-17-5P,MIR-20A,MIR-106A,MIR-106B,MIR-20B,MIR-519D	426	0.0106974	0.1296
Avg SpO2	GCATTTG,MIR-105	113	0.0131408	0.1392
Avg SpO2	ACATATC,MIR-190	37	0.0319112	0.1445
Avg SpO2	GGTGAAG,MIR-412	45	0.00529114	0.153
Avg SpO2	AAGGGAT,MIR-188	54	0.0231639	0.1582
Avg SpO2	GACAATC,MIR-219	101	0.0338779	0.1608
Avg SpO2	AAACCAC,MIR-140	67	0.017245	0.162
Avg SpO2	CAGTATT,MIR-200B,MIR-200C,MIR-429	304	0.0126358	0.1724
Avg SpO2	GGCAGAC,MIR-346	22	0.061513	0.1781
Avg SpO2	GTACAGG,MIR-486	32	0.104971	0.18
Avg SpO2	ATGTAGC,MIR-221,MIR-222	81	0.0113968	0.1801
Avg SpO2	GTCAACC,MIR-380-5P	13	0.0671202	0.1878
Avg SpO2	AGTTCTC,MIR-146A,MIR-146B	33	0.126956	0.1905
Avg SpO2	AGCATTA,MIR-155	94	0.037046	0.2099
Avg SpO2	CTTTGCA,MIR-527	151	0.0765927	0.2102
Avg SpO2	GGCCAGT,MIR-193A,MIR-193B	56	0.031898	0.2117
Avg SpO2	GGGACCA,MIR-133A,MIR-133B	134	0.0234413	0.2204
Avg SpO2	ATGCTGG,MIR-338	78	0.0320101	0.221
Avg SpO2	ATCTTGC,MIR-31	54	0.0437615	0.2215
Avg SpO2	ATATGCA,MIR-448	128	0.0484015	0.227
Avg SpO2	ATGTACA,MIR-493	207	0.04966	0.2298
Avg SpO2	TGCCTTA,MIR-124A	391	0.0544234	0.2323
Avg SpO2	GCAAGGA,MIR-502	50	0.017604	0.2335
Avg SpO2	GGCAGCT,MIR-22	166	0.062138	0.2391
Avg SpO2	ACTGCAG,MIR-17-3P	72	0.054557	0.2448
Avg SpO2	TCATCTC,MIR-143	107	0.0780127	0.2594
Avg SpO2	ACAGGGT,MIR-10A,MIR-10B	76	0.0600504	0.2646
Avg SpO2	GACTGTT,MIR-212,MIR-132	110	0.0663795	0.2674
Avg SpO2	CTATGCA,MIR-153	147	0.116148	0.2786
Avg SpO2	GGGCATT,MIR-365	75	0.0737428	0.2831
Avg SpO2	GCTGAGT,MIR-512-5P	32	0.0760176	0.2924
Avg SpO2	CCTGCTG,MIR-214	171	0.105028	0.2964
Avg SpO2	ACACTCC,MIR-122A	50	0.102207	0.2976
Avg SpO2	GTCTACC,MIR-379	10	0.118727	0.2987
Avg SpO2	ACCATTT,MIR-522	106	0.0902132	0.3193
Avg SpO2	GCGCTTT,MIR-518B,MIR-518C,MIR-518D	12	0.200441	0.3232
Avg SpO2	AGGTGCA,MIR-500	55	0.0840617	0.3283
Avg SpO2	ATAACCT,MIR-154	34	0.0980022	0.3293
Avg SpO2	ACGCACA,MIR-210	6	0.158394	0.3378
Avg SpO2	AGGGCAG,MIR-18A	91	0.115905	0.3385
Avg SpO2	TGTATGA,MIR-485-3P	105	0.0982291	0.3443
Avg SpO2	ACCGAGC,MIR-423	5	0.0256327	0.3508
Avg SpO2	CACGTTT,MIR-302A	16	0.389017	0.3524
Avg SpO2	AGTCTTA,MIR-499	47	0.168171	0.3531
Avg SpO2	GTATTAT,MIR-369-3P	119	0.156785	0.3582
Avg SpO2	AAGCCAT,MIR-135A,MIR-135B	233	0.117207	0.3641
Avg SpO2	GCAAAAA,MIR-129	119	0.102692	0.3728
Avg SpO2	ACTGCCT,MIR-34B	145	0.159972	0.3742
Avg SpO2	GAGCCTG,MIR-484	70	0.186361	0.3789
Avg SpO2	CTCTATG,MIR-368	25	0.236613	0.3865
Avg SpO2	CAGGTCC,MIR-492	47	0.222414	0.3908
Avg SpO2	TCTGATA,MIR-361	55	0.177062	0.3939
Avg SpO2	AAGTCCA,MIR-422B,MIR-422A	39	0.163213	0.3971
Avg SpO2	CAGCACT,MIR-512-3P	101	0.232696	0.3999
Avg SpO2	TTGCCAA,MIR-182	216	0.13972	0.4005
Avg SpO2	CCCAGAG,MIR-326	100	0.1589	0.4007
Avg SpO2	TGCACTG,MIR-148A,MIR-152,MIR-148B	215	0.184669	0.4037
Avg SpO2	CCATCCA,MIR-432	35	0.165178	0.4122
Avg SpO2	ACAACCT,MIR-453	29	0.0763734	0.4199
Avg SpO2	TCCAGAT,MIR-516-5P	73	0.189025	0.4279
Avg SpO2	GTGTCAA,MIR-514	39	0.254318	0.4279
Avg SpO2	GTGACTT,MIR-224	112	0.230184	0.4293
Avg SpO2	ATGTTTC,MIR-494	105	0.175292	0.4301
Avg SpO2	CTCCAAG,MIR-432	65	0.202324	0.4314
Avg SpO2	GTCTTCC,MIR-7	109	0.226486	0.434
Avg SpO2	AGTCTAG,MIR-151	15	0.184112	0.4348
Avg SpO2	AAAGGGA,MIR-204,MIR-211	151	0.246221	0.4385
Avg SpO2	TAATAAT,MIR-126	121	0.227102	0.439
Avg SpO2	CTGTTAC,MIR-194	77	0.303567	0.4513
Avg SpO2	AGTCAGC,MIR-345	40	0.315855	0.4522
Avg SpO2	TAGAACC,MIR-182	25	0.342019	0.4602
Avg SpO2	CACTTTG,MIR-520G,MIR-520H	151	0.190608	0.4674
Avg SpO2	ACACTGG,MIR-199A,MIR-199B	111	0.223833	0.4758
Avg SpO2	GTGGTGA,MIR-197	42	0.183295	0.4769
Avg SpO2	GTGCCTT,MIR-506	514	0.216008	0.4814
Avg SpO2	AACTGGA,MIR-145	173	0.267499	0.4827
Avg SpO2	GCGCCTT,MIR-525,MIR-524	10	0.355142	0.4873
Avg SpO2	CTACTGT,MIR-199A	125	0.268934	0.4902
Avg SpO2	AGCGCAG,MIR-191	5	0.627427	0.494
Avg SpO2	TAATGTG,MIR-323	105	0.246396	0.4965
Avg SpO2	GTTAAAG,MIR-302B	44	0.238598	0.4976
Avg SpO2	TACTTGA,MIR-26A,MIR-26B	198	0.232675	0.5085
Avg SpO2	CTACCTC,LET-7A,LET-7B,LET-7C,LET-7D,LET-7E,LET-7F,MIR-98,LET-7G,LET-7I	239	0.248144	0.5157
Avg SpO2	GGCACTT,MIR-519E	76	0.288848	0.5187
Avg SpO2	TGGTGCT,MIR-29A,MIR-29B,MIR-29C	341	0.245705	0.5219
Avg SpO2	TATCTGG,MIR-488	44	0.230416	0.5227
Avg SpO2	CAGCCTC,MIR-485-5P	99	0.267221	0.5264
Avg SpO2	CAGTCAC,MIR-134	28	0.319947	0.5274
Avg SpO2	GAGACTG,MIR-452	61	0.405681	0.5326
Avg SpO2	ACTTTAT,MIR-142-5P	194	0.330529	0.5331
Avg SpO2	TGCAAAC,MIR-452	60	0.327236	0.5396
Avg SpO2	GTTTGTT,MIR-495	152	0.366141	0.5398
Avg SpO2	GCAAGAC,MIR-431	25	0.312343	0.5414
Avg SpO2	GGCGGCA,MIR-371	4	0.559564	0.5455
Avg SpO2	CAGCTTT,MIR-320	160	0.356226	0.5463
Avg SpO2	CCTGAGT,MIR-510	28	0.352804	0.5469
Avg SpO2	GCACCTT,MIR-18A,MIR-18B	88	0.368848	0.5509
Avg SpO2	GTGTGAG,MIR-342	46	0.249081	0.5572
Avg SpO2	GTTATAT,MIR-410	55	0.344518	0.5624
Avg SpO2	CCAGGTT,MIR-490	40	0.440882	0.563
Avg SpO2	TTCCGTT,MIR-191	17	0.335739	0.5712
Avg SpO2	ATGCAGT,MIR-217	68	0.334631	0.5726
Avg SpO2	GGATCCG,MIR-127	8	0.361761	0.5731
Avg SpO2	GTGCAAT,MIR-25,MIR-32,MIR-92,MIR-363,MIR-367	216	0.335527	0.5754
Avg SpO2	ACCAAAG,MIR-9	343	0.372309	0.5835
Avg SpO2	CGTCTTA,MIR-208	6	0.340759	0.5925
Avg SpO2	TTTGTAG,MIR-520D	218	0.385103	0.5992
Avg SpO2	CTCAAGA,MIR-526B	43	0.395115	0.6082
Avg SpO2	TGCACGA,MIR-517A,MIR-517C	13	0.453065	0.6141
Avg SpO2	TGCACTT,MIR-519C,MIR-519B,MIR-519A	292	0.386815	0.615
Avg SpO2	CTCTAGA,MIR-526C,MIR-518F,MIR-526A	30	0.48236	0.618
Avg SpO2	AGGGCCA,MIR-328	56	0.391664	0.6314
Avg SpO2	TCTATGA,MIR-376A,MIR-376B	58	0.404837	0.6344
Avg SpO2	TTTGCAG,MIR-518A-2	137	0.458538	0.6359
Avg SpO2	GAGCTGG,MIR-337	104	0.468807	0.6397
Avg SpO2	CTGAGCC,MIR-24	140	0.388925	0.6398
Avg SpO2	CAATGCA,MIR-33	54	0.47583	0.6422
Avg SpO2	TGAGATT,MIR-216	65	0.488524	0.6501
Avg SpO2	ATGAAGG,MIR-205	116	0.418254	0.6579
Avg SpO2	CACTGCC,MIR-34A,MIR-34C,MIR-449	196	0.457952	0.6636
Avg SpO2	GCTCTTG,MIR-335	62	0.505331	0.6642
Avg SpO2	CAAGGAT,MIR-362	41	0.465539	0.6651
Avg SpO2	CCAGGGG,MIR-331	63	0.49369	0.6837
Avg SpO2	ACCAATC,MIR-509	19	0.663082	0.6863
Avg SpO2	TATTATA,MIR-374	179	0.501241	0.6885
Avg SpO2	TCTAGAG,MIR-517	23	0.490914	0.6888
Avg SpO2	ACAACTT,MIR-382	42	0.481115	0.6953
Avg SpO2	TGTTTAC,MIR-30A-5P,MIR-30C,MIR-30D,MIR-30B,MIR-30E-5P	385	0.527806	0.7029
Avg SpO2	TAGGTCA,MIR-192,MIR-215	26	0.561963	0.7053
Avg SpO2	AATGGAG,MIR-136	41	0.52055	0.7077
Avg SpO2	ATAAGCT,MIR-21	78	0.6389	0.7084
Avg SpO2	AGGAAGC,MIR-516-3P	82	0.492842	0.7169
Avg SpO2	AACATTC,MIR-409-3P	98	0.568099	0.7267
Avg SpO2	ACTGTAG,MIR-139	78	0.631531	0.7331
Avg SpO2	ATGTTAA,MIR-302C	156	0.613475	0.7457
Avg SpO2	CAGTGTT,MIR-141,MIR-200A	205	0.565257	0.7585
Avg SpO2	TCTCTCC,MIR-185	73	0.614066	0.7655
Avg SpO2	GTGCCAT,MIR-183	125	0.589801	0.7669
Avg SpO2	GGCACAT,MIR-455	37	0.689207	0.7677
Avg SpO2	AGGAGTG,MIR-483	44	0.688953	0.7685
Avg SpO2	TTTGCAC,MIR-19A,MIR-19B	348	0.635707	0.7731
Avg SpO2	ATACCTC,MIR-202	124	0.687503	0.7736
Avg SpO2	CTTGTAT,MIR-381	134	0.643049	0.7755
Avg SpO2	AAGCAAT,MIR-137	128	0.632342	0.7826
Avg SpO2	TAGCTTT,MIR-9	143	0.641458	0.7828
Avg SpO2	CTCTGGA,MIR-520A,MIR-525	97	0.678937	0.7854
Avg SpO2	GGGGCCC,MIR-296	45	0.762368	0.7892
Avg SpO2	CTTTGTA,MIR-524	290	0.645667	0.7899
Avg SpO2	ATCATGA,MIR-433	82	0.636275	0.797
Avg SpO2	GGTAACC,MIR-409-5P	18	0.694949	0.8038
Avg SpO2	ATGCACG,MIR-517B	8	0.839111	0.8087
Avg SpO2	ACTACCT,MIR-196A,MIR-196B	82	0.722193	0.8115
Avg SpO2	ACTGAAA,MIR-30A-3P,MIR-30E-3P	116	0.711725	0.8156
Avg SpO2	GTAGGCA,MIR-189	17	0.777333	0.8163
Avg SpO2	ATAGGAA,MIR-202	71	0.705545	0.824
Avg SpO2	GTATGAT,MIR-154,MIR-487	47	0.748836	0.8434
Avg SpO2	TTGCACT,MIR-130A,MIR-301,MIR-130B	284	0.77111	0.8446
Avg SpO2	AGCTCCT,MIR-28	59	0.733423	0.8448
Avg SpO2	AATGTGA,MIR-23A,MIR-23B	270	0.762009	0.8507
Avg SpO2	CAGGGTC,MIR-504	50	0.772655	0.8566
Avg SpO2	TGCTGCT,MIR-15A,MIR-16,MIR-15B,MIR-195,MIR-424,MIR-497	379	0.785828	0.8648
Avg SpO2	ATACTGT,MIR-144	124	0.802982	0.8676
Avg SpO2	GTGCAAA,MIR-507	75	0.804759	0.8692
Avg SpO2	ACACTAC,MIR-142-3P	92	0.804915	0.8742
Avg SpO2	AACGGTT,MIR-451	10	0.820709	0.8765
Avg SpO2	GTCAGGA,MIR-378	35	0.809961	0.886
Avg SpO2	CTCAGGG,MIR-125B,MIR-125A	239	0.819884	0.8963
Avg SpO2	GGTGTGT,MIR-329	61	0.823598	0.9008
Avg SpO2	GTCGATC,MIR-369-5P	3	0.871281	0.903
Avg SpO2	GTGTTGA,MIR-505	67	0.876346	0.905
Avg SpO2	TTGGAGA,MIR-515-5P,MIR-519E	99	0.864593	0.907
Avg SpO2	AACTGAC,MIR-223	62	0.832955	0.9081
Avg SpO2	GTAAACC,MIR-299-5P	29	0.831524	0.9141
Avg SpO2	GTGCCAA,MIR-96	206	0.894561	0.9276
Avg SpO2	TGAATGT,MIR-181A,MIR-181B,MIR-181C,MIR-181D	312	0.884085	0.9279
Avg SpO2	CGGTGTG,MIR-220	4	0.951439	0.9279
Avg SpO2	CATTTCA,MIR-203	186	0.895594	0.9336
Avg SpO2	CCACACA,MIR-147	42	0.91707	0.9358
Avg SpO2	ACATTCC,MIR-1,MIR-206	211	0.901656	0.9359
Avg SpO2	ATTCTTT,MIR-186	165	0.919277	0.9552
Avg SpO2	TCCCCAC,MIR-491	41	0.934742	0.957
Avg SpO2	TGCTTTG,MIR-330	197	0.928963	0.9576
Avg SpO2	CATGTAA,MIR-496	113	0.933135	0.9577
Avg SpO2	TCGATGG,MIR-213	5	0.968243	0.9665
Avg SpO2	GACAGGG,MIR-339	47	0.956136	0.9679
Avg SpO2	TACAATC,MIR-508	35	0.945218	0.9712
Avg SpO2	GAGCCAG,MIR-149	89	0.967481	0.9792
Avg SpO2	TCCGTCC,MIR-184	8	0.96634	0.9823
Avg SpO2	CACCAGC,MIR-138	152	0.975542	0.9848
Avg SpO2	TTGGGAG,MIR-150	63	0.989205	0.9922
Avg SpO2	AGTGCGT,MIR-521	1	0.83921	NA
Min SpO2	CTTTGTA,MIR-524	291	2.71387e-10	0.0002
Min SpO2	AAACCAC,MIR-140	67	1.16359e-06	0.0045
Min SpO2	GTAAGAT,MIR-200A	28	8.0977e-05	0.0049
Min SpO2	ACATATC,MIR-190	37	0.000295796	0.0132
Min SpO2	CTCTGGA,MIR-520A,MIR-525	97	0.000210913	0.0158
Min SpO2	GGCACAT,MIR-455	37	0.00158876	0.0198
Min SpO2	ATCTTGC,MIR-31	54	0.000352951	0.0309
Min SpO2	CCTGTGA,MIR-513	85	5.19482e-05	0.0365
Min SpO2	CCAGGTT,MIR-490	40	0.00637786	0.044
Min SpO2	CTACTGT,MIR-199A	125	0.00173077	0.0475
Min SpO2	CCTGCTG,MIR-214	171	0.00331773	0.0615
Min SpO2	CTGTTAC,MIR-194	77	0.0105189	0.0618
Min SpO2	ACATTCC,MIR-1,MIR-206	211	0.00599279	0.062
Min SpO2	ACCAATC,MIR-509	19	0.0420466	0.068
Min SpO2	CAGTATT,MIR-200B,MIR-200C,MIR-429	305	0.000971397	0.0702
Min SpO2	CGCAAAA,MIR-450	5	0.153916	0.0728
Min SpO2	ATAACCT,MIR-154	34	0.00237346	0.0745
Min SpO2	AAAGACA,MIR-511	130	0.00240293	0.0753
Min SpO2	GGCACTT,MIR-519E	76	0.00347202	0.0782
Min SpO2	TATCTGG,MIR-488	44	0.00152998	0.0898
Min SpO2	CTACTAG,MIR-325	11	0.00483616	0.0907
Min SpO2	TGAATGT,MIR-181A,MIR-181B,MIR-181C,MIR-181D	312	0.00488151	0.0913
Min SpO2	ATGTCAC,MIR-489	47	0.0010367	0.092
Min SpO2	TGCTTTG,MIR-330	197	0.00421547	0.093
Min SpO2	GCGCCTT,MIR-525,MIR-524	10	0.0263022	0.0963
Min SpO2	ATGCTGG,MIR-338	78	0.00369195	0.0967
Min SpO2	TCTGATC,MIR-383	30	0.059778	0.1013
Min SpO2	ATTCTTT,MIR-186	165	0.00389971	0.1014
Min SpO2	TGTTTAC,MIR-30A-5P,MIR-30C,MIR-30D,MIR-30B,MIR-30E-5P	385	0.00649583	0.1025
Min SpO2	ATGAAGG,MIR-205	116	0.00288554	0.1051
Min SpO2	TAGCTTT,MIR-9	143	0.00529855	0.1097
Min SpO2	TCCAGAG,MIR-518C	92	0.0135471	0.1132
Min SpO2	AGTCTTA,MIR-499	48	0.0225211	0.1228
Min SpO2	CGCTGCT,MIR-503	15	0.00205875	0.1313
Min SpO2	TTGCACT,MIR-130A,MIR-301,MIR-130B	285	0.0239811	0.1342
Min SpO2	AGGTGCA,MIR-500	55	0.00924799	0.1415
Min SpO2	TTGGAGA,MIR-515-5P,MIR-519E	99	0.0248824	0.1416
Min SpO2	GGTGTGT,MIR-329	61	0.0121329	0.1426
Min SpO2	GAGCCAG,MIR-149	89	0.0217174	0.147
Min SpO2	TGTGTGA,MIR-377	141	0.00772697	0.1475
Min SpO2	CGTCTTA,MIR-208	6	0.00935033	0.1479
Min SpO2	AGTCTAG,MIR-151	15	0.0132614	0.1538
Min SpO2	AGCTCCT,MIR-28	59	0.0134621	0.1569
Min SpO2	ACGCACA,MIR-210	6	0.0372453	0.1613
Min SpO2	GCTCTTG,MIR-335	62	0.029142	0.1671
Min SpO2	GTAAACC,MIR-299-5P	29	0.00920411	0.1724
Min SpO2	ACACTAC,MIR-142-3P	92	0.0369516	0.1733
Min SpO2	TCCGTCC,MIR-184	8	0.0157389	0.174
Min SpO2	TCTATGA,MIR-376A,MIR-376B	58	0.0250329	0.1778
Min SpO2	CTTGTAT,MIR-381	134	0.0365076	0.1831
Min SpO2	CCATCCA,MIR-432	35	0.0253063	0.1838
Min SpO2	GTGTCAA,MIR-514	39	0.0540331	0.1969
Min SpO2	AATGTGA,MIR-23A,MIR-23B	270	0.0428426	0.1981
Min SpO2	AGGCACT,MIR-515-3P	58	0.0930611	0.1999
Min SpO2	TGCACTT,MIR-519C,MIR-519B,MIR-519A	292	0.0311616	0.2031
Min SpO2	TCCAGAT,MIR-516-5P	73	0.0295117	0.2033
Min SpO2	CACTTTG,MIR-520G,MIR-520H	151	0.0217027	0.2081
Min SpO2	GGGGCCC,MIR-296	45	0.146602	0.21
Min SpO2	CATTTCA,MIR-203	186	0.0482953	0.2117
Min SpO2	GTGTTGA,MIR-505	67	0.105377	0.2166
Min SpO2	ATAGGAA,MIR-202	71	0.0355468	0.2218
Min SpO2	AGGGCAG,MIR-18A	91	0.0501498	0.2321
Min SpO2	GTCTTCC,MIR-7	109	0.0634591	0.2353
Min SpO2	GTGCCTT,MIR-506	514	0.0379189	0.2414
Min SpO2	CAGGTCC,MIR-492	47	0.0919654	0.2434
Min SpO2	GTTTGTT,MIR-495	152	0.0915732	0.2451
Min SpO2	CTTTGCA,MIR-527	152	0.0952768	0.2466
Min SpO2	GTCGATC,MIR-369-5P	3	0.120387	0.2492
Min SpO2	GTATTAT,MIR-369-3P	120	0.0776775	0.2508
Min SpO2	ACAACTT,MIR-382	42	0.0325001	0.2528
Min SpO2	GCACTTT,MIR-17-5P,MIR-20A,MIR-106A,MIR-106B,MIR-20B,MIR-519D	426	0.0577355	0.2577
Min SpO2	ATGCTGC,MIR-103,MIR-107	128	0.0429498	0.258
Min SpO2	ATGTACA,MIR-493	207	0.0680403	0.2626
Min SpO2	CCCAGAG,MIR-326	100	0.059872	0.267
Min SpO2	GCATTTG,MIR-105	113	0.0630667	0.267
Min SpO2	ATTACAT,MIR-380-3P	54	0.054152	0.2685
Min SpO2	GTATGAT,MIR-154,MIR-487	48	0.0832749	0.2754
Min SpO2	AGTGCGT,MIR-521	1	0.604453	0.2759
Min SpO2	ATGTAGC,MIR-221,MIR-222	82	0.0409336	0.2809
Min SpO2	AAGGGAT,MIR-188	54	0.0882322	0.2852
Min SpO2	GTACAGG,MIR-486	32	0.20407	0.2876
Min SpO2	AAGCACA,MIR-218	260	0.070478	0.2909
Min SpO2	GCTGAGT,MIR-512-5P	32	0.0798864	0.2935
Min SpO2	GTGCAAT,MIR-25,MIR-32,MIR-92,MIR-363,MIR-367	217	0.0779708	0.2937
Min SpO2	CCAGGGG,MIR-331	63	0.0678613	0.2937
Min SpO2	CTGAGCC,MIR-24	140	0.0609085	0.3019
Min SpO2	GACAATC,MIR-219	101	0.122444	0.3025
Min SpO2	TAGGTCA,MIR-192,MIR-215	27	0.11518	0.3067
Min SpO2	CAGTGTT,MIR-141,MIR-200A	206	0.0666285	0.3152
Min SpO2	ACTACCT,MIR-196A,MIR-196B	82	0.137579	0.3198
Min SpO2	ACAGGGT,MIR-10A,MIR-10B	76	0.0954649	0.325
Min SpO2	AAGTCCA,MIR-422B,MIR-422A	39	0.103169	0.3277
Min SpO2	CCACACA,MIR-147	43	0.186113	0.329
Min SpO2	CACGTTT,MIR-302A	16	0.364911	0.3324
Min SpO2	CTATGCA,MIR-153	147	0.158989	0.3346
Min SpO2	CATGTAA,MIR-496	113	0.148773	0.3489
Min SpO2	GTACTGT,MIR-101	165	0.118066	0.3587
Min SpO2	AAGCAAT,MIR-137	128	0.113512	0.3605
Min SpO2	AGTCAGC,MIR-345	40	0.226137	0.376
Min SpO2	TGTATGA,MIR-485-3P	106	0.121715	0.3795
Min SpO2	GAGCCTG,MIR-484	70	0.182114	0.3798
Min SpO2	AACTGAC,MIR-223	62	0.122074	0.382
Min SpO2	ACTGAAA,MIR-30A-3P,MIR-30E-3P	117	0.162492	0.3864
Min SpO2	ATACTGT,MIR-144	125	0.208595	0.3888
Min SpO2	ACACTCC,MIR-122A	50	0.166679	0.3922
Min SpO2	TTTGTAG,MIR-520D	218	0.167872	0.3948
Min SpO2	GGGACCA,MIR-133A,MIR-133B	134	0.112362	0.4017
Min SpO2	AGCGCAG,MIR-191	5	0.541837	0.4018
Min SpO2	GGGATGC,MIR-324-5P	34	0.134945	0.4222
Min SpO2	TGCAAAC,MIR-452	61	0.206176	0.4255
Min SpO2	GCAAGGA,MIR-502	50	0.112527	0.4265
Min SpO2	AGCGCTT,MIR-518F,MIR-518E,MIR-518A	12	0.238614	0.4417
Min SpO2	AGTTCTC,MIR-146A,MIR-146B	33	0.363069	0.445
Min SpO2	TGCACTG,MIR-148A,MIR-152,MIR-148B	215	0.231061	0.4481
Min SpO2	ACAACCT,MIR-453	29	0.0948721	0.4483
Min SpO2	GTGCCAT,MIR-183	125	0.177946	0.4532
Min SpO2	CAAGGAT,MIR-362	41	0.215009	0.4585
Min SpO2	ATCATGA,MIR-433	82	0.175183	0.4616
Min SpO2	CAGCACT,MIR-512-3P	101	0.314543	0.4717
Min SpO2	AAAGGGA,MIR-204,MIR-211	151	0.290654	0.4779
Min SpO2	GCACCTT,MIR-18A,MIR-18B	88	0.291521	0.4823
Min SpO2	AGCACTT,MIR-93,MIR-302A,MIR-302B,MIR-302C,MIR-302D,MIR-372,MIR-373,MIR-520E,MIR-520A,MIR-526B,MIR-520B,MIR-520C,MIR-520D	234	0.231108	0.4828
Min SpO2	AGGAAGC,MIR-516-3P	83	0.19326	0.487
Min SpO2	GGTGAAG,MIR-412	45	0.179964	0.4876
Min SpO2	TCTCTCC,MIR-185	73	0.235608	0.4878
Min SpO2	TCTGGAC,MIR-198	62	0.301319	0.4933
Min SpO2	GGCAGAC,MIR-346	22	0.351255	0.4993
Min SpO2	GGATCCG,MIR-127	8	0.270093	0.5032
Min SpO2	TTCCGTT,MIR-191	17	0.263852	0.5077
Min SpO2	CCTGAGT,MIR-510	28	0.296894	0.5109
Min SpO2	TCTGATA,MIR-361	55	0.296793	0.5169
Min SpO2	AAGCACT,MIR-520F	165	0.234224	0.517
Min SpO2	TTGCCAA,MIR-182	216	0.263282	0.5196
Min SpO2	ACCGAGC,MIR-423	5	0.133716	0.5212
Min SpO2	TACAATC,MIR-508	35	0.267252	0.522
Min SpO2	GTGACTT,MIR-224	112	0.332579	0.5249
Min SpO2	ATGCAGT,MIR-217	68	0.291907	0.536
Min SpO2	ACACTGG,MIR-199A,MIR-199B	111	0.298057	0.5435
Min SpO2	CAGTCAC,MIR-134	28	0.349992	0.5464
Min SpO2	GACTGTT,MIR-212,MIR-132	111	0.335908	0.5546
Min SpO2	AAGCCAT,MIR-135A,MIR-135B	233	0.316503	0.5578
Min SpO2	GTCTACC,MIR-379	10	0.389283	0.5602
Min SpO2	ACTGTGA,MIR-27A,MIR-27B	329	0.31808	0.5609
Min SpO2	AACTGGA,MIR-145	173	0.371024	0.5702
Min SpO2	CTCTAGA,MIR-526C,MIR-518F,MIR-526A	30	0.418849	0.5704
Min SpO2	AGCATTA,MIR-155	94	0.350833	0.5747
Min SpO2	ACTTTAT,MIR-142-5P	194	0.375293	0.5783
Min SpO2	CCCACAT,MIR-299-3P	36	0.308943	0.5801
Min SpO2	TTTGCAG,MIR-518A-2	137	0.404885	0.5917
Min SpO2	ATATGCA,MIR-448	128	0.426428	0.6124
Min SpO2	CTAGGAA,MIR-384	40	0.357329	0.6161
Min SpO2	GTTATAT,MIR-410	55	0.415155	0.6198
Min SpO2	ATGTTAA,MIR-302C	156	0.445451	0.6236
Min SpO2	GGCCAGT,MIR-193A,MIR-193B	56	0.419272	0.6474
Min SpO2	ACTGTAG,MIR-139	79	0.523683	0.6496
Min SpO2	GACAGGG,MIR-339	47	0.498446	0.651
Min SpO2	ATGTTTC,MIR-494	105	0.440746	0.6515
Min SpO2	GGCAGTG,MIR-324-3P	56	0.480799	0.6682
Min SpO2	CTCAGGG,MIR-125B,MIR-125A	239	0.448316	0.6691
Min SpO2	TAATGTG,MIR-323	106	0.45165	0.6709
Min SpO2	TAGAACC,MIR-182	25	0.588194	0.6741
Min SpO2	GCAAGAC,MIR-431	25	0.48284	0.681
Min SpO2	TTTGCAC,MIR-19A,MIR-19B	349	0.493034	0.6843
Min SpO2	GTGGTGA,MIR-197	42	0.461765	0.6912
Min SpO2	GTAGGCA,MIR-189	17	0.629729	0.6915
Min SpO2	AGGAGTG,MIR-483	44	0.602052	0.6937
Min SpO2	CAATGCA,MIR-33	54	0.550442	0.7003
Min SpO2	CAGCCTC,MIR-485-5P	99	0.519393	0.7174
Min SpO2	CACCAGC,MIR-138	153	0.539154	0.7243
Min SpO2	GTGCAAA,MIR-507	75	0.616942	0.7384
Min SpO2	GCTTGAA,MIR-498	67	0.5503	0.7387
Min SpO2	TCATCTC,MIR-143	107	0.607115	0.7393
Min SpO2	CAGCTTT,MIR-320	160	0.603948	0.7418
Min SpO2	GTGTGAG,MIR-342	46	0.553254	0.7622
Min SpO2	TGAGATT,MIR-216	65	0.652399	0.7627
Min SpO2	GAGACTG,MIR-452	61	0.686401	0.7699
Min SpO2	TGGTGCT,MIR-29A,MIR-29B,MIR-29C	341	0.586045	0.7763
Min SpO2	GTGCCAA,MIR-96	206	0.667532	0.7795
Min SpO2	GCAAAAA,MIR-129	119	0.625775	0.7891
Min SpO2	ATGCACG,MIR-517B	9	0.837171	0.7963
Min SpO2	CGGTGTG,MIR-220	4	0.861611	0.7987
Min SpO2	CTCAAGA,MIR-526B	43	0.676355	0.7993
Min SpO2	GTTAAAG,MIR-302B	44	0.671567	0.8053
Min SpO2	CACTGTG,MIR-128A,MIR-128B	224	0.679753	0.8083
Min SpO2	CTACCTC,LET-7A,LET-7B,LET-7C,LET-7D,LET-7E,LET-7F,MIR-98,LET-7G,LET-7I	239	0.677611	0.8164
Min SpO2	GGCGGCA,MIR-371	4	0.823968	0.8171
Min SpO2	GAGCTGG,MIR-337	104	0.739216	0.8209
Min SpO2	GGTAACC,MIR-409-5P	18	0.746574	0.8304
Min SpO2	GCGCTTT,MIR-518B,MIR-518C,MIR-518D	12	0.785082	0.8343
Min SpO2	ACTGCAG,MIR-17-3P	72	0.73248	0.8343
Min SpO2	TGCCTTA,MIR-124A	391	0.757474	0.8414
Min SpO2	AATGGAG,MIR-136	41	0.730138	0.8435
Min SpO2	TACTTGA,MIR-26A,MIR-26B	198	0.73201	0.856
Min SpO2	TACGGGT,MIR-99A,MIR-100,MIR-99B	18	0.722863	0.8676
Min SpO2	TTTTGAG,MIR-373	153	0.804678	0.8752
Min SpO2	AAAGGAT,MIR-501	84	0.806431	0.8771
Min SpO2	CTCTATG,MIR-368	25	0.82858	0.8811
Min SpO2	AGGGCCA,MIR-328	56	0.797332	0.8821
Min SpO2	ACCATTT,MIR-522	106	0.80743	0.8836
Min SpO2	ACTGCCT,MIR-34B	145	0.823593	0.8863
Min SpO2	ACCAAAG,MIR-9	343	0.82382	0.8891
Min SpO2	TGCTGCT,MIR-15A,MIR-16,MIR-15B,MIR-195,MIR-424,MIR-497	379	0.818067	0.8915
Min SpO2	CAGGGTC,MIR-504	50	0.841493	0.8975
Min SpO2	GGCAGCT,MIR-22	166	0.841251	0.9013
Min SpO2	AACATTC,MIR-409-3P	98	0.876097	0.926
Min SpO2	TTGGGAG,MIR-150	63	0.883015	0.9267
Min SpO2	TAATAAT,MIR-126	121	0.883058	0.9284
Min SpO2	CACTGCC,MIR-34A,MIR-34C,MIR-449	196	0.872144	0.9292
Min SpO2	TGCACGA,MIR-517A,MIR-517C	13	0.897776	0.9307
Min SpO2	CTCCAAG,MIR-432	65	0.894519	0.9334
Min SpO2	GTCAACC,MIR-380-5P	13	0.925085	0.9422
Min SpO2	CAGCAGG,MIR-370	95	0.908353	0.9434
Min SpO2	GTCAGGA,MIR-378	35	0.904455	0.9435
Min SpO2	TCTAGAG,MIR-517	23	0.910132	0.9481
Min SpO2	GGGCATT,MIR-365	75	0.926297	0.9544
Min SpO2	ATACCTC,MIR-202	124	0.939899	0.9559
Min SpO2	TCCCCAC,MIR-491	41	0.93755	0.963
Min SpO2	TATTATA,MIR-374	180	0.942639	0.9688
Min SpO2	TCGATGG,MIR-213	5	0.984341	0.9809
Min SpO2	AACGGTT,MIR-451	10	0.978098	0.9844
Min SpO2	ATAAGCT,MIR-21	78	0.986962	0.9912
Per90	GCATTTG,MIR-105	113	6.271e-08	0.001
Per90	ACATATC,MIR-190	37	0.000221303	0.0113
Per90	ATACCTC,MIR-202	124	0.0002748	0.0122
Per90	TAGGTCA,MIR-192,MIR-215	27	0.000199554	0.0158
Per90	AGGCACT,MIR-515-3P	58	0.00237671	0.0205
Per90	CTTTGCA,MIR-527	152	0.000990166	0.0246
Per90	AGCTCCT,MIR-28	59	8.61786e-05	0.0251
Per90	GGCACTT,MIR-519E	76	0.00056694	0.0393
Per90	ATAGGAA,MIR-202	71	0.000481847	0.0406
Per90	AAACCAC,MIR-140	67	0.00052284	0.0436
Per90	CAGGTCC,MIR-492	47	0.00516485	0.0473
Per90	TCCGTCC,MIR-184	8	0.000559742	0.0517
Per90	GTGTTGA,MIR-505	67	0.0150133	0.0574
Per90	ACGCACA,MIR-210	6	0.00569984	0.0626
Per90	GTATGAT,MIR-154,MIR-487	48	0.00291326	0.0634
Per90	ATGCTGC,MIR-103,MIR-107	128	0.00125282	0.066
Per90	AAGCAAT,MIR-137	128	0.00170235	0.0677
Per90	CAGTGTT,MIR-141,MIR-200A	206	0.00127665	0.0781
Per90	TCGATGG,MIR-213	5	0.11271	0.0894
Per90	AAGCACT,MIR-520F	165	0.00189961	0.0899
Per90	ATATGCA,MIR-448	128	0.00588076	0.0914
Per90	TGCACTG,MIR-148A,MIR-152,MIR-148B	215	0.00726972	0.0918
Per90	GGCAGCT,MIR-22	166	0.00680503	0.0924
Per90	TGTATGA,MIR-485-3P	106	0.0038347	0.0983
Per90	CCTGTGA,MIR-513	85	0.00130825	0.1003
Per90	CTACTGT,MIR-199A	125	0.0112896	0.1043
Per90	AAGCCAT,MIR-135A,MIR-135B	233	0.00586761	0.11
Per90	CTACTAG,MIR-325	11	0.00913828	0.1108
Per90	CTATGCA,MIR-153	147	0.022516	0.113
Per90	TAATAAT,MIR-126	121	0.0157353	0.1234
Per90	GTGCCAA,MIR-96	206	0.0152909	0.126
Per90	AACGGTT,MIR-451	10	0.0340389	0.1397
Per90	ACCAAAG,MIR-9	343	0.0119683	0.1441
Per90	GTAAGAT,MIR-200A	28	0.050757	0.1446
Per90	TCTAGAG,MIR-517	23	0.0136595	0.1489
Per90	ACACTAC,MIR-142-3P	92	0.0308723	0.1618
Per90	GTCTACC,MIR-379	10	0.0348157	0.1665
Per90	CTTTGTA,MIR-524	291	0.017929	0.169
Per90	AGTCTAG,MIR-151	15	0.0166054	0.1696
Per90	GGGACCA,MIR-133A,MIR-133B	134	0.0147986	0.1865
Per90	ACACTCC,MIR-122A	50	0.0421259	0.196
Per90	AGTCTTA,MIR-499	48	0.0588099	0.1973
Per90	GCTTGAA,MIR-498	67	0.0264267	0.1976
Per90	ACTTTAT,MIR-142-5P	194	0.0445994	0.1985
Per90	GCGCCTT,MIR-525,MIR-524	10	0.0859773	0.1998
Per90	CTAGGAA,MIR-384	40	0.0200128	0.2045
Per90	TTGGAGA,MIR-515-5P,MIR-519E	99	0.0607925	0.2168
Per90	TGTTTAC,MIR-30A-5P,MIR-30C,MIR-30D,MIR-30B,MIR-30E-5P	385	0.0416408	0.227
Per90	GAGCCTG,MIR-484	70	0.0769053	0.2386
Per90	GTGCCTT,MIR-506	514	0.03916	0.2392
Per90	CTCCAAG,MIR-432	65	0.0586054	0.243
Per90	ATCTTGC,MIR-31	54	0.053249	0.2432
Per90	CCAGGGG,MIR-331	63	0.0427572	0.2443
Per90	TGAGATT,MIR-216	65	0.0767342	0.2449
Per90	AGTCAGC,MIR-345	40	0.118647	0.2459
Per90	ATAACCT,MIR-154	34	0.0537545	0.2566
Per90	CAGTATT,MIR-200B,MIR-200C,MIR-429	305	0.0401047	0.2644
Per90	GACTGTT,MIR-212,MIR-132	111	0.0658465	0.2675
Per90	AAAGACA,MIR-511	130	0.0506136	0.2684
Per90	CAGCCTC,MIR-485-5P	99	0.0525886	0.2708
Per90	TTTGCAC,MIR-19A,MIR-19B	349	0.0693295	0.2713
Per90	AGCGCAG,MIR-191	5	0.417787	0.2735
Per90	TTGGGAG,MIR-150	63	0.0773384	0.2762
Per90	AGGAAGC,MIR-516-3P	83	0.0381321	0.2771
Per90	GTGTCAA,MIR-514	39	0.11966	0.279
Per90	CTGAGCC,MIR-24	140	0.0506285	0.2839
Per90	AGTTCTC,MIR-146A,MIR-146B	33	0.213653	0.2906
Per90	AAAGGAT,MIR-501	84	0.109017	0.3015
Per90	TGCTTTG,MIR-330	197	0.0785241	0.3076
Per90	TCTGATC,MIR-383	30	0.244168	0.3147
Per90	ACATTCC,MIR-1,MIR-206	211	0.144256	0.3181
Per90	GTTTGTT,MIR-495	152	0.1434	0.3183
Per90	CACTGTG,MIR-128A,MIR-128B	224	0.104709	0.3265
Per90	ATGCTGG,MIR-338	78	0.0777593	0.3283
Per90	TTCCGTT,MIR-191	17	0.0975575	0.329
Per90	GTGCCAT,MIR-183	125	0.0864598	0.3406
Per90	CGTCTTA,MIR-208	6	0.0916603	0.3532
Per90	GAGCCAG,MIR-149	89	0.148156	0.3555
Per90	AGCACTT,MIR-93,MIR-302A,MIR-302B,MIR-302C,MIR-302D,MIR-372,MIR-373,MIR-520E,MIR-520A,MIR-526B,MIR-520B,MIR-520C,MIR-520D	234	0.123705	0.3589
Per90	TAGAACC,MIR-182	25	0.242806	0.3604
Per90	ATGTCAC,MIR-489	47	0.0807653	0.3639
Per90	AGGGCAG,MIR-18A	91	0.136616	0.3643
Per90	GTCGATC,MIR-369-5P	3	0.223241	0.3666
Per90	ATTCTTT,MIR-186	165	0.115085	0.3687
Per90	GTAAACC,MIR-299-5P	29	0.0870695	0.3692
Per90	GTATTAT,MIR-369-3P	120	0.171196	0.3756
Per90	CCATCCA,MIR-432	35	0.132341	0.3772
Per90	TATTATA,MIR-374	180	0.137984	0.3798
Per90	TGCACGA,MIR-517A,MIR-517C	13	0.201035	0.3834
Per90	AGGTGCA,MIR-500	55	0.122825	0.3851
Per90	ACTACCT,MIR-196A,MIR-196B	82	0.194178	0.387
Per90	CCTGAGT,MIR-510	28	0.173746	0.395
Per90	TCTATGA,MIR-376A,MIR-376B	58	0.160822	0.4055
Per90	GGCAGTG,MIR-324-3P	56	0.171395	0.4055
Per90	GCAAGAC,MIR-431	25	0.196285	0.4284
Per90	TCTGGAC,MIR-198	62	0.239495	0.4286
Per90	ATGTTTC,MIR-494	105	0.173883	0.4297
Per90	CAGCACT,MIR-512-3P	101	0.264345	0.4351
Per90	TGGTGCT,MIR-29A,MIR-29B,MIR-29C	341	0.167049	0.4365
Per90	CCCAGAG,MIR-326	100	0.194465	0.4386
Per90	ATGTAGC,MIR-221,MIR-222	82	0.135674	0.4392
Per90	CTGTTAC,MIR-194	77	0.29527	0.4392
Per90	ATGCAGT,MIR-217	68	0.184953	0.4403
Per90	GCGCTTT,MIR-518B,MIR-518C,MIR-518D	12	0.310915	0.4409
Per90	GACAGGG,MIR-339	47	0.240374	0.4409
Per90	ACCGAGC,MIR-423	5	0.0701803	0.4436
Per90	ACCATTT,MIR-522	106	0.184288	0.4444
Per90	ACTGCCT,MIR-34B	145	0.2068	0.4445
Per90	ACCAATC,MIR-509	19	0.398685	0.4454
Per90	CCTGCTG,MIR-214	171	0.240389	0.4513
Per90	GCACCTT,MIR-18A,MIR-18B	88	0.25698	0.4571
Per90	CCCACAT,MIR-299-3P	36	0.174159	0.4624
Per90	AGGGCCA,MIR-328	56	0.216366	0.4905
Per90	ACTGTAG,MIR-139	79	0.356676	0.4974
Per90	CATGTAA,MIR-496	113	0.304331	0.4982
Per90	GTAGGCA,MIR-189	17	0.414894	0.5023
Per90	GGATCCG,MIR-127	8	0.279554	0.5068
Per90	CTCTGGA,MIR-520A,MIR-525	97	0.30633	0.5083
Per90	ATCATGA,MIR-433	82	0.223641	0.5094
Per90	GGGGCCC,MIR-296	45	0.452206	0.5101
Per90	CCAGGTT,MIR-490	40	0.358843	0.5109
Per90	ATTACAT,MIR-380-3P	54	0.252665	0.5115
Per90	AAGGGAT,MIR-188	54	0.301373	0.512
Per90	ACAACTT,MIR-382	42	0.223025	0.5127
Per90	GTGCAAT,MIR-25,MIR-32,MIR-92,MIR-363,MIR-367	217	0.265354	0.5131
Per90	TGCAAAC,MIR-452	61	0.30871	0.5141
Per90	GTGACTT,MIR-224	112	0.311982	0.5179
Per90	GCACTTT,MIR-17-5P,MIR-20A,MIR-106A,MIR-106B,MIR-20B,MIR-519D	426	0.284307	0.5277
Per90	GGGCATT,MIR-365	75	0.293258	0.5311
Per90	GGCGGCA,MIR-371	4	0.544429	0.5313
Per90	CAAGGAT,MIR-362	41	0.283696	0.5319
Per90	TGCCTTA,MIR-124A	391	0.326557	0.5376
Per90	GGGATGC,MIR-324-5P	34	0.251323	0.5432
Per90	CAATGCA,MIR-33	54	0.346033	0.5454
Per90	AGCGCTT,MIR-518F,MIR-518E,MIR-518A	12	0.349712	0.5471
Per90	AAGTCCA,MIR-422B,MIR-422A	39	0.321128	0.5496
Per90	TCTGATA,MIR-361	55	0.346707	0.5509
Per90	CCACACA,MIR-147	43	0.430656	0.5618
Per90	AGGAGTG,MIR-483	44	0.446749	0.5647
Per90	ACTGTGA,MIR-27A,MIR-27B	329	0.328091	0.5721
Per90	AAAGGGA,MIR-204,MIR-211	151	0.40042	0.5726
Per90	TTGCCAA,MIR-182	216	0.332644	0.5751
Per90	ACAACCT,MIR-453	29	0.221328	0.5774
Per90	AAGCACA,MIR-218	260	0.363104	0.597
Per90	GTACAGG,MIR-486	32	0.517875	0.5972
Per90	TACTTGA,MIR-26A,MIR-26B	198	0.340033	0.5983
Per90	TCCCCAC,MIR-491	41	0.416614	0.6131
Per90	GTGGTGA,MIR-197	42	0.342281	0.6153
Per90	TACGGGT,MIR-99A,MIR-100,MIR-99B	18	0.304011	0.6188
Per90	CAGGGTC,MIR-504	50	0.441639	0.6256
Per90	TTGCACT,MIR-130A,MIR-301,MIR-130B	285	0.468981	0.6373
Per90	GACAATC,MIR-219	101	0.483333	0.6416
Per90	GTGCAAA,MIR-507	75	0.481121	0.6451
Per90	GCAAAAA,MIR-129	119	0.395515	0.6486
Per90	TCCAGAG,MIR-518C	92	0.489681	0.6584
Per90	CTCTATG,MIR-368	25	0.565843	0.6692
Per90	ACACTGG,MIR-199A,MIR-199B	111	0.486937	0.6829
Per90	GGTAACC,MIR-409-5P	18	0.531862	0.6883
Per90	CTCAGGG,MIR-125B,MIR-125A	239	0.485419	0.6949
Per90	ATGCACG,MIR-517B	9	0.750597	0.6985
Per90	GTCAACC,MIR-380-5P	13	0.587874	0.7001
Per90	CGCAAAA,MIR-450	5	0.761933	0.7064
Per90	ATGAAGG,MIR-205	116	0.502064	0.7073
Per90	GTTAAAG,MIR-302B	44	0.524289	0.708
Per90	CTACCTC,LET-7A,LET-7B,LET-7C,LET-7D,LET-7E,LET-7F,MIR-98,LET-7G,LET-7I	239	0.510887	0.7082
Per90	ATGTTAA,MIR-302C	156	0.566346	0.7105
Per90	CTCAAGA,MIR-526B	43	0.529988	0.7145
Per90	TGAATGT,MIR-181A,MIR-181B,MIR-181C,MIR-181D	312	0.541723	0.7167
Per90	CAGTCAC,MIR-134	28	0.558069	0.7172
Per90	GCAAGGA,MIR-502	50	0.483802	0.7205
Per90	GTCTTCC,MIR-7	109	0.585527	0.7253
Per90	TATCTGG,MIR-488	44	0.526785	0.7319
Per90	CAGCTTT,MIR-320	160	0.607382	0.732
Per90	GGCAGAC,MIR-346	22	0.645765	0.738
Per90	ACTGCAG,MIR-17-3P	72	0.580887	0.7406
Per90	GTCAGGA,MIR-378	35	0.573829	0.7434
Per90	CGCTGCT,MIR-503	15	0.521498	0.7535
Per90	AATGTGA,MIR-23A,MIR-23B	270	0.632917	0.7541
Per90	GTTATAT,MIR-410	55	0.603743	0.7549
Per90	CACCAGC,MIR-138	153	0.609562	0.7603
Per90	AGCATTA,MIR-155	94	0.614781	0.7623
Per90	GGTGTGT,MIR-329	61	0.598913	0.7641
Per90	AACTGGA,MIR-145	173	0.648839	0.7656
Per90	GTACTGT,MIR-101	165	0.636422	0.7801
Per90	AATGGAG,MIR-136	41	0.637629	0.7802
Per90	CTTGTAT,MIR-381	134	0.664669	0.7805
Per90	CACGTTT,MIR-302A	16	0.80674	0.7904
Per90	CTCTAGA,MIR-526C,MIR-518F,MIR-526A	30	0.712804	0.7971
Per90	TACAATC,MIR-508	35	0.672876	0.8077
Per90	AACATTC,MIR-409-3P	98	0.713764	0.8236
Per90	TAGCTTT,MIR-9	143	0.693288	0.8251
Per90	CATTTCA,MIR-203	186	0.735191	0.8294
Per90	TCATCTC,MIR-143	107	0.738706	0.8317
Per90	GGCACAT,MIR-455	37	0.790432	0.8412
Per90	AACTGAC,MIR-223	62	0.736842	0.85
Per90	TCCAGAT,MIR-516-5P	73	0.742475	0.851
Per90	TGTGTGA,MIR-377	141	0.73476	0.8577
Per90	CACTGCC,MIR-34A,MIR-34C,MIR-449	196	0.766706	0.8585
Per90	ACTGAAA,MIR-30A-3P,MIR-30E-3P	117	0.784866	0.8595
Per90	TAATGTG,MIR-323	106	0.765181	0.8662
Per90	GGCCAGT,MIR-193A,MIR-193B	56	0.789372	0.873
Per90	GCTCTTG,MIR-335	62	0.824814	0.8883
Per90	GCTGAGT,MIR-512-5P	32	0.827516	0.8949
Per90	CAGCAGG,MIR-370	95	0.829632	0.896
Per90	GTGTGAG,MIR-342	46	0.805851	0.8989
Per90	TGCACTT,MIR-519C,MIR-519B,MIR-519A	292	0.83157	0.9013
Per90	ATACTGT,MIR-144	125	0.864251	0.9031
Per90	TTTGTAG,MIR-520D	218	0.854155	0.9101
Per90	CACTTTG,MIR-520G,MIR-520H	151	0.856167	0.9143
Per90	ATAAGCT,MIR-21	78	0.908053	0.9242
Per90	GGTGAAG,MIR-412	45	0.858007	0.9296
Per90	CGGTGTG,MIR-220	4	0.957915	0.9355
Per90	TTTTGAG,MIR-373	153	0.909025	0.9378
Per90	TTTGCAG,MIR-518A-2	137	0.939471	0.9614
Per90	GAGCTGG,MIR-337	104	0.951966	0.9669
Per90	ACAGGGT,MIR-10A,MIR-10B	76	0.947569	0.9672
Per90	GAGACTG,MIR-452	61	0.955132	0.9675
Per90	TCTCTCC,MIR-185	73	0.945984	0.9699
Per90	ATGTACA,MIR-493	207	0.957818	0.9744
Per90	TGCTGCT,MIR-15A,MIR-16,MIR-15B,MIR-195,MIR-424,MIR-497	379	0.969156	0.98
Per90	AGTGCGT,MIR-521	1	0.293879	NA
