# Supplementary material for: Associations of variants In the hexokinase 1 and interleukin 18 receptor regions with oxyhemoglobin saturation during sleep
Source: PLoS Genet. 2019 Apr 16;15(4):e1007739. doi: 10.1371/journal.pgen.1007739 (PMC6467367; doi:10.1371/journal.pgen.1007739)
Supplement: S22 Table — MetaXcan gene-level results for DGN whole blood (S19 Table, all p-values) were used as input. Transcription factor binding sites are curated by the Molecular Signatures Database (http://software.broadinstitute.org/gsea/msigdb/index.jsp). (XLS) [file pgen.1007739.s044.xls]

## Sheet: Table S22
Table S22. GIGSEA Transcription Factor Binding Site Enrichment in Whole Blood Analyses.
MetaXcan gene-level results for DGN whole blood (Table S19, all p-values) were used as input.
Transcription factor binding sites are curated by the Molecular Signatures Database ( http://software.broadinstitute.org/gsea/msigdb/index.jsp ).
Phenotype	Term	Used Genes	observedPval	empiricalPval
Avg SpO2	CCANNAGRKGGC_UNKNOWN	67	1.54912e-08	0.0004
Avg SpO2	V$HMGIY_Q6	153	2.08018e-07	0.001
Avg SpO2	GGGAGGRR_V$MAZ_Q6	1375	4.74425e-06	0.0043
Avg SpO2	ACTWSNACTNY_UNKNOWN	72	6.80108e-07	0.0053
Avg SpO2	V$CEBP_Q2	130	5.35788e-06	0.0071
Avg SpO2	V$HEN1_02	132	3.00025e-05	0.0095
Avg SpO2	ATGGYGGA_UNKNOWN	62	0.000144827	0.0106
Avg SpO2	V$PAX8_B	60	8.29219e-05	0.0126
Avg SpO2	V$GATA_C	138	2.00309e-05	0.0144
Avg SpO2	V$PPARG_01	28	0.000129055	0.0185
Avg SpO2	GGARNTKYCCA_UNKNOWN	43	0.0018209	0.0212
Avg SpO2	V$CEBPGAMMA_Q6	149	0.000166354	0.0219
Avg SpO2	YGACNNYACAR_UNKNOWN	57	2.58217e-05	0.0219
Avg SpO2	V$NKX62_Q2	116	0.000517283	0.023
Avg SpO2	YTAATTAA_V$LHX3_01	95	0.00139347	0.0262
Avg SpO2	GGCKCATGS_UNKNOWN	41	0.00620668	0.0306
Avg SpO2	V$HEN1_01	123	0.00139624	0.0307
Avg SpO2	V$AR_03	30	7.86881e-05	0.0338
Avg SpO2	WTTGKCTG_UNKNOWN	300	0.00108909	0.0346
Avg SpO2	V$FOXD3_01	105	8.52301e-05	0.0361
Avg SpO2	V$FOXO3_01	136	0.000943326	0.0365
Avg SpO2	GCTNWTTGK_UNKNOWN	159	7.7324e-05	0.0379
Avg SpO2	TAAWWATAG_V$RSRFC4_Q2	105	0.00299281	0.0406
Avg SpO2	V$E2F_02	156	0.00831465	0.0412
Avg SpO2	V$E2F1DP1_01	156	0.00831465	0.0412
Avg SpO2	V$E2F1DP2_01	156	0.00831465	0.0412
Avg SpO2	V$E2F4DP2_01	156	0.00831465	0.0412
Avg SpO2	AACWWCAANK_UNKNOWN	94	0.00287523	0.0413
Avg SpO2	V$TFIII_Q6	125	0.00661648	0.0557
Avg SpO2	TMTCGCGANR_UNKNOWN	116	0.000363924	0.0565
Avg SpO2	V$FOXJ2_01	106	0.00107052	0.0588
Avg SpO2	V$POU3F2_01	43	0.00216637	0.0633
Avg SpO2	GATAAGR_V$GATA_C	157	0.00094196	0.0637
Avg SpO2	V$SMAD4_Q6	141	0.00676178	0.072
Avg SpO2	CTGYNNCTYTAA_UNKNOWN	47	0.000941597	0.0729
Avg SpO2	GGCNNMSMYNTTG_UNKNOWN	49	0.00991654	0.0736
Avg SpO2	YGCANTGCR_UNKNOWN	78	0.00116756	0.0736
Avg SpO2	TCCATTKW_UNKNOWN	139	0.004027	0.0774
Avg SpO2	RTTTNNNYTGGM_UNKNOWN	81	0.00212973	0.0775
Avg SpO2	WCAANNNYCAG_UNKNOWN	169	0.00158644	0.0785
Avg SpO2	RNGTGGGC_UNKNOWN	489	0.00457515	0.0786
Avg SpO2	TGATTTRY_V$GFI1_01	155	0.0100858	0.0807
Avg SpO2	SGCGSSAAA_V$E2F1DP2_01	112	0.0323109	0.0818
Avg SpO2	V$STAT5A_03	148	0.0106164	0.0822
Avg SpO2	V$PBX1_01	140	0.00375178	0.0834
Avg SpO2	V$CEBPDELTA_Q6	136	0.00263495	0.0862
Avg SpO2	V$STAT5A_02	76	0.003944	0.0882
Avg SpO2	V$LHX3_01	112	0.00443125	0.0918
Avg SpO2	V$HNF3B_01	117	0.00507919	0.0993
Avg SpO2	V$NRF2_01	201	0.00826662	0.1009
Avg SpO2	CTGCAGY_UNKNOWN	458	0.00975973	0.1031
Avg SpO2	V$PAX4_04	113	0.0137378	0.1032
Avg SpO2	CGTSACG_V$PAX3_B	101	0.0116049	0.1099
Avg SpO2	V$TST1_01	150	0.00729385	0.1122
Avg SpO2	V$E2F4DP1_01	157	0.0262287	0.1162
Avg SpO2	V$E2A_Q2	145	0.00703653	0.1199
Avg SpO2	V$GCM_Q2	137	0.035405	0.1206
Avg SpO2	V$AHRARNT_02	11	0.172868	0.1228
Avg SpO2	V$ARP1_01	87	0.00895524	0.1288
Avg SpO2	V$MEF2_02	126	0.014012	0.1288
Avg SpO2	V$OCT1_04	119	0.0260055	0.1303
Avg SpO2	V$FOXM1_01	130	0.0150285	0.1315
Avg SpO2	YTATTTTNR_V$MEF2_02	398	0.0149193	0.1339
Avg SpO2	V$CART1_01	108	0.0138496	0.1376
Avg SpO2	V$AREB6_01	161	0.00933024	0.1387
Avg SpO2	TTGTTT_V$FOXO4_01	1196	0.0124354	0.1409
Avg SpO2	V$SF1_Q6	169	0.0107379	0.1422
Avg SpO2	GGGCGGR_V$SP1_Q6	2019	0.0163842	0.1423
Avg SpO2	V$CEBPA_01	132	0.0118104	0.1432
Avg SpO2	GAANYNYGACNY_UNKNOWN	47	0.00891243	0.1452
Avg SpO2	V$BACH2_01	177	0.0199856	0.1454
Avg SpO2	RYTAAWNNNTGAY_UNKNOWN	25	0.0091423	0.1482
Avg SpO2	TGASTMAGC_V$NFE2_01	131	0.0102491	0.1484
Avg SpO2	V$AP4_01	154	0.0309521	0.1491
Avg SpO2	V$PEA3_Q6	193	0.0175458	0.1521
Avg SpO2	V$HEB_Q6	163	0.0165666	0.1553
Avg SpO2	YAATNRNNNYNATT_UNKNOWN	52	0.0140637	0.1556
Avg SpO2	V$NGFIC_01	150	0.0390805	0.1567
Avg SpO2	V$CACBINDINGPROTEIN_Q6	145	0.020216	0.1624
Avg SpO2	V$NFY_C	152	0.0148775	0.1626
Avg SpO2	V$HMX1_01	22	0.0489242	0.1691
Avg SpO2	V$LEF1_Q2	140	0.0232888	0.1705
Avg SpO2	CTAWWWATA_V$RSRFC4_Q2	213	0.0219829	0.1733
Avg SpO2	V$PTF1BETA_Q6	139	0.0318974	0.1737
Avg SpO2	V$IK2_01	146	0.0136539	0.1749
Avg SpO2	V$SREBP1_01	122	0.0515719	0.1751
Avg SpO2	V$EVI1_04	118	0.0152201	0.1825
Avg SpO2	SNACANNNYSYAGA_UNKNOWN	64	0.0302242	0.1826
Avg SpO2	CTCNANGTGNY_UNKNOWN	55	0.0248777	0.1839
Avg SpO2	V$MAZR_01	136	0.0484786	0.1848
Avg SpO2	V$AR_01	94	0.0374049	0.1872
Avg SpO2	V$SP3_Q3	154	0.0336654	0.1898
Avg SpO2	V$PAX8_01	19	0.0270844	0.1902
Avg SpO2	V$OCT1_Q6	138	0.02797	0.1904
Avg SpO2	V$AP2REP_01	97	0.0177781	0.1921
Avg SpO2	V$CDPCR1_01	65	0.011719	0.1923
Avg SpO2	V$CDC5_01	135	0.0320682	0.1928
Avg SpO2	V$ER_Q6_02	155	0.0377424	0.1948
Avg SpO2	V$AR_02	23	0.0991181	0.1956
Avg SpO2	GTTNYYNNGGTNA_UNKNOWN	60	0.0255553	0.1956
Avg SpO2	V$CDPCR3_01	25	0.0828661	0.199
Avg SpO2	V$HLF_01	154	0.0444765	0.2001
Avg SpO2	V$ALPHACP1_01	168	0.0254819	0.201
Avg SpO2	GATTGGY_V$NFY_Q6_01	760	0.0289177	0.2043
Avg SpO2	CCGNMNNTNACG_UNKNOWN	51	0.0455076	0.2055
Avg SpO2	V$AP4_Q6_01	154	0.0562126	0.2083
Avg SpO2	GKCGCNNNNNNNTGAYG_UNKNOWN	45	0.0161028	0.2088
Avg SpO2	CTTTAAR_UNKNOWN	554	0.0312004	0.2093
Avg SpO2	CCCNNNNNNAAGWT_UNKNOWN	64	0.0331136	0.2109
Avg SpO2	V$MAX_01	175	0.0533249	0.2112
Avg SpO2	V$TCF11MAFG_01	134	0.0870059	0.2121
Avg SpO2	V$HFH1_01	129	0.0197556	0.2128
Avg SpO2	V$ALX4_01	6	0.292438	0.2147
Avg SpO2	V$RFX1_01	152	0.0470109	0.2185
Avg SpO2	TGACATY_UNKNOWN	382	0.0393749	0.2201
Avg SpO2	V$HSF_Q6	117	0.0378966	0.2224
Avg SpO2	V$TATA_C	139	0.0495146	0.2246
Avg SpO2	V$FREAC7_01	103	0.0874225	0.2264
Avg SpO2	V$CETS1P54_01	180	0.0502127	0.2307
Avg SpO2	SMTTTTGT_UNKNOWN	223	0.040702	0.2309
Avg SpO2	V$GATA1_03	136	0.0711342	0.2311
Avg SpO2	V$CDP_01	42	0.056952	0.2344
Avg SpO2	GATGKMRGCG_UNKNOWN	49	0.0629654	0.2357
Avg SpO2	V$TAXCREB_02	15	0.10522	0.2366
Avg SpO2	V$CDX2_Q5	138	0.0604715	0.2392
Avg SpO2	V$HNF1_Q6	121	0.0597907	0.2397
Avg SpO2	V$AHRARNT_01	86	0.0717944	0.244
Avg SpO2	V$EVI1_01	8	0.0520374	0.2445
Avg SpO2	V$MEF2_04	11	0.0365224	0.2448
Avg SpO2	V$AP1_01	154	0.0654501	0.2448
Avg SpO2	V$STAT1_02	167	0.0601557	0.2456
Avg SpO2	AAAYRNCTG_UNKNOWN	215	0.0802367	0.2464
Avg SpO2	V$NKX3A_01	103	0.0537892	0.2466
Avg SpO2	V$ZF5_01	163	0.0962642	0.2528
Avg SpO2	V$HNF4_Q6	142	0.159446	0.253
Avg SpO2	V$CREB_Q3	178	0.0570324	0.255
Avg SpO2	V$ETS1_B	172	0.0589808	0.2556
Avg SpO2	V$E2F_Q6_01	151	0.140367	0.2559
Avg SpO2	V$GABP_B	184	0.0774069	0.2568
Avg SpO2	V$NCX_01	88	0.063366	0.2591
Avg SpO2	V$E2F1_Q4	159	0.0990046	0.2607
Avg SpO2	WYAAANNRNNNGCG_UNKNOWN	32	0.0350949	0.262
Avg SpO2	V$STAT1_03	166	0.0672973	0.2624
Avg SpO2	V$MYCMAX_03	159	0.0725115	0.2671
Avg SpO2	V$HOXA3_01	6	0.422857	0.27
Avg SpO2	V$SRY_02	146	0.0580654	0.2732
Avg SpO2	V$NRF1_Q6	179	0.0976273	0.2748
Avg SpO2	GTGGGTGK_UNKNOWN	165	0.100629	0.2762
Avg SpO2	V$E4F1_Q6	176	0.0681847	0.2763
Avg SpO2	V$HFH4_01	101	0.0501106	0.2779
Avg SpO2	V$TAL1BETAITF2_01	135	0.0716032	0.2788
Avg SpO2	V$SP1_Q2_01	152	0.0740634	0.2788
Avg SpO2	V$E4BP4_01	140	0.0947514	0.2794
Avg SpO2	V$AR_Q2	60	0.0988343	0.2815
Avg SpO2	V$YY1_Q6	167	0.145949	0.2818
Avg SpO2	V$AR_Q6	141	0.0628802	0.2829
Avg SpO2	V$GATA6_01	138	0.0738315	0.2837
Avg SpO2	YNTTTNNNANGCARM_UNKNOWN	33	0.128149	0.285
Avg SpO2	V$HFH8_01	120	0.0934734	0.2862
Avg SpO2	V$COUP_01	161	0.0892728	0.2869
Avg SpO2	V$NKX61_01	116	0.085055	0.2873
Avg SpO2	V$PAX4_01	173	0.10547	0.3041
Avg SpO2	V$MTF1_Q4	144	0.0883739	0.3063
Avg SpO2	V$NKX25_02	134	0.0936407	0.307
Avg SpO2	V$ZIC2_01	161	0.083037	0.3073
Avg SpO2	CTTTGA_V$LEF1_Q2	674	0.0829005	0.3088
Avg SpO2	V$AP2ALPHA_01	153	0.142491	0.3166
Avg SpO2	GTTGNYNNRGNAAC_UNKNOWN	75	0.149454	0.3167
Avg SpO2	V$SRF_Q5_01	140	0.0781796	0.317
Avg SpO2	V$LMO2COM_02	141	0.0852706	0.3176
Avg SpO2	STTTCRNTTT_V$IRF_Q6	131	0.0937145	0.3184
Avg SpO2	TTCNRGNNNNTTC_V$HSF_Q6	90	0.1288	0.3215
Avg SpO2	V$RSRFC4_Q2	116	0.116029	0.322
Avg SpO2	V$CEBP_Q3	130	0.081545	0.3228
Avg SpO2	TGGNNNNNNKCCAR_UNKNOWN	236	0.120336	0.3242
Avg SpO2	V$OCT1_05	117	0.0741784	0.3285
Avg SpO2	V$BACH1_01	168	0.123224	0.3286
Avg SpO2	V$SPZ1_01	132	0.117975	0.3314
Avg SpO2	SCGGAAGY_V$ELK1_02	901	0.121477	0.3329
Avg SpO2	SYATTGTG_UNKNOWN	129	0.114533	0.3331
Avg SpO2	V$OCT_Q6	130	0.0907692	0.3366
Avg SpO2	V$AP2GAMMA_01	162	0.129797	0.3369
Avg SpO2	RYTGCNNRGNAAC_V$MIF1_01	56	0.0853302	0.3369
Avg SpO2	V$TBP_01	141	0.0960563	0.3377
Avg SpO2	V$EGR2_01	128	0.147507	0.3406
Avg SpO2	V$NFY_Q6_01	172	0.140155	0.3423
Avg SpO2	V$NRSF_01	40	0.107364	0.3425
Avg SpO2	V$CHX10_01	99	0.111729	0.3432
Avg SpO2	V$USF_02	177	0.119054	0.3447
Avg SpO2	V$IRF_Q6	158	0.0981165	0.3448
Avg SpO2	MGGAAGTG_V$GABP_B	540	0.118672	0.345
Avg SpO2	V$STAT5A_04	115	0.132628	0.3462
Avg SpO2	V$MYB_Q5_01	144	0.11453	0.35
Avg SpO2	V$USF_C	183	0.145956	0.3514
Avg SpO2	V$PAX4_03	141	0.138963	0.3543
Avg SpO2	YAATNANRNNNCAG_UNKNOWN	37	0.137025	0.3547
Avg SpO2	V$NFKB_Q6_01	146	0.20132	0.3554
Avg SpO2	V$ZF5_B	144	0.124532	0.3583
Avg SpO2	V$E2F1_Q6_01	155	0.234278	0.3598
Avg SpO2	V$E2F_Q4_01	153	0.212822	0.3637
Avg SpO2	AACTTT_UNKNOWN	1095	0.139192	0.3647
Avg SpO2	V$LFA1_Q6	149	0.141753	0.3676
Avg SpO2	V$CP2_01	178	0.165805	0.3677
Avg SpO2	V$E2F1_Q6	156	0.221338	0.3677
Avg SpO2	V$ELK1_02	181	0.175867	0.3684
Avg SpO2	V$HNF1_C	109	0.144733	0.3702
Avg SpO2	V$P300_01	155	0.16578	0.3716
Avg SpO2	V$VDR_Q6	149	0.13213	0.3719
Avg SpO2	WTGAAAT_UNKNOWN	327	0.16459	0.3723
Avg SpO2	V$EN1_01	52	0.118254	0.373
Avg SpO2	V$CEBPB_02	157	0.14383	0.3744
Avg SpO2	V$OCT1_02	108	0.163671	0.3757
Avg SpO2	V$MYOGNF1_01	25	0.144912	0.3791
Avg SpO2	V$GATA1_04	122	0.153103	0.3802
Avg SpO2	V$FXR_Q3	54	0.105131	0.3834
Avg SpO2	CYTAGCAAY_UNKNOWN	94	0.150128	0.3835
Avg SpO2	TGCGCANK_UNKNOWN	378	0.18843	0.3869
Avg SpO2	V$MYOD_Q6	147	0.144823	0.3875
Avg SpO2	V$NMYC_01	180	0.198065	0.3924
Avg SpO2	V$PPAR_DR1_Q2	155	0.172907	0.3931
Avg SpO2	ACTAYRNNNCCCR_UNKNOWN	347	0.147718	0.3937
Avg SpO2	CTTTGT_V$LEF1_Q2	1182	0.17444	0.3951
Avg SpO2	V$SMAD3_Q6	125	0.159458	0.3966
Avg SpO2	V$HSF2_01	140	0.159207	0.3968
Avg SpO2	V$FOXO1_02	145	0.181172	0.4064
Avg SpO2	CAGNWMCNNNGAC_UNKNOWN	37	0.129921	0.4078
Avg SpO2	V$ATF_B	111	0.177171	0.4093
Avg SpO2	V$OCT1_01	137	0.199663	0.4095
Avg SpO2	TGACCTY_V$ERR1_Q2	639	0.171717	0.4108
Avg SpO2	V$TEF_Q6	137	0.175694	0.4117
Avg SpO2	KMCATNNWGGA_UNKNOWN	61	0.24699	0.4121
Avg SpO2	V$PITX2_Q2	133	0.162993	0.4122
Avg SpO2	V$PPARA_02	89	0.175781	0.4135
Avg SpO2	KTGGYRSGAA_UNKNOWN	49	0.185833	0.4136
Avg SpO2	V$ETF_Q6	80	0.168168	0.4139
Avg SpO2	V$USF2_Q6	182	0.212613	0.4162
Avg SpO2	YTTCCNNNGGAMR_UNKNOWN	30	0.155841	0.4183
Avg SpO2	ACAWYAAAG_UNKNOWN	58	0.188695	0.4205
Avg SpO2	RNCTGNYNRNCTGNY_UNKNOWN	44	0.26299	0.4224
Avg SpO2	V$OCT_C	128	0.156952	0.4226
Avg SpO2	V$MYB_Q3	146	0.186462	0.423
Avg SpO2	V$TAL1BETAE47_01	127	0.146312	0.4234
Avg SpO2	V$FOX_Q2	112	0.130808	0.4236
Avg SpO2	TNCATNTCCYR_UNKNOWN	95	0.21183	0.4246
Avg SpO2	V$TGIF_01	152	0.174917	0.4255
Avg SpO2	V$ETS2_B	186	0.166572	0.4259
Avg SpO2	V$ZID_01	158	0.188775	0.4309
Avg SpO2	V$TCF1P_Q6	159	0.185788	0.4315
Avg SpO2	V$GATA2_01	58	0.223013	0.4342
Avg SpO2	V$SMAD_Q6	156	0.176024	0.4359
Avg SpO2	V$POU3F2_02	125	0.212531	0.4371
Avg SpO2	V$RREB1_01	121	0.180382	0.4376
Avg SpO2	V$XBP1_01	79	0.24516	0.4379
Avg SpO2	V$AP1_Q6	176	0.200055	0.4396
Avg SpO2	V$AFP1_Q6	139	0.186098	0.4396
Avg SpO2	V$AP1_Q2_01	167	0.220568	0.4422
Avg SpO2	V$IRF1_01	154	0.256211	0.4454
Avg SpO2	V$IK1_01	159	0.203394	0.4488
Avg SpO2	V$E12_Q6	166	0.209272	0.4511
Avg SpO2	V$MIF1_01	115	0.189838	0.4521
Avg SpO2	V$STAT6_01	151	0.251662	0.4528
Avg SpO2	V$FOXO1_01	128	0.227982	0.4538
Avg SpO2	MCAATNNNNNGCG_UNKNOWN	49	0.193055	0.4553
Avg SpO2	V$CEBPB_01	161	0.19517	0.4579
Avg SpO2	V$TEF1_Q6	147	0.227344	0.4597
Avg SpO2	V$PXR_Q2	166	0.25137	0.46
Avg SpO2	V$ATF_01	162	0.288059	0.4684
Avg SpO2	V$AP1_Q2	164	0.240645	0.4694
Avg SpO2	V$E2F1_Q3_01	163	0.304988	0.4704
Avg SpO2	V$GATA1_02	130	0.219421	0.4714
Avg SpO2	V$HNF6_Q6	120	0.208169	0.4715
Avg SpO2	V$TAL1ALPHAE47_01	138	0.199422	0.4729
Avg SpO2	V$PAX2_02	154	0.300622	0.4764
Avg SpO2	V$COREBINDINGFACTOR_Q6	168	0.222435	0.4772
Avg SpO2	V$ARNT_02	166	0.262352	0.4773
Avg SpO2	TGANTCA_V$AP1_C	667	0.243435	0.48
Avg SpO2	V$GFI1_01	142	0.25219	0.4818
Avg SpO2	TGTYNNNNNRGCARM_UNKNOWN	56	0.249323	0.4835
Avg SpO2	V$CREB_Q4_01	139	0.234311	0.4851
Avg SpO2	V$HNF4_DR1_Q3	152	0.252993	0.4863
Avg SpO2	CCCNNGGGAR_V$OLF1_01	205	0.240167	0.4868
Avg SpO2	YWATTWNNRGCT_UNKNOWN	45	0.36788	0.4874
Avg SpO2	V$HOXA4_Q2	139	0.345271	0.4934
Avg SpO2	V$GATA3_01	125	0.227435	0.4943
Avg SpO2	V$MEF2_03	131	0.264447	0.4946
Avg SpO2	V$AMEF2_Q6	138	0.240541	0.4972
Avg SpO2	CRGAARNNNNCGA_UNKNOWN	30	0.267176	0.4983
Avg SpO2	TGTTTGY_V$HNF3_Q6	406	0.256259	0.4986
Avg SpO2	V$USF_Q6_01	163	0.294617	0.5012
Avg SpO2	CACGTG_V$MYC_Q2	702	0.289095	0.5056
Avg SpO2	TGCCAAR_V$NF1_Q6	370	0.286186	0.5074
Avg SpO2	V$FOXJ2_02	136	0.309844	0.5083
Avg SpO2	TGACAGNY_V$MEIS1_01	493	0.27531	0.509
Avg SpO2	V$PAX5_02	10	0.383673	0.5093
Avg SpO2	V$MYCMAX_01	161	0.264634	0.511
Avg SpO2	V$CDP_02	57	0.349467	0.5114
Avg SpO2	V$OCT1_Q5_01	122	0.261022	0.5116
Avg SpO2	V$STAT3_02	87	0.367849	0.5118
Avg SpO2	RGAGGAARY_V$PU1_Q6	340	0.299897	0.5119
Avg SpO2	V$CACCCBINDINGFACTOR_Q6	165	0.257226	0.5136
Avg SpO2	V$SRF_Q6	138	0.267872	0.5165
Avg SpO2	V$MYCMAX_02	159	0.311011	0.5184
Avg SpO2	V$FREAC3_01	140	0.304857	0.5194
Avg SpO2	V$IPF1_Q4	128	0.283714	0.5194
Avg SpO2	V$PAX3_01	15	0.487904	0.5206
Avg SpO2	V$LMO2COM_01	167	0.25625	0.5231
Avg SpO2	YGTCCTTGR_UNKNOWN	59	0.30472	0.5263
Avg SpO2	V$NFMUE1_Q6	158	0.288024	0.5308
Avg SpO2	WCTCNATGGY_UNKNOWN	52	0.40874	0.5351
Avg SpO2	V$SOX9_B1	157	0.296188	0.5363
Avg SpO2	V$E2F1_Q3	163	0.361343	0.5367
Avg SpO2	V$EVI1_05	80	0.256508	0.5369
Avg SpO2	V$MYC_Q2	135	0.317666	0.5397
Avg SpO2	V$CIZ_01	135	0.302522	0.5433
Avg SpO2	V$TFIIA_Q6	144	0.28337	0.5447
Avg SpO2	V$E2F1DP1RB_01	156	0.358853	0.5462
Avg SpO2	YATTNATC_UNKNOWN	202	0.290413	0.5484
Avg SpO2	V$TEL2_Q6	171	0.328546	0.5489
Avg SpO2	V$CREB_02	167	0.355969	0.5517
Avg SpO2	V$AP1FJ_Q2	175	0.327107	0.5535
Avg SpO2	TAATTA_V$CHX10_01	431	0.333162	0.5574
Avg SpO2	V$RFX1_02	185	0.330862	0.5583
Avg SpO2	V$SREBP_Q3	150	0.35685	0.5583
Avg SpO2	YKACATTT_UNKNOWN	175	0.314804	0.5586
Avg SpO2	V$LEF1_Q6	145	0.350171	0.5592
Avg SpO2	V$FXR_IR1_Q6	71	0.271611	0.5594
Avg SpO2	V$E2F_Q2	130	0.380718	0.5594
Avg SpO2	V$FOXO4_01	146	0.315311	0.5613
Avg SpO2	V$PAX4_02	119	0.375562	0.567
Avg SpO2	V$MZF1_02	142	0.364706	0.568
Avg SpO2	V$IRF2_01	85	0.399802	0.5695
Avg SpO2	V$HNF3_Q6	92	0.285526	0.5707
Avg SpO2	GGGYGTGNY_UNKNOWN	435	0.351246	0.571
Avg SpO2	V$FOXO4_02	157	0.372253	0.5732
Avg SpO2	V$CEBP_01	136	0.354381	0.5747
Avg SpO2	V$TITF1_Q3	140	0.344225	0.5748
Avg SpO2	V$T3R_Q6	148	0.408406	0.5759
Avg SpO2	YTAAYNGCT_UNKNOWN	96	0.363747	0.5769
Avg SpO2	V$SRY_01	138	0.329588	0.578
Avg SpO2	V$MEIS1_01	141	0.35207	0.5787
Avg SpO2	V$EVI1_03	26	0.329254	0.5788
Avg SpO2	V$TCF4_Q5	126	0.316724	0.5795
Avg SpO2	RYTGCNWTGGNR_UNKNOWN	70	0.346206	0.5802
Avg SpO2	V$GATA_Q6	98	0.311405	0.5806
Avg SpO2	YTCCCRNNAGGY_UNKNOWN	48	0.305354	0.582
Avg SpO2	V$GR_01	113	0.3759	0.584
Avg SpO2	CCAWWNAAGG_V$SRF_Q4	51	0.304581	0.5861
Avg SpO2	AAAYWAACM_V$HFH4_01	142	0.352002	0.587
Avg SpO2	GCGNNANTTCC_UNKNOWN	88	0.48016	0.5879
Avg SpO2	V$HNF4_01_B	148	0.364736	0.5895
Avg SpO2	ATCMNTCCGY_UNKNOWN	40	0.597891	0.5897
Avg SpO2	V$CP2_02	142	0.415391	0.5898
Avg SpO2	V$HAND1E47_01	142	0.380736	0.5901
Avg SpO2	V$STAT5A_01	141	0.374285	0.5905
Avg SpO2	V$EVI1_06	16	0.365731	0.5934
Avg SpO2	V$HSF1_01	156	0.397507	0.5935
Avg SpO2	V$HNF4_01	159	0.403642	0.594
Avg SpO2	V$SP1_Q4_01	171	0.377962	0.5941
Avg SpO2	V$S8_01	113	0.383897	0.595
Avg SpO2	MYAATNNNNNNNGGC_UNKNOWN	63	0.395656	0.5952
Avg SpO2	V$CMYB_01	158	0.453999	0.5959
Avg SpO2	V$P53_02	155	0.363612	0.5964
Avg SpO2	V$HIF1_Q3	137	0.479007	0.6024
Avg SpO2	CCTNTMAGA_UNKNOWN	81	0.367964	0.6031
Avg SpO2	CGGAARNGGCNG_UNKNOWN	35	0.472485	0.6041
Avg SpO2	V$PPARA_01	23	0.39154	0.6066
Avg SpO2	V$CREB_Q2_01	145	0.389609	0.6084
Avg SpO2	V$E2F_03	158	0.451499	0.6146
Avg SpO2	V$NFKAPPAB_01	165	0.458033	0.6151
Avg SpO2	GGGNRMNNYCAT_UNKNOWN	61	0.479794	0.6152
Avg SpO2	TTANWNANTGGM_UNKNOWN	35	0.350972	0.6152
Avg SpO2	RGTTAMWNATT_V$HNF1_01	28	0.508864	0.6159
Avg SpO2	V$NKX22_01	93	0.453144	0.6188
Avg SpO2	TCCCRNNRTGC_UNKNOWN	154	0.434437	0.6188
Avg SpO2	V$TAXCREB_01	80	0.460871	0.6205
Avg SpO2	CCAWYNNGAAR_UNKNOWN	93	0.428729	0.6225
Avg SpO2	V$MMEF2_Q6	150	0.419556	0.6229
Avg SpO2	V$FAC1_01	122	0.444198	0.6247
Avg SpO2	V$LBP1_Q6	145	0.414063	0.6248
Avg SpO2	V$SOX5_01	144	0.383885	0.6254
Avg SpO2	V$SRF_01	30	0.373854	0.6256
Avg SpO2	V$AP4_Q5	170	0.420538	0.6274
Avg SpO2	V$ISRE_01	153	0.429727	0.6283
Avg SpO2	GCCATNTTG_V$YY1_Q6	295	0.457843	0.6314
Avg SpO2	WGTTNNNNNAAA_UNKNOWN	314	0.414803	0.6317
Avg SpO2	V$ARNT_01	163	0.470899	0.6334
Avg SpO2	V$MEIS1BHOXA9_01	75	0.420318	0.6362
Avg SpO2	V$HOX13_01	21	0.458194	0.6373
Avg SpO2	V$PR_Q2	131	0.445755	0.6382
Avg SpO2	V$CHOP_01	149	0.500555	0.6398
Avg SpO2	GCGSCMNTTT_UNKNOWN	39	0.432803	0.6415
Avg SpO2	RTAAACA_V$FREAC2_01	539	0.460011	0.6427
Avg SpO2	V$CEBP_C	108	0.431105	0.6451
Avg SpO2	TTGCWCAAY_V$CEBPB_02	46	0.508626	0.6463
Avg SpO2	V$AP1_Q6_01	164	0.493949	0.6464
Avg SpO2	V$AP3_Q6	125	0.427306	0.6487
Avg SpO2	V$NFAT_Q4_01	162	0.482713	0.6501
Avg SpO2	V$EGR3_01	55	0.488707	0.6509
Avg SpO2	V$ZIC3_01	144	0.3781	0.6509
Avg SpO2	V$MYB_Q6	142	0.466724	0.6516
Avg SpO2	V$CREL_01	170	0.520272	0.653
Avg SpO2	RCGCANGCGY_V$NRF1_Q6	683	0.466676	0.6561
Avg SpO2	V$NERF_Q2	172	0.454149	0.6569
Avg SpO2	GGAANCGGAANY_UNKNOWN	83	0.399485	0.658
Avg SpO2	V$ER_Q6	174	0.48766	0.6596
Avg SpO2	V$PR_01	77	0.474037	0.6686
Avg SpO2	V$MSX1_01	92	0.473132	0.6693
Avg SpO2	V$AHR_Q5	142	0.517923	0.6695
Avg SpO2	V$CRX_Q4	138	0.487033	0.6696
Avg SpO2	V$GR_Q6_01	161	0.480056	0.6696
Avg SpO2	V$NFY_01	163	0.494964	0.6732
Avg SpO2	V$MAF_Q6	153	0.515811	0.6767
Avg SpO2	V$ELK1_01	188	0.502618	0.6787
Avg SpO2	V$AP2_Q3	148	0.541594	0.6793
Avg SpO2	TTAYRTAA_V$E4BP4_01	159	0.530046	0.6805
Avg SpO2	V$E2F_Q3	145	0.496855	0.6807
Avg SpO2	CCAWNWWNNNGGC_UNKNOWN	55	0.523061	0.6846
Avg SpO2	V$AREB6_04	154	0.508036	0.6882
Avg SpO2	V$HMEF2_Q6	76	0.504747	0.6892
Avg SpO2	KCCGNSWTTT_UNKNOWN	65	0.658553	0.6894
Avg SpO2	V$HFH3_01	103	0.49287	0.692
Avg SpO2	V$AHR_01	39	0.593993	0.6928
Avg SpO2	V$GNCF_01	44	0.526739	0.6944
Avg SpO2	GGAMTNNNNNTCCY_UNKNOWN	82	0.561149	0.6955
Avg SpO2	V$ATF1_Q6	137	0.502254	0.6969
Avg SpO2	V$HTF_01	42	0.508209	0.7001
Avg SpO2	GGGNNTTTCC_V$NFKB_Q6_01	85	0.570443	0.7004
Avg SpO2	V$RP58_01	108	0.553265	0.703
Avg SpO2	TAAYNRNNTCC_UNKNOWN	95	0.538488	0.7041
Avg SpO2	V$POU6F1_01	125	0.512244	0.7048
Avg SpO2	AAGWWRNYGGC_UNKNOWN	74	0.585926	0.7058
Avg SpO2	V$CEBP_Q2_01	151	0.550452	0.7065
Avg SpO2	V$PIT1_Q6	117	0.579256	0.7066
Avg SpO2	CAGCTG_V$AP4_Q5	909	0.532418	0.7084
Avg SpO2	AGCYRWTTC_UNKNOWN	65	0.535672	0.7092
Avg SpO2	CTGRYYYNATT_UNKNOWN	39	0.559962	0.7098
Avg SpO2	V$STAT6_02	159	0.54073	0.7104
Avg SpO2	V$E47_02	156	0.564544	0.7114
Avg SpO2	V$HP1SITEFACTOR_Q6	114	0.557322	0.714
Avg SpO2	V$MYOD_01	164	0.545096	0.7142
Avg SpO2	V$SRF_Q4	131	0.526515	0.7162
Avg SpO2	V$ROAZ_01	7	0.517665	0.7195
Avg SpO2	V$AP2_Q6_01	172	0.610718	0.7203
Avg SpO2	GCANCTGNY_V$MYOD_Q6	562	0.532764	0.7211
Avg SpO2	V$STAT_01	158	0.539605	0.7247
Avg SpO2	GGATTA_V$PITX2_Q2	299	0.554189	0.7257
Avg SpO2	V$AP1_Q4	183	0.556117	0.7277
Avg SpO2	RGAANNTTC_V$HSF1_01	269	0.556534	0.7281
Avg SpO2	RNTCANNRNNYNATTW_UNKNOWN	31	0.574056	0.73
Avg SpO2	V$NFE2_01	178	0.561822	0.7339
Avg SpO2	RAAGNYNNCTTY_UNKNOWN	90	0.561973	0.7349
Avg SpO2	V$STAT3_01	15	0.719117	0.7393
Avg SpO2	V$NKX25_01	55	0.636296	0.7398
Avg SpO2	V$SP1_01	152	0.566867	0.7423
Avg SpO2	V$NF1_Q6	159	0.569428	0.7439
Avg SpO2	V$ELF1_Q6	171	0.593931	0.7449
Avg SpO2	V$DR4_Q2	155	0.621694	0.7475
Avg SpO2	YATGNWAAT_V$OCT_C	180	0.593129	0.7481
Avg SpO2	V$LXR_DR4_Q3	53	0.662383	0.752
Avg SpO2	RRCCGTTA_UNKNOWN	52	0.644708	0.752
Avg SpO2	V$AREB6_02	147	0.595491	0.7538
Avg SpO2	V$NFKB_C	172	0.667027	0.7548
Avg SpO2	V$ETS_Q4	172	0.622859	0.7623
Avg SpO2	RACTNNRTTTNC_UNKNOWN	85	0.612382	0.7631
Avg SpO2	V$CREBP1_Q2	154	0.610074	0.7646
Avg SpO2	V$E2F_01	41	0.742646	0.7652
Avg SpO2	V$AP1_Q4_01	161	0.613544	0.7659
Avg SpO2	TTCYRGAA_UNKNOWN	203	0.601698	0.7701
Avg SpO2	GGCNKCCATNK_UNKNOWN	78	0.656718	0.7719
Avg SpO2	V$NFKAPPAB65_01	156	0.676849	0.7739
Avg SpO2	TGGAAA_V$NFAT_Q4_01	1117	0.646686	0.7758
Avg SpO2	V$BRN2_01	130	0.631365	0.7762
Avg SpO2	TGANNYRGCA_V$TCF11MAFG_01	196	0.655284	0.7786
Avg SpO2	V$LXR_Q3	43	0.678202	0.7792
Avg SpO2	WGGAATGY_V$TEF1_Q6	232	0.629794	0.7792
Avg SpO2	V$STAT_Q6	166	0.668257	0.7795
Avg SpO2	V$P53_DECAMER_Q2	161	0.661044	0.7806
Avg SpO2	TGACGTCA_V$ATF3_Q6	147	0.655858	0.7813
Avg SpO2	V$CREB_01	169	0.653598	0.7817
Avg SpO2	V$E47_01	164	0.680697	0.782
Avg SpO2	V$PU1_Q6	162	0.668935	0.7826
Avg SpO2	TAANNYSGCG_UNKNOWN	46	0.676171	0.7835
Avg SpO2	V$VDR_Q3	130	0.683643	0.786
Avg SpO2	V$CREB_Q2	170	0.652634	0.7866
Avg SpO2	V$PAX5_01	95	0.712417	0.7874
Avg SpO2	V$ATF6_01	65	0.769624	0.7895
Avg SpO2	GCCNNNWTAAR_UNKNOWN	96	0.664921	0.7896
Avg SpO2	V$AP2_Q6	186	0.697262	0.7909
Avg SpO2	V$GRE_C	61	0.67064	0.7929
Avg SpO2	V$SREBP1_02	52	0.739017	0.7947
Avg SpO2	V$OCT1_07	75	0.675465	0.7949
Avg SpO2	YRTCANNRCGC_UNKNOWN	42	0.689652	0.7966
Avg SpO2	V$MZF1_01	145	0.694065	0.7967
Avg SpO2	V$SREBP1_Q6	161	0.671706	0.7969
Avg SpO2	V$NFKB_Q6	165	0.68459	0.8037
Avg SpO2	V$GATA1_01	132	0.678127	0.8064
Avg SpO2	V$DBP_Q6	140	0.675821	0.8067
Avg SpO2	CAGGTG_V$E12_Q6	1547	0.680203	0.8077
Avg SpO2	V$CREBP1CJUN_01	162	0.701864	0.8095
Avg SpO2	V$AP1_C	163	0.691116	0.812
Avg SpO2	TATAAA_V$TATA_01	652	0.690153	0.8135
Avg SpO2	RACCACAR_V$AML_Q6	159	0.702213	0.8147
Avg SpO2	V$OCT1_03	112	0.710518	0.8156
Avg SpO2	CATTGTYY_V$SOX9_B1	234	0.696703	0.8175
Avg SpO2	V$EGR_Q6	170	0.731305	0.8193
Avg SpO2	V$HNF1_01	117	0.729827	0.8226
Avg SpO2	V$OCT1_06	135	0.717693	0.8229
Avg SpO2	KRCTCNNNNMANAGC_UNKNOWN	30	0.712938	0.8261
Avg SpO2	V$AREB6_03	168	0.749649	0.8323
Avg SpO2	V$E2F_Q3_01	154	0.736929	0.8325
Avg SpO2	CAGNYGKNAAA_UNKNOWN	39	0.729509	0.8349
Avg SpO2	V$GATA4_Q3	132	0.75347	0.8349
Avg SpO2	V$TTF1_Q6	163	0.733433	0.8372
Avg SpO2	V$COMP1_01	61	0.759567	0.8387
Avg SpO2	V$PAX2_01	32	0.811308	0.8464
Avg SpO2	YCATTAA_UNKNOWN	290	0.75598	0.848
Avg SpO2	V$STAT1_01	42	0.768378	0.8484
Avg SpO2	V$E2F_Q6	161	0.794416	0.8485
Avg SpO2	ACCTGTTG_UNKNOWN	96	0.730177	0.8491
Avg SpO2	V$MEIS1AHOXA9_01	56	0.764366	0.8497
Avg SpO2	V$IRF1_Q6	158	0.748396	0.8534
Avg SpO2	V$DR1_Q3	146	0.768893	0.8571
Avg SpO2	V$LYF1_01	156	0.770775	0.8582
Avg SpO2	V$STAT4_01	168	0.761976	0.8603
Avg SpO2	TTCYNRGAA_V$STAT5B_01	192	0.77469	0.8614
Avg SpO2	TGAYRTCA_V$ATF3_Q6	308	0.780467	0.8619
Avg SpO2	V$SP1_Q6	170	0.782137	0.8625
Avg SpO2	WWTAAGGC_UNKNOWN	78	0.751145	0.8629
Avg SpO2	V$PBX1_02	62	0.785007	0.8656
Avg SpO2	V$FREAC2_01	143	0.782973	0.8676
Avg SpO2	YNGTTNNNATT_UNKNOWN	210	0.772019	0.8694
Avg SpO2	V$WHN_B	127	0.782947	0.8695
Avg SpO2	V$E2F1_Q4_01	152	0.79557	0.8707
Avg SpO2	V$NFY_Q6	160	0.774634	0.8713
Avg SpO2	GGGTGGRR_V$PAX4_03	784	0.788437	0.8714
Avg SpO2	V$PR_02	70	0.803199	0.8719
Avg SpO2	V$TCF11_01	147	0.796075	0.8735
Avg SpO2	V$ATF3_Q6	157	0.806396	0.8743
Avg SpO2	V$MYCMAX_B	156	0.814216	0.8781
Avg SpO2	YGCGYRCGC_UNKNOWN	223	0.825838	0.8817
Avg SpO2	V$AP4_Q6	136	0.819031	0.8818
Avg SpO2	TCANNTGAY_V$SREBP1_01	298	0.807784	0.8833
Avg SpO2	TTANTCA_UNKNOWN	532	0.797068	0.8856
Avg SpO2	RYTTCCTG_V$ETS2_B	710	0.814613	0.8866
Avg SpO2	RYAAAKNNNNNNTTGW_UNKNOWN	44	0.852383	0.8897
Avg SpO2	V$OLF1_01	163	0.817496	0.8903
Avg SpO2	V$MEF2_01	75	0.829161	0.8941
Avg SpO2	V$FREAC4_01	71	0.830936	0.8974
Avg SpO2	AAANWWTGC_UNKNOWN	110	0.833323	0.8985
Avg SpO2	V$EGR1_01	167	0.845806	0.9001
Avg SpO2	V$PAX6_01	56	0.857176	0.9005
Avg SpO2	V$NRF2_Q4	170	0.858934	0.9012
Avg SpO2	V$POU1F1_Q6	132	0.840495	0.9017
Avg SpO2	RRAGTTGT_UNKNOWN	151	0.826451	0.9017
Avg SpO2	AACYNNNNTTCCS_UNKNOWN	70	0.822615	0.9038
Avg SpO2	V$HIF1_Q5	161	0.870757	0.9071
Avg SpO2	CAGGTA_V$AREB6_01	422	0.847305	0.9103
Avg SpO2	V$DR3_Q4	69	0.859743	0.9122
Avg SpO2	V$GR_Q6	137	0.840119	0.9139
Avg SpO2	V$GATA1_05	149	0.867835	0.9139
Avg SpO2	V$USF_Q6	173	0.866624	0.915
Avg SpO2	ACAWNRNSRCGG_UNKNOWN	43	0.899798	0.9164
Avg SpO2	TGCTGAY_UNKNOWN	309	0.8511	0.9166
Avg SpO2	ARGGGTTAA_UNKNOWN	79	0.857342	0.9174
Avg SpO2	YRCCAKNNGNCGC_UNKNOWN	37	0.866159	0.9181
Avg SpO2	V$SRF_C	133	0.861996	0.9199
Avg SpO2	V$YY1_02	171	0.879693	0.92
Avg SpO2	V$SP1_Q6_01	175	0.866032	0.92
Avg SpO2	V$ICSBP_Q6	159	0.870831	0.9205
Avg SpO2	V$IK3_01	122	0.88166	0.9209
Avg SpO2	TTTNNANAGCYR_UNKNOWN	73	0.875705	0.9244
Avg SpO2	YYCATTCAWW_UNKNOWN	124	0.89107	0.9264
Avg SpO2	V$NFAT_Q6	129	0.876132	0.9276
Avg SpO2	V$ERR1_Q2	152	0.879426	0.9289
Avg SpO2	V$E2F_Q4	163	0.90598	0.9305
Avg SpO2	CATRRAGC_UNKNOWN	74	0.90084	0.931
Avg SpO2	V$AML_Q6	156	0.8764	0.9319
Avg SpO2	V$OCT1_B	134	0.8935	0.9345
Avg SpO2	V$CDPCR3HD_01	126	0.875752	0.9346
Avg SpO2	V$NF1_Q6_01	160	0.88328	0.9357
Avg SpO2	V$RORA2_01	90	0.900615	0.9448
Avg SpO2	V$TATA_01	126	0.918057	0.9465
Avg SpO2	V$HNF3ALPHA_Q6	122	0.922526	0.9511
Avg SpO2	V$HNF4ALPHA_Q6	153	0.921392	0.952
Avg SpO2	V$YY1_01	137	0.910026	0.9521
Avg SpO2	V$IRF7_01	149	0.923217	0.9533
Avg SpO2	V$STAT5B_01	131	0.933326	0.9572
Avg SpO2	GTTRYCATRR_UNKNOWN	103	0.922916	0.9583
Avg SpO2	CCAATNNSNNNGCG_UNKNOWN	40	0.93535	0.962
Avg SpO2	V$CREB_Q4	175	0.941794	0.9645
Avg SpO2	GTCNYYATGR_UNKNOWN	74	0.940191	0.9655
Avg SpO2	V$RORA1_01	160	0.952077	0.9676
Avg SpO2	V$MEF2_Q6_01	141	0.951345	0.9679
Avg SpO2	V$MYOD_Q6_01	164	0.941731	0.968
Avg SpO2	GGCNRNWCTTYS_UNKNOWN	56	0.959532	0.9683
Avg SpO2	RYCACNNRNNRNCAG_UNKNOWN	39	0.934197	0.9695
Avg SpO2	V$ZIC1_01	148	0.93917	0.9699
Avg SpO2	V$AML1_01	190	0.952364	0.9703
Avg SpO2	V$AML1_Q6	190	0.952364	0.9703
Avg SpO2	GTGACGY_V$E4F1_Q6	426	0.956037	0.9707
Avg SpO2	TGACCTTG_V$SF1_Q6	147	0.956847	0.9713
Avg SpO2	V$CREBP1_01	111	0.95295	0.9739
Avg SpO2	V$SEF1_C	3	0.983083	0.9759
Avg SpO2	V$OSF2_Q6	148	0.970135	0.9814
Avg SpO2	V$MYOGENIN_Q6	161	0.973784	0.9836
Avg SpO2	V$PAX_Q6	155	0.976234	0.9836
Avg SpO2	V$COUP_DR1_Q6	141	0.974001	0.9846
Avg SpO2	V$PAX3_B	55	0.980782	0.9852
Avg SpO2	V$EVI1_02	62	0.975338	0.9862
Avg SpO2	V$USF_01	179	0.983755	0.9869
Avg SpO2	V$EFC_Q6	159	0.984215	0.9887
Avg SpO2	V$RSRFC4_01	139	0.985112	0.9923
Avg SpO2	V$MAZ_Q6	128	0.989431	0.9943
Avg SpO2	V$ATF4_Q2	174	0.995756	0.9971
Avg SpO2	V$ER_Q6_01	157	0.999278	0.9992
Min SpO2	V$ETF_Q6	80	4.25446e-06	0.0063
Min SpO2	RGAANNTTC_V$HSF1_01	269	7.81774e-06	0.0103
Min SpO2	WTTGKCTG_UNKNOWN	301	0.000144822	0.015
Min SpO2	RTTTNNNYTGGM_UNKNOWN	81	3.74451e-05	0.0173
Min SpO2	V$SF1_Q6	169	3.34947e-05	0.0185
Min SpO2	V$PAX4_04	114	0.000425144	0.0226
Min SpO2	V$E2F_Q2	130	0.000718025	0.0243
Min SpO2	V$MAX_01	175	0.000591618	0.0248
Min SpO2	V$STAT5A_02	76	0.000704589	0.0405
Min SpO2	V$PPARG_01	28	0.000826248	0.0415
Min SpO2	V$HEN1_02	132	0.000879744	0.0431
Min SpO2	V$CART1_01	108	0.000613022	0.0435
Min SpO2	V$HSF2_01	140	0.000854406	0.0443
Min SpO2	V$PR_02	70	0.0015795	0.045
Min SpO2	V$CREB_02	167	0.00244515	0.0458
Min SpO2	V$RREB1_01	121	0.00058622	0.0461
Min SpO2	CRGAARNNNNCGA_UNKNOWN	30	0.000952232	0.0487
Min SpO2	V$SMAD_Q6	157	0.000554159	0.0488
Min SpO2	V$TCF11_01	147	0.00123428	0.0509
Min SpO2	V$MYOGENIN_Q6	161	0.00133498	0.0532
Min SpO2	YTCCCRNNAGGY_UNKNOWN	48	0.000388942	0.0533
Min SpO2	V$HEN1_01	123	0.00364768	0.0534
Min SpO2	TGASTMAGC_V$NFE2_01	131	0.000919763	0.0534
Min SpO2	V$RFX1_01	152	0.00230297	0.0582
Min SpO2	YGCANTGCR_UNKNOWN	78	0.00096268	0.059
Min SpO2	V$AHRARNT_01	87	0.00397703	0.0599
Min SpO2	V$AHR_Q5	142	0.00385625	0.0599
Min SpO2	RGTTAMWNATT_V$HNF1_01	28	0.0143752	0.0602
Min SpO2	V$PPAR_DR1_Q2	155	0.00246828	0.0615
Min SpO2	GTCNYYATGR_UNKNOWN	74	0.00179784	0.0639
Min SpO2	CTGCAGY_UNKNOWN	458	0.00449172	0.0683
Min SpO2	V$BACH2_01	177	0.00390827	0.0688
Min SpO2	V$SMAD4_Q6	141	0.0058264	0.0694
Min SpO2	MGGAAGTG_V$GABP_B	540	0.00307818	0.0716
Min SpO2	TTGCWCAAY_V$CEBPB_02	46	0.00901015	0.0729
Min SpO2	V$NRSF_01	40	0.00248555	0.0755
Min SpO2	V$CREB_01	169	0.00392865	0.0765
Min SpO2	WYAAANNRNNNGCG_UNKNOWN	32	0.000912378	0.078
Min SpO2	V$PBX1_02	62	0.00438447	0.0782
Min SpO2	CCAWNWWNNNGGC_UNKNOWN	55	0.00512106	0.0782
Min SpO2	V$E2F_Q6_01	151	0.0215585	0.0783
Min SpO2	V$CEBPB_01	161	0.00233243	0.0787
Min SpO2	V$SOX5_01	144	0.0024214	0.0837
Min SpO2	TGACGTCA_V$ATF3_Q6	147	0.00535287	0.0837
Min SpO2	V$EVI1_04	118	0.00153073	0.0839
Min SpO2	ACTWSNACTNY_UNKNOWN	72	0.00246756	0.0849
Min SpO2	V$POU1F1_Q6	132	0.00395631	0.0849
Min SpO2	V$CEBPDELTA_Q6	137	0.00230268	0.0877
Min SpO2	V$HNF1_01	117	0.00628063	0.088
Min SpO2	V$MYCMAX_02	159	0.00735374	0.0905
Min SpO2	CATRRAGC_UNKNOWN	74	0.0185525	0.0933
Min SpO2	V$FXR_Q3	54	0.00169397	0.0945
Min SpO2	V$PEA3_Q6	193	0.00563867	0.0983
Min SpO2	V$AHRARNT_02	11	0.15049	0.0994
Min SpO2	V$ATF4_Q2	174	0.00944049	0.0998
Min SpO2	V$OCT1_02	108	0.00857127	0.1002
Min SpO2	V$CREBP1CJUN_01	162	0.00958104	0.1016
Min SpO2	V$COUP_DR1_Q6	141	0.00898008	0.1028
Min SpO2	V$TFIII_Q6	125	0.019319	0.1039
Min SpO2	V$STAT6_02	160	0.00680732	0.1079
Min SpO2	TTCYNRGAA_V$STAT5B_01	192	0.00990692	0.1096
Min SpO2	V$TAXCREB_02	15	0.0296433	0.1108
Min SpO2	V$PPARA_02	89	0.00840713	0.113
Min SpO2	V$OCT1_04	119	0.0204514	0.1149
Min SpO2	V$HSF1_01	156	0.009717	0.1164
Min SpO2	V$FOXJ2_01	106	0.00682016	0.1181
Min SpO2	RNGTGGGC_UNKNOWN	490	0.0119613	0.1212
Min SpO2	V$POU3F2_01	43	0.0121266	0.1233
Min SpO2	V$NKX61_01	116	0.0124359	0.1238
Min SpO2	V$PR_01	77	0.00968619	0.1247
Min SpO2	V$GATA1_04	122	0.0119825	0.1254
Min SpO2	V$MEF2_03	131	0.0111097	0.1273
Min SpO2	V$COMP1_01	61	0.0256678	0.1275
Min SpO2	V$NKX25_01	55	0.0321778	0.1279
Min SpO2	V$TST1_01	151	0.00995897	0.1286
Min SpO2	V$HOXA4_Q2	139	0.0356333	0.1287
Min SpO2	V$SP1_Q4_01	171	0.0130771	0.1288
Min SpO2	V$GATA1_03	137	0.0242572	0.1326
Min SpO2	TGATTTRY_V$GFI1_01	155	0.0270525	0.1368
Min SpO2	V$GR_01	113	0.0148911	0.1394
Min SpO2	CGTSACG_V$PAX3_B	102	0.0216893	0.1431
Min SpO2	V$OCT1_Q6	138	0.0137508	0.1441
Min SpO2	V$EFC_Q6	159	0.0168307	0.1444
Min SpO2	V$FOXO1_01	129	0.0200193	0.146
Min SpO2	V$STAT5A_01	141	0.0185278	0.1461
Min SpO2	V$AR_01	94	0.0220216	0.1508
Min SpO2	V$STAT6_01	151	0.0274353	0.1509
Min SpO2	YRCCAKNNGNCGC_UNKNOWN	37	0.0214184	0.1509
Min SpO2	GGCKCATGS_UNKNOWN	41	0.0696644	0.1547
Min SpO2	V$HMGIY_Q6	153	0.0281733	0.1594
Min SpO2	V$CDX2_Q5	138	0.0240411	0.1603
Min SpO2	V$AP4_Q6	136	0.0328607	0.1613
Min SpO2	V$GATA6_01	138	0.018937	0.1618
Min SpO2	V$GATA2_01	58	0.0293021	0.1634
Min SpO2	CCCNNNNNNAAGWT_UNKNOWN	64	0.0188488	0.1693
Min SpO2	V$USF_C	183	0.0312335	0.1697
Min SpO2	RYTAAWNNNTGAY_UNKNOWN	25	0.0131977	0.1704
Min SpO2	V$RORA2_01	90	0.014349	0.1715
Min SpO2	V$ALX4_01	6	0.236416	0.1717
Min SpO2	V$NKX62_Q2	116	0.0407205	0.1723
Min SpO2	V$HNF4_01_B	148	0.0216039	0.1724
Min SpO2	V$MYCMAX_03	159	0.0255095	0.1743
Min SpO2	V$GR_Q6	138	0.0195712	0.1761
Min SpO2	SNACANNNYSYAGA_UNKNOWN	64	0.0319243	0.1766
Min SpO2	V$DR1_Q3	146	0.0235419	0.1781
Min SpO2	KMCATNNWGGA_UNKNOWN	61	0.0598739	0.1805
Min SpO2	V$AP2REP_01	97	0.0158137	0.1849
Min SpO2	CAGNWMCNNNGAC_UNKNOWN	37	0.0180104	0.1864
Min SpO2	V$SREBP_Q3	150	0.0375022	0.1867
Min SpO2	V$AMEF2_Q6	138	0.0234782	0.188
Min SpO2	V$BACH1_01	168	0.0426789	0.1882
Min SpO2	V$ICSBP_Q6	160	0.0352406	0.1908
Min SpO2	V$ER_Q6_02	155	0.043649	0.1921
Min SpO2	V$CEBPA_01	132	0.0263753	0.1927
Min SpO2	V$DBP_Q6	141	0.025409	0.1941
Min SpO2	V$TEF_Q6	138	0.0311773	0.1942
Min SpO2	V$ETS2_B	187	0.0233952	0.1956
Min SpO2	KCCGNSWTTT_UNKNOWN	65	0.153558	0.1963
Min SpO2	TTGTTT_V$FOXO4_01	1197	0.034211	0.1969
Min SpO2	V$HFH8_01	120	0.0390702	0.198
Min SpO2	V$TTF1_Q6	163	0.0308449	0.2003
Min SpO2	V$CHOP_01	149	0.0647164	0.2049
Min SpO2	V$MYCMAX_01	161	0.034208	0.2051
Min SpO2	V$GCM_Q2	137	0.0854797	0.21
Min SpO2	V$OCT1_05	117	0.0245344	0.2114
Min SpO2	V$TITF1_Q3	141	0.0400976	0.2121
Min SpO2	V$ELK1_01	188	0.0430005	0.2147
Min SpO2	V$HOX13_01	21	0.0565363	0.2153
Min SpO2	V$HNF1_Q6	122	0.0517882	0.216
Min SpO2	YCATTAA_UNKNOWN	290	0.0474298	0.216
Min SpO2	V$MEIS1AHOXA9_01	56	0.043847	0.2174
Min SpO2	GCTNWTTGK_UNKNOWN	159	0.0170411	0.2188
Min SpO2	V$PAX6_01	56	0.077193	0.2212
Min SpO2	V$GFI1_01	142	0.0477845	0.2243
Min SpO2	V$CETS1P54_01	180	0.045933	0.2244
Min SpO2	ATGGYGGA_UNKNOWN	62	0.0672836	0.2249
Min SpO2	V$NFKB_Q6	165	0.0570199	0.2252
Min SpO2	V$SREBP1_01	122	0.0882315	0.2256
Min SpO2	V$T3R_Q6	148	0.0731309	0.2257
Min SpO2	V$EGR_Q6	170	0.0678874	0.2261
Min SpO2	GGATTA_V$PITX2_Q2	300	0.0355183	0.2317
Min SpO2	V$CDC5_01	135	0.0545143	0.2348
Min SpO2	V$ZF5_01	163	0.0914235	0.2348
Min SpO2	V$FOXD3_01	106	0.0248187	0.2355
Min SpO2	CTCNANGTGNY_UNKNOWN	55	0.0442541	0.236
Min SpO2	V$MYOD_Q6	147	0.0451011	0.2367
Min SpO2	V$FOXM1_01	130	0.0610158	0.2406
Min SpO2	V$MYOGNF1_01	25	0.0532835	0.2435
Min SpO2	GCGNNANTTCC_UNKNOWN	88	0.126956	0.2438
Min SpO2	V$ER_Q6_01	157	0.0624745	0.244
Min SpO2	V$LXR_Q3	43	0.0947363	0.2458
Min SpO2	V$TAXCREB_01	80	0.0849031	0.2465
Min SpO2	TGCGCANK_UNKNOWN	378	0.0786885	0.2493
Min SpO2	V$POU3F2_02	126	0.0635475	0.2496
Min SpO2	V$AP4_Q6_01	154	0.0831222	0.25
Min SpO2	YATTNATC_UNKNOWN	202	0.0367271	0.2504
Min SpO2	CCAWYNNGAAR_UNKNOWN	93	0.0636513	0.2536
Min SpO2	V$PU1_Q6	162	0.0720294	0.2537
Min SpO2	V$IRF_Q6	159	0.0461146	0.2557
Min SpO2	GGARNTKYCCA_UNKNOWN	43	0.12215	0.2557
Min SpO2	RRAGTTGT_UNKNOWN	151	0.0538074	0.2567
Min SpO2	TGACCTY_V$ERR1_Q2	639	0.0681812	0.2585
Min SpO2	V$ER_Q6	174	0.0855137	0.2604
Min SpO2	GKCGCNNNNNNNTGAYG_UNKNOWN	45	0.0297709	0.261
Min SpO2	V$HNF3ALPHA_Q6	122	0.0626895	0.2612
Min SpO2	YAATNANRNNNCAG_UNKNOWN	37	0.0706683	0.2627
Min SpO2	V$OCT1_01	138	0.0824564	0.2657
Min SpO2	GGCNKCCATNK_UNKNOWN	78	0.0743643	0.2677
Min SpO2	TTCNRGNNNNTTC_V$HSF_Q6	90	0.0954417	0.2708
Min SpO2	GGCNNMSMYNTTG_UNKNOWN	49	0.108443	0.2709
Min SpO2	MCAATNNNNNGCG_UNKNOWN	49	0.0563588	0.2723
Min SpO2	V$CREB_Q4_01	139	0.071355	0.2734
Min SpO2	V$NFAT_Q6	129	0.0676441	0.2749
Min SpO2	V$USF_02	177	0.0696012	0.2775
Min SpO2	V$E2F_02	156	0.157258	0.2781
Min SpO2	V$E2F1DP1_01	156	0.157258	0.2781
Min SpO2	V$E2F1DP2_01	156	0.157258	0.2781
Min SpO2	V$E2F4DP2_01	156	0.157258	0.2781
Min SpO2	CCAATNNSNNNGCG_UNKNOWN	40	0.0726458	0.2794
Min SpO2	V$HNF6_Q6	120	0.0590793	0.2818
Min SpO2	RGAGGAARY_V$PU1_Q6	340	0.0898009	0.2824
Min SpO2	V$AR_Q2	60	0.0988798	0.2825
Min SpO2	V$LYF1_01	156	0.092139	0.2839
Min SpO2	TGCTGAY_UNKNOWN	310	0.0695822	0.2865
Min SpO2	V$STAT5A_03	148	0.115417	0.2868
Min SpO2	TMTCGCGANR_UNKNOWN	116	0.0511299	0.288
Min SpO2	TGTTTGY_V$HNF3_Q6	407	0.0790305	0.292
Min SpO2	GGGAGGRR_V$MAZ_Q6	1375	0.0875109	0.293
Min SpO2	V$NKX25_02	134	0.0810806	0.2946
Min SpO2	V$CEBP_Q2	130	0.0789924	0.2955
Min SpO2	V$WHN_B	128	0.0864135	0.2972
Min SpO2	V$OCT1_Q5_01	122	0.0815781	0.2985
Min SpO2	V$CEBP_C	108	0.0756086	0.3
Min SpO2	V$E4BP4_01	140	0.109935	0.3002
Min SpO2	V$NERF_Q2	172	0.076805	0.3018
Min SpO2	RYTGCNWTGGNR_UNKNOWN	70	0.0789989	0.3019
Min SpO2	CTTTGT_V$LEF1_Q2	1183	0.0979247	0.3066
Min SpO2	V$CEBPB_02	158	0.0876094	0.3096
Min SpO2	V$ZIC2_01	161	0.0879258	0.3147
Min SpO2	CTGYNNCTYTAA_UNKNOWN	47	0.0714699	0.3193
Min SpO2	V$E2F_01	41	0.27938	0.3208
Min SpO2	SCGGAAGY_V$ELK1_02	901	0.112866	0.3217
Min SpO2	TGGAAA_V$NFAT_Q4_01	1118	0.110308	0.3242
Min SpO2	V$HP1SITEFACTOR_Q6	114	0.118645	0.3251
Min SpO2	MYAATNNNNNNNGGC_UNKNOWN	63	0.111566	0.3263
Min SpO2	V$HFH3_01	103	0.0889509	0.3268
Min SpO2	V$AP1_Q6_01	164	0.144421	0.3273
Min SpO2	V$AML1_01	190	0.109974	0.3293
Min SpO2	V$AML1_Q6	190	0.109974	0.3293
Min SpO2	GCCNNNWTAAR_UNKNOWN	96	0.106283	0.332
Min SpO2	V$AP3_Q6	125	0.10066	0.3328
Min SpO2	AACTTT_UNKNOWN	1096	0.114154	0.3344
Min SpO2	V$HNF3_Q6	92	0.0730019	0.3354
Min SpO2	GGGCGGR_V$SP1_Q6	2020	0.111695	0.3365
Min SpO2	V$ERR1_Q2	152	0.128119	0.3392
Min SpO2	TAAYNRNNTCC_UNKNOWN	95	0.12695	0.341
Min SpO2	V$LBP1_Q6	145	0.107199	0.3417
Min SpO2	V$P300_01	155	0.132326	0.3421
Min SpO2	V$MEF2_Q6_01	141	0.126858	0.3421
Min SpO2	YAATNRNNNYNATT_UNKNOWN	52	0.103612	0.3456
Min SpO2	V$YY1_Q6	167	0.210674	0.3459
Min SpO2	V$LMO2COM_02	141	0.111505	0.3493
Min SpO2	V$TEL2_Q6	171	0.137959	0.3517
Min SpO2	GCCATNTTG_V$YY1_Q6	295	0.15181	0.3537
Min SpO2	V$CEBP_Q2_01	151	0.146305	0.3544
Min SpO2	V$E4F1_Q6	177	0.130744	0.3548
Min SpO2	V$RSRFC4_Q2	116	0.139554	0.3553
Min SpO2	V$PAX5_02	11	0.216894	0.3562
Min SpO2	V$DR4_Q2	155	0.155918	0.3606
Min SpO2	V$EGR2_01	128	0.151651	0.3638
Min SpO2	V$LMO2COM_01	167	0.112179	0.364
Min SpO2	V$MSX1_01	92	0.119155	0.3647
Min SpO2	GGGTGGRR_V$PAX4_03	784	0.134052	0.3647
Min SpO2	V$MAZR_01	136	0.183442	0.3688
Min SpO2	GTTNYYNNGGTNA_UNKNOWN	60	0.12338	0.3692
Min SpO2	V$MYOD_01	164	0.139293	0.3697
Min SpO2	V$HNF4_DR1_Q3	152	0.145211	0.3698
Min SpO2	AAGWWRNYGGC_UNKNOWN	74	0.199212	0.3729
Min SpO2	V$CACCCBINDINGFACTOR_Q6	165	0.136246	0.3772
Min SpO2	V$P53_DECAMER_Q2	162	0.167995	0.3863
Min SpO2	CYTAGCAAY_UNKNOWN	94	0.151362	0.3892
Min SpO2	V$ZID_01	158	0.156541	0.3902
Min SpO2	V$GRE_C	61	0.179778	0.3906
Min SpO2	RAAGNYNNCTTY_UNKNOWN	90	0.154251	0.3942
Min SpO2	V$STAT5A_04	116	0.169511	0.3954
Min SpO2	V$SMAD3_Q6	126	0.162057	0.3987
Min SpO2	V$PTF1BETA_Q6	139	0.175298	0.3997
Min SpO2	ACTAYRNNNCCCR_UNKNOWN	347	0.154593	0.4001
Min SpO2	V$STAT_01	158	0.150591	0.4012
Min SpO2	V$HFH4_01	101	0.128372	0.4026
Min SpO2	V$IRF1_Q6	159	0.143386	0.4028
Min SpO2	V$OLF1_01	164	0.179884	0.4029
Min SpO2	TCANNTGAY_V$SREBP1_01	298	0.168352	0.4032
Min SpO2	V$E2F1_Q3_01	163	0.226764	0.4043
Min SpO2	V$SP1_01	152	0.153319	0.4073
Min SpO2	ACCTGTTG_UNKNOWN	96	0.140267	0.4075
Min SpO2	V$TAL1ALPHAE47_01	138	0.142411	0.4077
Min SpO2	V$E2F4DP1_01	157	0.250627	0.4092
Min SpO2	V$GR_Q6_01	161	0.185557	0.4179
Min SpO2	V$NFY_Q6	160	0.150665	0.4238
Min SpO2	TCCATTKW_UNKNOWN	139	0.189676	0.4278
Min SpO2	RNTCANNRNNYNATTW_UNKNOWN	32	0.181921	0.4284
Min SpO2	TNCATNTCCYR_UNKNOWN	95	0.212188	0.4286
Min SpO2	CTTTGA_V$LEF1_Q2	675	0.170208	0.4291
Min SpO2	V$OCT_C	128	0.187747	0.4294
Min SpO2	V$IRF7_01	149	0.197364	0.4295
Min SpO2	V$TATA_C	139	0.200007	0.432
Min SpO2	V$MYB_Q5_01	144	0.185697	0.4342
Min SpO2	V$E2F1_Q6	156	0.307565	0.4359
Min SpO2	V$ARNT_01	163	0.237747	0.438
Min SpO2	V$PBX1_01	140	0.207379	0.4381
Min SpO2	V$VDR_Q3	130	0.25229	0.4399
Min SpO2	TGTYNNNNNRGCARM_UNKNOWN	57	0.214455	0.4412
Min SpO2	V$LHX3_01	113	0.201675	0.4438
Min SpO2	V$AP2_Q6	186	0.283716	0.444
Min SpO2	V$HNF1_C	110	0.215935	0.444
Min SpO2	V$ETS_Q4	172	0.219953	0.4451
Min SpO2	V$AR_02	23	0.344059	0.4572
Min SpO2	TGACAGNY_V$MEIS1_01	493	0.21035	0.4589
Min SpO2	V$ATF_B	111	0.229408	0.4625
Min SpO2	V$PAX3_01	15	0.418099	0.463
Min SpO2	V$HMX1_01	22	0.294487	0.4632
Min SpO2	YGTCCTTGR_UNKNOWN	59	0.227198	0.4642
Min SpO2	YATGNWAAT_V$OCT_C	181	0.236097	0.4684
Min SpO2	V$SREBP1_02	52	0.342314	0.4686
Min SpO2	V$HNF4ALPHA_Q6	153	0.270011	0.4688
Min SpO2	V$STAT3_02	87	0.31312	0.4689
Min SpO2	V$CP2_01	178	0.2752	0.4701
Min SpO2	V$NF1_Q6_01	160	0.195654	0.4707
Min SpO2	V$EVI1_06	16	0.223226	0.4729
Min SpO2	V$RORA1_01	160	0.296472	0.4732
Min SpO2	V$PAX4_02	119	0.255772	0.4741
Min SpO2	YTAATTAA_V$LHX3_01	96	0.311877	0.4761
Min SpO2	V$ISRE_01	154	0.241855	0.4763
Min SpO2	WCAANNNYCAG_UNKNOWN	169	0.20935	0.4773
Min SpO2	V$TFIIA_Q6	144	0.214051	0.4777
Min SpO2	V$CREL_01	170	0.320046	0.4809
Min SpO2	V$P53_02	155	0.229521	0.4812
Min SpO2	TGACCTTG_V$SF1_Q6	147	0.28941	0.4823
Min SpO2	V$CEBPGAMMA_Q6	149	0.263163	0.4824
Min SpO2	V$SP1_Q2_01	152	0.248307	0.4876
Min SpO2	V$HNF4_01	159	0.286535	0.4889
Min SpO2	V$GATA1_05	149	0.275816	0.49
Min SpO2	YTTCCNNNGGAMR_UNKNOWN	30	0.232571	0.4901
Min SpO2	V$USF_01	179	0.336434	0.4919
Min SpO2	V$HFH1_01	129	0.193248	0.4939
Min SpO2	TATAAA_V$TATA_01	652	0.24301	0.4943
Min SpO2	V$NFKB_Q6_01	146	0.335689	0.4958
Min SpO2	V$PAX2_02	154	0.32054	0.4962
Min SpO2	ACAWNRNSRCGG_UNKNOWN	43	0.412381	0.4972
Min SpO2	V$GATA_C	138	0.241829	0.5004
Min SpO2	V$PAX3_B	56	0.303874	0.5007
Min SpO2	V$HOXA3_01	6	0.623977	0.508
Min SpO2	YRTCANNRCGC_UNKNOWN	42	0.308354	0.5093
Min SpO2	V$STAT3_01	15	0.468398	0.5114
Min SpO2	GGGYGTGNY_UNKNOWN	435	0.301078	0.5127
Min SpO2	V$NFMUE1_Q6	158	0.260291	0.5138
Min SpO2	V$ROAZ_01	7	0.235514	0.5157
Min SpO2	V$AREB6_03	168	0.32739	0.5204
Min SpO2	V$ARP1_01	87	0.274534	0.5211
Min SpO2	RYTGCNNRGNAAC_V$MIF1_01	56	0.255458	0.5214
Min SpO2	V$CP2_02	143	0.338836	0.5221
Min SpO2	V$AP1_01	154	0.314151	0.5222
Min SpO2	GGAANCGGAANY_UNKNOWN	83	0.229	0.5225
Min SpO2	V$IK2_01	146	0.23268	0.5228
Min SpO2	V$HEB_Q6	163	0.274225	0.5228
Min SpO2	RRCCGTTA_UNKNOWN	53	0.357184	0.5253
Min SpO2	V$MEIS1BHOXA9_01	75	0.292516	0.5258
Min SpO2	V$CREB_Q2	170	0.306548	0.5266
Min SpO2	V$CDPCR1_01	65	0.228074	0.5279
Min SpO2	V$BRN2_01	130	0.316655	0.5318
Min SpO2	V$STAT5B_01	132	0.336328	0.5335
Min SpO2	V$FOXO4_02	157	0.325669	0.5348
Min SpO2	CAGGTG_V$E12_Q6	1548	0.289939	0.5349
Min SpO2	V$MZF1_01	145	0.35361	0.5386
Min SpO2	V$TCF11MAFG_01	134	0.407853	0.5418
Min SpO2	CAGCTG_V$AP4_Q5	910	0.311	0.5421
Min SpO2	V$LEF1_Q6	145	0.32598	0.5428
Min SpO2	V$FOXJ2_02	136	0.358442	0.548
Min SpO2	V$ATF3_Q6	157	0.323706	0.5491
Min SpO2	V$GATA_Q6	98	0.285223	0.5506
Min SpO2	TGAYRTCA_V$ATF3_Q6	308	0.33208	0.5522
Min SpO2	V$VDR_Q6	149	0.31966	0.553
Min SpO2	V$PAX8_01	19	0.325966	0.554
Min SpO2	V$CRX_Q4	138	0.341025	0.5554
Min SpO2	GATGKMRGCG_UNKNOWN	49	0.359814	0.5642
Min SpO2	TGCCAAR_V$NF1_Q6	371	0.350638	0.5645
Min SpO2	V$OCT1_03	112	0.363833	0.5651
Min SpO2	CTTTAAR_UNKNOWN	554	0.33204	0.5663
Min SpO2	V$FOX_Q2	112	0.287612	0.5703
Min SpO2	V$FREAC3_01	141	0.35877	0.5736
Min SpO2	SGCGSSAAA_V$E2F1DP2_01	112	0.48803	0.5737
Min SpO2	ARGGGTTAA_UNKNOWN	79	0.300662	0.5753
Min SpO2	V$HNF4_Q6	142	0.495835	0.5766
Min SpO2	V$CACBINDINGPROTEIN_Q6	145	0.356665	0.5771
Min SpO2	V$PAX2_01	32	0.508383	0.5775
Min SpO2	CACGTG_V$MYC_Q2	702	0.350599	0.5778
Min SpO2	TGANTCA_V$AP1_C	667	0.364176	0.5806
Min SpO2	V$AP2ALPHA_01	153	0.417831	0.5823
Min SpO2	V$AP2_Q3	148	0.423963	0.5827
Min SpO2	V$NFE2_01	178	0.364754	0.5833
Min SpO2	V$POU6F1_01	125	0.349976	0.5869
Min SpO2	V$E2A_Q2	145	0.356369	0.59
Min SpO2	RYTTCCTG_V$ETS2_B	711	0.362792	0.5904
Min SpO2	V$XBP1_01	79	0.425428	0.5927
Min SpO2	V$CEBP_Q3	130	0.346763	0.5938
Min SpO2	GTTRYCATRR_UNKNOWN	103	0.363607	0.5955
Min SpO2	V$USF_Q6	173	0.420924	0.5957
Min SpO2	V$ZIC3_01	144	0.30742	0.5963
Min SpO2	V$MYB_Q3	146	0.378708	0.5971
Min SpO2	AAANWWTGC_UNKNOWN	110	0.389549	0.5978
Min SpO2	WGGAATGY_V$TEF1_Q6	232	0.356559	0.5999
Min SpO2	V$FOXO1_02	145	0.39314	0.6003
Min SpO2	CTAWWWATA_V$RSRFC4_Q2	213	0.373126	0.6006
Min SpO2	V$E2F_Q4	163	0.463157	0.6009
Min SpO2	V$ATF1_Q6	137	0.363405	0.6037
Min SpO2	V$AP4_01	154	0.453814	0.6074
Min SpO2	GATTGGY_V$NFY_Q6_01	761	0.379461	0.6092
Min SpO2	KTGGYRSGAA_UNKNOWN	49	0.414687	0.6095
Min SpO2	V$TCF4_Q5	127	0.356421	0.6096
Min SpO2	V$CREBP1_Q2	154	0.398799	0.6114
Min SpO2	RTAAACA_V$FREAC2_01	539	0.423853	0.6116
Min SpO2	V$E47_02	156	0.421978	0.6136
Min SpO2	TTCYRGAA_UNKNOWN	203	0.390535	0.615
Min SpO2	V$FOXO4_01	146	0.386693	0.6157
Min SpO2	TAATTA_V$CHX10_01	432	0.426124	0.6164
Min SpO2	CTGRYYYNATT_UNKNOWN	39	0.425013	0.6185
Min SpO2	GCGSCMNTTT_UNKNOWN	39	0.385774	0.6188
Min SpO2	TGANNYRGCA_V$TCF11MAFG_01	196	0.418596	0.6212
Min SpO2	V$CREB_Q4	175	0.413096	0.6238
Min SpO2	V$PPARA_01	23	0.412701	0.6259
Min SpO2	V$ATF6_01	65	0.5766	0.6266
Min SpO2	GTGGGTGK_UNKNOWN	165	0.457974	0.6275
Min SpO2	GGGNRMNNYCAT_UNKNOWN	61	0.508996	0.6291
Min SpO2	V$NRF2_Q4	170	0.46437	0.6294
Min SpO2	WCTCNATGGY_UNKNOWN	52	0.521735	0.6296
Min SpO2	V$E2F_03	158	0.457503	0.631
Min SpO2	V$FREAC7_01	103	0.501359	0.6329
Min SpO2	CCTNTMAGA_UNKNOWN	81	0.392273	0.6342
Min SpO2	V$NFKAPPAB65_01	156	0.479094	0.6346
Min SpO2	V$HLF_01	154	0.466582	0.6351
Min SpO2	V$HIF1_Q5	161	0.488204	0.6359
Min SpO2	V$GATA1_02	130	0.429607	0.6365
Min SpO2	V$NFKAPPAB_01	165	0.482049	0.6366
Min SpO2	V$RFX1_02	185	0.431988	0.6369
Min SpO2	V$TCF1P_Q6	159	0.421209	0.6398
Min SpO2	CCAWWNAAGG_V$SRF_Q4	51	0.377045	0.6407
Min SpO2	V$ZIC1_01	148	0.35922	0.6431
Min SpO2	V$HNF3B_01	118	0.433062	0.644
Min SpO2	V$AP1_Q4	183	0.443832	0.6446
Min SpO2	V$NRF2_01	201	0.461372	0.6456
Min SpO2	TAAWWATAG_V$RSRFC4_Q2	105	0.51443	0.6465
Min SpO2	V$STAT1_01	42	0.472756	0.6498
Min SpO2	AGCYRWTTC_UNKNOWN	66	0.449428	0.6499
Min SpO2	YYCATTCAWW_UNKNOWN	124	0.512241	0.65
Min SpO2	V$NKX22_01	93	0.488585	0.6513
Min SpO2	V$MEF2_01	75	0.45555	0.6517
Min SpO2	V$SP1_Q6_01	175	0.427049	0.6529
Min SpO2	V$NFAT_Q4_01	162	0.485558	0.6555
Min SpO2	V$COUP_01	161	0.469363	0.6572
Min SpO2	V$E2F1DP1RB_01	156	0.510081	0.6572
Min SpO2	V$IPF1_Q4	128	0.465154	0.6582
Min SpO2	V$NMYC_01	180	0.50971	0.6584
Min SpO2	AAAYWAACM_V$HFH4_01	142	0.460547	0.6626
Min SpO2	V$STAT1_03	166	0.484306	0.6639
Min SpO2	YNTTTNNNANGCARM_UNKNOWN	34	0.541897	0.6655
Min SpO2	GATAAGR_V$GATA_C	157	0.441814	0.6678
Min SpO2	TTAYRTAA_V$E4BP4_01	159	0.513748	0.6679
Min SpO2	V$HTF_01	42	0.46951	0.6696
Min SpO2	AAAYRNCTG_UNKNOWN	215	0.512056	0.6713
Min SpO2	V$OCT_Q6	130	0.464182	0.6713
Min SpO2	YTAAYNGCT_UNKNOWN	97	0.495824	0.6713
Min SpO2	V$GATA3_01	125	0.457911	0.6723
Min SpO2	CAGGTA_V$AREB6_01	423	0.473416	0.6725
Min SpO2	GCANCTGNY_V$MYOD_Q6	562	0.467262	0.6725
Min SpO2	V$AP2GAMMA_01	162	0.501342	0.6733
Min SpO2	CGGAARNGGCNG_UNKNOWN	35	0.563712	0.676
Min SpO2	V$DR3_Q4	69	0.509071	0.6775
Min SpO2	V$CDPCR3_01	25	0.567354	0.6794
Min SpO2	V$MIF1_01	115	0.483299	0.6836
Min SpO2	V$SRY_02	147	0.488976	0.6851
Min SpO2	V$ARNT_02	166	0.522284	0.6852
Min SpO2	ACAWYAAAG_UNKNOWN	58	0.508166	0.6863
Min SpO2	V$EVI1_05	80	0.452148	0.6912
Min SpO2	V$E2F1_Q3	163	0.567144	0.693
Min SpO2	V$AREB6_01	161	0.486822	0.6945
Min SpO2	AACYNNNNTTCCS_UNKNOWN	70	0.48197	0.6951
Min SpO2	TGGNNNNNNKCCAR_UNKNOWN	236	0.550652	0.6988
Min SpO2	RNCTGNYNRNCTGNY_UNKNOWN	44	0.574539	0.7004
Min SpO2	V$ETS1_B	172	0.519175	0.702
Min SpO2	V$E2F_Q3	145	0.537563	0.7032
Min SpO2	V$CDPCR3HD_01	126	0.488528	0.7033
Min SpO2	V$PAX8_B	60	0.552776	0.7067
Min SpO2	V$NRF1_Q6	179	0.571341	0.7071
Min SpO2	V$MYOD_Q6_01	164	0.533897	0.7083
Min SpO2	V$MYB_Q6	142	0.541435	0.7084
Min SpO2	V$ALPHACP1_01	169	0.532996	0.7119
Min SpO2	V$CEBP_01	137	0.546627	0.7152
Min SpO2	GTTGNYNNRGNAAC_UNKNOWN	75	0.604081	0.7169
Min SpO2	V$MEF2_04	11	0.509487	0.7197
Min SpO2	TGACATY_UNKNOWN	382	0.559546	0.7247
Min SpO2	V$STAT_Q6	166	0.600051	0.7288
Min SpO2	V$AFP1_Q6	140	0.553236	0.729
Min SpO2	V$AR_03	30	0.527435	0.7295
Min SpO2	V$NFY_Q6_01	172	0.598846	0.7315
Min SpO2	V$PITX2_Q2	133	0.569864	0.735
Min SpO2	V$ATF_01	162	0.620422	0.7374
Min SpO2	V$AP4_Q5	170	0.588732	0.7419
Min SpO2	CATTGTYY_V$SOX9_B1	234	0.589744	0.745
Min SpO2	V$AHR_01	39	0.670743	0.7493
Min SpO2	V$E2F_Q6	161	0.658726	0.7497
Min SpO2	V$MEF2_02	126	0.609456	0.7509
Min SpO2	V$NFY_01	163	0.616385	0.7534
Min SpO2	WTGAAAT_UNKNOWN	327	0.616845	0.7535
Min SpO2	YKACATTT_UNKNOWN	175	0.602606	0.7539
Min SpO2	V$AML_Q6	156	0.58072	0.7556
Min SpO2	V$PR_Q2	132	0.604433	0.7573
Min SpO2	V$PAX4_01	173	0.630304	0.7589
Min SpO2	V$NF1_Q6	159	0.6097	0.7611
Min SpO2	V$USF2_Q6	182	0.652701	0.7629
Min SpO2	V$FREAC2_01	143	0.627317	0.763
Min SpO2	V$TAL1BETAITF2_01	135	0.623672	0.7635
Min SpO2	V$PIT1_Q6	117	0.654683	0.7635
Min SpO2	V$FOXO3_01	137	0.643034	0.769
Min SpO2	V$TATA_01	126	0.628637	0.7694
Min SpO2	V$CREB_Q3	178	0.63199	0.7703
Min SpO2	V$SP1_Q6	170	0.642048	0.7712
Min SpO2	V$AREB6_04	155	0.624707	0.7749
Min SpO2	V$TGIF_01	153	0.63542	0.7822
Min SpO2	V$AP1_C	163	0.652586	0.7852
Min SpO2	TAANNYSGCG_UNKNOWN	46	0.68722	0.7881
Min SpO2	SYATTGTG_UNKNOWN	129	0.655537	0.7897
Min SpO2	V$NCX_01	88	0.667293	0.8029
Min SpO2	V$FAC1_01	122	0.704316	0.8065
Min SpO2	V$SRF_Q4	131	0.677566	0.8072
Min SpO2	V$STAT4_01	169	0.690471	0.8108
Min SpO2	V$OCT1_B	134	0.707914	0.8122
Min SpO2	V$SRF_01	30	0.6612	0.8128
Min SpO2	V$AP1_Q6	176	0.694507	0.8136
Min SpO2	V$YY1_02	171	0.718141	0.8165
Min SpO2	V$SP3_Q3	154	0.713846	0.8167
Min SpO2	TCCCRNNRTGC_UNKNOWN	154	0.708871	0.8175
Min SpO2	V$HMEF2_Q6	76	0.704391	0.8179
Min SpO2	V$PAX_Q6	156	0.725423	0.8185
Min SpO2	V$OSF2_Q6	148	0.70774	0.8213
Min SpO2	V$E12_Q6	166	0.713035	0.8244
Min SpO2	RACCACAR_V$AML_Q6	160	0.72092	0.8297
Min SpO2	V$PAX5_01	95	0.77104	0.8303
Min SpO2	V$FXR_IR1_Q6	71	0.691564	0.8323
Min SpO2	V$NFY_C	152	0.717025	0.833
Min SpO2	V$PAX4_03	141	0.721705	0.8333
Min SpO2	RCGCANGCGY_V$NRF1_Q6	683	0.739108	0.8346
Min SpO2	V$USF_Q6_01	163	0.742562	0.8358
Min SpO2	V$LEF1_Q2	140	0.73344	0.8371
Min SpO2	V$MZF1_02	142	0.747346	0.8407
Min SpO2	YGCGYRCGC_UNKNOWN	223	0.774708	0.8412
Min SpO2	V$GATA4_Q3	133	0.770876	0.8414
Min SpO2	V$EVI1_02	62	0.715983	0.8436
Min SpO2	V$NKX3A_01	104	0.737189	0.844
Min SpO2	YTATTTTNR_V$MEF2_02	398	0.757982	0.8444
Min SpO2	V$SOX9_B1	157	0.752083	0.8464
Min SpO2	V$LFA1_Q6	149	0.758213	0.8494
Min SpO2	V$SRF_C	134	0.747201	0.8503
Min SpO2	V$SRF_Q6	138	0.75113	0.8508
Min SpO2	RYAAAKNNNNNNTTGW_UNKNOWN	44	0.788468	0.8513
Min SpO2	YNGTTNNNATT_UNKNOWN	210	0.745874	0.8521
Min SpO2	V$MTF1_Q4	144	0.757742	0.8523
Min SpO2	V$AP1_Q2_01	167	0.771134	0.8528
Min SpO2	STTTCRNTTT_V$IRF_Q6	131	0.750138	0.8536
Min SpO2	YGACNNYACAR_UNKNOWN	57	0.744911	0.8544
Min SpO2	SMTTTTGT_UNKNOWN	223	0.75927	0.8586
Min SpO2	V$TBP_01	141	0.761696	0.8615
Min SpO2	V$PXR_Q2	166	0.800356	0.8625
Min SpO2	V$AP1_Q2	164	0.787188	0.8641
Min SpO2	V$RP58_01	109	0.788988	0.8645
Min SpO2	ATCMNTCCGY_UNKNOWN	40	0.8637	0.8649
Min SpO2	V$E2F1_Q4_01	152	0.796204	0.8649
Min SpO2	V$OCT1_06	135	0.782641	0.8737
Min SpO2	V$ZF5_B	144	0.790143	0.8741
Min SpO2	V$AP1_Q4_01	161	0.803515	0.876
Min SpO2	V$CREBP1_01	111	0.801392	0.8767
Min SpO2	AACWWCAANK_UNKNOWN	94	0.822272	0.877
Min SpO2	V$CDP_02	57	0.827719	0.8778
Min SpO2	V$MMEF2_Q6	150	0.804034	0.8793
Min SpO2	V$NGFIC_01	150	0.817659	0.8807
Min SpO2	V$AR_Q6	141	0.807171	0.8824
Min SpO2	V$MAF_Q6	153	0.825751	0.8842
Min SpO2	GTGACGY_V$E4F1_Q6	427	0.823883	0.8863
Min SpO2	V$IK1_01	159	0.799605	0.8875
Min SpO2	CCGNMNNTNACG_UNKNOWN	51	0.817082	0.8894
Min SpO2	V$SEF1_C	3	0.93051	0.8908
Min SpO2	YWATTWNNRGCT_UNKNOWN	45	0.857586	0.891
Min SpO2	V$LXR_DR4_Q3	53	0.858552	0.8911
Min SpO2	V$MAZ_Q6	128	0.842325	0.8957
Min SpO2	V$E2F_Q4_01	153	0.85847	0.8959
Min SpO2	V$HSF_Q6	117	0.826138	0.897
Min SpO2	RACTNNRTTTNC_UNKNOWN	85	0.829175	0.8974
Min SpO2	V$RSRFC4_01	139	0.834218	0.8982
Min SpO2	V$GATA1_01	132	0.831666	0.8997
Min SpO2	TTTNNANAGCYR_UNKNOWN	73	0.829162	0.9003
Min SpO2	V$E2F_Q3_01	154	0.852176	0.9012
Min SpO2	V$ELK1_02	181	0.846806	0.9019
Min SpO2	V$AP1FJ_Q2	175	0.845439	0.9037
Min SpO2	V$IRF2_01	85	0.862258	0.9047
Min SpO2	V$EGR3_01	55	0.859172	0.9047
Min SpO2	V$MEIS1_01	141	0.841186	0.9055
Min SpO2	V$SPZ1_01	132	0.858688	0.9125
Min SpO2	V$GNCF_01	44	0.855469	0.9151
Min SpO2	V$EGR1_01	167	0.872535	0.9152
Min SpO2	WGTTNNNNNAAA_UNKNOWN	315	0.857469	0.9175
Min SpO2	CAGNYGKNAAA_UNKNOWN	39	0.858003	0.9177
Min SpO2	V$MYCMAX_B	156	0.885582	0.9242
Min SpO2	V$SRY_01	138	0.868341	0.9245
Min SpO2	V$AP2_Q6_01	172	0.894165	0.925
Min SpO2	V$MYC_Q2	135	0.8806	0.9265
Min SpO2	GAANYNYGACNY_UNKNOWN	47	0.868984	0.9278
Min SpO2	GGGNNTTTCC_V$NFKB_Q6_01	85	0.889707	0.9312
Min SpO2	GGAMTNNNNNTCCY_UNKNOWN	83	0.89524	0.9331
Min SpO2	V$FREAC4_01	71	0.890456	0.9341
Min SpO2	V$E47_01	164	0.906065	0.9374
Min SpO2	V$COREBINDINGFACTOR_Q6	168	0.901981	0.9387
Min SpO2	V$AREB6_02	147	0.903357	0.9402
Min SpO2	V$STAT1_02	167	0.91541	0.9449
Min SpO2	V$CHX10_01	99	0.911072	0.945
Min SpO2	V$HIF1_Q3	137	0.928676	0.9519
Min SpO2	V$GABP_B	184	0.922186	0.9536
Min SpO2	RYCACNNRNNRNCAG_UNKNOWN	39	0.911282	0.9563
Min SpO2	V$NFKB_C	172	0.932598	0.9566
Min SpO2	V$CREB_Q2_01	145	0.939886	0.9592
Min SpO2	CCANNAGRKGGC_UNKNOWN	67	0.938852	0.9595
Min SpO2	TTANWNANTGGM_UNKNOWN	35	0.927607	0.9615
Min SpO2	V$HAND1E47_01	142	0.943794	0.9638
Min SpO2	V$E2F1_Q6_01	155	0.952513	0.9641
Min SpO2	V$CIZ_01	136	0.939787	0.9649
Min SpO2	WWTAAGGC_UNKNOWN	78	0.929589	0.9649
Min SpO2	V$CMYB_01	158	0.954511	0.9658
Min SpO2	V$S8_01	114	0.951409	0.9673
Min SpO2	V$TAL1BETAE47_01	127	0.946651	0.9681
Min SpO2	TTANTCA_UNKNOWN	533	0.950633	0.9692
Min SpO2	V$OCT1_07	75	0.955811	0.9733
Min SpO2	V$IK3_01	122	0.956903	0.9738
Min SpO2	V$ELF1_Q6	171	0.958728	0.9746
Min SpO2	V$CDP_01	42	0.966005	0.9775
Min SpO2	V$TEF1_Q6	147	0.967877	0.9826
Min SpO2	KRCTCNNNNMANAGC_UNKNOWN	30	0.973219	0.9829
Min SpO2	V$YY1_01	138	0.970845	0.9841
Min SpO2	V$E2F1_Q4	160	0.983962	0.9891
Min SpO2	V$SREBP1_Q6	161	0.981448	0.9893
Min SpO2	V$IRF1_01	154	0.98832	0.9913
Min SpO2	V$EVI1_03	26	0.984477	0.9915
Min SpO2	CCCNNGGGAR_V$OLF1_01	206	0.986417	0.9925
Min SpO2	V$SRF_Q5_01	140	0.990352	0.9944
Min SpO2	V$EN1_01	52	0.992011	0.9964
Min SpO2	V$EVI1_01	8	0.998514	0.999
Min SpO2	GGCNRNWCTTYS_UNKNOWN	56	0.99883	0.9993
Per90	V$MYCMAX_01	161	4.45712e-08	0.0011
Per90	CTGYNNCTYTAA_UNKNOWN	47	1.11228e-07	0.0025
Per90	V$PPARG_01	28	1.14732e-06	0.0026
Per90	V$STAT5A_02	76	6.79165e-07	0.0027
Per90	V$MAX_01	175	3.00058e-06	0.0029
Per90	V$SF1_Q6	169	6.44853e-07	0.0054
Per90	V$HEN1_02	132	9.93048e-06	0.0072
Per90	V$CEBPGAMMA_Q6	149	2.30296e-05	0.0087
Per90	V$ETF_Q6	80	1.35924e-05	0.0098
Per90	V$FOXJ2_01	106	1.36699e-05	0.0111
Per90	V$E4BP4_01	140	0.000240266	0.0182
Per90	V$HNF6_Q6	120	0.000113253	0.0223
Per90	RTTTNNNYTGGM_UNKNOWN	81	0.000147674	0.0306
Per90	V$HMGIY_Q6	153	0.000653198	0.0313
Per90	V$IRF_Q6	159	0.000165633	0.0326
Per90	V$MYCMAX_02	159	0.00104228	0.0362
Per90	V$AFP1_Q6	140	0.000399455	0.0384
Per90	V$SRY_02	147	0.000391367	0.0398
Per90	V$EVI1_04	118	0.00016097	0.0402
Per90	V$SP1_01	152	0.000483294	0.0436
Per90	V$EGR2_01	128	0.00237789	0.0437
Per90	GCTNWTTGK_UNKNOWN	159	0.00010829	0.0457
Per90	ACTWSNACTNY_UNKNOWN	72	0.000454646	0.0465
Per90	V$ER_Q6_02	155	0.00187046	0.0475
Per90	V$TFIII_Q6	125	0.00446475	0.048
Per90	V$HNF4_DR1_Q3	152	0.00149769	0.049
Per90	V$LXR_Q3	43	0.00499602	0.0517
Per90	CCAWWNAAGG_V$SRF_Q4	51	0.000214727	0.052
Per90	V$GATA2_01	58	0.00272054	0.0547
Per90	V$AR_02	23	0.0205432	0.0622
Per90	V$STAT1_02	167	0.00241383	0.0625
Per90	CACGTG_V$MYC_Q2	702	0.00247729	0.0637
Per90	V$TATA_C	139	0.00259733	0.0645
Per90	GGGAGGRR_V$MAZ_Q6	1375	0.00249021	0.0663
Per90	ATGGYGGA_UNKNOWN	62	0.006071	0.0681
Per90	V$AREB6_04	155	0.00255285	0.0681
Per90	TGAYRTCA_V$ATF3_Q6	308	0.00237182	0.0681
Per90	TGCCAAR_V$NF1_Q6	371	0.00301841	0.0683
Per90	V$CART1_01	108	0.00230001	0.0718
Per90	V$POU6F1_01	125	0.00191504	0.0748
Per90	TGASTMAGC_V$NFE2_01	131	0.00214982	0.0754
Per90	V$IK3_01	122	0.00684765	0.0764
Per90	V$TAXCREB_02	15	0.0150334	0.0779
Per90	V$MMEF2_Q6	150	0.00384012	0.0779
Per90	V$PR_02	70	0.00568316	0.0787
Per90	TGATTTRY_V$GFI1_01	155	0.0099851	0.081
Per90	CAGGTG_V$E12_Q6	1548	0.00282522	0.0816
Per90	TAANNYSGCG_UNKNOWN	46	0.00891455	0.0827
Per90	V$MEF2_04	11	0.00193869	0.0832
Per90	V$CEBPA_01	132	0.00305739	0.0835
Per90	V$NCX_01	88	0.00544647	0.0839
Per90	V$NKX62_Q2	116	0.00923331	0.0839
Per90	V$SMAD4_Q6	141	0.00951274	0.0844
Per90	V$GCM_Q2	137	0.0198709	0.088
Per90	YAATNRNNNYNATT_UNKNOWN	52	0.00384119	0.0901
Per90	V$CDP_02	57	0.0158634	0.094
Per90	V$IPF1_Q4	128	0.00667339	0.101
Per90	V$ZF5_B	144	0.00582289	0.1013
Per90	V$HOXA4_Q2	139	0.0268913	0.1023
Per90	V$USF_C	183	0.0100321	0.1027
Per90	V$CREB_02	167	0.0129405	0.1041
Per90	V$SREBP1_01	122	0.0212247	0.1043
Per90	V$ZIC2_01	161	0.00601019	0.1055
Per90	V$STAT5A_01	141	0.00852596	0.1061
Per90	V$PAX4_02	119	0.0107622	0.1106
Per90	V$SPZ1_01	132	0.00993161	0.1161
Per90	V$STAT5A_04	116	0.0126195	0.1173
Per90	V$CACBINDINGPROTEIN_Q6	145	0.0081815	0.118
Per90	ACTAYRNNNCCCR_UNKNOWN	347	0.00762896	0.1185
Per90	V$P53_DECAMER_Q2	162	0.01502	0.1208
Per90	V$PBX1_01	140	0.00830114	0.1217
Per90	RNGTGGGC_UNKNOWN	490	0.0137279	0.1255
Per90	V$RP58_01	109	0.0169329	0.1265
Per90	YTAATTAA_V$LHX3_01	96	0.0277099	0.127
Per90	YNGTTNNNATT_UNKNOWN	210	0.00968114	0.1271
Per90	V$MEF2_01	75	0.0135234	0.1274
Per90	V$CEBP_01	137	0.010594	0.1274
Per90	V$AP4_01	154	0.0221259	0.1299
Per90	RGAGGAARY_V$PU1_Q6	340	0.0167619	0.1303
Per90	CCGNMNNTNACG_UNKNOWN	51	0.0156581	0.1322
Per90	V$CREBP1_01	111	0.0129929	0.1332
Per90	V$ARNT_02	166	0.0162433	0.1332
Per90	V$POU3F2_01	43	0.0147252	0.1362
Per90	V$IK1_01	159	0.0131194	0.1401
Per90	RAAGNYNNCTTY_UNKNOWN	90	0.0134184	0.1406
Per90	V$LHX3_01	113	0.0120499	0.1417
Per90	V$ETS2_B	187	0.00969788	0.1425
Per90	CGTSACG_V$PAX3_B	102	0.0213519	0.1454
Per90	V$P53_02	155	0.01169	0.1457
Per90	TGTTTGY_V$HNF3_Q6	407	0.0149817	0.1466
Per90	V$CREB_Q3	178	0.0168032	0.148
Per90	CATRRAGC_UNKNOWN	74	0.0414528	0.1503
Per90	V$ROAZ_01	7	0.0100876	0.152
Per90	V$HFH4_01	101	0.00945936	0.155
Per90	V$NFY_01	163	0.0228374	0.1576
Per90	V$MAZR_01	136	0.0335013	0.1588
Per90	GGARNTKYCCA_UNKNOWN	43	0.0611029	0.1603
Per90	V$PAX4_04	114	0.0314003	0.1604
Per90	RNCTGNYNRNCTGNY_UNKNOWN	44	0.0500693	0.1641
Per90	V$NKX22_01	93	0.0402037	0.1705
Per90	V$EFC_Q6	159	0.0237686	0.1726
Per90	CCCNNNNNNAAGWT_UNKNOWN	64	0.0229567	0.174
Per90	CTAWWWATA_V$RSRFC4_Q2	213	0.0256496	0.1754
Per90	MGGAAGTG_V$GABP_B	540	0.0250576	0.1756
Per90	V$SEF1_C	3	0.368864	0.176
Per90	V$HOX13_01	21	0.0363456	0.1781
Per90	V$NFAT_Q4_01	162	0.0372833	0.1812
Per90	V$AREB6_03	168	0.0412706	0.1814
Per90	TGCTGAY_UNKNOWN	310	0.0256596	0.183
Per90	V$HNF3_Q6	92	0.0159108	0.1887
Per90	V$GATA1_04	122	0.0360539	0.19
Per90	V$TAXCREB_01	80	0.0531095	0.1909
Per90	TCCATTKW_UNKNOWN	139	0.031102	0.1929
Per90	YTTCCNNNGGAMR_UNKNOWN	30	0.0229611	0.1934
Per90	WCTCNATGGY_UNKNOWN	52	0.0782892	0.1999
Per90	V$ATF6_01	65	0.150228	0.2029
Per90	YRCCAKNNGNCGC_UNKNOWN	37	0.039727	0.2032
Per90	V$IRF1_01	154	0.0594845	0.206
Per90	V$SOX9_B1	157	0.0337116	0.2063
Per90	SMTTTTGT_UNKNOWN	223	0.0316135	0.2089
Per90	TTANTCA_UNKNOWN	533	0.0323485	0.2089
Per90	V$HEN1_01	123	0.0664161	0.2131
Per90	V$CDC5_01	135	0.0377396	0.2141
Per90	V$TCF11_01	147	0.0419421	0.2148
Per90	V$NKX61_01	116	0.0468074	0.2156
Per90	V$OCT1_07	75	0.0450466	0.219
Per90	V$AHR_Q5	142	0.0598581	0.2208
Per90	V$SOX5_01	144	0.028377	0.2211
Per90	V$STAT_Q6	166	0.0593247	0.2226
Per90	V$DBP_Q6	141	0.0358042	0.2256
Per90	V$GATA_C	138	0.0338585	0.2284
Per90	V$AREB6_02	147	0.044874	0.2288
Per90	V$POU1F1_Q6	132	0.0413326	0.2304
Per90	V$HP1SITEFACTOR_Q6	114	0.0566028	0.2308
Per90	YGACNNYACAR_UNKNOWN	57	0.026728	0.231
Per90	TTGCWCAAY_V$CEBPB_02	46	0.0813501	0.2368
Per90	V$SRF_Q4	131	0.0373164	0.2376
Per90	V$ELK1_02	181	0.0743521	0.2388
Per90	V$OLF1_01	164	0.061847	0.2456
Per90	V$OCT1_06	135	0.0576913	0.246
Per90	V$HNF4_Q6	142	0.162031	0.2462
Per90	V$T3R_Q6	148	0.0893224	0.2469
Per90	V$AP1_Q2_01	167	0.0690586	0.2481
Per90	V$HTF_01	42	0.0458858	0.2495
Per90	AGCYRWTTC_UNKNOWN	66	0.0561603	0.2505
Per90	RNTCANNRNNYNATTW_UNKNOWN	32	0.0560468	0.2505
Per90	TGTYNNNNNRGCARM_UNKNOWN	57	0.0600991	0.2507
Per90	V$PAX2_01	32	0.161298	0.2509
Per90	V$CREB_01	169	0.0614396	0.254
Per90	V$HNF3ALPHA_Q6	122	0.0624251	0.2567
Per90	AAAYRNCTG_UNKNOWN	215	0.0840609	0.2588
Per90	V$FOXO4_02	157	0.0743292	0.2617
Per90	V$STAT_01	158	0.055465	0.263
Per90	V$RREB1_01	121	0.0571997	0.2648
Per90	RACCACAR_V$AML_Q6	160	0.0646109	0.2649
Per90	YAATNANRNNNCAG_UNKNOWN	37	0.0719591	0.2657
Per90	V$CEBPDELTA_Q6	137	0.0499828	0.2678
Per90	V$MIF1_01	115	0.0577603	0.2683
Per90	V$GR_Q6_01	161	0.0679413	0.2691
Per90	YGTCCTTGR_UNKNOWN	59	0.0707075	0.2715
Per90	V$OCT1_01	138	0.0828507	0.2738
Per90	V$PAX3_01	15	0.227537	0.2757
Per90	TGGNNNNNNKCCAR_UNKNOWN	236	0.0887122	0.2769
Per90	V$E2F1DP1RB_01	156	0.0985812	0.277
Per90	V$OCT1_04	119	0.107702	0.2779
Per90	V$CIZ_01	136	0.0702792	0.2804
Per90	V$PEA3_Q6	193	0.0767776	0.2805
Per90	V$GRE_C	61	0.0980594	0.2818
Per90	V$PITX2_Q2	133	0.0741589	0.2861
Per90	V$HMEF2_Q6	76	0.0769632	0.2862
Per90	V$CREB_Q4_01	139	0.0818977	0.2874
Per90	TGGAAA_V$NFAT_Q4_01	1118	0.0825813	0.2889
Per90	V$E2F_Q4	163	0.138768	0.2913
Per90	CAGNYGKNAAA_UNKNOWN	39	0.078328	0.2914
Per90	GGGNRMNNYCAT_UNKNOWN	61	0.139243	0.2955
Per90	V$ATF1_Q6	137	0.0661794	0.2958
Per90	V$ERR1_Q2	152	0.0985461	0.2971
Per90	RYTGCNWTGGNR_UNKNOWN	70	0.0777036	0.2992
Per90	TTCNRGNNNNTTC_V$HSF_Q6	90	0.106459	0.3008
Per90	V$STAT5B_01	132	0.117821	0.3021
Per90	YGCANTGCR_UNKNOWN	78	0.065461	0.3045
Per90	V$E4F1_Q6	177	0.0906673	0.3059
Per90	V$BACH2_01	177	0.102711	0.31
Per90	V$RORA1_01	160	0.140313	0.3139
Per90	V$EGR3_01	55	0.119545	0.3161
Per90	V$ER_Q6	174	0.12136	0.3163
Per90	V$FREAC3_01	141	0.0980999	0.317
Per90	TNCATNTCCYR_UNKNOWN	95	0.116992	0.3173
Per90	V$NRSF_01	40	0.0935992	0.3201
Per90	V$AHRARNT_02	11	0.383361	0.322
Per90	KRCTCNNNNMANAGC_UNKNOWN	30	0.0870706	0.3237
Per90	GGAMTNNNNNTCCY_UNKNOWN	83	0.129522	0.3249
Per90	V$GATA6_01	138	0.104041	0.3306
Per90	TTGTTT_V$FOXO4_01	1197	0.105695	0.3309
Per90	V$GNCF_01	44	0.107497	0.3327
Per90	TTAYRTAA_V$E4BP4_01	159	0.142618	0.3327
Per90	V$CDP_01	42	0.117818	0.3334
Per90	TGACCTTG_V$SF1_Q6	147	0.145273	0.3351
Per90	V$AP4_Q6	136	0.138666	0.3352
Per90	V$E2F_Q6	161	0.18135	0.336
Per90	WYAAANNRNNNGCG_UNKNOWN	32	0.0739036	0.3375
Per90	TGACATY_UNKNOWN	382	0.102804	0.3381
Per90	V$CEBP_C	108	0.105913	0.3402
Per90	V$MYOD_Q6	147	0.112372	0.3405
Per90	V$TATA_01	126	0.123289	0.3407
Per90	YGCGYRCGC_UNKNOWN	223	0.14609	0.3416
Per90	V$MYOGENIN_Q6	161	0.106434	0.3449
Per90	V$AP1_Q4_01	161	0.113711	0.3452
Per90	CATTGTYY_V$SOX9_B1	234	0.108518	0.3452
Per90	SNACANNNYSYAGA_UNKNOWN	64	0.1298	0.3471
Per90	TTCYRGAA_UNKNOWN	203	0.116386	0.3514
Per90	V$POU3F2_02	126	0.145121	0.3549
Per90	CCAWNWWNNNGGC_UNKNOWN	55	0.146341	0.3556
Per90	V$MYCMAX_B	156	0.168495	0.3567
Per90	V$RFX1_01	152	0.142651	0.358
Per90	V$ZF5_01	163	0.193773	0.3586
Per90	RRAGTTGT_UNKNOWN	151	0.1201	0.3601
Per90	V$HMX1_01	22	0.184586	0.3626
Per90	V$ATF4_Q2	174	0.14934	0.3644
Per90	V$MYB_Q5_01	144	0.122844	0.3657
Per90	V$TTF1_Q6	163	0.133524	0.3697
Per90	V$NFY_C	152	0.121194	0.3707
Per90	V$ALX4_01	6	0.448886	0.3742
Per90	V$NFMUE1_Q6	158	0.129083	0.3756
Per90	WTTGKCTG_UNKNOWN	301	0.176147	0.3764
Per90	V$MAF_Q6	153	0.167453	0.3776
Per90	CCCNNGGGAR_V$OLF1_01	206	0.136349	0.3776
Per90	V$OCT1_05	117	0.110201	0.3778
Per90	V$AREB6_01	161	0.116818	0.3778
Per90	ARGGGTTAA_UNKNOWN	79	0.102964	0.3784
Per90	V$CEBP_Q2	130	0.137238	0.3788
Per90	V$GR_01	113	0.136831	0.3791
Per90	V$PBX1_02	62	0.161133	0.3808
Per90	V$AR_03	30	0.112638	0.3822
Per90	V$XBP1_01	79	0.185888	0.3836
Per90	V$COREBINDINGFACTOR_Q6	168	0.134513	0.3896
Per90	V$PPARA_01	23	0.15539	0.3929
Per90	GAANYNYGACNY_UNKNOWN	47	0.117976	0.3966
Per90	V$TEF_Q6	138	0.174696	0.3967
Per90	V$CREBP1_Q2	154	0.151817	0.3969
Per90	V$PPAR_DR1_Q2	155	0.173351	0.3976
Per90	V$COUP_01	161	0.180509	0.398
Per90	GTCNYYATGR_UNKNOWN	74	0.153379	0.3983
Per90	V$CDX2_Q5	138	0.168177	0.4006
Per90	V$NKX3A_01	104	0.167372	0.4029
Per90	AACTTT_UNKNOWN	1096	0.1713	0.4052
Per90	V$NF1_Q6	159	0.149027	0.4059
Per90	V$FOXO1_01	129	0.190987	0.4071
Per90	TTCYNRGAA_V$STAT5B_01	192	0.186549	0.4078
Per90	YKACATTT_UNKNOWN	175	0.162635	0.4122
Per90	V$E2F1_Q4	160	0.235525	0.4123
Per90	V$TEF1_Q6	147	0.183246	0.4135
Per90	V$SREBP1_Q6	161	0.187446	0.4143
Per90	V$EVI1_05	80	0.129109	0.4151
Per90	V$IRF7_01	149	0.187585	0.4188
Per90	V$HNF4_01_B	148	0.18073	0.4234
Per90	GCCATNTTG_V$YY1_Q6	295	0.218905	0.426
Per90	V$FXR_Q3	54	0.13337	0.4269
Per90	V$HIF1_Q5	161	0.241997	0.4287
Per90	WGTTNNNNNAAA_UNKNOWN	315	0.188609	0.4297
Per90	V$ATF3_Q6	157	0.195562	0.43
Per90	V$CREBP1CJUN_01	162	0.197839	0.4318
Per90	V$E47_01	164	0.24554	0.4323
Per90	TGACGTCA_V$ATF3_Q6	147	0.201418	0.4375
Per90	V$HLF_01	154	0.221498	0.4388
Per90	V$DR4_Q2	155	0.236344	0.4416
Per90	V$HFH1_01	129	0.148745	0.4428
Per90	CTTTGT_V$LEF1_Q2	1183	0.21155	0.4448
Per90	CTTTAAR_UNKNOWN	554	0.182944	0.4449
Per90	V$SP1_Q4_01	171	0.223554	0.4483
Per90	RACTNNRTTTNC_UNKNOWN	85	0.197173	0.4487
Per90	V$CEBP_Q2_01	151	0.237026	0.4497
Per90	V$SMAD_Q6	157	0.193971	0.4573
Per90	V$COMP1_01	61	0.272031	0.4585
Per90	V$PU1_Q6	162	0.250638	0.4594
Per90	V$GATA1_03	137	0.265721	0.4599
Per90	V$FREAC2_01	143	0.232919	0.4611
Per90	V$GATA3_01	125	0.190332	0.4622
Per90	AAAYWAACM_V$HFH4_01	142	0.212462	0.4639
Per90	V$LEF1_Q2	140	0.215656	0.4642
Per90	V$USF_02	177	0.22956	0.4651
Per90	V$STAT6_02	160	0.229275	0.468
Per90	V$STAT5A_03	148	0.28383	0.4684
Per90	GATTGGY_V$NFY_Q6_01	761	0.206799	0.469
Per90	V$HSF_Q6	117	0.231294	0.471
Per90	V$LXR_DR4_Q3	53	0.335245	0.4738
Per90	RGTTAMWNATT_V$HNF1_01	28	0.348607	0.4753
Per90	KCCGNSWTTT_UNKNOWN	65	0.445596	0.4754
Per90	V$SRF_C	134	0.225436	0.4755
Per90	V$PIT1_Q6	117	0.291873	0.478
Per90	V$TST1_01	151	0.239809	0.48
Per90	TATAAA_V$TATA_01	652	0.238478	0.4818
Per90	V$SP1_Q2_01	152	0.242072	0.482
Per90	V$HEB_Q6	163	0.231817	0.4834
Per90	TCANNTGAY_V$SREBP1_01	298	0.255189	0.4859
Per90	V$E2F_Q3	145	0.247037	0.4877
Per90	V$LBP1_Q6	145	0.248589	0.4885
Per90	RYAAAKNNNNNNTTGW_UNKNOWN	44	0.325347	0.492
Per90	V$ARP1_01	87	0.240733	0.4934
Per90	V$CHOP_01	149	0.332064	0.5015
Per90	V$LMO2COM_02	141	0.251385	0.5019
Per90	V$SREBP_Q3	150	0.285118	0.5045
Per90	V$SMAD3_Q6	126	0.276635	0.5052
Per90	V$IRF2_01	85	0.318377	0.5069
Per90	V$RSRFC4_01	139	0.284525	0.5128
Per90	V$P300_01	155	0.318347	0.5129
Per90	V$AP1_Q4	183	0.271298	0.5147
Per90	V$TBP_01	141	0.276957	0.5201
Per90	V$AR_Q2	60	0.334204	0.523
Per90	V$SRF_01	30	0.240713	0.5238
Per90	V$OCT1_03	112	0.303136	0.5239
Per90	GGGTGGRR_V$PAX4_03	784	0.295806	0.5245
Per90	V$LYF1_01	156	0.32123	0.5254
Per90	V$TITF1_Q3	141	0.294419	0.526
Per90	V$HNF1_Q6	122	0.321777	0.5263
Per90	V$HNF1_C	110	0.289065	0.5292
Per90	GCGNNANTTCC_UNKNOWN	88	0.408171	0.5311
Per90	V$SRY_01	138	0.289222	0.5314
Per90	GATAAGR_V$GATA_C	157	0.265896	0.5347
Per90	V$MEIS1BHOXA9_01	75	0.292677	0.535
Per90	YRTCANNRCGC_UNKNOWN	42	0.323938	0.5357
Per90	V$CACCCBINDINGFACTOR_Q6	165	0.28644	0.536
Per90	V$ARNT_01	163	0.35084	0.5364
Per90	V$CREB_Q2	170	0.311274	0.5393
Per90	V$HFH8_01	120	0.334661	0.5396
Per90	V$PTF1BETA_Q6	139	0.335014	0.5396
Per90	V$EVI1_01	8	0.295504	0.5401
Per90	CAGGTA_V$AREB6_01	423	0.309607	0.541
Per90	V$AP4_Q5	170	0.298324	0.5419
Per90	V$HIF1_Q3	137	0.410043	0.5519
Per90	ACCTGTTG_UNKNOWN	96	0.28341	0.5525
Per90	V$STAT1_01	42	0.358536	0.5572
Per90	V$OCT1_B	134	0.350175	0.5586
Per90	GCGSCMNTTT_UNKNOWN	39	0.310441	0.5587
Per90	V$FREAC4_01	71	0.341937	0.559
Per90	V$TCF11MAFG_01	134	0.422793	0.5654
Per90	YATGNWAAT_V$OCT_C	181	0.348804	0.5656
Per90	RYTGCNNRGNAAC_V$MIF1_01	56	0.311469	0.5688
Per90	V$AR_Q6	141	0.326025	0.5689
Per90	V$AP2_Q6_01	172	0.405603	0.57
Per90	AACYNNNNTTCCS_UNKNOWN	70	0.29809	0.5721
Per90	V$AHRARNT_01	87	0.382326	0.5723
Per90	TMTCGCGANR_UNKNOWN	116	0.302219	0.5749
Per90	V$NERF_Q2	172	0.338614	0.5769
Per90	V$E2F1_Q3	163	0.408254	0.5815
Per90	GGCNRNWCTTYS_UNKNOWN	56	0.464223	0.5816
Per90	V$IK2_01	146	0.316236	0.5817
Per90	V$GFI1_01	142	0.363362	0.5827
Per90	V$NFKB_Q6	165	0.388737	0.583
Per90	TAAWWATAG_V$RSRFC4_Q2	105	0.425909	0.5876
Per90	V$NFKB_C	172	0.438097	0.5883
Per90	V$WHN_B	128	0.367432	0.589
Per90	V$SP1_Q6_01	175	0.349141	0.5899
Per90	V$LFA1_Q6	149	0.3914	0.59
Per90	GTGGGTGK_UNKNOWN	165	0.423162	0.599
Per90	GGGYGTGNY_UNKNOWN	435	0.413606	0.6006
Per90	V$USF2_Q6	182	0.444046	0.6039
Per90	V$MZF1_02	142	0.419442	0.6075
Per90	V$IRF1_Q6	159	0.377892	0.6075
Per90	V$PAX6_01	56	0.451424	0.6077
Per90	CAGCTG_V$AP4_Q5	910	0.412918	0.6088
Per90	V$EVI1_02	62	0.349717	0.6101
Per90	ACAWYAAAG_UNKNOWN	58	0.40126	0.611
Per90	CTCNANGTGNY_UNKNOWN	55	0.394897	0.6124
Per90	TAAYNRNNTCC_UNKNOWN	95	0.41183	0.6134
Per90	TGANTCA_V$AP1_C	667	0.402522	0.6143
Per90	CYTAGCAAY_UNKNOWN	94	0.402108	0.6159
Per90	GKCGCNNNNNNNTGAYG_UNKNOWN	45	0.336862	0.6197
Per90	MYAATNNNNNNNGGC_UNKNOWN	63	0.438649	0.6222
Per90	V$PAX4_03	141	0.439049	0.6226
Per90	V$CREL_01	170	0.487146	0.623
Per90	GTTRYCATRR_UNKNOWN	103	0.40192	0.6241
Per90	TTANWNANTGGM_UNKNOWN	35	0.356848	0.6264
Per90	V$OCT_Q6	130	0.405253	0.6336
Per90	CCAATNNSNNNGCG_UNKNOWN	40	0.420031	0.6352
Per90	V$NFE2_01	178	0.402231	0.6361
Per90	V$AP2REP_01	97	0.377252	0.6364
Per90	RYTAAWNNNTGAY_UNKNOWN	25	0.397711	0.6375
Per90	V$AP1_C	163	0.426143	0.6391
Per90	V$E2F_03	158	0.490228	0.6391
Per90	V$HOXA3_01	6	0.721897	0.6392
Per90	V$PAX5_02	11	0.539456	0.64
Per90	RCGCANGCGY_V$NRF1_Q6	683	0.450869	0.6401
Per90	V$SRF_Q6	138	0.433947	0.6407
Per90	V$FOXO4_01	146	0.429391	0.6439
Per90	V$NGFIC_01	150	0.500737	0.6464
Per90	V$E2F_Q3_01	154	0.481078	0.6473
Per90	V$DR1_Q3	146	0.448706	0.6484
Per90	V$MZF1_01	145	0.491657	0.6498
Per90	V$YY1_01	138	0.407742	0.6504
Per90	V$AP1_Q2	164	0.46567	0.652
Per90	RTAAACA_V$FREAC2_01	539	0.477041	0.6524
Per90	V$NMYC_01	180	0.489237	0.653
Per90	WTGAAAT_UNKNOWN	327	0.481458	0.6531
Per90	V$YY1_02	171	0.473886	0.6558
Per90	V$AR_01	94	0.489448	0.6567
Per90	V$ELF1_Q6	171	0.452107	0.6625
Per90	V$AML_Q6	156	0.436464	0.6625
Per90	V$AP2_Q3	148	0.51277	0.664
Per90	V$E2F_Q2	130	0.520747	0.6648
Per90	V$GATA1_01	132	0.47526	0.6685
Per90	V$OCT_C	128	0.471929	0.6704
Per90	V$MEF2_03	131	0.481856	0.6715
Per90	V$GATA4_Q3	133	0.512915	0.672
Per90	GGAANCGGAANY_UNKNOWN	83	0.420848	0.6742
Per90	V$ICSBP_Q6	160	0.497746	0.6761
Per90	SGCGSSAAA_V$E2F1DP2_01	112	0.61401	0.6794
Per90	V$FOXD3_01	106	0.434302	0.6797
Per90	TGACAGNY_V$MEIS1_01	493	0.487943	0.6802
Per90	V$AP1_01	154	0.513783	0.6804
Per90	AAGWWRNYGGC_UNKNOWN	74	0.559326	0.6806
Per90	V$NFY_Q6_01	172	0.533498	0.6902
Per90	V$AP1_Q6	176	0.516904	0.6916
Per90	V$FOXO1_02	145	0.518881	0.692
Per90	V$MYB_Q6	142	0.529568	0.6949
Per90	V$MYC_Q2	135	0.536944	0.6964
Per90	V$E2F1_Q4_01	152	0.540682	0.6967
Per90	KMCATNNWGGA_UNKNOWN	61	0.579988	0.6986
Per90	ACAWNRNSRCGG_UNKNOWN	43	0.638761	0.7002
Per90	SCGGAAGY_V$ELK1_02	901	0.551435	0.7025
Per90	V$CP2_02	143	0.561321	0.7027
Per90	TGCGCANK_UNKNOWN	378	0.570852	0.7043
Per90	AACWWCAANK_UNKNOWN	94	0.566691	0.7044
Per90	V$NRF1_Q6	179	0.57179	0.7045
Per90	V$NF1_Q6_01	160	0.48929	0.705
Per90	RRCCGTTA_UNKNOWN	53	0.59162	0.7053
Per90	V$PAX8_B	60	0.554966	0.7084
Per90	V$ISRE_01	154	0.525803	0.7104
Per90	RGAANNTTC_V$HSF1_01	269	0.542609	0.7151
Per90	V$E2F_01	41	0.683468	0.7157
Per90	V$CDPCR3_01	25	0.615807	0.7182
Per90	V$BRN2_01	130	0.552503	0.7185
Per90	V$NFKAPPAB65_01	156	0.601509	0.7226
Per90	V$NFAT_Q6	129	0.551352	0.7242
Per90	YYCATTCAWW_UNKNOWN	124	0.598466	0.7243
Per90	V$AP1FJ_Q2	175	0.572291	0.7256
Per90	V$EGR_Q6	170	0.6114	0.7264
Per90	V$USF_Q6	173	0.592687	0.7283
Per90	V$MYOGNF1_01	25	0.570696	0.7303
Per90	GCANCTGNY_V$MYOD_Q6	562	0.556419	0.7306
Per90	V$SREBP1_02	52	0.660436	0.7307
Per90	V$LMO2COM_01	167	0.561952	0.7309
Per90	V$STAT3_02	87	0.633669	0.7318
Per90	V$STAT1_03	166	0.581877	0.7394
Per90	V$FOX_Q2	112	0.553834	0.7405
Per90	V$AP2_Q6	186	0.64199	0.7436
Per90	V$RSRFC4_Q2	116	0.603965	0.744
Per90	V$RFX1_02	185	0.593897	0.7453
Per90	V$CEBPB_02	158	0.588404	0.7454
Per90	CCTNTMAGA_UNKNOWN	81	0.558265	0.7457
Per90	V$YY1_Q6	167	0.670919	0.7504
Per90	V$HFH3_01	103	0.592375	0.7512
Per90	GGCNKCCATNK_UNKNOWN	78	0.610293	0.753
Per90	V$SP3_Q3	154	0.614743	0.7534
Per90	V$COUP_DR1_Q6	141	0.610672	0.7535
Per90	V$TAL1ALPHAE47_01	138	0.586681	0.7549
Per90	GTTNYYNNGGTNA_UNKNOWN	60	0.587463	0.7559
Per90	GGGCGGR_V$SP1_Q6	2020	0.608957	0.7577
Per90	V$NFKAPPAB_01	165	0.654815	0.7602
Per90	V$PAX2_02	154	0.664764	0.7644
Per90	V$TAL1BETAE47_01	127	0.58595	0.7667
Per90	GGGNNTTTCC_V$NFKB_Q6_01	85	0.651335	0.7669
Per90	V$AP2GAMMA_01	162	0.637926	0.7677
Per90	YCATTAA_UNKNOWN	290	0.647505	0.7686
Per90	V$CETS1P54_01	180	0.620227	0.7689
Per90	V$USF_Q6_01	163	0.646006	0.7723
Per90	V$CDPCR1_01	65	0.575514	0.7725
Per90	CTGRYYYNATT_UNKNOWN	39	0.638247	0.7737
Per90	V$OCT1_02	108	0.648002	0.7759
Per90	V$PR_Q2	132	0.638327	0.7769
Per90	V$E2F_Q6_01	151	0.71464	0.777
Per90	V$NRF2_Q4	170	0.672863	0.7776
Per90	CTGCAGY_UNKNOWN	458	0.651881	0.7778
Per90	STTTCRNTTT_V$IRF_Q6	131	0.628328	0.7779
Per90	V$ELK1_01	188	0.646301	0.778
Per90	V$HNF3B_01	118	0.62953	0.778
Per90	V$STAT3_01	15	0.757751	0.779
Per90	YATTNATC_UNKNOWN	202	0.609994	0.7799
Per90	V$DR3_Q4	69	0.666313	0.7805
Per90	V$GABP_B	184	0.674439	0.7866
Per90	V$TAL1BETAITF2_01	135	0.661052	0.7894
Per90	V$NRF2_01	201	0.681187	0.7907
Per90	CRGAARNNNNCGA_UNKNOWN	30	0.656806	0.7924
Per90	RYCACNNRNNRNCAG_UNKNOWN	39	0.577444	0.7945
Per90	V$FOXJ2_02	136	0.696343	0.7949
Per90	V$EVI1_03	26	0.641039	0.7958
Per90	V$AML1_01	190	0.662512	0.7962
Per90	V$AML1_Q6	190	0.662512	0.7962
Per90	V$BACH1_01	168	0.682363	0.7967
Per90	GTGACGY_V$E4F1_Q6	427	0.681089	0.7983
Per90	V$E2F1_Q3_01	163	0.705838	0.8006
Per90	V$PAX4_01	173	0.70357	0.8022
Per90	V$OCT1_Q5_01	122	0.662483	0.8023
Per90	V$GR_Q6	138	0.665679	0.8026
Per90	V$HNF1_01	117	0.691045	0.8037
Per90	V$TEL2_Q6	171	0.700329	0.8084
Per90	CGGAARNGGCNG_UNKNOWN	35	0.73602	0.8112
Per90	V$CEBPB_01	161	0.676033	0.8133
Per90	V$E12_Q6	166	0.698457	0.8141
Per90	V$TFIIA_Q6	144	0.682111	0.8179
Per90	GGATTA_V$PITX2_Q2	300	0.690543	0.8199
Per90	V$GATA1_05	149	0.719308	0.8205
Per90	V$OSF2_Q6	148	0.730069	0.824
Per90	V$CREB_Q4	175	0.723378	0.8278
Per90	V$ETS1_B	172	0.724345	0.8294
Per90	YTAAYNGCT_UNKNOWN	97	0.727404	0.831
Per90	V$NFKB_Q6_01	146	0.76954	0.8324
Per90	WCAANNNYCAG_UNKNOWN	169	0.723803	0.8362
Per90	V$CEBP_Q3	130	0.703681	0.8365
Per90	MCAATNNNNNGCG_UNKNOWN	49	0.729062	0.8369
Per90	V$E2F1_Q6	156	0.77371	0.8381
Per90	V$PAX8_01	19	0.727543	0.8382
Per90	GGCNNMSMYNTTG_UNKNOWN	49	0.768065	0.8401
Per90	V$E2F4DP1_01	157	0.782528	0.8455
Per90	V$VDR_Q3	130	0.766071	0.8488
Per90	V$FAC1_01	122	0.758725	0.85
Per90	V$AMEF2_Q6	138	0.752244	0.8507
Per90	V$E2F1_Q6_01	155	0.799136	0.8508
Per90	V$SRF_Q5_01	140	0.739211	0.8515
Per90	V$AP1_Q6_01	164	0.799777	0.8604
Per90	V$HSF1_01	156	0.774891	0.8618
Per90	V$HNF4ALPHA_Q6	153	0.797383	0.862
Per90	V$CDPCR3HD_01	126	0.759283	0.8621
Per90	V$MEF2_02	126	0.787447	0.8645
Per90	V$S8_01	114	0.785191	0.8648
Per90	V$MSX1_01	92	0.779129	0.8652
Per90	CCAWYNNGAAR_UNKNOWN	93	0.789697	0.8656
Per90	V$ETS_Q4	172	0.791096	0.8656
Per90	V$VDR_Q6	149	0.776326	0.8678
Per90	TTTNNANAGCYR_UNKNOWN	73	0.784617	0.8683
Per90	V$ALPHACP1_01	169	0.775614	0.8721
Per90	V$EN1_01	52	0.776211	0.8723
Per90	V$CP2_01	178	0.808253	0.8758
Per90	SYATTGTG_UNKNOWN	129	0.796494	0.8772
Per90	YTATTTTNR_V$MEF2_02	398	0.800525	0.8783
Per90	WWTAAGGC_UNKNOWN	78	0.777468	0.8787
Per90	V$USF_01	179	0.839626	0.8801
Per90	AAANWWTGC_UNKNOWN	110	0.818338	0.8815
Per90	V$FXR_IR1_Q6	71	0.783753	0.883
Per90	V$HNF4_01	159	0.822701	0.887
Per90	V$ER_Q6_01	157	0.820226	0.8877
Per90	V$ATF_01	162	0.838037	0.8879
Per90	V$PAX3_B	56	0.839759	0.8931
Per90	V$FOXM1_01	130	0.828735	0.8948
Per90	V$E2F_Q4_01	153	0.85432	0.8976
Per90	V$AHR_01	39	0.857639	0.8992
Per90	V$MYOD_Q6_01	164	0.816351	0.8997
Per90	V$ZID_01	158	0.834938	0.9019
Per90	TGANNYRGCA_V$TCF11MAFG_01	196	0.845388	0.904
Per90	V$EGR1_01	167	0.852651	0.9076
Per90	V$EVI1_06	16	0.840422	0.908
Per90	GGCKCATGS_UNKNOWN	41	0.88572	0.9095
Per90	YTCCCRNNAGGY_UNKNOWN	48	0.846732	0.9105
Per90	V$GATA_Q6	98	0.837122	0.9117
Per90	V$PAX5_01	95	0.890122	0.9159
Per90	TCCCRNNRTGC_UNKNOWN	154	0.8647	0.9171
Per90	V$TGIF_01	153	0.858851	0.9182
Per90	V$STAT6_01	151	0.867944	0.9184
Per90	YNTTTNNNANGCARM_UNKNOWN	34	0.88864	0.9199
Per90	V$AP2ALPHA_01	153	0.879753	0.9205
Per90	V$TCF4_Q5	127	0.86301	0.9235
Per90	V$STAT4_01	169	0.880232	0.9254
Per90	V$NFY_Q6	160	0.873877	0.9286
Per90	V$AP3_Q6	125	0.883376	0.9319
Per90	V$NKX25_02	134	0.895367	0.9361
Per90	V$MEF2_Q6_01	141	0.898003	0.9374
Per90	GATGKMRGCG_UNKNOWN	49	0.902653	0.9386
Per90	GTTGNYNNRGNAAC_UNKNOWN	75	0.912699	0.9391
Per90	V$E2F_02	156	0.914516	0.9397
Per90	V$E2F1DP1_01	156	0.914516	0.9397
Per90	V$E2F1DP2_01	156	0.914516	0.9397
Per90	V$E2F4DP2_01	156	0.914516	0.9397
Per90	V$PXR_Q2	166	0.907544	0.9397
Per90	TGACCTY_V$ERR1_Q2	639	0.912837	0.9451
Per90	V$MYCMAX_03	159	0.917313	0.946
Per90	V$CREB_Q2_01	145	0.910696	0.9488
Per90	V$MYOD_01	164	0.913226	0.9501
Per90	V$SP1_Q6	170	0.930282	0.9515
Per90	V$E2A_Q2	145	0.91657	0.9519
Per90	V$MAZ_Q6	128	0.925707	0.9522
Per90	V$PR_01	77	0.924442	0.9542
Per90	KTGGYRSGAA_UNKNOWN	49	0.926038	0.955
Per90	V$ZIC3_01	144	0.915342	0.9556
Per90	V$OCT1_Q6	138	0.928718	0.9562
Per90	V$HSF2_01	140	0.929551	0.9568
Per90	V$LEF1_Q6	145	0.936069	0.9581
Per90	V$PPARA_02	89	0.925591	0.9591
Per90	V$CMYB_01	158	0.949536	0.9616
Per90	V$HAND1E47_01	142	0.938274	0.9655
Per90	YWATTWNNRGCT_UNKNOWN	45	0.956216	0.9664
Per90	CAGNWMCNNNGAC_UNKNOWN	37	0.942562	0.9671
Per90	V$ATF_B	111	0.951526	0.9671
Per90	ATCMNTCCGY_UNKNOWN	40	0.970275	0.9688
Per90	V$MEIS1_01	141	0.947041	0.9688
Per90	V$PAX_Q6	156	0.957333	0.972
Per90	V$ZIC1_01	148	0.949304	0.9724
Per90	V$NKX25_01	55	0.962768	0.9735
Per90	V$MTF1_Q4	144	0.953197	0.9739
Per90	V$FOXO3_01	137	0.960592	0.9743
Per90	V$RORA2_01	90	0.957644	0.9763
Per90	V$MYB_Q3	146	0.961356	0.9774
Per90	V$AP4_Q6_01	154	0.966897	0.9782
Per90	V$CHX10_01	99	0.970024	0.9793
Per90	TAATTA_V$CHX10_01	432	0.961371	0.9799
Per90	V$GATA1_02	130	0.968228	0.9805
Per90	V$MEIS1AHOXA9_01	56	0.974618	0.9849
Per90	CCANNAGRKGGC_UNKNOWN	67	0.978875	0.9877
Per90	V$E47_02	156	0.989085	0.9912
Per90	RYTTCCTG_V$ETS2_B	711	0.990762	0.9937
Per90	V$CRX_Q4	138	0.991092	0.9939
Per90	WGGAATGY_V$TEF1_Q6	232	0.989085	0.9941
Per90	GCCNNNWTAAR_UNKNOWN	96	0.99119	0.9943
Per90	CTTTGA_V$LEF1_Q2	675	0.992303	0.996
Per90	V$TCF1P_Q6	159	0.996478	0.9983
Per90	V$FREAC7_01	103	0.999102	0.999
