# Supplementary material for: Associations of variants In the hexokinase 1 and interleukin 18 receptor regions with oxyhemoglobin saturation during sleep
Source: PLoS Genet. 2019 Apr 16;15(4):e1007739. doi: 10.1371/journal.pgen.1007739 (PMC6467367; doi:10.1371/journal.pgen.1007739)
Supplement: S23 Table — Cohort-level information is shown for the three primary analyses, including discovery/replication category, the number of individuals with available phenotyping and genotyping, genotyping platform, imputation panel, and the number of imputed variants tested in each analysis following info score, MAC, and MAF filtering. (XLS) [file pgen.1007739.s045.xls]

## Sheet: Table S23
Table S23. Study-level Variant Counts.
Cohort-level information is shown for the three primary analyses, including discovery/replication category, the number of individuals with available phenotyping and genotyping,
genotyping platform, imputation panel, and the number of imputed variants tested in each analysis following info score, MAC, and MAF filtering.
Study	Population	Discovery/Replication Status	N Avg SpO2	N Min SpO2	N Per90	Genotyping Platform	Imputation Panel	Variants Avg SpO2	Variants Min SpO2	Variants Per90
CFS	AA	Discovery	719	725	723	Affymetrix 6.0, Illumina OmniExpress+Exome, Illumina IBC	1KGv3p5	12862071	12866969	12866755
MESA	AA	Discovery	490	490	490	Affymetrix 6.0	1KGv3p5	12271704	12271704	12271704
MESA	AsA	Discovery	228	228	228	Affymetrix 6.0	1KGv3p5	5930054	5930054	5930054
ARIC	EA	Discovery	1432	1431	1462	Affymetrix 6.0	1KGv1p3	6982110	6982076	6981176
CFS	EA	Discovery	692	697	692	Illumina OmniExpress+Exome, Illumina IBC	1KGv3p5	8164276	8165985	8164607
FHS	EA	Discovery	640	640	646	Affymetrix 500k and Illumina Omni 5M	1KGv3p5	8621840	8621840	8590535
MESA	EA	Discovery	707	707	707	Affymetrix 6.0	1KGv3p5	7949357	7949357	7949357
MrOS	EA	Discovery	2178	2178	2209	Illumina Omni 1 Quad	1KGv3p5	8551925	8551925	8551138
MESA	HLA	Discovery	458	458	458	Affymetrix 6.0	1KGv3p5	8921163	8921163	8921163
Starr	HLA	Discovery	782	782	782	Affymetrix 6.0	1KGv3p5	8236069	8236069	8236069
CHS	AA	Replication	185	185	207	Illumina Omni 1M, Illumina CNV370, Illumina IBC	1KGv3p5	8843799	8843799	9284770
JHS	AA	Replication	496	496	496	Affymetrix 6.0	1KGv1p3	10442792	10442792	10442792
CHS	EA	Replication	731	731	759	Illumina CNV370, Illumina IBC	1KGv3p5	7453983	7453983	7451781
WASHS	EA	Replication	0	1647	1649	Illumina Omni 2.5	HRCv1.0	0	7113409	7113279
HCHS/SOL	HLA	Replication	11351	11351	11351	Illumina Omni 2.5	1KGv1p3	10716785	10390583	10380557
